# Supplementary material for: Metagenomic exploration of Andaman region of the Indian Ocean
Source: Sci Rep. 2024 Feb 1;14:2717. doi: 10.1038/s41598-024-53190-1 (PMC10834444; doi:10.1038/s41598-024-53190-1)
Supplement: Supplementary file 2 — Supplementary Information 2. [file 41598_2024_53190_MOESM2_ESM.xlsx]

## Sheet: README
S_1	Details of samples collected for metagenomic analysis from Andaman Coastal regions
S_2	Read count details for Quality filtrarion steps for Andaman Coastal locations samples

## Sheet: S_1
Sample name (in metagenomic data)	geographic location	Type of samples	Depth	Remarks
LOC1	Ross island (RI)	water	1 m	10 km away from coast
LOC2	Havelock island (HW)	water	1 m - 50m	coastal to 10 km away (1- ~50 m)
LOC3	Elephant beach (EB)	water	10 m
LOC4	Radha nagar beach (RN)	water	1 m	10 m away from coast
LOC5	Rajeev gandhi complex (port Blair) (RGC)	water	1 m	1 km from coast
LOC6	Chidiya tapu (CT)	water	1 m

## Sheet: S_2
Sample code	Initial Data	Ambiquity Filtration	% retained	% rejected		QC_l70_q25	% retained	% rejected
LOC6_R1	6819546	6801204	99.731	0.268962		6057516	88.8258	11.1742
LOC6_R2	6819546	6801204	99.731	0.268962		6057516	88.8258	11.1742
LOC3_R1	13074663	13039005	99.7273	0.272726		11295564	86.3928	13.6072
LOC3_R2	13074663	13039005	99.7273	0.272726		11295564	86.3928	13.6072
LOC2_R1	8490243	8465585	99.7096	0.290427		7594341	89.4479	10.5521
LOC2_R2	8490243	8465585	99.7096	0.290427		7594341	89.4479	10.5521
LOC5_R1	15324648	15279888	99.7079	0.292078		13727480	89.5778	10.4222
LOC5_R2	15324648	15279888	99.7079	0.292078		13727480	89.5778	10.4222
LOC1_R1	14443801	14396114	99.6698	0.330155		12355693	85.5432	14.4568
LOC1_R2	14443801	14396114	99.6698	0.330155		12355693	85.5432	14.4568
LOC4_R1	15012171	14966861	99.6982	0.301822		13366607	89.0385	10.9615
LOC4_R2	15012171	14966861	99.6982	0.301822		13366607	89.0385	10.9615
