# Supplementary material for: Metagenomic exploration of Andaman region of the Indian Ocean
Source: Sci Rep. 2024 Feb 1;14:2717. doi: 10.1038/s41598-024-53190-1 (PMC10834444; doi:10.1038/s41598-024-53190-1)
Supplement: Supplementary file 3 — Supplementary Information 3. [file 41598_2024_53190_MOESM3_ESM.xlsx]

## Sheet: README
S_1	Details of samples from Tara oceans study used for comparative analysis.
S_2	Read count details after Quality filtrarion steps of Tara samples.

## Sheet: S_1
Sample label [TARA_station#_environmental-feature_size-fraction]	INSDC sample accession number(s)	INSDC run accession number(s)	ERZ (analysis accesion)	Corresponding nucleotides data published at ENA	PANGAEA sample identifier	Corresponding contextual data published at PANGAEA	Station identifier [TARA_station#]	Date/Time [yyyy-mm-ddThh:mm]	Latitude [degrees North]	Longitude [degrees East]	Sampling depth [m]	Environmental Feature	Size fraction lower threshold [micrometre]	Size fraction upper threshold [micrometre]	Marine pelagic biomes (Longhurst 2007)	Ocean and sea regions (IHO General Sea Areas 1953) [MRGID registered at www.marineregions.com]	Marine pelagic biomes (Longhurst 2007) [MRGID registered at www.marineregions.com]
TARA_036_SRF_0.1-0.22	ERS488722	ERR594334	ERZ096985	http://www.ebi.ac.uk/ena/data/view/ERR594334	TARA_Y100000015	http://www.pangaea.de/search?All&q=TARA_Y100000015	TARA_036	2010-12-03 06:06:00	20.8183	63.5047	5	(SRF) surface water layer (ENVO:00002042)	0.1	0.22	Coastal Biome	(IO) Indian Ocean [MRGID:1904]	(ARAB) Northwest Arabian Sea Upwelling Province [MRGID:21475]
TARA_036_SRF_0.22-1.6	ERS488714	ERR598966|ERR599143	ERZ097133	http://www.ebi.ac.uk/ena/data/view/ERR598966,ERR599143	TARA_Y100000022	http://www.pangaea.de/search?All&q=TARA_Y100000022	TARA_036	2010-12-03 06:06:00	20.8183	63.5047	5	(SRF) surface water layer (ENVO:00002042)	0.22	1.6	Coastal Biome	(IO) Indian Ocean [MRGID:1904]	(ARAB) Northwest Arabian Sea Upwelling Province [MRGID:21475]
TARA_038_SRF_0.1-0.22	ERS488803	ERR594330	ERZ097132	http://www.ebi.ac.uk/ena/data/view/ERR594330	TARA_Y100000289	http://www.pangaea.de/search?All&q=TARA_Y100000289	TARA_038	3/15/2010 3:35	19.0393	64.4913	5	(SRF) surface water layer (ENVO:00002042)	0.1	0.22	Trades Biome	(IO) Indian Ocean [MRGID:1904]	(MONS) Indian Monsoon Gyres Province [MRGID:21471]
TARA_038_SRF_0.22-1.6	ERS488799	ERR599102|ERR599158	ERZ096972	http://www.ebi.ac.uk/ena/data/view/ERR599102,ERR599158	TARA_Y100000287	http://www.pangaea.de/search?All&q=TARA_Y100000287	TARA_038	3/15/2010 3:35	19.0393	64.4913	5	(SRF) surface water layer (ENVO:00002042)	0.22	1.6	Trades Biome	(IO) Indian Ocean [MRGID:1904]	(MONS) Indian Monsoon Gyres Province [MRGID:21471]
TARA_039_SRF_0.1-0.22	ERS488879	ERR594327	ERZ097091	http://www.ebi.ac.uk/ena/data/view/ERR594327	TARA_Y100000033	http://www.pangaea.de/search?All&q=TARA_Y100000033	TARA_039	3/18/2010 4:27	18.5918	66.622	5	(SRF) surface water layer (ENVO:00002042)	0.1	0.22	Trades Biome	(IO) Indian Ocean [MRGID:1904]	(MONS) Indian Monsoon Gyres Province [MRGID:21471]
TARA_041_SRF_0.1-0.22	ERS489047	ERR594295	ERZ097111	http://www.ebi.ac.uk/ena/data/view/ERR594295	TARA_Y100000052	http://www.pangaea.de/search?All&q=TARA_Y100000052	TARA_041	3/30/2010 2:47	14.6059	69.9776	5	(SRF) surface water layer (ENVO:00002042)	0.1	0.22	Trades Biome	(IO) Indian Ocean [MRGID:1904]	(MONS) Indian Monsoon Gyres Province [MRGID:21471]
TARA_041_SRF_0.22-1.6	ERS489043	ERR599011|ERR599074	ERZ097037	http://www.ebi.ac.uk/ena/data/view/ERR599011,ERR599074	TARA_B100000282	http://www.pangaea.de/search?All&q=TARA_B100000282	TARA_041	3/30/2010 2:47	14.6059	69.9776	5	(SRF) surface water layer (ENVO:00002042)	0.22	1.6	Trades Biome	(IO) Indian Ocean [MRGID:1904]	(MONS) Indian Monsoon Gyres Province [MRGID:21471]
TARA_042_SRF_0.22-1.6	ERS489087	ERR599075|ERR599141	ERZ097099	http://www.ebi.ac.uk/ena/data/view/ERR599075,ERR599141	TARA_B100000123	http://www.pangaea.de/search?All&q=TARA_B100000123	TARA_042	2010-04-04 02:47:00	6.0001	73.8955	5	(SRF) surface water layer (ENVO:00002042)	0.22	1.6	Trades Biome	(IO) Indian Ocean [MRGID:1904]	(MONS) Indian Monsoon Gyres Province [MRGID:21471]
TARA_045_SRF_0.22-1.6	ERS489236	ERR599045|ERR599054	ERZ096993	http://www.ebi.ac.uk/ena/data/view/ERR599045,ERR599054	TARA_B100000161	http://www.pangaea.de/search?All&q=TARA_B100000161	TARA_045	4/13/2010 3:21	0.0033	71.6428	5	(SRF) surface water layer (ENVO:00002042)	0.22	1.6	Trades Biome	(IO) Indian Ocean [MRGID:1904]	(MONS) Indian Monsoon Gyres Province [MRGID:21471]

## Sheet: S_2
TARA sample codes (Reads with multiple run data were merged)	Raw reads	Ambiguity trimmed	% retained	%rejected		Quality filtered	%retained	%rejected
TARA_036_SRF_0.1-0.22_R1	23962301	21949636	91.6007	8.3993		20808677	86.8392	13.1608
TARA_036_SRF_0.1-0.22_R2	23962301	21949636	91.6007	8.3993		20808677	86.8392	13.1608
TARA_036_SRF_0.22-1.6_R1	125582958	120022685	95.5724	4.42757		118109119	94.0487	5.95132
TARA_036_SRF_0.22-1.6_R2	125582958	120022685	95.5724	4.42757		118109119	94.0487	5.95132
TARA_038_SRF_0.1-0.22_R1	35266822	32267682	91.4959	8.50414		30616874	86.815	13.185
TARA_038_SRF_0.1-0.22_R2	35266822	32267682	91.4959	8.50414		30616874	86.815	13.185
TARA_038_SRF_0.22-1.6_R1	130920132	123311974	94.1887	5.8113		120890397	92.339	7.66096
TARA_038_SRF_0.22-1.6_R2	130920132	123311974	94.1887	5.8113		120890397	92.339	7.66096
TARA_039_SRF_0.1-0.22_R1	24982304	22879698	91.5836	8.41638		21670928	86.7451	13.2549
TARA_039_SRF_0.1-0.22_R2	24982304	22879698	91.5836	8.41638		21670928	86.7451	13.2549
TARA_041_SRF_0.1-0.22_R1	28232803	24045216	85.1677	14.8323		22712499	80.4472	19.5528
TARA_041_SRF_0.1-0.22_R2	28232803	24045216	85.1677	14.8323		22712499	80.4472	19.5528
TARA_041_SRF_0.22-1.6_R1	220252033	215030905	97.6295	2.37052		210465410	95.5566	4.44337
TARA_041_SRF_0.22-1.6_R2	220252033	215030905	97.6295	2.37052		210465410	95.5566	4.44337
TARA_042_SRF_0.22-1.6_R1	200861532	190601811	94.8921	5.10786		186529542	92.8647	7.13526
TARA_042_SRF_0.22-1.6_R2	200861532	190601811	94.8921	5.10786		186529542	92.8647	7.13526
TARA_045_SRF_0.22-1.6_R1	195519241	191829770	98.113	1.88701		188893096	96.611	3.389
TARA_045_SRF_0.22-1.6_R2	195519241	191829770	98.113	1.88701		188893096	96.611	3.389
