# Supplementary material for: Metagenomic exploration of Andaman region of the Indian Ocean
Source: Sci Rep. 2024 Feb 1;14:2717. doi: 10.1038/s41598-024-53190-1 (PMC10834444; doi:10.1038/s41598-024-53190-1)
Supplement: Supplementary file 4 — Supplementary Information 4. [file 41598_2024_53190_MOESM4_ESM.xlsx]

## Sheet: Sheet1
S_1	Sampling details of Amplicon data, sampling site, depth of collection and type of sample are mentioned.
S_2	Quality filterartion of raw reads was performed details of read counts at each step are mentioned.
S_3	Read counts from denoising and chimera removal steps for all smaples.
S_4	Details ASVs frequency per sample.
S_5	Details of primers sequence used.

## Sheet: S_1
Sample name (in metagenomic data)	geographic location		Type of samples	Depth	comments
LOC6	Chidiya tapu		water	1 m
LOC3	Elephant beach		water	10 m
LOC5	Rajeev gandhi complex (port Blair)		water	1 m	1 km from coast
LOC1	Ross island		water	1 m	10 km away from coast
LOC4	Radha nagar beach		water	1 m	10 m away from coast
LOC2-1	Havelock island		water	1 m
LOC2-2	Havelock island		water	1 m	5 km away from coast
LOC2-3	Havelock island		water	1 m	10 km away from coast
LOC2-4	Havelock island		water	~50 m
CC	Kanyakumari/Cape comorin		water

## Sheet: S_2
samples	Raw reads		Ambiguity trimmed (-c 0, -n 60)		QC filtered (-l 70 -s 20 )	% of raw reads	% retained from last step	primer removed (primer)	% of raw reads	Repair.sh			FLASH assembled
SRR2393632_1	172074584		167580284	97.3882	90026976	52.3186	53.7217	45635459	26.5207	44450690		CC	35089591
LOC6_R1	1391024		1353555	97.3064	1180099	84.8367	87.1852	1317038	94.6812	1226887		LOC6	1193182
LOC3_R1	2143475		2112009	98.532	1814435	84.6492	85.9104	2062318	96.2138	1885359		LOC3	1842938
LOC2-1_R1	2235889		2102468	94.0328	1879097	84.0425	89.3758	2016838	90.203	1945267		LOC2-1	1864153
LOC2-2_R1	2418380		2366210	97.8428	1806887	74.7148	76.3621	2249287	93.008	2069759		LOC2-2	1943324
LOC3-3_R1	2313885		2246673	97.0953	1684975	72.8202	74.9987	2141708	92.559	1964868		LOC3-3	1845661
LOC2-4_R1	1194170		1173077	98.2337	848979	71.0936	72.372	1112903	93.1947	1012474		LOC2-4	936064
LOC5_R1	3116734		2673118	85.7666	2323495	74.549	86.9208	2645684	84.8864	2408055		LOC5	2363125
LOC1_R1	1385957		1365284	98.5084	1250459	90.2235	91.5897	1324024	95.5314	1294331		LOC1	1235623
LOC4_R1	1404599		1392428	99.1335	1255893	89.4129	90.1945	1370075	97.5421	1301672		LOC4	1265771
SRR2393632_2	172074584		167580284	97.3882	90026976	52.3186	53.7217	45780083	26.6048	44450690
LOC6_R2	1391024		1353555	97.3064	1180099	84.8367	87.1852	1254558	90.1895	1226887
LOC3_R2	2143475		2112009	98.532	1814435	84.6492	85.9104	1923652	89.7446	1885359
LOC2-1_R2	2235889		2102468	94.0328	1879097	84.0425	89.3758	2011207	89.9511	1945267
LOC2-2_R2	2418380		2366210	97.8428	1806887	74.7148	76.3621	2160896	89.353	2069759
LOC3-3_R2	2313885		2246673	97.0953	1684975	72.8202	74.9987	2049323	88.5663	1964868
LOC2-4_R2	1194170		1173077	98.2337	848979	71.0936	72.372	1060549	88.8106	1012474
LOC5_R2	3116734		2673118	85.7666	2323495	74.549	86.9208	2421894	77.7062	2408055
LOC1_R2	1385957		1365284	98.5084	1250459	90.2235	91.5897	1325815	95.6606	1294331
LOC4_R2	1404599		1392428	99.1335	1255893	89.4129	90.1945	1318594	93.8769	1301672

## Sheet: S_3
sample-id	input	filtered	percentage of input passed filter	denoised	non-chimeric	percentage of input non-chimeric
#q2:types	numeric	numeric	numeric	numeric	numeric	numeric
CC	5562311	5298603	95.26	5281394	3502866	62.98
LOC6	1193182	1184875	99.3	1175876	1117580	93.66
LOC3	1842938	1833157	99.47	1823443	1701672	92.33
LOC2-1	1864153	1843285	98.88	1830594	1794810	96.28
LOC2-2	1943324	1882243	96.86	1879791	1841540	94.76
LOC2-3	1845661	1810944	98.12	1809409	1684045	91.24
LOC2-4	936064	911960	97.42	909576	874358	93.41
LOC5	2363125	2353925	99.61	2337697	2229027	94.33
LOC1	1235623	1225979	99.22	1219689	1196907	96.87
LOC4	1265771	1258739	99.44	1244693	1162837	91.87
			Total	19512162	17105642
			average	1.95122e+06	1.71056e+06	90.773
			STDV	1.24793e+06	754314	9.93106

## Sheet: S_4
Sample ID	Feature Count
CC	3500216
LOC5	2227744
LOC2-2	1840995
LOC2-1	1794289
LOC3	1698736
LOC2-3	1683658
LOC1	1193387
LOC4	1155225
LOC6	1116686
LOC2-4	873746

## Sheet: S_5
Primer Set name	Sample		Sequences of Primers
0B	LOC1		0B F	CCTACGGGAGGCAGCAG
0B	LOC2-1		0B R	ATTACCGCGGCTGCTGGC
1B	LOC6
1B	LOC3		1B F	TCCTACGGGAGGCAGCAG
2B	LOC4		1B R	CATTACCGCGGCTGCTGGC
5B	LOC2-2
5B	LOC2-3		2B F	CTCCTACGGGAGGCAGCAG
5B	LOC2-4		2B R	CTATTACCGCGGCTGCTGGC
5B	LOC-5
			5B F	CATCTATTACCGCGGCTGCTGGC
			5B R	CTACTCCTACGGGAGGCAGCAG
