# Supplementary material for: Metagenomic exploration of Andaman region of the Indian Ocean
Source: Sci Rep. 2024 Feb 1;14:2717. doi: 10.1038/s41598-024-53190-1 (PMC10834444; doi:10.1038/s41598-024-53190-1)
Supplement: Supplementary file 5 — Supplementary Information 5. [file 41598_2024_53190_MOESM5_ESM.xlsx]

## Sheet: README
S1	Alpha-diversity analysis based on pielou evenness, faith pd, observed features, and shannon_entropy using 16S rRNA samples from Andaman region
S2	Alpha-diversity analysis based on observed features and shannon_entropy using metagenomic samples from Andaman and Tara Ocean Consortium

## Sheet: S1 Amplicon_data
Sample	Location	pielou_evenness	faith_pd	observed_features	shannon_entropy
CC	Cape-comorin	0.594775	404.448	1991	6.5183
LOC6	Andaman	0.660973	361.791	6412	8.35903
LOC3	Andaman	0.789427	399.924	8357	10.2853
LOC2-1	Andaman	0.297019	93.2146	766	2.8458
LOC2-2	Andaman	0.228196	91.3964	909	2.24274
LOC2-3	Andaman	0.24597	52.2261	523	2.22128
LOC2-4	Andaman	0.55991	118.318	1186	5.71774
LOC5	Andaman	0.509674	157.182	1821	5.52003
LOC1	Andaman	0.424402	180.697	2478	4.78511
LOC4	Andaman	0.715853	343.666	6898	9.12853

## Sheet: S2 Metagenomic_data
sample	shannon_entropy	observed features
LOC1	2.58997	21311
TARA_038_SRF_01_022	2.72972	21432
TARA_036_SRF_01_022	2.74822	19917
TARA_039_SRF_01_022	2.92505	20664
TARA_041_SRF_01_022	3.55168	20680
LOC2	4.34423	20506
TARA_045_SRF_022_16	4.74121	21404
TARA_041_SRF_022_16	4.79471	21404
TARA_038_SRF_022_16	4.80653	21404
LOC5	4.85826	21746
TARA_042_SRF_022_16	4.99485	21407
TARA_036_SRF_022_16	5.00287	21394
LOC6	5.48972	22198
LOC3	5.49994	21971
LOC4	5.76795	21942
