# Supplementary material for: Metagenomic exploration of Andaman region of the Indian Ocean
Source: Sci Rep. 2024 Feb 1;14:2717. doi: 10.1038/s41598-024-53190-1 (PMC10834444; doi:10.1038/s41598-024-53190-1)
Supplement: Supplementary file 6 — Supplementary Information 6. [file 41598_2024_53190_MOESM6_ESM.xlsx]

## Sheet: README
S1	Average relative abundance of microbial species in Andaman and Tara samples. Classification of metagenomic reads were carried out using Kraken2
S2	Average relative abundance of microbial genera in Andaman and Tara samples. Classification of metagenomic reads were carried out using Kaiju

## Sheet: S1_Kraken2
Andaman Samples				TARA ocean samples
TAXA_NAME	Number of samples	Average relative abundance		TAXA_NAME	Number of samples	Average relative abundance
Methylorubrum populi	6	0.048615		Prochlorococcus marinus	9	0.125342
Synechococcus sp. LTW-R	6	0.0449083		Candidatus Pelagibacter sp. FZCC0015	9	0.0729622
Synechococcus sp. TAK9802	6	0.04276		Synechococcus virus Bellamy	9	0.0593144
Synechococcus sp. M16.1	6	0.0415333		Alteromonas macleodii	9	0.0566889
Alteromonas macleodii	6	0.03956		Alteromonas mediterranea	9	0.0371189
Synechococcus sp. RS9907	6	0.0276317		Synechococcus phage S-SM2	9	0.0355289
Synechococcus sp. RS9902	6	0.0244667		Prochlorococcus sp. MIT 0604	9	0.0319944
Synechococcus sp. A15-44	6	0.021795		Prochlorococcus sp. RS04	7	0.0291956
Synechococcus sp. Minos11	6	0.0209783		Candidatus Pelagibacter sp. RS39	9	0.0270111
Candidatus Pelagibacter sp. FZCC0015	6	0.0177867		Alteromonas australica	9	0.0156778
Synechococcus sp. WH 8109	6	0.0155433		Candidatus Pelagibacter sp. RS40	9	0.0136667
Pseudomonas resinovorans	6	0.0138		Alteromonas sp. B31-7	9	0.0133233
Halorubrum sp. RHB-C	6	0.01158		Synechococcus phage S-CAM22	9	0.0105989
Halorubrum sp. CBA1229	6	0.0115783		Synechococcus virus SSKS1	9	0.00959222
Halorubrum lacusprofundi	6	0.00971167		Candidatus Pelagibacter sp. HIMB1321	9	0.00912667
Synechococcus sp. A15-62	6	0.009105		Synechococcus sp. TAK9802	9	0.00640556
Halorubrum trapanicum	6	0.00874		Synechococcus sp. M16.1	9	0.00606333
Halopenitus persicus	6	0.00759667		Prochlorococcus sp. RS01	9	0.00559333
Synechococcus sp. CC9605	6	0.007315		Candidatus Pelagibacter ubique	9	0.00555
Mesobacillus jeotgali	6	0.00723833		Candidatus Pelagibacter giovannonii	9	0.00546333
Marivivens sp. JLT3646	6	0.00687		Pseudomonas resinovorans	9	0.00497111
Halorubrum ezzemoulense	6	0.00604167		Pekhitvirus S04C24	9	0.00492778
Halorubrum sp. PV6	6	0.005825		Prochlorococcus phage P-TIM68	9	0.00482111
Halorubrum sp. BOL3-1	6	0.00560833		Synechococcus virus Syn19	9	0.00471889
Synechococcus sp. KORDI-52	6	0.00520833		Synechococcus sp. RS9907	9	0.00431889
Paenibacillus larvae	6	0.005195		Synechococcus virus SIOM18	9	0.00428667
Acinetobacter johnsonii	6	0.00505333		Prochlorococcus sp. RS50	9	0.00417222
Cytobacillus oceanisediminis	6	0.00438333		Synechococcus phage S-SSM7	9	0.00409778
Pseudomonas stutzeri	6	0.00435		Synechococcus phage syn9	9	0.00406333
Halolamina sp. CBA1230	6	0.004205		Synechococcus sp. RS9902	9	0.00391111
Marinobacterium sp. LSUCC0821	6	0.00363167		Synechococcus virus SSM1	9	0.00380111
Pseudoalteromonas shioyasakiensis	6	0.00357167		Marinobacter hydrocarbonoclasticus	9	0.00379556
Synechococcus sp. PROS-U-1	6	0.00349167		Synechococcus phage S-SSM5	9	0.00371778
Prochlorococcus marinus	6	0.00335667		Paenibacillus larvae	9	0.00369333
Halobonum sp. NJ-3-1	6	0.00309167		Synechococcus virus SP4	9	0.00367
Streptomyces fradiae	6	0.003085		Synechococcus virus Syn30	9	0.00353333
Candidatus Pelagibacter sp. RS39	6	0.00292667		Synechococcus phage ACG-2014c	9	0.00334111
Halobonum sp. Gai3-2	6	0.00283833		Prochlorococcus virus PSSM2	9	0.00324667
Enterobacter hormaechei	6	0.00274167		Synechococcus sp. A15-44	9	0.00318667
Escherichia coli	6	0.00257167		Synechococcus virus ST4	9	0.00307667
Haloarcula marismortui	6	0.00255167		Synechococcus sp. WH 8109	9	0.00303222
Bacillus horikoshii	6	0.002385		Synechococcus virus SCAM9	9	0.00297889
Halobacterium hubeiense	6	0.00218833		Streptomyces lividans	9	0.00283889
Halobellus limi	6	0.00215833		Synechococcus phage S-RIM2 R1_1999	9	0.00265556
Haloplanus rallus	6	0.00214833		Xanthomonas euvesicatoria	9	0.00215111
Salinigranum rubrum	6	0.001855		Cyanophage P-RSM1	9	0.00207111
Sulfitobacter mediterraneus	6	0.00184667		Synechococcus phage ACG-2014h	9	0.00205444
Haloplanus rubicundus	6	0.00176833		Synechococcus virus ACG2014bSyn7803C61	9	0.00197778
Candidatus Pelagibacter sp. HIMB1321	6	0.00176667		Synechococcus virus SCAM3	9	0.00197
Brucella anthropi	6	0.00170833		Buchnera aphidicola	9	0.00193111
Natronomonas sp. YPL13	6	0.00169333		Synechococcus phage S-WAM1	9	0.00187222
Sulfitobacter pseudonitzschiae	6	0.00162833		Pelagibacter phage HTVC008M	9	0.00186889
Candidatus Pelagibacter sp. RS40	6	0.00162167		Cyanophage S-RIM12	9	0.00185667
Halosimplex rubrum	6	0.00161667		Synechococcus phage S-RSM4	9	0.00184667
Phaeobacter gallaeciensis	6	0.001585		Oinezvirus S37C6	6	0.00179
Starkeya novella	6	0.001545		Prochlorococcus phage P-HM1	9	0.00174
Haloprofundus sp. MHR1	6	0.00148167		Synechococcus sp. CC9605	9	0.00171778
Halarchaeum sp. CBA1220	6	0.00142667		Bacillus thuringiensis	9	0.00167
Haloterrigena salifodinae	6	0.00141667		Synechococcus sp. A15-62	9	0.00160778
Haloferax gibbonsii	6	0.00138		Synechococcus virus SCAM1	9	0.00160556
Synechococcus sp. NOUM97013	6	0.00132		Limnobacter sp. SAORIC-580	9	0.00156889
Synechococcus sp. A15-28	6	0.00129333		Pedosvirus S28C3	9	0.00153333
Halalkaliarchaeum desulfuricum	6	0.00127833		Synechococcus virus SWAM2	9	0.00152778
Planktomarina temperata	6	0.001275		Ashivirus S45C4	9	0.00149111
Halobacterium sp. DL1	6	0.00126167		Prochlorococcus virus PTIM40	9	0.00147667
Epibacterium mobile	6	0.001215		Prochlorococcus virus MED4-213	9	0.00144222
Natrinema pellirubrum	6	0.00118667		Synechococcus phage ACG-2014g	9	0.00143556
Phaeobacter inhibens	6	0.00116833		Prochlorococcus phage P-HM2	9	0.00143222
Haloferax alexandrinus	6	0.00115167		Prochlorococcus virus PSSM7	9	0.00142889
Acinetobacter lwoffii	6	0.00114667		Synechococcus sp. MIT S9220	9	0.00136889
Synechococcus virus Bellamy	6	0.00113		Roseovarius indicus	9	0.00134667
Halopiger xanaduensis	6	0.00112667		Synechococcus phage S-SSM4	9	0.00133222
Exiguobacterium mexicanum	6	0.00110667		Blattabacterium cuenoti	9	0.00132667
Candidatus Pelagibacter ubique	6	0.00108167		Synechococcus virus SMbCM100	9	0.00128556
Halorhabdus tiamatea	6	0.001075		Synechococcus phage ACG-2014j	9	0.00126889
Pseudomonas putida	6	0.00106833		Synechococcus phage ACG-2014i	9	0.00124444
Haloplanus aerogenes	6	0.00102167		Escherichia coli	9	0.00123444
Vibrio alginolyticus	6	0.00101667		Cyanophage S-RIM32	9	0.00122333
Acinetobacter schindleri	6	0.000988333		Synechococcus virus STIP37	8	0.00120778
Priestia megaterium	6	0.000978333		Synechococcus phage S-CAM8	9	0.00117889
Acinetobacter baumannii	6	0.000975		Vibrio alginolyticus	9	0.00116333
Cognatishimia activa	6	0.000973333		Staphylococcus aureus	9	0.00107556
Candidatus Pelagibacter giovannonii	6	0.00096		Synechococcus virus SRIP1	8	0.00107444
Halosimplex pelagicum	6	0.000943333		Candidatus Pelagibacter sp. IMCC9063	9	0.00105556
Haloarcula sp. JP-L23	6	0.000943333		Synechococcus phage S-CAM4	9	0.00104111
Halobacterium sp. BOL4-2	6	0.000941667		Synechococcus phage ACG-2014d	9	0.00103444
Synechococcus phage S-SM2	6	0.00094		Pelagibacter phage HTVC010P	9	0.00102111
Salmonella enterica	6	0.000936667		Candidatus Fonsibacter ubiquis	9	0.00100444
Alteromonas mediterranea	6	0.000925		Cyanophage P-RSM6	9	0.00100444
Moraxella osloensis	6	0.000921667		Clostridium botulinum	9	0.00100444
Synechococcus sp. HK01-R	6	0.000908333		Synechococcus virus AC2014fSyn7803C8	9	0.000978889
Pseudoalteromonas arabiensis	6	0.000893333		Synechococcus virus SRIM50	9	0.000977778
Salarchaeum sp. JOR-1	6	0.00089		Prochlorococcus phage P-SSM3	9	0.000974444
Bacillus subtilis	6	0.000883333		Salmonella enterica	9	0.000963333
Halobiforma lacisalsi	6	0.00088		Synechococcus phage metaG-MbCM1	9	0.000951111
Halogeometricum borinquense	6	0.000875		Synechococcus virus SRIP2	7	0.000948889
Octadecabacter sp. SW4	6	0.000863333		Prochlorococcus phage P-SSM4	9	0.000944444
Natronomonas sp. C90	6	0.000836667		Prochlorococcus virus PGSP1	9	0.000893333
Sulfitobacter sp. JL08	6	0.000833333		Synechococcus sp. KORDI-52	9	0.000887778
Prochlorococcus sp. MIT 0604	6	0.000831667		Synechococcus phage ACG-2014e	9	0.000881111
Halosimplex litoreum	6	0.00083		Synechococcus phage S-PM2	9	0.000877778
Synechococcus sp. KORDI-100	6	0.000825		Bacillus cereus	9	0.000843333
Halorientalis sp. IM1011	6	0.000816667		Prochlorococcus virus PSSP7	8	0.000827778
Sorangium cellulosum	6	0.000811667		Synechococcus virus STIM5	8	0.000825556
Methylorubrum extorquens	6	0.000803333		Synechococcus virus SShM2	9	0.000816667
Bacillus cereus	6	0.000801667		Prochlorococcus phage P-RSM4	9	0.000816667
Synechococcus sp. CB0101	6	0.000783333		Prochlorococcus virus Syn1	9	0.000785556
Agrococcus carbonis	6	0.000778333		Croceimicrobium hydrocarbonivorans	9	0.000725556
Octadecabacter temperatus	6	0.000751667		Prochlorococcus virus Syn33	9	0.000714444
Acinetobacter ursingii	6	0.00075		Qipengyuania flava	9	0.000691111
Candidatus Puniceispirillum marinum	6	0.000705		Synechococcus virus STIM4	9	0.000644444
Ruegeria sp. THAF33	6	0.000705		Synechococcus phage S-RIM8 A.HR1	5	0.000625556
Cutibacterium acnes	6	0.0007		Synechococcus phage S-CAM7	9	0.000621111
Natrinema versiforme	6	0.000695		Clostridioides difficile	9	0.000617778
Sulfitobacter sp. SK012	6	0.00069		Synechococcus sp. PROS-U-1	9	0.000606667
Sulfitobacter sp. SK011	6	0.000681667		Acinetobacter baumannii	9	0.000604444
Phaeobacter piscinae	6	0.00068		Alteromonas sp. MB-3u-76	9	0.000596667
Halocynthiibacter arcticus	6	0.000673333		Clostridium perfringens	9	0.000583333
Ruegeria sp. AD91A	6	0.000673333		Alteromonas sp. RW2A1	9	0.000565556
Yoonia vestfoldensis	6	0.000671667		Epibacterium mobile	9	0.000536667
Halorussus sp. RC-68	6	0.000666667		Campylobacter jejuni	9	0.000517778
Pseudohalocynthiibacter aestuariivivens	6	0.000663333		Fusobacterium nucleatum	9	0.00051
Streptomyces lividans	6	0.000658333		Synechococcus virus SRIM44	9	0.000497778
Natronococcus occultus	6	0.000658333		Bibersteinia trehalosi	9	0.000497778
Halalkalicoccus jeotgali	6	0.00065		Synechococcus sp. BIOS-E4-1	8	0.000496667
Pseudomonas aeruginosa	6	0.000641667		Alteromonas sp. BL110	9	0.000496667
Roseobacter denitrificans	6	0.000636667		Alteromonas stellipolaris	9	0.000495556
Roseovarius indicus	6	0.000633333		Clostridium beijerinckii	9	0.000486667
Octadecabacter arcticus	6	0.000631667		Vibrio cholerae	9	0.000483333
Haloterrigena longa	6	0.000631667		Thalassospira indica	9	0.000442222
Natrinema sp. YPL30	6	0.00063		Marinobacter sp. CP1	9	0.000441111
Halomicrobium mukohataei	6	0.000613333		Pseudomonas tolaasii	9	0.000441111
Halovivax sp. KZCA124	6	0.000605		Pseudoalteromonas shioyasakiensis	9	0.00044
Bacillus thuringiensis	6	0.000595		Thalassospira sp. A40-3	9	0.000432222
Thalassobius gelatinovorus	6	0.000591667		Pseudomonas stutzeri	9	0.000425556
Parasedimentitalea marina	6	0.000586667		Priestia megaterium	9	0.000413333
Synechococcus sp. A15-24	6	0.000585		Bacillus subtilis	9	0.000408889
Haloterrigena sp. KZCA68	6	0.000583333		Puniceispirillum phage HMO-2011	9	0.000403333
Natronomonas moolapensis	6	0.000583333		Herbaspirillum huttiense	9	0.000398889
Psychrosphaera sp. MTZ26	6	0.000583333		Powvirus S08C41	8	0.00039
Salinarchaeum sp. Harcht-Bsk1	6	0.000583333		Halomonas meridiana	9	0.000386667
Sulfitobacter sp. D7	6	0.00058		Synechococcus virus SRIM8	4	0.000375556
Synechococcus sp. A15-60	6	0.000578333		Alteromonas sp. RKMC-009	9	0.000372222
Halomicrobium sp. LC1Hm	6	0.000575		Jalkavirus S08C159	8	0.000372222
Celeribacter baekdonensis	6	0.000571667		Cyanophage KBS-S-2A	6	0.000367778
Synechococcus sp. A18-25c	6	0.00057		Synechococcus sp. BIOS-U3-1	9	0.00036
Profundibacter amoris	6	0.000566667		Klebsiella pneumoniae	9	0.000347778
Stenotrophomonas maltophilia	6	0.000566667		Erythrobacter sp. A30-3	9	0.000346667
Octadecabacter antarcticus	6	0.000563333		Candidatus Puniceispirillum marinum	9	0.000331111
Synechococcus sp. BMK-MC-1	6	0.000561667		Staphylococcus epidermidis	9	0.000322222
Marinovum algicola	6	0.000558333		Clostridium novyi	9	0.000317778
Roseovarius faecimaris	6	0.000558333		Pseudomonas sp. THAF187a	4	0.000307778
Marinomonas mediterranea	6	0.000555		Legionella pneumophila	9	0.000305556
Haloterrigena turkmenica	6	0.000551667		Cyanophage MED4-117	7	0.000301111
Buchnera aphidicola	6	0.000548333		Thalassolituus oleivorans	9	0.000301111
Roseobacter litoralis	6	0.000545		Prochlorococcus phage MED4-184	8	0.000287778
Sagittula sp. P11	6	0.000538333		Synechococcus sp. A15-28	9	0.000287778
Haloferax volcanii	6	0.000536667		Aliarcobacter cryaerophilus	9	0.000282222
Tateyamaria omphalii	6	0.000536667		Candidatus Erwinia haradaeae	9	0.000281111
Sulfitobacter sp. THAF37	6	0.00053		Starkeya novella	9	0.000277778
Antarctobacter heliothermus	6	0.000528333		Erythrobacter aureus	9	0.000276667
Celeribacter marinus	6	0.000523333		Pseudomonas sp. THAF7b	6	0.000276667
Mameliella alba	6	0.000521667		Pasteurella multocida	9	0.000273333
Agrobacterium tumefaciens	6	0.00052		Urechidicola croceus	9	0.000271111
Solibacillus silvestris	6	0.00052		Clostridium butyricum	9	0.00027
Staphylococcus aureus	6	0.000508333		Synechococcus sp. KORDI-100	9	0.000265556
Dinoroseobacter shibae	6	0.000506667		Synechococcus sp. WH 8102	9	0.000264444
Sulfitobacter sp. AM1-D1	6	0.0005		Clostridium saccharoperbutylacetonicum	9	0.000264444
Haloferax mediterranei	6	0.000493333		Maricaulis maris	9	0.000261111
Rhizobium leguminosarum	6	0.000493333		Clostridium pasteurianum	9	0.000261111
Synechococcus sp. KORDI-49	6	0.000488333		Rhizobium oryzihabitans	9	0.000261111
Ruegeria pomeroyi	6	0.000488333		Agrobacterium tumefaciens	9	0.000257778
Synechococcus sp. RS9909	6	0.000486667		Listeria ivanovii	9	0.000254444
Pseudorhodobacter turbinis	6	0.000483333		Alteromonas sp. KC14	9	0.00025
Bibersteinia trehalosi	6	0.00048		Hyphomonas sp. KY3	9	0.000247778
Synechococcus sp. WH 8101	6	0.00048		Marinobacter sp. LQ44	9	0.000246667
Klebsiella pneumoniae	6	0.00048		Synechococcus sp. RS9915	9	0.000245556
Bradyrhizobium diazoefficiens	6	0.000476667		Helicobacter pylori	9	0.000243333
Confluentimicrobium sp. EMB200-NS6	6	0.000475		Proteus vulgaris	9	0.000243333
Roseobacter ponti	6	0.000473333		Phaeobacter gallaeciensis	9	0.000236667
Synechococcus sp. CC9902	6	0.000471667		Thalassospira sp. B30-1	9	0.000232222
Phaeobacter porticola	6	0.000471667		Listeria monocytogenes	9	0.00023
Achromobacter xylosoxidans	6	0.00047		Candidatus Thioglobus sp. NP1	9	0.000228889
Pseudoalteromonas rubra	6	0.000468333		Prochlorococcus virus PSSP3	9	0.000224444
Synechococcus virus Syn19	6	0.00046		Fusobacterium pseudoperiodonticum	9	0.00022
Sulfitobacter sp. BSw21498	6	0.000456667		Salipiger profundus	9	0.00022
Acinetobacter junii	6	0.000453333		Aliarcobacter butzleri	9	0.000218889
Marinomonas posidonica	6	0.000451667		Citrobacter freundii	9	0.000216667
Marinomonas primoryensis	6	0.000451667		Pseudomonas aeruginosa	9	0.000216667
Synechococcus sp. A15-127	6	0.000448333		Vibrio parahaemolyticus	9	0.000215556
Halovivax ruber	6	0.000443333		Labrenzia aggregata	9	0.000214444
Ruegeria sp. TM1040	6	0.000443333		Flavobacterium sp. I3-2	9	0.00021
Cereibacter sphaeroides	6	0.00044		Arcobacter peruensis	9	0.000208889
Clostridium botulinum	6	0.000436667		Ehrlichia ruminantium	9	0.000207778
Pseudoalteromonas piratica	6	0.000433333		Synechococcus sp. A18-25c	9	0.000206667
Pelagibaca abyssi	6	0.00043		Providencia rettgeri	9	0.000205556
Rhodopseudomonas palustris	6	0.00043		Brevibacillus laterosporus	9	0.000205556
Halapricum salinum	6	0.000428333		Pseudomonas putida	9	0.000205556
Halorussus sp. ZS-3	6	0.000425		Flavobacterium columnare	9	0.000205556
Brevundimonas sp. Bb-A	6	0.000423333		Alteromonas naphthalenivorans	9	0.000204444
Streptomyces venezuelae	6	0.000423333		Francisella sp. MA067296	6	0.000204444
Priestia flexa	6	0.000421667		Halarcobacter ebronensis	9	0.000203333
Natrarchaeobaculum aegyptiacum	6	0.00042		Paeniclostridium sordellii	9	0.000202222
Synechococcus sp. CBW1004	6	0.00042		Synechococcus virus SB28	6	0.000201111
Bordetella pertussis	6	0.000416667		Synechococcus virus PSSP2	8	0.000197778
Synechococcus sp. BIOS-E4-1	6	0.000416667		Candidatus Thioglobus singularis	9	0.000196667
Roseovarius sp. TM1035	6	0.000413333		Lactococcus cremoris	9	0.000196667
Celeribacter ethanolicus	6	0.000408333		Clostridium tetani	9	0.000196667
Blattabacterium cuenoti	6	0.000406667		Cellulophaga lytica	9	0.000195556
Brevundimonas sp. DS20	6	0.000405		Aquimarina sp. BL5	9	0.000195556
Micrococcus luteus	6	0.0004		Labrenzia sp. THAF191b	3	0.000193333
Variovorax paradoxus	6	0.0004		Fusobacterium varium	9	0.000192222
Synechococcus sp. MIT S9220	6	0.0004		Synechococcus phage S-CRM01	9	0.000188889
Thalassococcus sp. S3	6	0.000396667		Acidovorax sp. KKS102	9	0.000187778
Paracoccus sp. Arc7-R13	6	0.000395		Lactococcus lactis	9	0.000187778
Synechococcus sp. MEDNS5	6	0.000393333		Mammaliicoccus sciuri	9	0.000187778
Marinomonas sp. FW-1	6	0.00039		Poseidonibacter parvus	9	0.000187778
Burkholderia dolosa	6	0.000383333		Lutibacter profundi	9	0.000186667
Leisingera sp. NJS201	6	0.000383333		Zunongwangia profunda	9	0.000184444
Pseudomonas mendocina	6	0.000383333		Acinetobacter pittii	9	0.000183333
Boseongicola sp. CCM32	6	0.000381667		Bacillus velezensis	9	0.000183333
Synechococcus sp. PROS-7-1	6	0.000381667		Sieqvirus S42C7	7	0.000182222
Synechococcus sp. CBW1108	6	0.000376667		Clostridium baratii	9	0.000181111
Pasteurella multocida	6	0.000375		Aulosira laxa	9	0.00018
Natronorubrum aibiense	6	0.000371667		Olleya aquimaris	9	0.00018
Halobacterium sp. GN101	6	0.00037		Brevundimonas sp. DS20	7	0.000178889
Marinomonas sp. MWYL1	6	0.000366667		Clostridium bornimense	9	0.000178889
Marinomonas foliarum	6	0.000365		Polaribacter reichenbachii	9	0.000178889
Synechococcus sp. BOUM118	6	0.000365		Muricauda sp. 501str8	9	0.000178889
Synechococcus sp. CBW1107	6	0.000363333		Synechococcus sp. A15-60	9	0.000177778
Azospirillum brasilense	6	0.000363333		Enterobacter hormaechei	9	0.000177778
Sinorhizobium fredii	6	0.000361667		Aquimarina sp. AD10	9	0.000176667
Pseudomonas fluorescens	6	0.000358333		Fusobacterium ulcerans	9	0.000175556
Synechococcus sp. RSCCF101	6	0.000356667		Synechococcus sp. BOUM118	9	0.000174444
Roseovarius mucosus	6	0.000355		Proteus mirabilis	9	0.000174444
Natronomonas pharaonis	6	0.00035		Streptococcus agalactiae	9	0.000174444
Leisingera methylohalidivorans	6	0.000343333		Elizabethkingia anophelis	9	0.000173333
Ralstonia solanacearum	6	0.00034		Orientia tsutsugamushi	9	0.000173333
Roseovarius sp. THAF8	6	0.00034		Brevundimonas sp. Bb-A	9	0.000173333
Paracoccus yeei	6	0.000336667		Tenacibaculum jejuense	9	0.000173333
Cloacibacterium normanense	6	0.000335		Poseidonibacter lekithochrous	9	0.000172222
Halostella pelagica	6	0.000335		Psychroserpens sp. NJDZ02	9	0.000172222
Synechococcus phage S-SSM7	6	0.000335		Prochlorococcus sp. MIT 0801	9	0.000172222
Celeribacter manganoxidans	6	0.000333333		Sphingobium sp. RAC03	9	0.000172222
Marinomonas algicola	6	0.000333333		Citromicrobium sp. JL477	9	0.000171111
Roseivivax sp. THAF30	6	0.000331667		Clostridium sporogenes	9	0.000171111
Sulfitobacter sp. B30-2	6	0.000331667		Synechococcus virus SCBP4	9	0.000171111
Sulfitobacter sp. SK025	6	0.00033		Acinetobacter baylyi	9	0.000171111
Synechococcus sp. BIOS-U3-1	6	0.00033		Flammeovirga pectinis	9	0.000171111
Jannaschia sp. CCS1	6	0.000326667		Paraphotobacterium marinum	9	0.000171111
Prochlorococcus sp. RS04	2	0.000325		Thalassospira xiamenensis	9	0.000171111
Salipiger profundus	6	0.000325		Winogradskyella sp. PG-2	9	0.00017
Qingshengfaniella alkalisoli	6	0.000323333		Aquimarina sp. AD1	9	0.000168889
Rhodobacter capsulatus	6	0.000323333		Clostridium saccharobutylicum	9	0.000166667
Halorhabdus utahensis	6	0.000321667		Lacinutrix sp. 5H-3-7-4	9	0.000166667
Leisingera aquaemixtae	6	0.00032		Polaribacter sp. L12M9	9	0.000165556
Roseibacterium elongatum	6	0.000318333		Stenotrophomonas maltophilia	9	0.000164444
Alteromonas sp. RKMC-009	6	0.000316667		Campylobacter lari	9	0.000164444
Cupriavidus taiwanensis	6	0.000315		Haemophilus parainfluenzae	9	0.000164444
Marinomonas arctica	6	0.000315		Olleya sp. Bg11-27	9	0.000163333
Synechococcus sp. SynAce01	6	0.00031		Polaribacter vadi	9	0.000162222
Mesorhizobium loti	6	0.000306667		Campylobacter coli	9	0.000161111
Synechococcus sp. RS9915	6	0.000306667		Clostridium argentinense	9	0.000161111
Haloarcula taiwanensis	6	0.000305		Winogradskyella sp. J14-2	9	0.000161111
Natrinema sp. J7-2	6	0.000303333		Salinimonas sediminis	9	0.00016
Vibrio cholerae	6	0.000301667		Clostridium intestinale	9	0.00016
Rhodobaca barguzinensis	6	0.0003		Shewanella sp. FDAARGOS_354	9	0.00016
Yangia sp. CCB-MM3	6	0.000298333		Synechococcus sp. KORDI-49	9	0.00016
Acinetobacter indicus	6	0.000296667		Enterococcus faecalis	9	0.00016
Aeromonas hydrophila	6	0.000296667		Malaciobacter mytili	9	0.00016
Acinetobacter sp. NEB 394	6	0.000293333		Pseudomonas fluorescens	9	0.000158889
Bacillus sp. Y1	6	0.000293333		Pelagibaca abyssi	9	0.000157778
Roseovarius sp. THAF9	6	0.000291667		Winogradskyella forsetii	9	0.000157778
Synechococcus sp. A18-40	6	0.000288333		Clostridium sp. DL-VIII	9	0.000157778
Haloterrigena daqingensis	6	0.000285		Clostridium sp. CT4	9	0.000156667
Enterobacter cloacae	6	0.000285		Polaribacter sp. L3A8	9	0.000156667
Natrialba magadii	6	0.000285		Synechococcus sp. NOUM97013	9	0.000156667
Paracoccus sp. BM15	6	0.000283333		Finegoldia magna	9	0.000156667
Pseudopuniceibacterium antarcticum	6	0.000283333		Polaribacter sp. KT25b	9	0.000156667
Synechococcus sp. ROS8604	6	0.000283333		Clostridium kluyveri	9	0.000155556
Pseudoalteromonas phenolica	6	0.000283333		Flavobacterium johnsoniae	9	0.000155556
Ilumatobacter coccineus	6	0.00028		Fussvirus S30C28	9	0.000154444
Natronobacterium gregoryi	6	0.00028		Polaribacter haliotis	9	0.000154444
Sulfitobacter pontiacus	6	0.000278333		Polaribacter sejongensis	9	0.000154444
Halostagnicola larsenii	6	0.000276667		Polaribacter sp. SA4-12	9	0.000153333
Halanaeroarchaeum sulfurireducens	6	0.000276667		Synechococcus sp. A15-127	8	0.000152222
Alteromonas sp. BL110	6	0.000275		Algibacter alginicilyticus	9	0.000151111
Celeribacter indicus	6	0.000275		Bacterioplanes sanyensis	9	0.000151111
Natrarchaeobaculum sulfurireducens	6	0.000275		Clostridium gasigenes	9	0.000151111
Brevirhabdus pacifica	6	0.000265		Methanococcus maripaludis	9	0.000151111
Minicystis rosea	6	0.000265		Tenacibaculum sp. SZ-18	9	0.000151111
Streptomyces coelicolor	6	0.000265		Campylobacter concisus	9	0.00015
Citrobacter freundii	6	0.000263333		Candidatus Methylopumilus universalis	9	0.00015
Maribius sp. THAF1	6	0.000263333		Labrenzia sp. THAF35	8	0.00015
Pseudoalteromonas piscicida	6	0.000263333		Parvimonas micra	9	0.00015
Rhodovulum sp. P5	6	0.000263333		Polynucleobacter necessarius	9	0.00015
Streptomyces sp. ICC4	6	0.000261667		Seonamhaeicola sp. S2-3	9	0.00015
Candidatus Fonsibacter ubiquis	6	0.000261667		Polaribacter sp. SA4-10	9	0.000148889
Defluviimonas alba	6	0.00026		Chryseobacterium indologenes	9	0.000147778
Alteromonas stellipolaris	6	0.00026		Paenibacillus polymyxa	9	0.000147778
Candidatus Pelagibacter sp. IMCC9063	6	0.00026		Crassaminicella sp. SY095	9	0.000146667
Halobacterium salinarum	6	0.000258333		Epilithonimonas vandammei	9	0.000146667
Natrinema pallidum	6	0.000256667		Polaribacter sp. KT 15	9	0.000146667
Rhizobium pusense	6	0.000256667		Pseudomonas sabulinigri	9	0.000146667
Synechococcus sp. A18-46.1	6	0.000256667		Synechococcus phage S-CBP1	7	0.000146667
Leisingera sp. NJS204	6	0.000255		Fusobacterium hwasookii	9	0.000145556
Haloquadratum walsbyi	6	0.000255		Mesoflavibacter profundi	9	0.000145556
Burkholderia pseudomallei	6	0.000253333		Bacillus circulans	9	0.000144444
Paenibacillus polymyxa	6	0.000253333		Ligilactobacillus salivarius	9	0.000144444
Ketogulonicigenium vulgare	6	0.00025		Pagavirus S05C849	9	0.000143333
Desulfosarcina alkanivorans	6	0.000246667		Cellulophaga baltica	9	0.000143333
Clostridioides difficile	6	0.000245		Synechococcus sp. A18-40	9	0.000143333
Salipiger pacificus	6	0.000241667		Trichodesmium erythraeum	9	0.000143333
Sandaracinus amylolyticus	6	0.000241667		Sphingobacterium spiritivorum	9	0.000143333
Roseicitreum antarcticum	6	0.00024		Arcobacter nitrofigilis	9	0.000142222
Sphingobium yanoikuyae	6	0.00024		Yersinia pestis	9	0.000142222
Bordetella bronchiseptica	6	0.000236667		Campylobacter ureolyticus	9	0.000141111
Bradyrhizobium erythrophlei	6	0.000236667		Flavobacterium sp. 140616W15	9	0.000141111
Synechococcus sp. WH 8103	6	0.000231667		Polaribacter sp. BM10	9	0.000141111
Oceanicola sp. D3	6	0.000231667		Lacinutrix venerupis	9	0.000141111
Rhodovulum sulfidophilum	6	0.00023		Malaciobacter molluscorum	9	0.000141111
Pannonibacter phragmitetus	6	0.000228333		Chryseobacterium indoltheticum	9	0.00014
Prochlorococcus sp. RS50	5	0.000228333		Formosa sediminum	9	0.00014
Synechococcus sp. WH 8102	6	0.000226667		Wenyingzhuangia fucanilytica	9	0.00014
Gemmobacter sp. HYN0069	6	0.000225		Brachyspira pilosicoli	9	0.000138889
Listeria ivanovii	6	0.000225		Aliarcobacter cibarius	9	0.000138889
Skermanella sp. TT6	6	0.000223333		Burkholderia cepacia	9	0.000138889
Haloarcula sp. CBA1115	6	0.000221667		Synechococcus virus SCBP3	9	0.000138889
Prevotella copri	6	0.00022		Sphingobium yanoikuyae	9	0.000138889
Rhizobium pseudoryzae	6	0.00022		Polaribacter sp. Hel1_33_78	9	0.000137778
Vibrio parahaemolyticus	6	0.00022		Winogradskyella schleiferi	9	0.000137778
Lentilitoribacter sp. Alg239-R112	6	0.000218333		Tenacibaculum todarodis	9	0.000137778
Paracoccus kondratievae	6	0.000218333		Bacteroides fragilis	9	0.000136667
Aeromonas caviae	6	0.000218333		Candidatus Endolissoclinum faulkneri	9	0.000136667
Monaibacterium sp. ALG8	6	0.000218333		Pseudoalteromonas arabiensis	9	0.000136667
Pseudomonas chlororaphis	6	0.000218333		Winogradskyella helgolandensis	9	0.000136667
Pseudooceanicola algae	6	0.000218333		Labrenzia sp. CP4	9	0.000136667
Rhodobacter sp. LPB0142	6	0.000218333		Gillisia sp. Hel1_33_143	9	0.000135556
Mesobacillus foraminis	6	0.000218333		Arcobacter venerupis	9	0.000135556
Paracoccus sp. AK26	6	0.000216667		Bernardetia litoralis	9	0.000135556
Haematobacter massiliensis	6	0.000216667		Formosa sp. Hel3_A1_48	9	0.000135556
Serratia marcescens	6	0.000216667		Polaribacter sp. MED152	9	0.000135556
Haloterrigena sp. YPL8	6	0.000215		Tepiditoga spiralis	9	0.000135556
Actinomarinicola tropica	6	0.000211667		Francisella tularensis	9	0.000134444
Silicimonas algicola	6	0.00021		Winogradskyella sediminis	9	0.000134444
Synechococcus virus SSKS1	6	0.000206667		Winogradskyella sp. PC-19	9	0.000134444
Xanthomonas citri	6	0.000205		Flavobacterium haoranii	9	0.000134444
Actinoplanes sp. OR16	6	0.000205		Leptospira interrogans	9	0.000133333
Tabrizicola piscis	6	0.000203333		Synechococcus sp. A15-24	9	0.000133333
Desulfosarcina widdelii	6	0.000201667		Bathycoccus sp. RCC1105 virus BpV	6	0.000132222
Haliangium ochraceum	6	0.000201667		Clostridium septicum	9	0.000132222
Archangium violaceum	6	0.000201667		Oceanihabitans sp. IOP_32	9	0.000132222
Acinetobacter sp. CS-2	6	0.0002		Flavobacterium sp. BB8	9	0.000131111
Halodesulfurarchaeum formicicum	6	0.0002		Spongiibacter sp. IMCC21906	9	0.000131111
Clavibacter michiganensis	6	0.000198333		Pseudoalteromonas luteoviolacea	9	0.000131111
Aerococcus urinaeequi	6	0.000196667		Tenacibaculum maritimum	9	0.000131111
Bacillus infantis	6	0.000196667		Malaciobacter pacificus	9	0.00013
Myxococcus xanthus	6	0.000195		Staphylococcus haemolyticus	9	0.00013
Nocardia brasiliensis	6	0.000195		Synechococcus sp. WH 8101	9	0.00013
Vibrio campbellii	6	0.000195		Algibacter sp. L1A34	9	0.00013
Synechococcus virus SSM1	6	0.000195		Alteromonas pelagimontana	9	0.000128889
Haloarcula hispanica	6	0.000193333		Clostridium cellulovorans	9	0.000128889
Aeromonas veronii	6	0.000193333		Calothrix parasitica	9	0.000128889
Bradyrhizobium lablabi	6	0.000193333		Campylobacter sputorum	9	0.000128889
Labrenzia sp. VG12	6	0.000193333		Enterococcus faecium	9	0.000128889
Methylobacterium sp. DM1	6	0.000193333		Kordia antarctica	9	0.000128889
Kocuria palustris	6	0.000191667		Streptomyces fradiae	9	0.000128889
Corynebacterium matruchotii	6	0.00019		Flavobacterium sediminis	9	0.000127778
Desulfosarcina ovata	6	0.00019		Haemophilus influenzae	9	0.000127778
Gemmatirosa kalamazoonesis	6	0.00019		Arcobacter defluvii	9	0.000127778
Labrenzia sp. PHM005	6	0.00019		Pelagibacter virus HTVC019P	6	0.000127778
Paracoccus aminophilus	6	0.00019		Streptococcus suis	9	0.000127778
Synechococcus sp. WH 8020	6	0.00019		Clostridium taeniosporum	9	0.000126667
Paracoccus sp. H4-D09	6	0.000188333		Empedobacter brevis	9	0.000126667
Pseudoalteromonas donghaensis	6	0.000188333		Photobacterium damselae	9	0.000126667
Rhodobacter blasticus	6	0.000188333		Arcobacter ellisii	9	0.000126667
Streptococcus thermophilus	6	0.000186667		Lacinutrix sp. Bg11-31	9	0.000125556
Aquisphaera giovannonii	6	0.000186667		Lacinutrix sp. WUR7	9	0.000125556
Azospirillum lipoferum	6	0.000186667		Pseudoarcobacter acticola	9	0.000125556
Burkholderia cepacia	6	0.000186667		Foussvirus S46C10	8	0.000125556
Staphylococcus equorum	6	0.000185		Brachyspira hyodysenteriae	9	0.000124444
Pontivivens sp. MT2928	6	0.000185		Cellulophaga sp. L1A9	9	0.000124444
Ketogulonicigenium robustum	6	0.000183333		Flavobacterium sp. MDT1-60	9	0.000124444
Vibrio anguillarum	6	0.000183333		Spongiibacter sp. CSC3.9	9	0.000124444
Agrobacterium vitis	6	0.000181667		Flavobacterium anhuiense	9	0.000124444
Polynucleobacter necessarius	6	0.000181667		Sphingobacterium multivorum	9	0.000124444
Tautonia plasticadhaerens	6	0.000181667		Clostridium carboxidivorans	9	0.000123333
Magnetospirillum gryphiswaldense	6	0.000181667		Marinobacter adhaerens	9	0.000123333
Labrenzia alexandrii	6	0.00018		Formosa sp. L2A11	9	0.000123333
Lysobacter enzymogenes	6	0.00018		Aliarcobacter lanthieri	9	0.000122222
Pseudoalteromonas sp. NC201	6	0.00018		Clostridium acetobutylicum	9	0.000122222
Thioclava electrotropha	6	0.00018		Empedobacter falsenii	9	0.000122222
Cupriavidus necator	6	0.000178333		Malaciobacter halophilus	9	0.000122222
Methylobacterium sp. XJLW	6	0.000178333		Romboutsia sp. CE17	9	0.000122222
Phytohabitans suffuscus	6	0.000178333		Synechococcus sp. CC9902	9	0.000122222
Nonomuraea sp. ATCC 55076	6	0.000176667		Thalassospira marina	9	0.000122222
Actinomadura verrucosospora	6	0.000175		Chromohalobacter salexigens	9	0.000121111
Pseudomonas syringae	6	0.000175		Clostridium estertheticum	9	0.000121111
Trichodesmium erythraeum	6	0.000175		Flavobacterium sp. CS20	9	0.000121111
Urbifossiella limnaea	6	0.000175		Halarcobacter bivalviorum	9	0.000121111
Cyanobium sp. NS01	6	0.000175		Lentilitoribacter sp. Alg239-R112	9	0.000121111
Nocardia cyriacigeorgica	6	0.000175		Aeromonas phage 2-L372D	3	0.00012
Nonomuraea nitratireducens	6	0.000175		Lactiplantibacillus plantarum	9	0.00012
Acinetobacter sp. FDAARGOS_724	6	0.000173333		Synechococcus sp. A18-46.1	9	0.00012
Pseudoalteromonas sp. Scap06	3	0.000173333		Lysinibacillus sphaericus	9	0.00012
Thioclava nitratireducens	6	0.000173333		Chryseobacterium bernardetii	9	0.000118889
Cyanobium gracile	6	0.000173333		Flavobacterium psychrophilum	9	0.000118889
Paracoccus zhejiangensis	6	0.000173333		Hyphobacterium sp. CCMP332	9	0.000118889
Methylobacterium aquaticum	6	0.000171667		Maribacter sp. T28	9	0.000118889
Pseudonocardia sp. AL041005-10	6	0.000171667		Aliivibrio fischeri	9	0.000117778
Kinneretia sp. DAIF2	6	0.00017		Pelagivirus S35C6	8	0.000117778
Lignipirellula cremea	6	0.00017		Rhizobium leguminosarum	9	0.000117778
Paraoceanicella profunda	6	0.00017		Flammeovirga sp. MY04	9	0.000117778
Rhodobacter sp. CZR27	6	0.00017		Flavobacterium indicum	9	0.000117778
Actinoplanes sp. N902-109	6	0.000168333		Maribacter sp. HTCC2170	9	0.000117778
Cyanobium sp. NIES-981	6	0.000168333		Staphylococcus virus Andhra	4	0.000117778
Hypericibacter adhaerens	6	0.000168333		Variovorax paradoxus	9	0.000117778
Prochlorococcus phage P-TIM68	6	0.000168333		Caminibacter mediatlanticus	9	0.000116667
Pseudonocardia sp. HH130630-07	6	0.000168333		Gilliamella apicola	9	0.000116667
Roseivivax sp. THAF197b	6	0.000168333		Polaribacter sp. SM13	9	0.000116667
Acinetobacter pittii	6	0.000166667		Polaribacter sp. ALD11	9	0.000115556
Bacillus sp. FJAT-18017	6	0.000166667		Campylobacter fetus	9	0.000114444
Halioglobus japonicus	6	0.000166667		Candidatus Methylopumilus planktonicus	9	0.000114444
Persicimonas caeni	6	0.000166667		Croceibacter atlanticus	9	0.000114444
Saccharothrix syringae	6	0.000166667		Hirschia baltica	9	0.000114444
Stieleria maiorica	6	0.000166667		Synechococcus virus Syn5	6	0.000114444
Comamonas thiooxydans	6	0.000165		Vibrio vulnificus	9	0.000114444
Exiguobacterium sp. AT1b	6	0.000165		Gottschalkia acidurici	9	0.000114444
Clostridium perfringens	6	0.000163333		Algibacter sp. L3A6	9	0.000113333
Streptomyces lydicus	6	0.000163333		Cellulophaga algicola	9	0.000113333
Staphylococcus epidermidis	6	0.000161667		Sedimentibacter sp. zth1	9	0.000113333
Anaeromyxobacter dehalogenans	6	0.000161667		Campylobacter pinnipediorum	9	0.000113333
Synechococcus sp. CBW1006	6	0.000161667		Geminocystis sp. NIES-3708	9	0.000113333
Synechococcus sp. PROS-9-1	6	0.000161667		Riemerella anatipestifer	9	0.000113333
Agrococcus jejuensis	6	0.00016		Empedobacter stercoris	9	0.000112222
Marichromatium purpuratum	6	0.00016		Legionella sainthelensi	9	0.000112222
Conexibacter woesei	6	0.000158333		Alteromonas sp. KC3	6	0.000112222
Fusobacterium nucleatum	6	0.000158333		Aquimarina sp. TRL1	9	0.000112222
Natronorubrum bangense	6	0.000158333		Gemella haemolysans	9	0.000112222
Roseovarius sp. THAF27	6	0.000156667		Marivirga tractuosa	9	0.000112222
Stieleria neptunia	6	0.000156667		Salegentibacter sp. T436	9	0.000112222
Citrobacter portucalensis	6	0.000156667		Tenacibaculum dicentrarchi	9	0.000112222
Pseudoalteromonas sp. GCY	6	0.000156667		Thermoanaerobacterium thermosaccharolyticum	9	0.000112222
Acinetobacter haemolyticus	6	0.000155		Deferribacter desulfuricans	9	0.000111111
Agrobacterium larrymoorei	6	0.000155		Stanieria cyanosphaera	9	0.000111111
Anaeromyxobacter sp. Fw109-5	6	0.000155		Candidatus Sulcia muelleri	9	0.000111111
Burkholderia multivorans	6	0.000155		Clostridium chauvoei	9	0.000111111
Comamonas testosteroni	6	0.000155		Leeuwenhoekiella sp. ZYFB001	9	0.000111111
Frankia inefficax	6	0.000155		Acinetobacter johnsonii	9	0.00011
Halorhabdus sp. CBA1104	6	0.000155		Bacillus anthracis	9	0.00011
Luteitalea pratensis	6	0.000155		Clostridium isatidis	9	0.00011
Pelagovum pacificum	6	0.000155		Flavivirga eckloniae	9	0.00011
Rhizobium etli	6	0.000155		Myroides phaeus	9	0.00011
Azospirillum thermophilum	6	0.000153333		Paraclostridium bifermentans	9	0.00011
Bacillus velezensis	6	0.000153333		Providencia sp. 1709051003	4	0.00011
Burkholderia cenocepacia	6	0.000153333		Siansivirga zeaxanthinifaciens	9	0.000108889
Paracoccus pantotrophus	6	0.000153333		Flavobacterium sp. KBS0721	9	0.000108889
Polymorphum gilvum	6	0.000153333		Maribacter cobaltidurans	9	0.000108889
Streptomyces niveus	6	0.000153333		Peptacetobacter hiranonis	9	0.000108889
Thioflavicoccus mobilis	6	0.000153333		Pseudomonas oleovorans	7	0.000108889
Amycolatopsis keratiniphila	6	0.000151667		Sarcina sp. JB2	9	0.000108889
Bacillus dafuensis	6	0.000151667		Ignavibacterium album	9	0.000107778
Burkholderia gladioli	6	0.000151667		Synechococcus sp. BMK-MC-1	8	0.000107778
Lentzea guizhouensis	6	0.000151667		Calothrix sp. NIES-2100	9	0.000107778
Woeseia oceani	6	0.000151667		Erysipelatoclostridium ramosum	9	0.000107778
Acinetobacter sp. WCHA55	6	0.00015		Leptotrichia wadei	9	0.000107778
Ensifer adhaerens	6	0.00015		Rickettsiales endosymbiont of Stachyamoeba lipophora	9	0.000106667
Erythrobacter litoralis	6	0.00015		Aliarcobacter skirrowii	9	0.000106667
Paracoccus denitrificans	6	0.00015		Lysinibacillus fusiformis	9	0.000106667
Stella humosa	6	0.00015		Malaciobacter canalis	9	0.000106667
Stenotrophomonas rhizophila	6	0.000148333		Staphylococcus saprophyticus	9	0.000106667
Streptomyces sp. NHF165	6	0.000148333		Halobacteriovorax marinus	9	0.000106667
Alteromonas sp. KC3	6	0.000148333		Staphylococcus hominis	9	0.000105556
Bosea sp. RAC05	6	0.000148333		Pseudoalteromonas atlantica	9	0.000105556
Corallococcus coralloides	6	0.000148333		Arcobacter suis	9	0.000105556
Cystobacter fuscus	6	0.000148333		Liberibacter crescens	9	0.000104444
Nocardioides marinisabuli	6	0.000148333		Caloramator sp. E03	9	0.000104444
Pseudomonas fulva	6	0.000148333		Formosa agariphila	9	0.000104444
Rhodoplanes sp. Z2-YC6860	6	0.000148333		Mariniflexile sp. TRM1-10	9	0.000104444
Pseudomonas alcaligenes	6	0.000146667		Polaribacter sp. G4M1	9	0.000104444
Streptomyces albus	6	0.000145		Tistrella mobilis	9	0.000104444
Acinetobacter sp. TTH0-4	6	0.000145		Kordia sp. SMS9	9	0.000104444
Bradyrhizobium sp. CCBAU 53351	6	0.000145		Phaeobacter inhibens	9	0.000103333
Pseudonocardia dioxanivorans	6	0.000145		Aliarcobacter faecis	9	0.000103333
Tistrella mobilis	6	0.000145		Malaciobacter marinus	9	0.000103333
Candidatus Thiodictyon syntrophicum	6	0.000143333		Romboutsia ilealis	9	0.000103333
Empedobacter falsenii	6	0.000143333		Zhongshania aliphaticivorans	9	0.000103333
Hypericibacter terrae	6	0.000143333		Moorea producens	9	0.000103333
Klebsiella sp. WP7-S18-ESBL-04	1	0.000143333		Wolbachia pipientis	9	0.000103333
Kytococcus sedentarius	6	0.000143333		Candidatus Kinetoplastibacterium sorsogonicusi	9	0.000102222
Halobacterium sp. GSL-19	6	0.000141667		Pseudoalteromonas rubra	9	0.000102222
Microbacterium hominis	6	0.000141667		Arcobacter cloacae	9	0.000102222
Sphingomonas wittichii	6	0.000141667		Pseudomonas chlororaphis	9	0.000102222
Sulfurifustis variabilis	6	0.000141667		Tenacibaculum mesophilum	9	0.000102222
Maritalea myrionectae	6	0.000141667		Flavobacterium sp. HYN0086	9	0.000101111
Aureimonas sp. OT7	6	0.00014		Podivirus S05C243	8	0.000101111
Jiangella sp. DSM 45060	6	0.00014		Tenacibaculum sp. DSM 106434	9	0.000101111
Legionella pneumophila	6	0.00014		Colwellia sp. 20A7	9	0.0001
Paracoccus contaminans	6	0.00014		Francisella frigiditurris	9	0.0001
Synechococcus sp. CC9311	6	0.00014		Arcobacter anaerophilus	9	0.0001
Bacillus sp. 1NLA3E	6	0.00014		Ehrlichia canis	9	0.0001
Actinomadura sp. WMMB 499	6	0.000138333		Euzebyella marina	9	0.0001
Alcaligenes faecalis	6	0.000138333		Fusobacterium sp. NSJ-57	9	0.0001
Campylobacter jejuni	6	0.000138333		Rivularia sp. PCC 7116	9	0.0001
Halomonas hydrothermalis	6	0.000138333		Romboutsia hominis	9	0.0001
Halomonas sp. JS92-SW72	6	0.000138333		Staphylococcus capitis	9	0.0001
Labrenzia sp. THAF82	6	0.000138333		Zymomonas mobilis	9	0.0001
Streptomyces hygroscopicus	6	0.000138333		Changchengzhania lutea	9	9.88889e-05
Streptosporangium roseum	6	0.000138333		Glycocaulis alkaliphilus	8	9.88889e-05
Lactobacillus jensenii	6	0.000136667		Halanaerobium praevalens	9	9.88889e-05
Brachybacterium saurashtrense	6	0.000136667		Lactobacillus johnsonii	9	9.88889e-05
Bradyrhizobium japonicum	6	0.000136667		Muricauda ruestringensis	9	9.88889e-05
Mesorhizobium sp. N3	6	0.000136667		Pedobacter sp. CJ43	9	9.88889e-05
Moorea producens	6	0.000136667		Piscirickettsia salmonis	9	9.88889e-05
Rubrivivax gelatinosus	6	0.000136667		Stanieria sp. NIES-3757	9	9.88889e-05
Thalassolituus oleivorans	6	0.000136667		Arthrobacter citreus	9	9.88889e-05
Amycolatopsis mediterranei	6	0.000135		Limosilactobacillus reuteri	9	9.88889e-05
Actinosynnema pretiosum	6	0.000135		Psychroflexus torquis	9	9.88889e-05
Altererythrobacter ishigakiensis	6	0.000135		Vibrio anguillarum	9	9.88889e-05
Asticcacaulis excentricus	6	0.000135		Clostridium drakei	9	9.77778e-05
Bacillus circulans	6	0.000135		Flavobacterium faecale	9	9.77778e-05
Halioglobus maricola	6	0.000135		Gramella forsetii	9	9.77778e-05
Nocardia farcinica	6	0.000135		Tamlana sp. s12	9	9.77778e-05
Providencia rettgeri	6	0.000135		[Arcobacter] porcinus	9	9.77778e-05
Streptomyces seoulensis	6	0.000135		Arenibacter algicola	9	9.77778e-05
Vibrio vulnificus	6	0.000135		Chryseobacterium lactis	9	9.77778e-05
Bacillus ciccensis	6	0.000133333		Clostridium cochlearium	9	9.77778e-05
Corynebacterium jeikeium	6	0.000133333		Enterobacter cloacae	9	9.77778e-05
Klebsiella michiganensis	6	0.000133333		Flavobacterium crocinum	9	9.77778e-05
Pseudoalteromonas luteoviolacea	6	0.000133333		Serratia marcescens	9	9.77778e-05
Rheinheimera sp. LHK132	6	0.000133333		Shewanella baltica	9	9.77778e-05
Synechococcus virus SIOM18	6	0.000133333		Chryseobacterium shandongense	9	9.77778e-05
Thioalkalivibrio sulfidiphilus	6	0.000133333		Bacillus mycoides	9	9.66667e-05
endosymbiont of unidentified scaly snail isolate Monju	6	0.000133333		Leptotrichia trevisanii	9	9.66667e-05
Paracoccus sanguinis	6	0.000133333		Psychroflexus sp. ALD_RP9	9	9.66667e-05
Streptomyces chartreusis	6	0.000133333		Staphylococcus simiae	9	9.66667e-05
Acinetobacter sp. ACNIH1	6	0.000131667		Prochlorococcus virus NATL1A7	9	9.55556e-05
Bacillus marisflavi	6	0.000131667		Clostridium tyrobutyricum	9	9.55556e-05
Bartonella apis	6	0.000131667		Flavobacterium nitrogenifigens	9	9.55556e-05
Cupriavidus pauculus	6	0.000131667		Nocardia otitidiscaviarum	9	9.55556e-05
Halioglobus pacificus	6	0.000131667		Flavobacterium sp. CLA17	9	9.55556e-05
Neobacillus cucumis	6	0.000131667		Fusobacterium mortiferum	9	9.55556e-05
Prochlorococcus sp. RS01	3	0.000131667		Marinobacter sp. Arc7-DN-1	9	9.55556e-05
Sulfurivermis fontis	6	0.000131667		Sphingobacterium sp. UDSM-2020	9	9.55556e-05
Frigoriglobus tundricola	6	0.000131667		Acinetobacter seifertii	9	9.44444e-05
Ramlibacter tataouinensis	6	0.000131667		Brachyspira murdochii	9	9.44444e-05
Kineobactrum salinum	6	0.00013		Streptococcus dysgalactiae	9	9.44444e-05
Paracoccus aminovorans	6	0.00013		Capnocytophaga canimorsus	9	9.44444e-05
Streptomyces spectabilis	6	0.00013		Chryseobacterium gleum	9	9.44444e-05
Cyanophage P-RSM1	6	0.00013		Pseudoleptotrichia goodfellowii	9	9.44444e-05
Hoeflea phototrophica	6	0.00013		Bacillus pumilus	9	9.33333e-05
Sphingopyxis macrogoltabida	6	0.00013		Francisella sp. LA112445	9	9.33333e-05
Alicycliphilus denitrificans	6	0.000128333		Anaerobacillus isosaccharinicus	9	9.33333e-05
Brevibacterium casei	6	0.000128333		Bacillus pseudomycoides	9	9.33333e-05
Cellulomonas shaoxiangyii	6	0.000128333		Calothrix sp. NIES-2098	9	9.33333e-05
Methylobacterium currus	6	0.000128333		Crocosphaera subtropica	9	9.22222e-05
Pseudoalteromonas spongiae	6	0.000128333		Candidatus Kinetoplastibacterium desouzaii	9	9.22222e-05
Rhizobium sp. N871	2	0.000128333		Clostridium sp. JN-9	9	9.22222e-05
Rhodococcus opacus	6	0.000128333		Desulfonema limicola	9	9.22222e-05
Shewanella putrefaciens	6	0.000128333		Keratinibaculum paraultunense	9	9.22222e-05
Tenacibaculum sp. SZ-18	6	0.000128333		Microcystis aeruginosa	9	9.22222e-05
Vibrio fluvialis	6	0.000128333		Myroides odoratimimus	9	9.22222e-05
Actinomadura sp. WMMA1423	6	0.000126667		Ruminiclostridium herbifermentans	9	9.22222e-05
Pantoea dispersa	6	0.000126667		Anabaena sp. YBS01	9	9.11111e-05
Planctomyces sp. SH-PL14	6	0.000126667		Bacillus phage AR9	9	9.11111e-05
Pseudoxanthomonas mexicana	6	0.000126667		Formosa sp. Hel1_31_208	9	9.11111e-05
Streptomyces sp. CRXT-G-22	6	0.000126667		Bartonella vinsonii	9	9.11111e-05
Maioricimonas rarisocia	6	0.000125		Chryseobacterium carnipullorum	9	9e-05
Massilia oculi	6	0.000125		Clostridium scatologenes	9	9e-05
Novosphingobium aromaticivorans	6	0.000125		Mammaliicoccus lentus	9	9e-05
Paludisphaera borealis	6	0.000125		Streptobacillus moniliformis	9	9e-05
Paracoccus sp. MC1862	6	0.000125		Thermoanaerobacterium sp. RBIITD	9	9e-05
Phaeobacter sp. LSS9	6	0.000125		Blastomonas fulva	9	9e-05
Proteus mirabilis	6	0.000125		Clostridium aceticum	9	9e-05
Thiohalobacter sp. COW1	5	0.000125		Flavobacterium sp. xlx-214	9	9e-05
Achromobacter spanius	6	0.000123333		Vibrio campbellii	9	9e-05
Acinetobacter radioresistens	6	0.000123333		Chrysochromulina ericina virus	9	8.88889e-05
Brevibacillus laterosporus	6	0.000123333		Francisella halioticida	9	8.88889e-05
Kitasatospora sp. NA04385	6	0.000123333		Raoultella ornithinolytica	9	8.88889e-05
Methylobacterium oryzae	6	0.000123333		Acinetobacter nosocomialis	9	8.88889e-05
Planctomyces sp. SH-PL62	6	0.000123333		Moraxella osloensis	9	8.88889e-05
Pseudonocardia broussonetiae	6	0.000123333		Myroides odoratus	9	8.88889e-05
Rhodovulum sp. MB263	6	0.000123333		Peribacillus simplex	9	8.88889e-05
Synechococcus phage S-CAM22	6	0.000123333		Shewanella putrefaciens	9	8.88889e-05
Acinetobacter towneri	6	0.000121667		Bartonella apis	9	8.88889e-05
Congregibacter litoralis	6	0.000121667		Caloranaerobacter azorensis	9	8.77778e-05
Vibrio coralliilyticus	6	0.000121667		Oceanobacillus iheyensis	9	8.77778e-05
Actinoplanes missouriensis	6	0.000121667		Spartinivicinus ruber	9	8.77778e-05
Breoghania sp. L-A4	6	0.000121667		Apibacter raozihei	9	8.77778e-05
Paracoccus jeotgali	6	0.000121667		Chryseobacterium sp. T16E-39	9	8.77778e-05
Peribacillus simplex	6	0.000121667		Roseivirga pacifica	9	8.77778e-05
Saccharothrix espanaensis	6	0.000121667		Marinomonas algicola	9	8.77778e-05
Streptococcus pneumoniae	6	0.000121667		Candidatus Liberibacter americanus	9	8.66667e-05
Gordonia polyisoprenivorans	6	0.00012		Flavobacterium sp. M31R6	9	8.66667e-05
Pseudoalteromonas prydzensis	6	0.00012		Hathewaya histolytica	9	8.66667e-05
Isoptericola dokdonensis	6	0.00012		Synechococcus sp. HK01-R	8	8.66667e-05
Pseudomonas oryzihabitans	6	0.00012		Flavobacterium arcticum	9	8.66667e-05
Saccharopolyspora erythraea	6	0.00012		Flavobacterium branchiophilum	9	8.66667e-05
Shinella sp. HZN7	6	0.00012		Flavobacterium sp. Sr18	9	8.66667e-05
Stappia indica	6	0.00012		Pseudoalteromonas translucida	9	8.66667e-05
Streptomyces griseorubiginosus	6	0.00012		Candidatus Pantoea carbekii	9	8.55556e-05
Thalassospira marina	6	0.00012		Schnuerera ultunensis	9	8.55556e-05
Bradyrhizobium betae	6	0.00012		Streptococcus pneumoniae	9	8.55556e-05
Cupriavidus basilensis	6	0.00012		Belliella baltica	9	8.55556e-05
Nocardioides humi	6	0.00012		Flavobacterium gilvum	9	8.55556e-05
Amycolatopsis sp. Hca4	6	0.000118333		Francisella philomiragia	9	8.55556e-05
Brevilactibacter sp. MC1595	6	0.000118333		Fusobacterium canifelinum	9	8.55556e-05
Chondromyces crocatus	6	0.000118333		Bacillus amyloliquefaciens	9	8.44444e-05
Neptunomonas phycophila	6	0.000118333		Clostridium sp. 'deep sea'	9	8.44444e-05
Nocardioides sp. zg-579	6	0.000118333		Gemella morbillorum	9	8.44444e-05
Pseudoxanthomonas suwonensis	6	0.000118333		Mucilaginibacter rubeus	9	8.44444e-05
Cellulosimicrobium cellulans	6	0.000118333		Rhizobium sp. N871	5	8.44444e-05
Conexibacter sp. SYSU D00693	6	0.000118333		Acinetobacter indicus	9	8.33333e-05
Rhizobium phaseoli	6	0.000118333		Carnobacterium maltaromaticum	9	8.33333e-05
Yersinia pestis	6	0.000118333		Chryseobacterium sp. G0186	9	8.33333e-05
Anatilimnocola aggregata	6	0.000116667		Halomonas titanicae	9	8.33333e-05
Baekduia soli	6	0.000116667		Mesoplasma florum	9	8.33333e-05
Komagataeibacter xylinus	6	0.000116667		Ornithobacterium rhinotracheale	9	8.33333e-05
Mycobacterium intracellulare	6	0.000116667		Prochlorococcus virus NATL2A133	9	8.33333e-05
Proteus vulgaris	6	0.000116667		Staphylococcus xylosus	9	8.33333e-05
Pseudonocardia autotrophica	6	0.000116667		Thermodesulfobacterium geofontis	9	8.33333e-05
Rhodothermus marinus	6	0.000116667		Flavobacterium sp. SLB02	9	8.33333e-05
Arthrobacter sp. NEB 688	6	0.000116667		Halobacteroides halobius	9	8.33333e-05
Cellulomonas sp. Y8	6	0.000116667		Pseudoalteromonas spongiae	9	8.33333e-05
Haemophilus parainfluenzae	6	0.000116667		Alteromonas sp. 76-1	9	8.22222e-05
Labilithrix luteola	6	0.000116667		Bartonella elizabethae	9	8.22222e-05
Micromonospora coxensis	6	0.000116667		Bartonella sp. HY038	9	8.22222e-05
Pirellulimonas nuda	6	0.000116667		Bartonella tribocorum	9	8.22222e-05
Azospirillum thiophilum	6	0.000116667		Halobacteriovorax sp. BALOs_7	9	8.22222e-05
Pseudomonas oleovorans	6	0.000115		Staphylococcus pasteuri	9	8.22222e-05
Archangium gephyra	6	0.000115		Aeromonas veronii	9	8.22222e-05
Clostridium beijerinckii	6	0.000115		Alcanivorax sp. N3-2A	9	8.22222e-05
Neorhizobium galegae	6	0.000115		Brachyspira hampsonii	9	8.22222e-05
Nocardioides sp. zg-1228	6	0.000115		Clostridium fermenticellae	9	8.22222e-05
Paracoccus liaowanqingii	6	0.000115		Geminocystis sp. NIES-3709	9	8.22222e-05
Roseimaritima ulvae	6	0.000115		Marinobacter salarius	9	8.22222e-05
Saccharothrix sp. 6-C	6	0.000115		Salinimonas sp. KX18D6	9	8.22222e-05
Skermanella pratensis	6	0.000115		Thiospirochaeta perfilievii	9	8.22222e-05
Amycolatopsis sp. FDAARGOS 1241	6	0.000115		Brevibacterium sp. JNUCC-42	9	8.11111e-05
Synechococcus virus SCAM1	6	0.000115		Arachidicoccus sp. B3-10	9	8.11111e-05
Allokutzneria albata	6	0.000113333		Bacillus ciccensis	9	8.11111e-05
Brucella melitensis	4	0.000113333		Bartonella bacilliformis	9	8.11111e-05
Candidatus Promineofilum breve	6	0.000113333		Methanosarcina barkeri	9	8.11111e-05
Mycobacteroides abscessus	6	0.000113333		Sebaldella termitidis	9	8.11111e-05
Nordella sp. HKS 07	6	0.000113333		Sulfitobacter mediterraneus	9	8.11111e-05
Pseudoalteromonas sp. JSTW	6	0.000113333		Sulfolobus islandicus	9	8.11111e-05
Pseudomonas sp. THAF42	1	0.000113333		Acholeplasma axanthum	9	8.11111e-05
Streptomyces bingchenggensis	6	0.000113333		Aliarcobacter thereius	9	8.11111e-05
Streptomyces tsukubensis	6	0.000113333		Brachyspira intermedia	9	8.11111e-05
Pontibacillus sp. HMF3514	6	0.000113333		Formosa sp. Hel1_33_131	9	8.11111e-05
Roseomonas sp. 1318	6	0.000113333		Maribacter dokdonensis	9	8.11111e-05
Bacillus sp. S3	6	0.000111667		Nonlabens dokdonensis	9	8.11111e-05
Comamonas aquatica	6	0.000111667		Pseudomonas khazarica	6	8.11111e-05
Diaphorobacter sp. JS3051	6	0.000111667		Tolypothrix sp. PCC 7910	9	8.11111e-05
Halomonas titanicae	6	0.000111667		endosymbiont of Acanthamoeba sp. UWC8	9	8.11111e-05
Mesorhizobium oceanicum	6	0.000111667		Streptomyces niveus	9	8e-05
Rhizobacter sp. AJA081-3	6	0.000111667		Bacillus sp. FJAT-22090	9	8e-05
Synechococcus virus SCAM9	6	0.000111667		Congregibacter litoralis	9	8e-05
Variovorax sp. HW608	6	0.000111667		Cyanobacterium aponinum	9	8e-05
Alteromonas sp. KC14	6	0.000111667		Francisella hispaniensis	9	8e-05
Candidatus Thioglobus sp. NP1	6	0.000111667		Pseudoalteromonas donghaensis	9	8e-05
Pseudomonas sp. phDV1	5	0.00011		Serratia symbiotica	9	8e-05
Cnuibacter physcomitrellae	6	0.00011		Silvanigrella aquatica	9	8e-05
Polaribacter sp. SM13	6	0.00011		Arcobacter aquimarinus	9	8e-05
Simiduia agarivorans	6	0.00011		Clostridium sp. MF28	9	8e-05
Acinetobacter seifertii	6	0.00011		Rhodopseudomonas palustris	9	8e-05
Bacillus sp. THAF10	6	0.00011		Chryseobacterium sp. G0201	9	7.88889e-05
Bacterioplanes sanyensis	6	0.00011		Cyclobacterium marinum	9	7.88889e-05
Bradyrhizobium zhanjiangense	6	0.00011		Sphingopyxis terrae	9	7.88889e-05
Corynebacterium tuberculostearicum	6	0.00011		Arcticibacterium luteifluviistationis	9	7.77778e-05
Delftia acidovorans	6	0.00011		Chryseobacterium sp. 3008163	9	7.77778e-05
Labrenzia sp. THAF35	6	0.00011		Mycoplasma anserisalpingitidis	9	7.77778e-05
Massilia sp. WG5	6	0.00011		Sulfitobacter pseudonitzschiae	9	7.77778e-05
Methylobacterium brachiatum	6	0.00011		Acinetobacter haemolyticus	9	7.77778e-05
Miniimonas sp. S16	6	0.00011		Bacillus sp. DSL-17	9	7.77778e-05
Nitrospirillum amazonense	6	0.00011		Candidatus Syntrophocurvum alkaliphilum	9	7.77778e-05
Nocardioides ungokensis	6	0.00011		Clostridium diolis	9	7.77778e-05
Paraburkholderia aromaticivorans	6	0.00011		Clostridium sp. JN-1	9	7.77778e-05
Pseudoalteromonas lipolytica	6	0.00011		Francisella uliginis	9	7.77778e-05
Rathayibacter festucae	6	0.00011		Legionella longbeachae	9	7.77778e-05
Sinorhizobium sp. BG8	6	0.00011		Rickettsia typhi	9	7.77778e-05
Streptacidiphilus sp. PB12-B1b	6	0.00011		Tissierellia sp. JN-28	9	7.77778e-05
Rhizobium sp. WL3	6	0.000108333		Wolbachia endosymbiont of Folsomia candida	9	7.77778e-05
Synechococcus sp. MVIR-18-1	6	0.000108333		Achromobacter xylosoxidans	9	7.66667e-05
Bacillus sp. V3	6	0.000108333		Aeromonas hydrophila	9	7.66667e-05
Crateriforma conspicua	6	0.000108333		Metabacillus sp. KUDC1714	9	7.66667e-05
Escherichia fergusonii	6	0.000108333		Peptoniphilus harei	9	7.66667e-05
Hydrogenophaga sp. PBC	6	0.000108333		Allofrancisella guangzhouensis	9	7.66667e-05
Nocardioides sp. HDW12B	6	0.000108333		Arachidicoccus soli	9	7.66667e-05
Providencia alcalifaciens	6	0.000108333		Bartonella ancashensis	9	7.66667e-05
Rhodospirillum centenum	6	0.000108333		Butyrivibrio fibrisolvens	9	7.66667e-05
Streptomyces sp. ICC1	6	0.000108333		Colwellia psychrerythraea	9	7.66667e-05
Streptomyces viridifaciens	6	0.000108333		Ehrlichia chaffeensis	9	7.66667e-05
Vibrio owensii	6	0.000108333		Fulvivirga sp. S481	9	7.66667e-05
Acinetobacter variabilis	6	0.000106667		Gloeothece verrucosa	9	7.66667e-05
Synechococcus phage ACG-2014h	6	0.000106667		Gramella echinicola	9	7.66667e-05
Agrococcus sp. SGAir0287	6	0.000106667		Halanaerobium hydrogeniformans	9	7.66667e-05
Burkholderia ubonensis	6	0.000106667		Paraglaciecola sp. L3A3	9	7.66667e-05
Candidatus Erwinia haradaeae	6	0.000106667		Pedobacter ginsengisoli	9	7.66667e-05
Hoeflea sp. IMCC20628	6	0.000106667		Pseudomonas syringae	9	7.66667e-05
Microbacterium foliorum	6	0.000106667		Sulfurihydrogenibium sp. YO3AOP1	9	7.66667e-05
Amycolatopsis sp. YIM 10	6	0.000106667		Synechococcus sp. WH 8103	8	7.66667e-05
Cellulomonas sp. PSBB021	6	0.000106667		Crinalium epipsammum	9	7.55556e-05
Desulfococcus multivorans	6	0.000106667		Peribacillus butanolivorans	9	7.55556e-05
Halomonas meridiana	6	0.000106667		Ralstonia solanacearum	9	7.55556e-05
Herbiconiux sp. SALV-R1	6	0.000106667		Acinetobacter bereziniae	9	7.55556e-05
Pseudovibrio sp. FO-BEG1	6	0.000106667		Arcobacter sp. FWKO B	9	7.55556e-05
Pyxidicoccus sp. SCPEA002	6	0.000106667		Bartonella sp. 114	7	7.55556e-05
Roseitalea porphyridii	6	0.000106667		Bradyrhizobium diazoefficiens	9	7.55556e-05
Sinorhizobium meliloti	6	0.000106667		Candidatus Nucleicultrix amoebiphila	9	7.55556e-05
Streptomyces buecherae	6	0.000105		Chryseobacterium glaciei	9	7.55556e-05
Acidovorax avenae	6	0.000105		Glaesserella parasuis	9	7.55556e-05
Amycolatopsis albispora	6	0.000105		Labilibaculum antarcticum	9	7.55556e-05
Bacteroides fragilis	6	0.000105		Lactobacillus gasseri	9	7.55556e-05
Blastococcus saxobsidens	6	0.000105		Lawsonia intracellularis	9	7.55556e-05
Brachybacterium ginsengisoli	6	0.000105		Marinomonas primoryensis	9	7.55556e-05
Catenulispora acidiphila	6	0.000105		Campylobacter canadensis	9	7.55556e-05
Georgenia sp. Z443	6	0.000105		Entomomonas sp. F2A	9	7.55556e-05
Jiangella alkaliphila	6	0.000105		Legionella israelensis	9	7.55556e-05
Lysobacter solisilvae	6	0.000105		Mammaliicoccus vitulinus	9	7.55556e-05
Microbacterium oleivorans	6	0.000105		Metabacillus litoralis	9	7.55556e-05
Mycolicibacterium aurum	6	0.000105		Mycoplasma hominis	9	7.55556e-05
Neobacillus mesonae	6	0.000105		Yangia sp. CCB-MM3	9	7.44444e-05
Oerskovia sp. KBS0722	6	0.000105		Bacillus marisflavi	9	7.44444e-05
Synechococcus phage S-RIM2 R1_1999	6	0.000105		Campylobacter hyointestinalis	9	7.44444e-05
Terasakiella sp. SH-1	6	0.000105		Clostridium formicaceticum	9	7.44444e-05
Thauera sp. MZ1T	6	0.000105		Sporosarcina ureae	9	7.44444e-05
Winogradskyella forsetii	6	0.000105		Agarilytica rhodophyticola	9	7.44444e-05
Egicoccus halophilus	6	0.000105		Amedibacterium intestinale	9	7.44444e-05
Synechococcus phage S-RSM4	6	0.000105		Bacillus cohnii	9	7.44444e-05
Synechococcus virus SWAM2	6	0.000105		Burkholderia pseudomallei	9	7.44444e-05
Agrobacterium rubi	6	0.000103333		Candidatus Prometheoarchaeum syntrophicum	9	7.44444e-05
Azospirillum ramasamyi	6	0.000103333		Eubacterium sp. NSJ-61	9	7.44444e-05
Caenibius tardaugens	6	0.000103333		Mycoplasma mycoides	9	7.44444e-05
Listeria monocytogenes	6	0.000103333		Succinivibrio dextrinosolvens	9	7.44444e-05
Mycolicibacterium litorale	6	0.000103333		Synechococcus sp. LTW-R	8	7.44444e-05
Nitratireductor sp. SY7	6	0.000103333		Tamlana carrageenivorans	9	7.44444e-05
Bosea sp. AS-1	6	0.000103333		Treponema denticola	9	7.44444e-05
Bosea sp. F3-2	6	0.000103333		Francisella sp. FSC1006	9	7.44444e-05
Bradyrhizobium guangxiense	6	0.000103333		Aequorivita sublithincola	9	7.33333e-05
Desulfonema limicola	6	0.000103333		Chryseobacterium piperi	9	7.33333e-05
Euzebya sp. DY32-46	6	0.000103333		Colwellia sp. PAMC 20917	9	7.33333e-05
Janthinobacterium agaricidamnosum	6	0.000103333		Cyclobacterium amurskyense	9	7.33333e-05
Litoricola lipolytica	6	0.000103333		Flavobacterium sangjuense	9	7.33333e-05
Marinobacterium aestuarii	6	0.000103333		Lactococcus garvieae	9	7.33333e-05
Micromonospora auratinigra	6	0.000103333		Legionella waltersii	9	7.33333e-05
Nocardia terpenica	6	0.000103333		Macrococcus canis	9	7.33333e-05
Nocardioides mesophilus	6	0.000103333		Nostoc sphaeroides	9	7.33333e-05
Pimelobacter simplex	6	0.000103333		Acetivibrio clariflavus	9	7.33333e-05
Pseudoalteromonas atlantica	6	0.000103333		Aliarcobacter trophiarum	9	7.33333e-05
Rhizorhabdus dicambivorans	6	0.000103333		Campylobacter blaseri	9	7.33333e-05
Rosistilla oblonga	6	0.000103333		Chryseobacterium balustinum	9	7.33333e-05
Sphingobium sp. MI1205	6	0.000103333		Colwellia sp. Arc7-D	9	7.33333e-05
Sphingomonas sanxanigenens	6	0.000103333		Marinicauda algicola	9	7.33333e-05
Streptomyces sp. SN-593	6	0.000103333		Pannonibacter phragmitetus	9	7.33333e-05
Synechococcus sp. CBW1002	6	0.000103333		Rheinheimera sp. D18	9	7.33333e-05
Vibrio mediterranei	6	0.000103333		Aeromonas salmonicida	9	7.22222e-05
Vibrio sp. THAF191d	2	0.000103333		Acetivibrio saccincola	9	7.22222e-05
Martelella mediterranea	6	0.000101667		Aeromonas phage 4_L372D	7	7.22222e-05
Mesorhizobium ciceri	6	0.000101667		Bartonella kosoyi	9	7.22222e-05
Micromonospora sagamiensis	6	0.000101667		Candidatus Sulfurimonas marisnigri	9	7.22222e-05
Modestobacter marinus	6	0.000101667		Chondrocystis sp. NIES-4102	9	7.22222e-05
Pseudolabrys taiwanensis	6	0.000101667		Galbibacter sp. BG1	9	7.22222e-05
Roseococcus sp. NIBR12	6	0.000101667		Legionella fallonii	9	7.22222e-05
Roseomonas sp. 546	6	0.000101667		Paraglaciecola mesophila	9	7.22222e-05
Streptomyces globosus	6	0.000101667		Pelagibacter virus HTVC011P	9	7.22222e-05
Thiocystis violascens	6	0.000101667		Thalassotalea crassostreae	9	7.22222e-05
Amphritea japonica	6	0.000101667		Thermosipho africanus	9	7.22222e-05
Corynebacterium glutamicum	6	0.000101667		Acinetobacter equi	9	7.22222e-05
Streptomyces phaeolivaceus	6	0.000101667		Desulfurobacterium thermolithotrophum	9	7.22222e-05
Actinomadura sp. NAK00032	6	0.0001		Flavobacterium sp. LPB0248	9	7.22222e-05
Actinoplanes teichomyceticus	6	0.0001		Fusobacterium necrophorum	9	7.22222e-05
Alcanivorax sp. N3-2A	6	0.0001		Maribacter sp. 1_2014MBL_MicDiv	9	7.22222e-05
Aminobacter sp. MSH1	6	0.0001		Flagellimonas maritima	9	7.11111e-05
Bacillus anthracis	6	0.0001		Alkaliphilus metalliredigens	9	7.11111e-05
Croceicoccus marinus	6	0.0001		Bacillus oleronius	9	7.11111e-05
Cupriavidus oxalaticus	6	0.0001		Bacillus weihaiensis	9	7.11111e-05
Frankia sp. QA3	6	0.0001		Campylobacter insulaenigrae	9	7.11111e-05
Gemmata obscuriglobus	6	0.0001		Clostridium sp. AWRP	9	7.11111e-05
Lysobacter capsici	6	0.0001		Cupriavidus campinensis	9	7.11111e-05
Nocardiopsis dassonvillei	6	0.0001		Flavobacterium crassostreae	9	7.11111e-05
Phytohabitans flavus	6	0.0001		Glaciecola nitratireducens	9	7.11111e-05
Salaquimonas pukyongi	6	0.0001		Gramella sp. MAR_2010_147	9	7.11111e-05
Solimonas sp. K1W22B-7	6	0.0001		Halocella sp. SP3-1	9	7.11111e-05
Streptomyces aquilus	6	0.0001		Lactobacillus crispatus	9	7.11111e-05
Sulfuriflexus mobilis	6	0.0001		Longibaculum sp. KGMB06250	9	7.11111e-05
Lactiplantibacillus plantarum	6	0.0001		Prochlorococcus virus PSSP10	7	7.11111e-05
Leifsonia sp. 21MFCrub1.1	6	0.0001		Rickettsia bellii	9	7.11111e-05
Nocardioides sp. JS614	6	0.0001		Salipiger pacificus	9	7.11111e-05
Rhizobium rosettiformans	6	0.0001		Salmonella phage TS13	4	7.11111e-05
Thalassospira indica	6	0.0001		Staphylococcus simulans	9	7.11111e-05
Vibrio nigripulchritudo	6	0.0001		Lysinibacillus sp. SGAir0095	9	7.11111e-05
Acinetobacter sp. NEB149	6	9.83333e-05		Marinomonas arctica	9	7.11111e-05
Actinocatenispora thailandica	6	9.83333e-05		Sagittula sp. P11	9	7.11111e-05
Alienimonas californiensis	6	9.83333e-05		Sorangium cellulosum	9	7.11111e-05
Azospirillum sp. TSA2s	6	9.83333e-05		Bacillus cytotoxicus	9	7e-05
Bradyrhizobium sp.	6	9.83333e-05		Cloacibacterium normanense	9	7e-05
Bradyrhizobium sp. CCBAU 51765	6	9.83333e-05		Flavobacterium alkalisoli	9	7e-05
Desulfonema magnum	6	9.83333e-05		Hyphomonas sp. CACIAM 19H1	9	7e-05
Ferrovibrio terrae	6	9.83333e-05		Kordiimonas pumila	9	7e-05
Friedmanniella luteola	6	9.83333e-05		Marinomonas posidonica	9	7e-05
Helicobacter pylori	6	9.83333e-05		Oceanobacillus kimchii	9	7e-05
Hydrogenophaga sp. NH-16	6	9.83333e-05		Paraliobacillus zengyii	9	7e-05
Kribbella flavida	6	9.83333e-05		Proteus terrae	9	7e-05
Leifsonia sp. 509MF	3	9.83333e-05		Providencia sneebia	9	7e-05
Marinobacterium georgiense	6	9.83333e-05		Salegentibacter salegens	9	7e-05
Methylobacterium nodulans	6	9.83333e-05		Spiroplasma turonicum	9	7e-05
Photobacterium damselae	6	9.83333e-05		Acinetobacter radioresistens	9	6.88889e-05
Porphyrobacter sp. YT40	6	9.83333e-05		Bisgaardia hudsonensis	9	6.88889e-05
Rhodococcus hoagii	6	9.83333e-05		Blastomonas sp. RAC04	9	6.88889e-05
Streptomyces sp. ZYC-3	6	9.83333e-05		Candidatus Nitrosacidococcus tergens	9	6.88889e-05
Synechococcus sp. SYN20	6	9.83333e-05		Candidatus Phycorickettsia trachydisci	9	6.88889e-05
Thalassospira sp. B30-1	6	9.83333e-05		Chryseobacterium joostei	9	6.88889e-05
Urechidicola croceus	6	9.83333e-05		Chryseobacterium nakagawai	9	6.88889e-05
Acidihalobacter aeolianus	6	9.66667e-05		Flavobacterium commune	9	6.88889e-05
Actinoplanes friuliensis	6	9.66667e-05		Geminocystis herdmanii	9	6.88889e-05
Aerococcus viridans	6	9.66667e-05		Gloeothece citriformis	9	6.88889e-05
Alkalilimnicola ehrlichii	6	9.66667e-05		Kangiella profundi	9	6.88889e-05
Bosea vaviloviae	6	9.66667e-05		Legionella sp. PC997	9	6.88889e-05
Bradyrhizobium sp. BTAi1	6	9.66667e-05		Microbacterium schleiferi	5	6.88889e-05
Faecalibacterium prausnitzii	6	9.66667e-05		Pradoshia sp. D12	9	6.88889e-05
Geodermatophilus obscurus	6	9.66667e-05		Providencia stuartii	9	6.88889e-05
Methylobacterium sp. 4-46	6	9.66667e-05		Pseudoalteromonas sp. SM1988	9	6.88889e-05
Nocardioides sp. S-1144	6	9.66667e-05		Pseudomonas balearica	9	6.88889e-05
Paracoccus suum	6	9.66667e-05		Pseudomonas mendocina	9	6.88889e-05
Pseudonocardia sp. CGMCC 4.1532	6	9.66667e-05		Staphylococcus lugdunensis	9	6.88889e-05
Rhizobium sp. ADMK78	6	9.66667e-05		Streptococcus pyogenes	9	6.88889e-05
Streptomyces sp. CB01881	6	9.66667e-05		Vibrio nigripulchritudo	9	6.88889e-05
Dolosigranulum pigrum	6	9.66667e-05		Vibrio tubiashii	9	6.88889e-05
Hirschia baltica	6	9.5e-05		Virgibacillus halodenitrificans	9	6.88889e-05
Peribacillus butanolivorans	6	9.5e-05		Aquiflexum balticum	9	6.77778e-05
Bacillus sp. HD4P25	6	9.5e-05		Bacillus sp. HD4P25	9	6.77778e-05
Bradyrhizobium guangdongense	6	9.5e-05		Bdellovibrio bacteriovorus	9	6.77778e-05
Coraliomargarita akajimensis	6	9.5e-05		Brevibacterium sp. PAMC23299	9	6.77778e-05
Devosia sp. A16	6	9.5e-05		Campylobacter hepaticus	9	6.77778e-05
Leuconostoc citreum	5	9.5e-05		Candidatus Nitrosopelagicus brevis	9	6.77778e-05
Massilia putida	6	9.5e-05		Enterococcus mundtii	9	6.77778e-05
Mesorhizobium sp. 8	6	9.5e-05		Marinomonas mediterranea	9	6.77778e-05
Micromonospora echinofusca	6	9.5e-05		Nonlabens sp. Ci31	9	6.77778e-05
Mycolicibacterium boenickei	6	9.5e-05		Pasteurella skyensis	9	6.77778e-05
Phenylobacterium zucineum	6	9.5e-05		Planktomarina temperata	9	6.77778e-05
Prochlorococcus phage P-HM1	6	9.5e-05		Sinorhizobium fredii	9	6.77778e-05
Rubrobacter sp. SCSIO 52915	6	9.5e-05		Synechococcus sp. ROS8604	8	6.77778e-05
Sphingomonas alpina	6	9.5e-05		Candidatus Methylopumilus rimovensis	9	6.77778e-05
Bacillus methanolicus	6	9.5e-05		Confluentimicrobium sp. EMB200-NS6	9	6.77778e-05
Bradyrhizobium icense	6	9.33333e-05		Fluviicola taffensis	9	6.77778e-05
Bradyrhizobium sp. SK17	6	9.33333e-05		Lachnoclostridium phytofermentans	9	6.77778e-05
Cupriavidus pinatubonensis	6	9.33333e-05		Litorilituus sediminis	9	6.77778e-05
Klebsiella quasipneumoniae	6	9.33333e-05		Pseudomonas sp. THAF42	3	6.77778e-05
Kocuria rosea	6	9.33333e-05		Pseudopedobacter saltans	9	6.77778e-05
Mycobacteroides chelonae	6	9.33333e-05		Solitalea canadensis	9	6.77778e-05
Nocardioides sp. S5	6	9.33333e-05		Staphylococcus nepalensis	9	6.77778e-05
Qipengyuania flava	6	9.33333e-05		Lysinibacillus timonensis	9	6.66667e-05
Salinicola tamaricis	6	9.33333e-05		Capnocytophaga sputigena	9	6.66667e-05
Stenotrophomonas acidaminiphila	6	9.33333e-05		Carnobacterium divergens	9	6.66667e-05
Azospira restricta	6	9.33333e-05		Colwellia sp. Arc7-635	9	6.66667e-05
Candidatus Thioglobus singularis	6	9.33333e-05		Cytobacillus kochii	9	6.66667e-05
Caulobacter vibrioides	6	9.33333e-05		Ichthyobacterium seriolicida	9	6.66667e-05
Frankia sp. EAN1pec	6	9.33333e-05		Staphylococcus equorum	9	6.66667e-05
Micromonospora aurantiaca	6	9.33333e-05		Viridibacillus sp. JNUCC-6	9	6.66667e-05
Nocardioides sp. S-713	6	9.33333e-05		Defluviitoga tunisiensis	9	6.66667e-05
Phreatobacter stygius	6	9.33333e-05		Elizabethkingia miricola	9	6.66667e-05
Staphylococcus hominis	6	9.33333e-05		Mycoplasma capricolum	9	6.66667e-05
Streptomyces cadmiisoli	6	9.33333e-05		Paraglaciecola psychrophila	9	6.66667e-05
Synechococcus virus ST4	6	9.33333e-05		Polynucleobacter asymbioticus	9	6.66667e-05
Xanthobacter sp. YN2	6	9.33333e-05		Enterococcus avium	9	6.55556e-05
Actinoplanes derwentensis	6	9.16667e-05		Faecalibacillus intestinalis	9	6.55556e-05
Actinopolymorpha singaporensis	6	9.16667e-05		Amniculibacterium sp. G2-70	9	6.55556e-05
Aeromonas media	6	9.16667e-05		Anaerococcus vaginalis	9	6.55556e-05
Allochromatium vinosum	6	9.16667e-05		Aquirufa nivalisilvae	9	6.55556e-05
Amycolatopsis methanolica	6	9.16667e-05		Bartonella henselae	9	6.55556e-05
Bacillus pumilus	6	9.16667e-05		Candidatus Arthromitus sp. SFB-rat-Yit	9	6.55556e-05
Bacillus wiedmannii	5	9.16667e-05		Candidatus Paracaedibacter acanthamoebae	9	6.55556e-05
Bradyrhizobium sp. CCBAU 051011	6	9.16667e-05		Echinicola sp. 20G	9	6.55556e-05
Candidatus Methylopumilus universalis	6	9.16667e-05		Ehrlichia muris	9	6.55556e-05
Caulobacter mirabilis	6	9.16667e-05		Klebsiella michiganensis	9	6.55556e-05
Cyanobacterium aponinum	6	9.16667e-05		Marinobacter sp. es.042	8	6.55556e-05
Egibacter rhizosphaerae	6	9.16667e-05		Marinovum algicola	9	6.55556e-05
Lacipirellula limnantheis	6	9.16667e-05		Nostoc piscinale	9	6.55556e-05
Mesorhizobium sp. L-8-3	6	9.16667e-05		Priestia filamentosa	9	6.55556e-05
Micavibrio aeruginosavorus	6	9.16667e-05		Pseudomonas sp. S-6-2	9	6.55556e-05
Microbacterium sp. No. 7	6	9.16667e-05		Rhodocytophaga rosea	9	6.55556e-05
Microcystis aeruginosa	6	9.16667e-05		Sphaerospermopsis kisseleviana	9	6.55556e-05
Micromonospora sp. WMMA2032	6	9.16667e-05		Staphylococcus arlettae	9	6.55556e-05
Microvirga ossetica	6	9.16667e-05		Pyruvatibacter mobilis	9	6.55556e-05
Neorhizobium sp. NCHU2750	6	9.16667e-05		Bacillus dafuensis	9	6.44444e-05
Ochrobactrum sp. MT180101	6	9.16667e-05		Brevibacillus brevis	9	6.44444e-05
Sedimenticola thiotaurini	6	9.16667e-05		Gardnerella vaginalis	9	6.44444e-05
Staphylococcus capitis	6	9.16667e-05		Pedobacter roseus	9	6.44444e-05
Streptomyces paludis	6	9.16667e-05		Acetobacter pasteurianus	9	6.44444e-05
Streptomyces sp. MBT27	6	9.16667e-05		Acinetobacter wuhouensis	9	6.44444e-05
Streptomyces sp. NEAU-sy36	6	9.16667e-05		Bartonella birtlesii	9	6.44444e-05
Streptomyces vietnamensis	6	9.16667e-05		Colwellia sp. MT41	9	6.44444e-05
Symmachiella dynata	6	9.16667e-05		Dictyoglomus turgidum	9	6.44444e-05
Thioalkalivibrio paradoxus	6	9.16667e-05		Entomomonas moraniae	9	6.44444e-05
Zymomonas mobilis	6	9.16667e-05		Fischerella sp. NIES-4106	9	6.44444e-05
Cellulomonas fimi	6	9.16667e-05		Ilyobacter polytropus	9	6.44444e-05
Kaistia sp. 32K	6	9.16667e-05		Kaistella flava (ex Peng et al. 2021)	9	6.44444e-05
Microterricola viridarii	6	9.16667e-05		Nostoc sp. PCC 7107	9	6.44444e-05
Singulisphaera acidiphila	6	9.16667e-05		Pseudanabaena sp. ABRG5-3	9	6.44444e-05
Ancylobacter sp. TS-1	6	9e-05		Staphylococcus saccharolyticus	9	6.44444e-05
Methylobacterium durans	6	9e-05		Acinetobacter junii	9	6.33333e-05
Bacillus sp. DSL-17	6	9e-05		Aequorivita sp. H23M31	9	6.33333e-05
Blastochloris viridis	6	9e-05		Catenovulum sediminis	9	6.33333e-05
Brachybacterium sp. P6-10-X1	6	9e-05		Chryseobacterium gallinarum	9	6.33333e-05
Brevibacterium sp. PAMC23299	6	9e-05		Gemella sanguinis	9	6.33333e-05
Caulobacter flavus	6	9e-05		Panacibacter ginsenosidivorans	9	6.33333e-05
Clostridium novyi	6	9e-05		Pedobacter sp. G11	9	6.33333e-05
Corallococcus macrosporus	6	9e-05		Rippkaea orientalis	9	6.33333e-05
Enterococcus faecium	6	9e-05		Sulfurimonas gotlandica	9	6.33333e-05
Indioceanicola profundi	6	9e-05		Synechococcus sp. CB0101	8	6.33333e-05
Labrenzia sp. CP4	6	9e-05		Acetoanaerobium sticklandii	9	6.33333e-05
Limnoglobus roseus	6	9e-05		Algoriphagus machipongonensis	9	6.33333e-05
Methylobacterium terrae	6	9e-05		Chryseobacterium sp. POL2	9	6.33333e-05
Micromonospora echinaurantiaca	6	9e-05		Cytobacillus oceanisediminis	9	6.33333e-05
Mitsuaria sp. 7	6	9e-05		Ehrlichia sp. HF	9	6.33333e-05
Parvibaculum lavamentivorans	6	9e-05		Psychrobacillus glaciei	9	6.33333e-05
Pseudoalteromonas sp. MT33b	6	9e-05		Comamonas testosteroni	9	6.33333e-05
Pseudomonas balearica	6	9e-05		Variovorax sp. PMC12	7	6.22222e-05
Pseudomonas protegens	6	9e-05		Acinetobacter piscicola	9	6.22222e-05
Sulfuricaulis limicola	6	9e-05		Bacillus vini	9	6.22222e-05
Vibrio harveyi	6	9e-05		Bartonella grahamii	9	6.22222e-05
Xanthomonas campestris	6	9e-05		Candidatus Tachikawaea gelatinosa	9	6.22222e-05
Sphingomonas melonis	6	9e-05		Colwellia sp. PAMC 21821	9	6.22222e-05
Amycolatopsis sp. AA4	6	8.83333e-05		Desulfobacula toluolica	9	6.22222e-05
Azoarcus olearius	6	8.83333e-05		Flavobacterium nackdongense	9	6.22222e-05
Cellulomonas sp. JZ18	6	8.83333e-05		Lysinibacillus sp. FJAT-51161	9	6.22222e-05
Kocuria rhizophila	6	8.83333e-05		Nostoc sp. UHCC 0702	9	6.22222e-05
Martelella sp. AD-3	6	8.83333e-05		Pseudoalteromonas aliena	9	6.22222e-05
Nocardioides sp. 603	6	8.83333e-05		Salinimonas lutimaris	9	6.22222e-05
Prochlorococcus phage P-HM2	6	8.83333e-05		Sneathia vaginalis	9	6.22222e-05
Rhodospirillum rubrum	6	8.83333e-05		Staphylococcus cohnii	9	6.22222e-05
Sphingobium cloacae	6	8.83333e-05		Aeribacillus pallidus	9	6.22222e-05
Streptomyces armeniacus	6	8.83333e-05		Candidatus Kinetoplastibacterium crithidii	9	6.22222e-05
Thauera sp. K11	6	8.83333e-05		Chryseobacterium sp. G0162	9	6.22222e-05
Achromobacter denitrificans	6	8.83333e-05		Colwellia beringensis	9	6.22222e-05
Agrobacterium rhizogenes	6	8.83333e-05		Acinetobacter calcoaceticus	9	6.11111e-05
Arsenicicoccus sp. oral taxon 190	6	8.83333e-05		Acinetobacter schindleri	9	6.11111e-05
Bosea sp. Tri-49	6	8.83333e-05		Anaerocolumna sedimenticola	9	6.11111e-05
Bradyrhizobium amphicarpaeae	6	8.83333e-05		Chroococcidiopsis thermalis	9	6.11111e-05
Granulibacter bethesdensis	6	8.83333e-05		Chryseobacterium sp. IHB B 17019	9	6.11111e-05
Polaribacter reichenbachii	6	8.83333e-05		Elizabethkingia meningoseptica	9	6.11111e-05
Protaetiibacter sp. SSC-01	6	8.83333e-05		Halomonas sp. A3H3	9	6.11111e-05
Rhizobium sp. NXC24	6	8.83333e-05		Lactobacillus iners	9	6.11111e-05
Serinicoccus hydrothermalis	6	8.83333e-05		Leptotrichia sp. oral taxon 212	9	6.11111e-05
Sphingomonas sp. MM-1	6	8.83333e-05		Maribacter sp. MJ134	9	6.11111e-05
Streptomyces sp. PBH53	6	8.83333e-05		Megamonas funiformis	9	6.11111e-05
Thiohalobacter thiocyanaticus	5	8.83333e-05		Sediminicola sp. YIK13	9	6.11111e-05
Actinotalea sp. JY-7876	6	8.66667e-05		Taylorella equigenitalis	9	6.11111e-05
Bradyrhizobium sp. CCBAU 51753	6	8.66667e-05		Vibrio coralliilyticus	9	6.11111e-05
Bradyrhizobium sp. PSBB068	6	8.66667e-05		[Brevibacterium] frigoritolerans	9	6.11111e-05
Dokdonella koreensis	6	8.66667e-05		Campylobacter corcagiensis	9	6e-05
Erythrobacter sp. HKB08	6	8.66667e-05		Capnocytophaga cynodegmi	9	6e-05
Hydrogenophaga sp. YM1	6	8.66667e-05		Chryseobacterium sp. StRB126	9	6e-05
Labrenzia aggregata	6	8.66667e-05		Synechococcus sp. Minos11	8	6e-05
Magnetospirillum sp. XM-1	6	8.66667e-05		Synechococcus sp. RS9909	8	6e-05
Micromonospora rifamycinica	6	8.66667e-05		Terasakiella sp. SH-1	9	6e-05
Pseudoalteromonas translucida	6	8.66667e-05		Alcaligenes faecalis	9	6e-05
Pseudomonas knackmussii	6	8.66667e-05		Borrelia miyamotoi	9	6e-05
Rhizobacter gummiphilus	6	8.66667e-05		Brasilonema sennae	9	6e-05
Rhodococcus ruber	6	8.66667e-05		Candidatus Kinetoplastibacterium galatii	9	6e-05
Rubrobacter xylanophilus	6	8.66667e-05		Flavobacterium kingsejongi	9	6e-05
Sphaerotilus natans	6	8.66667e-05		Gramella flava	9	6e-05
Streptomyces griseus	6	8.66667e-05		Lederbergia lentus	9	6e-05
Streptomyces katrae	6	8.66667e-05		Legionella sp. TUM19329	9	6e-05
Wenzhouxiangella marina	6	8.66667e-05		Mammaliicoccus stepanovicii	9	6e-05
Rhodoferax sediminis	6	8.66667e-05		Marinomonas sp. MWYL1	9	6e-05
Streptosporangium sp. 'caverna'	6	8.66667e-05		Mesorhizobium loti	9	6e-05
Achromobacter pestifer	6	8.5e-05		Morganella morganii	9	6e-05
Bradyrhizobium sp. 1(2017)	6	8.5e-05		Mycoplasma penetrans	9	6e-05
Chelatococcus sp. CO-6	6	8.5e-05		Neobacillus cucumis	9	6e-05
Duganella sp. GN2-R2	6	8.5e-05		Parashewanella spongiae	9	6e-05
Elizabethkingia anophelis	6	8.5e-05		Psychromonas ingrahamii	9	6e-05
Granulosicoccus antarcticus	6	8.5e-05		Staphylococcus pseudintermedius	9	6e-05
Janibacter melonis	6	8.5e-05		Vagococcus hydrophili	9	6e-05
Lacipirellula parvula	6	8.5e-05		Acinetobacter ursingii	9	5.88889e-05
Leifsonia xyli	6	8.5e-05		Bartonella krasnovii	9	5.88889e-05
Micromonospora purpureochromogenes	6	8.5e-05		Bartonella quintana	9	5.88889e-05
Rhodococcus sp. SGAir0479	6	8.5e-05		Beggiatoa leptomitoformis	9	5.88889e-05
Roseivivax sp. THAF40	6	8.5e-05		Candidatus Portiera aleyrodidarum	9	5.88889e-05
Saccharospirillum mangrovi	6	8.5e-05		Herbinix luporum	9	5.88889e-05
Schlegelella thermodepolymerans	6	8.5e-05		Lacticaseibacillus paracasei	9	5.88889e-05
Staphylococcus haemolyticus	6	8.5e-05		Oscillatoria acuminata	9	5.88889e-05
Stappia sp. ES.058	6	8.5e-05		Streptococcus parauberis	9	5.88889e-05
Stigmatella aurantiaca	6	8.5e-05		Synechococcus sp. PROS-7-1	8	5.88889e-05
Streptomyces albulus	6	8.5e-05		Taylorella asinigenitalis	9	5.88889e-05
Streptomyces sp. SAT1	6	8.5e-05		Vibrio diabolicus	9	5.88889e-05
Synechococcus phage S-SSM4	6	8.5e-05		Anaerocolumna cellulosilytica	9	5.88889e-05
Variovorax sp. PBS-H4	6	8.5e-05		Bacillus sp. Y1	9	5.88889e-05
Cupriavidus sp. USMAA2-4	6	8.5e-05		Candidatus Atelocyanobacterium thalassa	9	5.88889e-05
Mycolicibacterium austroafricanum	6	8.5e-05		Cereibacter sphaeroides	9	5.88889e-05
Rhodococcus erythropolis	6	8.5e-05		Cupriavidus taiwanensis	9	5.88889e-05
Acidovorax sp. JS42	6	8.33333e-05		Methanobrevibacter millerae	9	5.88889e-05
Aquabacterium olei	6	8.33333e-05		Tetragenococcus halophilus	9	5.88889e-05
Bordetella genomosp. 13	6	8.33333e-05		Capnocytophaga endodontalis	9	5.77778e-05
Bradyrhizobium sp. ORS 278	6	8.33333e-05		Dictyoglomus thermophilum	9	5.77778e-05
Bradyrhizobium symbiodeficiens	6	8.33333e-05		Ureibacillus thermosphaericus	9	5.77778e-05
Bremerella volcania	6	8.33333e-05		Acinetobacter sp. TTH0-4	9	5.77778e-05
Croceicoccus naphthovorans	6	8.33333e-05		Acinetobacter venetianus	9	5.77778e-05
Desulfococcus oleovorans	5	8.33333e-05		Alcanivorax xenomutans	9	5.77778e-05
Desulfovibrio vulgaris	6	8.33333e-05		Alkaliphilus oremlandii	9	5.77778e-05
Enterobacter asburiae	6	8.33333e-05		Anaerostipes hadrus	9	5.77778e-05
Flavobacterium columnare	6	8.33333e-05		Bacillus atrophaeus	9	5.77778e-05
Hyphomonas sp. Mor2	6	8.33333e-05		Bacteroides ovatus	9	5.77778e-05
Kitasatospora setae	6	8.33333e-05		Campylobacter sp. RM16704	9	5.77778e-05
Mesorhizobium sp. Pch-S	6	8.33333e-05		Candidatus Arthromitus sp. SFB-mouse	9	5.77778e-05
Methyloligella sp. GL2	6	8.33333e-05		Candidatus Midichloria mitochondrii	9	5.77778e-05
Methylotenera versatilis	6	8.33333e-05		Costertonia aggregata	9	5.77778e-05
Micromonospora terminaliae	6	8.33333e-05		Furfurilactobacillus rossiae	9	5.77778e-05
Micromonospora tulbaghiae	6	8.33333e-05		Gramella salexigens	9	5.77778e-05
Microvirga sp. VF16	6	8.33333e-05		Halothece sp. PCC 7418	9	5.77778e-05
Mycobacterium grossiae	6	8.33333e-05		Histophilus somni	9	5.77778e-05
Mycobacterium tuberculosis	6	8.33333e-05		Lactobacillus jensenii	9	5.77778e-05
Nocardia arthritidis	6	8.33333e-05		Legionella anisa	9	5.77778e-05
Nocardioides anomalus	6	8.33333e-05		Marinobacter salsuginis	9	5.77778e-05
Prochlorococcus virus PSSM2	6	8.33333e-05		Methanobrevibacter olleyae	9	5.77778e-05
Rhizobium oryzihabitans	6	8.33333e-05		Natranaerobius thermophilus	9	5.77778e-05
Spongiibacter sp. CSC3.9	6	8.33333e-05		Oceanicoccus sagamiensis	9	5.77778e-05
Streptococcus mitis	6	8.33333e-05		Pedobacter cryoconitis	9	5.77778e-05
Streptomyces cacaoi	6	8.33333e-05		Prevotella intermedia	9	5.77778e-05
Streptomyces rimosus	6	8.33333e-05		Pseudoalteromonas phenolica	9	5.77778e-05
Streptomyces spongiicola	6	8.33333e-05		Pseudoalteromonas ulvae	9	5.77778e-05
Synechococcus virus SCAM3	6	8.33333e-05		Rhizobium pusense	9	5.77778e-05
Thioalkalivibrio nitratireducens	6	8.33333e-05		Rickettsia prowazekii	9	5.77778e-05
Acinetobacter wuhouensis	6	8.16667e-05		Sphingobium amiense	9	5.77778e-05
Azospirillum humicireducens	6	8.16667e-05		Sphingopyxis macrogoltabida	9	5.77778e-05
Ehrlichia ruminantium	6	8.16667e-05		Sulfurimonas sp. GYSZ_1	9	5.77778e-05
Propioniciclava sp. HDW11	6	8.16667e-05		Ketobacter alkanivorans	9	5.77778e-05
Synechococcus phage syn9	6	8.16667e-05		Sulfitobacter sp. D7	9	5.77778e-05
Aquisalimonas sp. 2447	6	8.16667e-05		Yersinia enterocolitica	9	5.77778e-05
Aromatoleum bremense	6	8.16667e-05		Fischerella sp. NIES-3754	9	5.66667e-05
Azoarcus sp. DD4	6	8.16667e-05		Legionella clemsonensis	9	5.66667e-05
Bosea sp. ANAM02	6	8.16667e-05		Providencia heimbachae	9	5.66667e-05
Botrimarina mediterranea	6	8.16667e-05		Wolbachia endosymbiont of Ctenocephalides felis wCfeT	9	5.66667e-05
Brachybacterium faecium	6	8.16667e-05		Acinetobacter sp. Marseille-Q1620	9	5.66667e-05
Candidatus Solibacter usitatus	6	8.16667e-05		Aeromonas caviae	9	5.66667e-05
Clostridium pasteurianum	6	8.16667e-05		Alkalihalobacillus krulwichiae	9	5.66667e-05
Geminocystis sp. NIES-3708	6	8.16667e-05		Anoxybacter fermentans	9	5.66667e-05
Gimesia panareensis	6	8.16667e-05		Bacillus cellulosilyticus	9	5.66667e-05
Kocuria turfanensis	6	8.16667e-05		Bacillus sp. 1NLA3E	9	5.66667e-05
Labrys sp. KNU-23	6	8.16667e-05		Bacteroides thetaiotaomicron	9	5.66667e-05
Marmoricola scoriae	6	8.16667e-05		Bartonella sp. WD16.2	9	5.66667e-05
Neptunomonas concharum	6	8.16667e-05		Candidatus Arsenophonus lipoptenae	9	5.66667e-05
Nocardioides sp. ZJ1313	6	8.16667e-05		Candidatus Kinetoplastibacterium oncopeltii	8	5.66667e-05
Paraburkholderia caribensis	6	8.16667e-05		Chryseobacterium taklimakanense	9	5.66667e-05
Poseidonibacter lekithochrous	6	8.16667e-05		Elizabethkingia bruuniana	9	5.66667e-05
Rhodoferax koreense	6	8.16667e-05		Enterococcus hirae	9	5.66667e-05
Rhodopirellula baltica	6	8.16667e-05		Frischella perrara	9	5.66667e-05
Starkeya sp. ORNL1	6	8.16667e-05		Hydrogenovibrio crunogenus	9	5.66667e-05
Streptomyces ambofaciens	6	8.16667e-05		Legionella hackeliae	9	5.66667e-05
Streptomyces cattleya	6	8.16667e-05		Listeria seeligeri	9	5.66667e-05
Streptomyces prasinus	6	8.16667e-05		Methanosphaera stadtmanae	9	5.66667e-05
Streptomyces sp. SM18	6	8.16667e-05		Moritella yayanosii	9	5.66667e-05
Streptomyces sp. WAC 01438	6	8.16667e-05		Paenisporosarcina antarctica	9	5.66667e-05
Usitatibacter rugosus	6	8.16667e-05		Sphingobacterium sp. ML3W	9	5.66667e-05
Acinetobacter baylyi	6	8e-05		Spiroplasma floricola	9	5.66667e-05
Acinetobacter venetianus	6	8e-05		Streptococcus oralis	9	5.66667e-05
Amycolatopsis sp. BJA-103	6	8e-05		Streptococcus thermophilus	9	5.66667e-05
Azoarcus sp. KH32C	6	8e-05		Streptococcus urinalis	9	5.66667e-05
Bacillus amyloliquefaciens	6	8e-05		Synechococcus elongatus	9	5.66667e-05
Bradyrhizobium sp. 6(2017)	6	8e-05		Synechococcus sp. MEDNS5	8	5.66667e-05
Burkholderia plantarii	6	8e-05		Thermosipho melanesiensis	9	5.66667e-05
Cellulomonas flavigena	6	8e-05		Vagococcus carniphilus	9	5.66667e-05
Ensifer sojae	6	8e-05		Vibrio sp. THAF190c	9	5.66667e-05
Euzebyella marina	6	8e-05		Vibrio harveyi	9	5.66667e-05
Frankia alni	6	8e-05		Acinetobacter lwoffii	9	5.55556e-05
Hahella chejuensis	6	8e-05		Agrobacterium vitis	9	5.55556e-05
Hartmannibacter diazotrophicus	6	8e-05		Bartonella clarridgeiae	9	5.55556e-05
Hyphobacterium sp. CCMP332	6	8e-05		Blattabacterium punctulatus	9	5.55556e-05
Isoptericola variabilis	6	8e-05		Candidatus Deianiraea vastatrix	9	5.55556e-05
Micromonospora narathiwatensis	6	8e-05		Candidatus Liberibacter africanus	9	5.55556e-05
Micromonospora sp. 28ISP2-46	6	8e-05		Cutibacterium acnes	9	5.55556e-05
Micromonospora sp. HM134	6	8e-05		Sulfurihydrogenibium azorense	9	5.55556e-05
Nitratireductor sp. OM-1	6	8e-05		Virgibacillus necropolis	9	5.55556e-05
Niveispirillum cyanobacteriorum	6	8e-05		Anaerobutyricum hallii	9	5.55556e-05
Saccharomonospora azurea	6	8e-05		Caldicellulosiruptor changbaiensis	9	5.55556e-05
Shinella sp. PSBB067	6	8e-05		Campylobacter cuniculorum	9	5.55556e-05
Sphingomonas taxi	6	8e-05		Candidatus Sulfurimonas baltica	9	5.55556e-05
Streptomyces clavuligerus	6	8e-05		Capnocytophaga stomatis	9	5.55556e-05
Streptomyces xinghaiensis	6	8e-05		Chryseobacterium sp. JV274	9	5.55556e-05
Thermomonospora curvata	6	8e-05		Clostridium ljungdahlii	9	5.55556e-05
Xylanimicrobium sp. FW10M-9	6	8e-05		Clostridium thermarum	9	5.55556e-05
Xylophilus rhododendri	6	8e-05		Cylindrospermum stagnale	9	5.55556e-05
Anaeromyxobacter sp. K	6	8e-05		Dokdonia sp. PRO95	9	5.55556e-05
Georhizobium profundi	6	8e-05		Dolosigranulum pigrum	9	5.55556e-05
Lactococcus lactis	6	8e-05		Pelistega ratti	9	5.55556e-05
Methyloceanibacter sp. wino2	6	8e-05		Rheinheimera sp. LHK132	9	5.55556e-05
Paraburkholderia tropica	6	8e-05		Synechococcus sp. SynAce01	9	5.55556e-05
Pseudoalteromonas aliena	6	8e-05		Vibrio fluvialis	9	5.55556e-05
Actinoalloteichus hoggarensis	6	7.83333e-05		Allofrancisella frigidaquae	9	5.44444e-05
Aeromicrobium erythreum	6	7.83333e-05		Antarcticibacterium flavum	9	5.44444e-05
Aliarcobacter cryaerophilus	6	7.83333e-05		Arsenophonus nasoniae	9	5.44444e-05
Azoarcus sp. M9-3-2	6	7.83333e-05		Cycloclasticus sp. PY97N	9	5.44444e-05
Bordetella hinzii	6	7.83333e-05		Geosporobacter ferrireducens	9	5.44444e-05
Bradyrhizobium oligotrophicum	6	7.83333e-05		Kaistella carnis	9	5.44444e-05
Clostridium butyricum	6	7.83333e-05		Legionella endosymbiont of Polyplax serrata	9	5.44444e-05
Curtobacterium sp. BH-2-1-1	6	7.83333e-05		Nostoc sp. CENA543	9	5.44444e-05
Epilithonimonas vandammei	6	7.83333e-05		Pelosinus sp. UFO1	9	5.44444e-05
Gimesia chilikensis	6	7.83333e-05		Pseudoalteromonas tunicata	9	5.44444e-05
Gordonia terrae	6	7.83333e-05		Rickettsia canadensis	9	5.44444e-05
Hydrogenophaga sp. BA0156	6	7.83333e-05		Spiroplasma helicoides	9	5.44444e-05
Magnetospira sp. QH-2	6	7.83333e-05		Acidianus manzaensis	9	5.44444e-05
Methylobacterium sp. C1	6	7.83333e-05		Candidatus Liberibacter solanacearum	9	5.44444e-05
Micromonospora coriariae	6	7.83333e-05		Candidatus Vesicomyosocius sp. SY067_SCS001	9	5.44444e-05
Myxococcus sp. SCHIC003	6	7.83333e-05		Klebsiella oxytoca	9	5.44444e-05
Nocardioides aromaticivorans	6	7.83333e-05		Martelella mediterranea	9	5.44444e-05
Paludibaculum fermentans	6	7.83333e-05		Melissococcus plutonius	9	5.44444e-05
Phreatobacter cathodiphilus	6	7.83333e-05		Methylophaga nitratireducenticrescens	9	5.44444e-05
Sphingomonas sp. FARSPH	6	7.83333e-05		Microbacterium sp. A18JL200	7	5.44444e-05
Staphylococcus arlettae	6	7.83333e-05		Pectobacterium carotovorum	9	5.44444e-05
Streptomyces sp. GS7	6	7.83333e-05		Pediococcus pentosaceus	9	5.44444e-05
Streptomyces sp. SirexAA-E	6	7.83333e-05		Pedobacter sp. KBS0701	9	5.44444e-05
Vibrio furnissii	6	7.83333e-05		Sphingobacterium daejeonense	9	5.44444e-05
Aeoliella mucimassa	6	7.83333e-05		Sphingobium hydrophobicum	9	5.44444e-05
Agarilytica rhodophyticola	6	7.83333e-05		Synechococcus sp. WH 8020	8	5.44444e-05
Curtobacterium flaccumfaciens	6	7.83333e-05		Wigglesworthia glossinidia	9	5.44444e-05
Finegoldia magna	6	7.83333e-05		Pseudoalteromonas piratica	9	5.33333e-05
Phycisphaera mikurensis	6	7.83333e-05		Adhaeribacter radiodurans	9	5.33333e-05
Pseudomonas psychrotolerans	6	7.83333e-05		Cellulosilyticum lentocellum	9	5.33333e-05
Sphingobacterium multivorum	6	7.83333e-05		Lacibacter sp. S13-6-6	9	5.33333e-05
Vibrio diabolicus	6	7.83333e-05		Leptotrichia sp. oral taxon 847	9	5.33333e-05
[Ochrobactrum] quorumnocens	6	7.83333e-05		Mycoplasma putrefaciens	9	5.33333e-05
Kutzneria albida	6	7.83333e-05		Peribacillus asahii	9	5.33333e-05
Rathayibacter sp. VKM Ac-2759	6	7.83333e-05		Sphingobacterium sp. DR205	9	5.33333e-05
Streptomyces parvulus	6	7.66667e-05		Sphingobium sp. YG1	9	5.33333e-05
Alloactinosynnema sp. L-07	6	7.66667e-05		Sulfitobacter sp. JL08	9	5.33333e-05
Azoarcus communis	6	7.66667e-05		Thermotomaculum hydrothermale	9	5.33333e-05
Azotobacter vinelandii	6	7.66667e-05		Weeksella virosa	9	5.33333e-05
Bacillus oleronius	6	7.66667e-05		Acidianus brierleyi	9	5.33333e-05
Bosea sp. PAMC 26642	6	7.66667e-05		Azospirillum brasilense	9	5.33333e-05
Bradyrhizobium guangzhouense	6	7.66667e-05		Bartonella alsatica	9	5.33333e-05
Brevibacillus brevis	6	7.66667e-05		Calditerrivibrio nitroreducens	9	5.33333e-05
Brevundimonas naejangsanensis	6	7.66667e-05		Calothrix parietina	9	5.33333e-05
Burkholderia ambifaria	6	7.66667e-05		Clostridium autoethanogenum	9	5.33333e-05
Calothrix sp. NIES-2098	6	7.66667e-05		Nonlabens sp. Hel1_33_55	9	5.33333e-05
Desulfarculus baarsii	6	7.66667e-05		Priestia flexa	9	5.33333e-05
Erythrobacter sp. KY5	6	7.66667e-05		Rickettsia rickettsii	9	5.33333e-05
Immundisolibacter cernigliae	6	7.66667e-05		Ruegeria sp. TM1040	8	5.33333e-05
Kitasatospora sp. MMS16-BH015	6	7.66667e-05		Sphingobium sp. CAP-1	9	5.33333e-05
Lacunisphaera limnophila	6	7.66667e-05		Vibrio mediterranei	9	5.33333e-05
Magnetospirillum magneticum	6	7.66667e-05		Anaerococcus mediterraneensis	9	5.33333e-05
Melittangium boletus	6	7.66667e-05		Apibacter sp. B3706	9	5.33333e-05
Methylobacterium indicum	6	7.66667e-05		Gracilibacillus sp. SCU50	9	5.33333e-05
Micromonospora echinospora	6	7.66667e-05		Chryseobacterium aureum	9	5.22222e-05
Mycobacterium sp. MS1601	6	7.66667e-05		Nodularia spumigena	9	5.22222e-05
Paraburkholderia phytofirmans	6	7.66667e-05		Antarcticibacterium arcticum	9	5.22222e-05
Prochlorococcus virus MED4-213	6	7.66667e-05		Petrocella atlantisensis	9	5.22222e-05
Ralstonia pickettii	6	7.66667e-05		Pseudoalteromonas carrageenovora	9	5.22222e-05
Roseomonas gilardii	6	7.66667e-05		Solibacillus sp. R5-41	9	5.22222e-05
Sphingosinithalassobacter sp. zrk23	6	7.66667e-05		Synechococcus sp. RSCCF101	9	5.22222e-05
Streptacidiphilus bronchialis	6	7.66667e-05		Acholeplasma palmae	9	5.22222e-05
Streptacidiphilus sp. P02-A3a	6	7.66667e-05		Acinetobacter defluvii	9	5.22222e-05
Streptomyces capitiformicae	6	7.66667e-05		Altibacter sp. ALE3EI	9	5.22222e-05
Streptomyces sp. CdTB01	6	7.66667e-05		Bacteriovorax stolpii	9	5.22222e-05
Streptomyces sp. PVA_94-07	6	7.66667e-05		Bathymodiolus septemdierum thioautotrophic gill symbiont	9	5.22222e-05
Streptomyces sp. TLI_053	6	7.66667e-05		Borrelia hermsii	9	5.22222e-05
Tsukamurella tyrosinosolvens	6	7.66667e-05		Candidatus Babela massiliensis	9	5.22222e-05
Variovorax sp. PBL-H6	6	7.66667e-05		Candidatus Liberibacter asiaticus	9	5.22222e-05
Verrucosispora sp. NA02020	6	7.66667e-05		Catenovulum sp. CCB-QB4	9	5.22222e-05
Vibrio sp. Scap24	5	7.66667e-05		Elizabethkingia sp. JS20170427COW	9	5.22222e-05
[Brevibacterium] frigoritolerans	6	7.66667e-05		Fastidiosipila sanguinis	9	5.22222e-05
Metabacillus sp. KUDC1714	6	7.66667e-05		Francisella persica	9	5.22222e-05
Micromonospora carbonacea	6	7.66667e-05		Hydrogenobaculum sp. Y04AAS1	9	5.22222e-05
Luteimicrobium xylanilyticum	6	7.5e-05		Leuconostoc kimchii	9	5.22222e-05
Lysinibacillus fusiformis	6	7.5e-05		Macrococcus caseolyticus	9	5.22222e-05
Metabacillus sp. cB07	6	7.5e-05		Methanobrevibacter smithii	9	5.22222e-05
Ornithinimicrobium sp. AMA3305	6	7.5e-05		Owenweeksia hongkongensis	9	5.22222e-05
Ornithinimicrobium sp. HY006	6	7.5e-05		Plesiomonas shigelloides	9	5.22222e-05
Pantoea vagans	6	7.5e-05		Pontibacillus sp. HMF3514	9	5.22222e-05
Polaribacter sp. MED152	6	7.5e-05		Providencia vermicola	9	5.22222e-05
Streptomyces globisporus	6	7.5e-05		Shewanella donghaensis	9	5.22222e-05
Streptomyces sp. SCSIO 3032	6	7.5e-05		Vibrio owensii	9	5.22222e-05
Thalassospira sp. A40-3	6	7.5e-05		Yersinia frederiksenii	9	5.22222e-05
Afipia sp. GAS231	6	7.5e-05		Calothrix brevissima	9	5.22222e-05
Alcanivorax pacificus	6	7.5e-05		Clostridium sp. BNL1100	9	5.22222e-05
Burkholderia contaminans	6	7.5e-05		Flavobacterium sp. P2-65	9	5.22222e-05
Cupriavidus metallidurans	6	7.5e-05		Marinomonas foliarum	9	5.22222e-05
Desulfatibacillum aliphaticivorans	6	7.5e-05		Mycoplasma iowae	9	5.22222e-05
Kordiimonas pumila	6	7.5e-05		Trichormus azollae	9	5.22222e-05
Leptothrix cholodnii	6	7.5e-05		Campylobacter iguaniorum	9	5.11111e-05
Marinobacter hydrocarbonoclasticus	6	7.5e-05		Cellulosilyticum sp. WCF-2	9	5.11111e-05
Mesorhizobium sp. INR15	6	7.5e-05		Coprobacter sp. 2CBH44	9	5.11111e-05
Mesorhizobium sp. L-8-10	6	7.5e-05		Croceicoccus naphthovorans	9	5.11111e-05
Metabacillus litoralis	6	7.5e-05		Dokdonia sp. Dokd-P16	9	5.11111e-05
Methylobacterium mesophilicum	6	7.5e-05		Labrenzia alexandrii	8	5.11111e-05
Methylococcus capsulatus	6	7.5e-05		Mameliella alba	9	5.11111e-05
Pseudomonas monteilii	6	7.5e-05		Methylotenera versatilis	9	5.11111e-05
Sphingomonas koreensis	6	7.5e-05		Nostoc sp. 'Peltigera membranacea cyanobiont' N6	9	5.11111e-05
Streptomyces kanamyceticus	6	7.5e-05		Nostoc sp. NIES-4103	9	5.11111e-05
Streptomyces luteoverticillatus	6	7.5e-05		Oceanobacillus zhaokaii	9	5.11111e-05
Variovorax sp. SRS16	6	7.5e-05		Pseudoalteromonas sp. R3	9	5.11111e-05
Bordetella bronchialis	6	7.33333e-05		Psychrosphaera aestuarii	9	5.11111e-05
Bradyrhizobium arachidis	6	7.33333e-05		Rickettsia endosymbiont of Bemisia tabaci	9	5.11111e-05
Candidatus Endolissoclinum faulkneri	6	7.33333e-05		Sphingobacterium thalpophilum	9	5.11111e-05
Cellulosimicrobium sp. BI34T	6	7.33333e-05		Sulfitobacter sp. SK012	9	5.11111e-05
Streptomyces nigra	6	7.33333e-05		endosymbiont 'TC1' of Trimyema compressum	9	5.11111e-05
Weizmannia coagulans	6	7.33333e-05		Algoriphagus sanaruensis	9	5.11111e-05
Acetobacter persici	6	7.33333e-05		Bacillus altitudinis	9	5.11111e-05
Acidibrevibacterium fodinaquatile	6	7.33333e-05		Campylobacter armoricus	9	5.11111e-05
Blastochloris tepida	6	7.33333e-05		Campylobacter volucris	9	5.11111e-05
Caldilinea aerophila	6	7.33333e-05		Candidatus Izimaplasma sp. HR1	9	5.11111e-05
Caulifigura coniformis	6	7.33333e-05		Cytophaga hutchinsonii	9	5.11111e-05
Chryseobacterium indologenes	6	7.33333e-05		Gramella fulva	9	5.11111e-05
Cohaesibacter sp. ES.047	6	7.33333e-05		Gynuella sunshinyii	9	5.11111e-05
Collimonas fungivorans	6	7.33333e-05		Legionella sp. PC1000	9	5.11111e-05
Crocosphaera subtropica	6	7.33333e-05		Leuconostoc mesenteroides	9	5.11111e-05
Devosia sp. 1566	6	7.33333e-05		Marinobacterium georgiense	9	5.11111e-05
Erythrobacter sp. THAF29	6	7.33333e-05		Marinomonas sp. FW-1	9	5.11111e-05
Geobacter sulfurreducens	6	7.33333e-05		Mycoplasma gallinaceum	9	5.11111e-05
Gilvibacter sp. SZ-19	6	7.33333e-05		Paenibacillus psychroresistens	9	5.11111e-05
Halorhodospira halophila	6	7.33333e-05		Proteus hauseri	9	5.11111e-05
Luteithermobacter gelatinilyticus	6	7.33333e-05		Thermodesulfobium acidiphilum	9	5.11111e-05
Mycolicibacterium madagascariense	6	7.33333e-05		Wolbachia endosymbiont of Dipetalonema caudispina	9	5.11111e-05
Mycolicibacterium psychrotolerans	6	7.33333e-05		Borreliella burgdorferi	9	5.11111e-05
Neisseria meningitidis	6	7.33333e-05		Gimesia chilikensis	9	5.11111e-05
Neptunomonas japonica	6	7.33333e-05		Psychrobacter sp. AntiMn-1	9	5.11111e-05
Pseudoalteromonas sp. A25	6	7.33333e-05		Spiroplasma gladiatoris	9	5.11111e-05
Pseudonocardia sp. HH130629-09	6	7.33333e-05		Caldicellulosiruptor saccharolyticus	9	5e-05
Pseudorhodoplanes sinuspersici	6	7.33333e-05		Chryseobacterium sp. SNU WT5	9	5e-05
Sphaerobacter thermophilus	6	7.33333e-05		Enterococcus cecorum	9	5e-05
Sphingobacterium spiritivorum	6	7.33333e-05		Enterococcus durans	9	5e-05
Sphingobium hydrophobicum	6	7.33333e-05		Enterococcus wangshanyuanii	9	5e-05
Sphingomonas sp. C8-2	6	7.33333e-05		Legionella lansingensis	9	5e-05
Streptomyces alboflavus	6	7.33333e-05		Leptotrichia hongkongensis	9	5e-05
Streptomyces aureoverticillatus	6	7.33333e-05		Synechococcus sp. CBW1108	8	5e-05
Streptomyces bathyalis	6	7.33333e-05		Vibrio sp. sp1	6	5e-05
Streptomyces ferrugineus	6	7.33333e-05		Aequorivita sp. KX20305	9	5e-05
Streptomyces ficellus	6	7.33333e-05		Anabaena cylindrica	9	5e-05
Streptomyces lavendulae	6	7.33333e-05		Bartonella schoenbuchensis	9	5e-05
Synechococcus phage S-SSM5	6	7.33333e-05		Bermanella marisrubri	9	5e-05
Thiothrix sp.	6	7.33333e-05		Celeribacter manganoxidans	8	5e-05
Tsukamurella paurometabola	6	7.33333e-05		Gimesia aquarii	9	5e-05
Bacillus vietnamensis	6	7.16667e-05		Hyphomonas sp. Mor2	9	5e-05
Acinetobacter sp. YH12138	6	7.16667e-05		Klebsiella quasipneumoniae	9	5e-05
Aminobacter sp. SR38	6	7.16667e-05		Methanosphaera sp. BMS	9	5e-05
Aquimarina sp. AD1	6	7.16667e-05		Mycoplasma yeatsii	9	5e-05
Aureimonas sp. LMG 31693	6	7.16667e-05		Nonlabens sp. MB-3u-79	9	5e-05
Azorhizobium caulinodans	6	7.16667e-05		Nostoc linckia	9	5e-05
Azotobacter chroococcum	6	7.16667e-05		Pedobacter suwonensis	9	5e-05
Brachybacterium sp. SGAir0954	6	7.16667e-05		Saccharophagus degradans	9	5e-05
Bradyrhizobium sp. ORS 285	6	7.16667e-05		Spiroplasma litorale	9	5e-05
Burkholderia anthina	6	7.16667e-05		Streptococcus sanguinis	9	5e-05
Calothrix sp. NIES-2100	6	7.16667e-05		Sulfitobacter sp. AM1-D1	8	5e-05
Campylobacter concisus	6	7.16667e-05		Tatlockia micdadei	9	5e-05
Candidatus Phaeomarinobacter ectocarpi	6	7.16667e-05		Teredinibacter haidensis	9	5e-05
Chroococcidiopsis thermalis	6	7.16667e-05		Veillonella parvula	9	5e-05
Deinococcus geothermalis	6	7.16667e-05		Acinetobacter shaoyimingii	9	5e-05
Dickeya zeae	6	7.16667e-05		Chryseobacterium arthrosphaerae	9	5e-05
Frankia casuarinae	6	7.16667e-05		Francisella opportunistica	8	5e-05
Humisphaera borealis	6	7.16667e-05		Marinobacter sp. NP-4(2019)	9	5e-05
Kibdelosporangium phytohabitans	6	7.16667e-05		Nautilia profundicola	9	5e-05
Kineococcus radiotolerans	6	7.16667e-05		Novosphingobium aromaticivorans	9	5e-05
Mesorhizobium sp. 131-2-1	6	7.16667e-05		Pseudoalteromonas lipolytica	9	5e-05
Methylobacterium sp. 17Sr1-43	6	7.16667e-05		Simiduia agarivorans	9	5e-05
Microbacterium sp. RG1	6	7.16667e-05		Teredinibacter purpureus	9	5e-05
Mycobacterium sp. YC-RL4	6	7.16667e-05		Streptococcus uberis	9	4.88889e-05
Nocardioides euryhalodurans	6	7.16667e-05		Bacteroides coprosuis	9	4.88889e-05
Nocardioides sambongensis	6	7.16667e-05		Legionella spiritensis	9	4.88889e-05
Oricola thermophila	6	7.16667e-05		Leuconostoc gelidum	9	4.88889e-05
Pectobacterium carotovorum	6	7.16667e-05		Methylophaga frappieri	9	4.88889e-05
Peribacillus psychrosaccharolyticus	6	7.16667e-05		Mycoplasma hyorhinis	9	4.88889e-05
Plantactinospora sp. KBS50	6	7.16667e-05		Mycoplasma sp. NEAQ87857	9	4.88889e-05
Rhizobium rhizoryzae	6	7.16667e-05		Mycoplasma sp. OR1901	9	4.88889e-05
Shewanella baltica	6	7.16667e-05		Neptunomonas phycophila	9	4.88889e-05
Sinorhizobium sp. RAC02	6	7.16667e-05		Paenibacillus odorifer	9	4.88889e-05
Sporosarcina ureae	6	7.16667e-05		Thermosipho sp. 1070	9	4.88889e-05
Stanieria cyanosphaera	6	7.16667e-05		cyanobacterium endosymbiont of Epithemia turgida	9	4.88889e-05
Streptomyces albireticuli	6	7.16667e-05		Amphibacillus xylanus	9	4.88889e-05
Streptomyces sp. INR7	6	7.16667e-05		Bartonella bovis	9	4.88889e-05
Streptomyces sp. P3	6	7.16667e-05		Halomonas piezotolerans	9	4.88889e-05
Streptomyces sp. YIM 121038	6	7.16667e-05		Neobacillus mesonae	9	4.88889e-05
Synechococcus phage S-WAM1	6	7.16667e-05		Parabacteroides distasonis	9	4.88889e-05
Rhizobium gallicum	6	7.16667e-05		Pelosinus fermentans	9	4.88889e-05
Sphingomonas sp. AP4-R1	6	7.16667e-05		Phaeobacter piscinae	9	4.88889e-05
Actinomyces sp. oral taxon 414	6	7e-05		Shewanella algae	9	4.88889e-05
Bacillus sp. PAMC26568	6	7e-05		Snodgrassella alvi	9	4.88889e-05
Bradyrhizobium sp. CCBAU 53338	6	7e-05		Sphingomonas melonis	9	4.88889e-05
Brucella intermedia	6	7e-05		Spiroplasma corruscae	9	4.88889e-05
Cellulophaga lytica	6	7e-05		Streptomyces venezuelae	9	4.88889e-05
Desulfuromonas sp. DDH964	6	7e-05		Paraglaciecola sp. L1A13	9	4.88889e-05
Enterococcus faecalis	6	7e-05		Chryseobacterium manosquense	9	4.77778e-05
Georgenia faecalis	6	7e-05		Myroides profundi	9	4.77778e-05
Gordonia sp. YC-JH1	6	7e-05		Nonlabens sp. MIC269	9	4.77778e-05
Hydrogenophaga sp. PBL-H3	6	7e-05		Phocaeicola dorei	9	4.77778e-05
Maricaulis maris	6	7e-05		Sulfitobacter sp. SK025	8	4.77778e-05
Methylobacterium phyllosphaerae	6	7e-05		Acetohalobium arabaticum	9	4.77778e-05
Microlunatus sagamiharensis	6	7e-05		Anabaenopsis circularis	9	4.77778e-05
Micromonospora viridifaciens	6	7e-05		Bacillus paranthracis	9	4.77778e-05
Micropruina glycogenica	6	7e-05		Bacillus sp. X1(2014)	9	4.77778e-05
Mixta calida	6	7e-05		Bradyrhizobium erythrophlei	9	4.77778e-05
Mumia sp. ZJ1417	6	7e-05		Burkholderia cenocepacia	9	4.77778e-05
Nocardia wallacei	6	7e-05		Candidatus Desulfofervidus auxilii	9	4.77778e-05
Pandoraea vervacti	6	7e-05		Dokdonia sp. 4H-3-7-5	9	4.77778e-05
Parasphingopyxis algicola	6	7e-05		Halioglobus japonicus	9	4.77778e-05
Raoultella ornithinolytica	6	7e-05		Kaistella jeonii	9	4.77778e-05
Rathayibacter sp. VKM Ac-2760	6	7e-05		Marinitoga sp. 1137	9	4.77778e-05
Rhizobium sp. BG4	6	7e-05		Moritella marina	9	4.77778e-05
Sphingomonas paucimobilis	6	7e-05		Myroides fluvii	9	4.77778e-05
Streptomyces asterosporus	6	7e-05		Nostoc punctiforme	9	4.77778e-05
Streptomyces exfoliatus	6	7e-05		Nostoc sp. C052	9	4.77778e-05
Streptomyces lincolnensis	6	7e-05		Pedobacter sp. SW-16	9	4.77778e-05
Streptomyces sp. C8S0	6	7e-05		Photobacterium profundum	9	4.77778e-05
Tenacibaculum jejuense	6	7e-05		Pseudoalteromonas sp. A25	9	4.77778e-05
Variibacter gotjawalensis	6	7e-05		Ruminiclostridium cellulolyticum	9	4.77778e-05
Vibrio astriarenae	6	7e-05		Ruminococcus sp. JE7A12	9	4.77778e-05
Vulgatibacter incomptus	6	7e-05		Tenuifilum thalassicum	9	4.77778e-05
Bartonella sp. HY038	6	7e-05		Thermodesulfobium narugense	9	4.77778e-05
Deinococcus wulumuqiensis	6	7e-05		Virgibacillus sp. SK37	9	4.77778e-05
Geobacter sp. M18	6	7e-05		Candidatus Blochmannia vafer	8	4.77778e-05
Arcobacter peruensis	6	6.83333e-05		Candidatus Coxiella mudrowiae	9	4.77778e-05
Microbacterium sp. A18JL241	6	6.83333e-05		Candidatus Kinetoplastibacterium blastocrithidii	9	4.77778e-05
Nostoc sp. NIES-3756	6	6.83333e-05		Enterococcus casseliflavus	9	4.77778e-05
Pseudoalteromonas sp. A41-2	6	6.83333e-05		Acidovorax sp. 1608163	9	4.66667e-05
Pseudopropionibacterium propionicum	6	6.83333e-05		Desulfosporosinus acidiphilus	9	4.66667e-05
Thalassotalea sp. LPB0316	6	6.83333e-05		Synechococcus sp. CBW1107	8	4.66667e-05
Achromobacter deleyi	6	6.83333e-05		Algoriphagus sp. Y33	9	4.66667e-05
Acinetobacter bereziniae	6	6.83333e-05		Aliivibrio salmonicida	9	4.66667e-05
Agrobacterium fabrum	6	6.83333e-05		Aminipila sp. CBA3637	9	4.66667e-05
Amycolatopsis orientalis	6	6.83333e-05		Anabaena sp. WA102	9	4.66667e-05
Azoarcus pumilus	6	6.83333e-05		Anaerocolumna sp. CTTW	9	4.66667e-05
Bacillus cohnii	6	6.83333e-05		Bombella sp. KACC 21507	9	4.66667e-05
Beutenbergia cavernae	6	6.83333e-05		Borrelia crocidurae	9	4.66667e-05
Bradyrhizobium cosmicum	6	6.83333e-05		Calothrix sp. NIES-3974	9	4.66667e-05
Brevibacterium linens	6	6.83333e-05		Candidatus Mikella endobia	9	4.66667e-05
Candidatus Accumulibacter phosphatis	6	6.83333e-05		Chryseobacterium haifense	9	4.66667e-05
Candidatus Methylopumilus planktonicus	6	6.83333e-05		Commensalibacter sp. ESL0284	8	4.66667e-05
Caulobacter soli	6	6.83333e-05		Corynebacterium glutamicum	9	4.66667e-05
Cellulophaga baltica	6	6.83333e-05		Desulfopila sp. IMCC35005	9	4.66667e-05
Chelativorans sp. BNC1	6	6.83333e-05		Francisella sp. Scap27	9	4.66667e-05
Defluviicoccus vanus	6	6.83333e-05		Leptotrichia buccalis	9	4.66667e-05
Geminocystis herdmanii	6	6.83333e-05		Leptotrichia sp. oral taxon 498	9	4.66667e-05
Geminocystis sp. NIES-3709	6	6.83333e-05		Liquorilactobacillus hordei	9	4.66667e-05
Gemmatimonas aurantiaca	6	6.83333e-05		Listeria welshimeri	9	4.66667e-05
Gluconacetobacter diazotrophicus	6	6.83333e-05		Magnetospirillum gryphiswaldense	9	4.66667e-05
Gordonia phthalatica	6	6.83333e-05		Mannheimia granulomatis	9	4.66667e-05
Haloactinobacterium sp. HY164	6	6.83333e-05		Marinobacter sp. JH2	9	4.66667e-05
Herbaspirillum robiniae	6	6.83333e-05		Mycoplasma maculosum	9	4.66667e-05
Herbaspirillum rubrisubalbicans	6	6.83333e-05		Nitratireductor sp. OM-1	9	4.66667e-05
Kocuria flava	6	6.83333e-05		Nostoc flagelliforme	9	4.66667e-05
Marinobacter salarius	6	6.83333e-05		Oleiphilus messinensis	9	4.66667e-05
Massilia lutea	6	6.83333e-05		Pedobacter sp. PACM 27299	9	4.66667e-05
Massilia sp. LPB0304	6	6.83333e-05		Petrotoga mobilis	9	4.66667e-05
Microbulbifer aggregans	6	6.83333e-05		Photorhabdus laumondii	9	4.66667e-05
Micromonospora krabiensis	6	6.83333e-05		Pseudoalteromonas agarivorans	9	4.66667e-05
Mycolicibacterium pulveris	6	6.83333e-05		Pseudoalteromonas prydzensis	9	4.66667e-05
Nakamurella multipartita	6	6.83333e-05		Psychrobacter sp. G	9	4.66667e-05
Neorhizobium sp. SOG26	6	6.83333e-05		Sphingobacterium psychroaquaticum	9	4.66667e-05
Nitrincola sp. KXZD1103	6	6.83333e-05		Sphingobium cloacae	9	4.66667e-05
Novosphingobium resinovorum	6	6.83333e-05		Spiroplasma clarkii	9	4.66667e-05
Paenibacillus mucilaginosus	6	6.83333e-05		Spiroplasma taiwanense	9	4.66667e-05
Paraburkholderia sp. 7MH5	6	6.83333e-05		Streptococcus equinus	9	4.66667e-05
Paradevosia shaoguanensis	6	6.83333e-05		Sulfurimonas autotrophica	9	4.66667e-05
Phycicoccus sp. HDW14	6	6.83333e-05		Zobellia galactanivorans	9	4.66667e-05
Phyllobacterium zundukense	6	6.83333e-05		Anoxybacillus caldiproteolyticus	9	4.55556e-05
Plantactinospora sp. BC1	6	6.83333e-05		Calothrix sp. PCC 7507	9	4.55556e-05
Pseudomonas otitidis	6	6.83333e-05		Mannheimia varigena	9	4.55556e-05
Sphingomonas panacisoli	6	6.83333e-05		Synechococcus sp. CBW1004	9	4.55556e-05
Sphingomonas sp. NBWT7	6	6.83333e-05		Acholeplasma hippikon	9	4.55556e-05
Streptomyces olivoreticuli	6	6.83333e-05		Acholeplasma laidlawii	9	4.55556e-05
Streptomyces sp. SCUT-3	6	6.83333e-05		Alkalihalobacillus pseudofirmus	9	4.55556e-05
Sulfuritortus calidifontis	6	6.83333e-05		Carnobacterium sp. 17-4	9	4.55556e-05
Thermobispora bispora	6	6.83333e-05		Chitinophaga pinensis	9	4.55556e-05
Variovorax boronicumulans	6	6.83333e-05		Halothermothrix orenii	9	4.55556e-05
Variovorax sp. RA8	6	6.83333e-05		Lactobacillus helveticus	9	4.55556e-05
Wenzhouxiangella sp. AB-CW3	6	6.83333e-05		Legionella adelaidensis	9	4.55556e-05
Xanthomonas arboricola	6	6.83333e-05		Monoglobus pectinilyticus	9	4.55556e-05
Flavobacterium johnsoniae	6	6.83333e-05		Nonlabens spongiae	9	4.55556e-05
Bacillus sp. KH172YL63	6	6.66667e-05		Nostoc sp. TCL26-01	9	4.55556e-05
Corynebacterium casei	6	6.66667e-05		Pseudomonas litoralis	9	4.55556e-05
Flavobacterium haoranii	6	6.66667e-05		Pseudomonas pelagia	9	4.55556e-05
Rubrobacter radiotolerans	6	6.66667e-05		Runella sp. SP2	9	4.55556e-05
Vibrio neocaledonicus	5	6.66667e-05		Staphylococcus condimenti	9	4.55556e-05
Acetobacter aceti	6	6.66667e-05		Streptococcus anginosus	9	4.55556e-05
Azospirillum sp. TSH58	6	6.66667e-05		Ureaplasma parvum	9	4.55556e-05
Candidatus Reidiella endopervernicosa	6	6.66667e-05		Vibrio scophthalmi	9	4.55556e-05
Chryseobacterium indoltheticum	6	6.66667e-05		Xenorhabdus bovienii	9	4.55556e-05
Dyella thiooxydans	6	6.66667e-05		Allofrancisella inopinata	9	4.55556e-05
Gloeothece citriformis	6	6.66667e-05		Anaerococcus obesiensis	9	4.55556e-05
Intrasporangium calvum	6	6.66667e-05		Caldanaerobacter subterraneus	9	4.55556e-05
Janibacter sp. YB324	6	6.66667e-05		Candidatus Vesicomyosocius okutanii	8	4.55556e-05
Lysobacter antibioticus	6	6.66667e-05		Flavisolibacter tropicus	9	4.55556e-05
Magnetospirillum sp. ME-1	6	6.66667e-05		Pedobacter sp. HDW13	9	4.55556e-05
Massilia flava	6	6.66667e-05		Pedobacter steynii	9	4.55556e-05
Mycobacterium paraintracellulare	6	6.66667e-05		Sphingopyxis sp. LPB0140	9	4.55556e-05
Mycobacterium parmense	6	6.66667e-05		Spiroplasma tabanidicola	9	4.55556e-05
Mycolicibacterium chitae	6	6.66667e-05		Vibrio mimicus	9	4.55556e-05
Nocardia asteroides	6	6.66667e-05		Acetobacterium woodii	9	4.44444e-05
Phycicoccus endophyticus	6	6.66667e-05		Kurthia sp. 11kri321	9	4.44444e-05
Poseidonibacter parvus	6	6.66667e-05		Nitrosomonas communis	9	4.44444e-05
Pseudomonas sp. TUM18999	6	6.66667e-05		Oblitimonas alkaliphila	9	4.44444e-05
Sphingopyxis sp. LPB0140	6	6.66667e-05		Otariodibacter oris	9	4.44444e-05
Spongiibacter sp. IMCC21906	6	6.66667e-05		Pedobacter sp. eg	9	4.44444e-05
Streptomyces subrutilus	6	6.66667e-05		Scytonema sp. HK-05	9	4.44444e-05
Thermochromatium tepidum	5	6.66667e-05		Spiroplasma chinense	9	4.44444e-05
Thiolapillus brandeum	5	6.66667e-05		Staphylococcus carnosus	9	4.44444e-05
Xanthomonas translucens	6	6.66667e-05		Streptococcus salivarius	9	4.44444e-05
Acidovorax carolinensis	6	6.66667e-05		Thermoanaerobacterium xylanolyticum	9	4.44444e-05
Actinosynnema mirum	6	6.66667e-05		Wolbachia endosymbiont of Drosophila mauritiana	8	4.44444e-05
Aliarcobacter butzleri	6	6.66667e-05		Blautia hansenii	9	4.44444e-05
Aliivibrio fischeri	6	6.66667e-05		Brevibacillus sp. JNUCC-41	9	4.44444e-05
Arthrobacter agilis	6	6.66667e-05		Candidatus Ishikawaella capsulata	9	4.44444e-05
Azospirillum baldaniorum	6	6.66667e-05		Candidatus Riesia pediculicola	8	4.44444e-05
Burkholderia stabilis	6	6.66667e-05		Cupriavidus metallidurans	9	4.44444e-05
Caulobacter segnis	6	6.66667e-05		Erythrobacter litoralis	9	4.44444e-05
Clostridium saccharoperbutylacetonicum	6	6.66667e-05		Kaistella antarctica	9	4.44444e-05
Georgenia sp. Z294	6	6.66667e-05		Legionella cherrii	9	4.44444e-05
Janibacter indicus	6	6.66667e-05		Lysinibacillus varians	9	4.44444e-05
Leclercia adecarboxylata	6	6.66667e-05		Maritalea myrionectae	9	4.44444e-05
Martelella endophytica	6	6.66667e-05		Mycoplasma citelli	9	4.44444e-05
Paremcibacter congregatus	6	6.66667e-05		Mycoplasma gallisepticum	9	4.44444e-05
Steroidobacter denitrificans	6	6.66667e-05		Nonlabens marinus	9	4.44444e-05
Streptomyces rapamycinicus	6	6.66667e-05		Shewanella aestuarii	9	4.44444e-05
Streptomyces rectiverticillatus	6	6.66667e-05		Spiroplasma cantharicola	9	4.44444e-05
Streptomyces sp. So13.3	6	6.66667e-05		Streptococcus mitis	9	4.44444e-05
Syntrophobacter fumaroxidans	5	6.66667e-05		Sulfitobacter sp. THAF37	9	4.44444e-05
Aeromonas dhakensis	6	6.5e-05		Thalassotalea sp. LPB0316	9	4.44444e-05
Afipia carboxidovorans	6	6.5e-05		Virgibacillus sp. Bac332	9	4.44444e-05
Auraticoccus monumenti	6	6.5e-05		Campylobacter lanienae	9	4.44444e-05
Azoarcus sp. CIB	6	6.5e-05		Megamonas hypermegale	9	4.44444e-05
Clavibacter sp. DM1	6	6.5e-05		Sphingobium sp. TKS	9	4.44444e-05
Clostridium baratii	6	6.5e-05		Staphylococcus caprae	9	4.44444e-05
Desulfobacula toluolica	6	6.5e-05		Sulfurimonas sp. B2	9	4.44444e-05
Marinicauda algicola	6	6.5e-05		Blautia argi	9	4.33333e-05
Marinobacter sp. LPB0319	6	6.5e-05		Chamaesiphon minutus	9	4.33333e-05
Mycolicibacterium monacense	6	6.5e-05		Fictibacillus phosphorivorans	9	4.33333e-05
Polaribacter sp. L12M9	6	6.5e-05		Marinilactibacillus sp. 15R	9	4.33333e-05
Roseomonas mucosa	6	6.5e-05		Thermoanaerobacter italicus	9	4.33333e-05
Sanguibacter sp. HDW7	6	6.5e-05		Virgibacillus phasianinus	9	4.33333e-05
Sphingobium sp. TKS	6	6.5e-05		Candidatus Hamiltonella defensa	9	4.33333e-05
Sphingomonas sp. KC8	6	6.5e-05		Candidatus Profftella armatura	9	4.33333e-05
Sulfuritalea hydrogenivorans	6	6.5e-05		Dokdonia sp. MED134	9	4.33333e-05
Acidipropionibacterium acidipropionici	6	6.5e-05		Fluoribacter dumoffii	9	4.33333e-05
Cellulomonas gilvus	6	6.5e-05		Haemophilus haemolyticus	9	4.33333e-05
Duganella sp. AF9R3	6	6.5e-05		Helicobacter bilis	9	4.33333e-05
Flavobacterium sp. I3-2	6	6.5e-05		Lachnoanaerobaculum umeaense	9	4.33333e-05
Fuerstia marisgermanicae	6	6.5e-05		Lactococcus raffinolactis	9	4.33333e-05
Hahella sp. KA22	6	6.5e-05		Martelella sp. AD-3	9	4.33333e-05
Herbaspirillum seropedicae	6	6.5e-05		Mycoplasma conjunctivae	8	4.33333e-05
Maribacter cobaltidurans	6	6.5e-05		Neptunomonas concharum	9	4.33333e-05
Massilia violaceinigra	6	6.5e-05		Nitrosomonas ureae	9	4.33333e-05
Mesorhizobium sp. M7A.F.Ce.TU.012.03.2.1	6	6.5e-05		Nostoc sp. PCC 7524	9	4.33333e-05
Microbacterium oxydans	6	6.5e-05		Paracoccus yeei	9	4.33333e-05
Micromonospora siamensis	6	6.5e-05		Pedobacter heparinus	9	4.33333e-05
Mucilaginibacter rubeus	6	6.5e-05		Polynucleobacter paneuropaeus	9	4.33333e-05
Mycolicibacterium hassiacum	6	6.5e-05		Pseudoalteromonas sp. JSTW	9	4.33333e-05
Nocardia seriolae	6	6.5e-05		Ralstonia pickettii	9	4.33333e-05
Pedococcus dokdonensis	6	6.5e-05		Spiroplasma alleghenense	9	4.33333e-05
Plantactinospora sp. BB1	6	6.5e-05		Streptococcus gallolyticus	9	4.33333e-05
Polaribacter haliotis	6	6.5e-05		Sulfurimonas denitrificans	9	4.33333e-05
Psychroserpens sp. NJDZ02	6	6.5e-05		Weizmannia coagulans	9	4.33333e-05
Rhodococcus rhodochrous	6	6.5e-05		Archangium violaceum	9	4.33333e-05
Rothia mucilaginosa	6	6.5e-05		Bacillus sp. S3	9	4.33333e-05
Sphingomonas sp. LMO-1	6	6.5e-05		Bacillus sporothermodurans	9	4.33333e-05
Streptomyces albidoflavus	6	6.5e-05		Brochothrix thermosphacta	9	4.33333e-05
Streptomyces collinus	6	6.5e-05		Calothrix sp. 336/3	9	4.33333e-05
Streptomyces sp. CRPJ-33	6	6.5e-05		Dolichospermum flos-aquae	9	4.33333e-05
Streptomyces sp. NA02950	6	6.5e-05		Draconibacterium sp. M1	9	4.33333e-05
Thioalkalivibrio sp. K90mix	6	6.5e-05		Enterobacteriaceae endosymbiont of Plateumaris pusilla	8	4.33333e-05
Acinetobacter sp. 10FS3-1	6	6.33333e-05		Halioglobus maricola	9	4.33333e-05
Bacillus pseudomycoides	6	6.33333e-05		Helicobacter apodemus	9	4.33333e-05
Gordonia sp. JH63	6	6.33333e-05		Koleobacter methoxysyntrophicus	9	4.33333e-05
Acetobacter pasteurianus	6	6.33333e-05		Labrenzia sp. PHM005	9	4.33333e-05
Acidihalobacter ferrooxydans	6	6.33333e-05		Nitratiruptor labii	9	4.33333e-05
Acidovorax sp. KKS102	6	6.33333e-05		Campylobacter peloridis	9	4.33333e-05
Acidovorax sp. T1	6	6.33333e-05		Aerococcus urinaeequi	9	4.22222e-05
Acinetobacter sp. ACNIH2	6	6.33333e-05		Bacillus licheniformis	9	4.22222e-05
Aeromicrobium choanae	6	6.33333e-05		Bacteroides cellulosilyticus	9	4.22222e-05
Arenimonas daejeonensis	6	6.33333e-05		Basilea psittacipulmonis	9	4.22222e-05
Bacillus cytotoxicus	6	6.33333e-05		Caulobacter vibrioides	9	4.22222e-05
Bacillus sp. FJAT-42376	6	6.33333e-05		Fervidobacterium pennivorans	9	4.22222e-05
Bacillus sp. X1(2014)	6	6.33333e-05		Leptospira biflexa	9	4.22222e-05
Bernardetia litoralis	6	6.33333e-05		Nostoc sp. NIES-3756	9	4.22222e-05
Bradyrhizobium sp. CCBAU 53340	6	6.33333e-05		Ruegeria pomeroyi	8	4.22222e-05
Burkholderia territorii	6	6.33333e-05		Vibrio sp. ZWAL4003	9	4.22222e-05
Chryseobacterium gleum	6	6.33333e-05		Actinobacillus pleuropneumoniae	9	4.22222e-05
Croceicoccus sp. YJ47	6	6.33333e-05		Anaplasma phagocytophilum	9	4.22222e-05
Denitratisoma sp. DHT3	6	6.33333e-05		Apibacter sp. B2966	9	4.22222e-05
Ectothiorhodospira sp. BSL-9	6	6.33333e-05		Aureitalea sp. RR4-38	9	4.22222e-05
Ensifer mexicanus	6	6.33333e-05		Bathymodiolus thermophilus thioautotrophic gill symbiont	9	4.22222e-05
Flavobacterium indicum	6	6.33333e-05		Brucella anthropi	9	4.22222e-05
Glutamicibacter nicotianae	6	6.33333e-05		Campylobacter mucosalis	9	4.22222e-05
Gordonia rubripertincta	6	6.33333e-05		Campylobacter sp. 2014D-0216	9	4.22222e-05
Halomonas sp. THAF12	6	6.33333e-05		Cognatishimia activa	9	4.22222e-05
Hydrogenophaga sp. BPS33	6	6.33333e-05		Companilactobacillus ginsenosidimutans	9	4.22222e-05
Hyphomicrobium sp. MC1	6	6.33333e-05		Enterococcus saigonensis	9	4.22222e-05
Lacinutrix sp. 5H-3-7-4	6	6.33333e-05		Marinitoga piezophila	9	4.22222e-05
Luteimonas sp. MC1750	6	6.33333e-05		Marinobacter sp. LPB0319	9	4.22222e-05
Lysobacter maris	6	6.33333e-05		Micavibrio aeruginosavorus	9	4.22222e-05
Malaciobacter mytili	6	6.33333e-05		Mucilaginibacter paludis	9	4.22222e-05
Microbacterium oryzae	6	6.33333e-05		Nostoc carneum	9	4.22222e-05
Microbulbifer agarilyticus	6	6.33333e-05		Olivibacter sp. SDN3	9	4.22222e-05
Mycobacterium avium	6	6.33333e-05		Providencia rustigianii	9	4.22222e-05
Myxococcus stipitatus	6	6.33333e-05		Pseudohalocynthiibacter aestuariivivens	9	4.22222e-05
Nocardia yunnanensis	6	6.33333e-05		Psychromonas sp. CNPT3	9	4.22222e-05
Nocardioides seonyuensis	6	6.33333e-05		Psychrosphaera sp. MTZ26	9	4.22222e-05
Nocardioides sp. HY056	6	6.33333e-05		Rickettsia sp. Tillamook 23	8	4.22222e-05
Nocardioides sp. MC1495	6	6.33333e-05		Salinimonas sp. G2-b	9	4.22222e-05
Ornithinimicrobium flavum	6	6.33333e-05		Salinivirga cyanobacteriivorans	9	4.22222e-05
Polaribacter vadi	6	6.33333e-05		Spiroplasma culicicola	9	4.22222e-05
Pseudoalteromonas carrageenovora	6	6.33333e-05		Spiroplasma diminutum	9	4.22222e-05
Pseudoalteromonas espejiana	6	6.33333e-05		Sulfitobacter sp. SK011	9	4.22222e-05
Pseudolabrys sp. FHR47	6	6.33333e-05		Thermoanaerobacter kivui	9	4.22222e-05
Pseudomonas entomophila	6	6.33333e-05		Vagococcus teuberi	9	4.22222e-05
Pseudomonas sp. B11D7D	6	6.33333e-05		Vibrio aquimaris	9	4.22222e-05
Rhizobium sp. ACO-34A	6	6.33333e-05		Desulfovibrio piger	9	4.11111e-05
Salinibacter ruber	6	6.33333e-05		Dickeya zeae	9	4.11111e-05
Salinisphaera sp. LB1	6	6.33333e-05		Gloeocapsa sp. PCC 7428	9	4.11111e-05
Schaalia odontolytica	6	6.33333e-05		Lactobacillus paragasseri	9	4.11111e-05
Serratia plymuthica	6	6.33333e-05		Pediococcus acidilactici	9	4.11111e-05
Shewanella psychrophila	6	6.33333e-05		Pseudoalteromonas arctica	9	4.11111e-05
Spartinivicinus ruber	6	6.33333e-05		Acetivibrio thermocellus	9	4.11111e-05
Sphingobium amiense	6	6.33333e-05		Amphritea japonica	9	4.11111e-05
Sphingopyxis sp. 113P3	6	6.33333e-05		Enterobacteriaceae endosymbiont of Donacia tomentosa	9	4.11111e-05
Sphingosinicella sp. BN140058	6	6.33333e-05		Entomobacter blattae	9	4.11111e-05
Stanieria sp. NIES-3757	6	6.33333e-05		Entomoplasma melaleucae	9	4.11111e-05
Stenotrophomonas sp. LM091	6	6.33333e-05		Faecalibacterium prausnitzii	9	4.11111e-05
Streptococcus cristatus	6	6.33333e-05		Fusobacterium sp. oral taxon 203	9	4.11111e-05
Streptomyces sp. CRXT-Y-14	6	6.33333e-05		Halocynthiibacter arcticus	9	4.11111e-05
Synechococcus virus SP4	6	6.33333e-05		Labrenzia sp. THAF82	9	4.11111e-05
Tessaracoccus defluvii	6	6.33333e-05		Megavirus chiliensis	9	4.11111e-05
Thalassospira xiamenensis	6	6.33333e-05		Methanosarcina mazei	9	4.11111e-05
Thauera humireducens	6	6.33333e-05		Microbulbifer sp. A4B17	9	4.11111e-05
Thiobacillus denitrificans	6	6.33333e-05		Mucilaginibacter mallensis	9	4.11111e-05
Aeromonas salmonicida	6	6.16667e-05		Mycoplasma agalactiae	9	4.11111e-05
Algibacter alginicilyticus	6	6.16667e-05		Mycoplasma bovirhinis	9	4.11111e-05
Altererythrobacter atlanticus	6	6.16667e-05		Nostoc sp. NIES-2111	9	4.11111e-05
Altererythrobacter sp. BO-6	6	6.16667e-05		Prevotella melaninogenica	9	4.11111e-05
Ancylobacter pratisalsi	6	6.16667e-05		Pseudoalteromonas piscicida	9	4.11111e-05
Aquimarina sp. AD10	6	6.16667e-05		Sporosarcina ureilytica	9	4.11111e-05
Azospirillum sp. TSH100	6	6.16667e-05		Turicibacter sanguinis	9	4.11111e-05
Bordetella petrii	6	6.16667e-05		Vibrio azureus	9	4.11111e-05
Bordetella sp. N	6	6.16667e-05		Vibrio cincinnatiensis	9	4.11111e-05
Bradyrhizobium genosp. L	6	6.16667e-05		Alkalihalobacillus clausii	9	4.11111e-05
Brevundimonas sp. MF30-B	6	6.16667e-05		Blochmannia endosymbiont of Colobopsis nipponica	9	4.11111e-05
Caulobacter rhizosphaerae	6	6.16667e-05		Candidatus Nesciobacter abundans	9	4.11111e-05
Cellulomonas sp. H30R-01	6	6.16667e-05		Capnocytophaga sp. oral taxon 878	9	4.11111e-05
Chryseobacterium taklimakanense	6	6.16667e-05		Dinoroseobacter shibae	9	4.11111e-05
Fictibacillus arsenicus	6	6.16667e-05		Enterobacteriaceae endosymbiont of Donacia versicolorea	8	4.11111e-05
Flavobacterium anhuiense	6	6.16667e-05		Flexistipes sinusarabici	9	4.11111e-05
Gemmata sp. SH-PL17	6	6.16667e-05		Fusobacterium gonidiaformans	9	4.11111e-05
Haemophilus influenzae	6	6.16667e-05		Klebsiella sp. WP7-S18-ESBL-04	4	4.11111e-05
Hyphomonas sp. KY3	6	6.16667e-05		Leptotrichia hofstadii	9	4.11111e-05
Ketobacter alkanivorans	6	6.16667e-05		Methanocaldococcus jannaschii	9	4.11111e-05
Klebsiella oxytoca	6	6.16667e-05		Mycoplasma felis	9	4.11111e-05
Litorilituus sediminis	6	6.16667e-05		Roseovarius sp. THAF9	9	4.11111e-05
Lysinibacillus sphaericus	6	6.16667e-05		Sphingobacterium sp. 21	9	4.11111e-05
Mesorhizobium sp. M1D.F.Ca.ET.043.01.1.1	6	6.16667e-05		Staphylococcus warneri	9	4.11111e-05
Methylobacterium sp. 17Sr1-1	6	6.16667e-05		Swingsia samuiensis	9	4.11111e-05
Methyloceanibacter caenitepidi	6	6.16667e-05		Thiosulfativibrio zosterae	9	4.11111e-05
Methyloversatilis sp. RAC08	6	6.16667e-05		Dactylococcopsis salina	9	4e-05
Microbacterium sp. 1.5R	6	6.16667e-05		Blautia obeum	9	4e-05
Microbacterium sp. 4R-513	6	6.16667e-05		Echinicola vietnamensis	9	4e-05
Microbacterium wangchenii	6	6.16667e-05		Euhalothece natronophila	9	4e-05
Microlunatus soli	6	6.16667e-05		Faecalitalea cylindroides	9	4e-05
Microvirgula aerodenitrificans	6	6.16667e-05		Leclercia adecarboxylata	9	4e-05
Morganella morganii	6	6.16667e-05		Methanobrevibacter sp. YE315	9	4e-05
Mycolicibacterium parafortuitum	6	6.16667e-05		Paenibacillus durus	9	4e-05
Mycolicibacterium thermoresistibile	6	6.16667e-05		Paenibacillus guangzhouensis	9	4e-05
Nocardia otitidiscaviarum	6	6.16667e-05		Solibacillus silvestris	9	4e-05
Nocardioides sp. dk884	6	6.16667e-05		Staphylococcus succinus	9	4e-05
Oceanicoccus sagamiensis	6	6.16667e-05		Stappia indica	9	4e-05
Pedobacter sp. HDW13	6	6.16667e-05		Streptococcus equi	9	4e-05
Rhizobium bangladeshense	6	6.16667e-05		Campylobacter geochelonis	9	4e-05
Rhodococcus aetherivorans	5	6.16667e-05		Candidatus Enterovibrio luxaltus	9	4e-05
Rivularia sp. PCC 7116	6	6.16667e-05		Candidatus Thioglobus autotrophicus	9	4e-05
Saccharopolyspora spinosa	6	6.16667e-05		Companilactobacillus zhachilii	9	4e-05
Shewanella sp. W3-18-1	6	6.16667e-05		Desulfosporosinus orientis	9	4e-05
Sphingobium baderi	6	6.16667e-05		Dissulfurispira thermophila	9	4e-05
Sphingomonas sp. Cra20	6	6.16667e-05		Dokdonia donghaensis	9	4e-05
Sphingopyxis granuli	6	6.16667e-05		Enterococcus gallinarum	9	4e-05
Streptomyces avermitilis	6	6.16667e-05		Ezakiella massiliensis	9	4e-05
Streptomyces cyaneochromogenes	6	6.16667e-05		Francisella adeliensis	9	4e-05
Streptomyces davaonensis	6	6.16667e-05		Halioglobus pacificus	9	4e-05
Streptomyces mobaraensis	6	6.16667e-05		Klebsiella aerogenes	9	4e-05
Streptomyces sp. 3214.6	6	6.16667e-05		Marinobacter salinus	9	4e-05
Thioalkalivibrio versutus	6	6.16667e-05		Moumouvirus	9	4e-05
Variovorax sp. WDL1	6	6.16667e-05		Mucilaginibacter gotjawali	9	4e-05
Winogradskyella sp. PG-2	6	6.16667e-05		Neptunomonas japonica	9	4e-05
Xylanimonas cellulosilytica	6	6.16667e-05		Nostoc sp. TCL240-02	9	4e-05
Yersinia kristensenii	6	6.16667e-05		Paludibacter propionicigenes	9	4e-05
Zhongshania aliphaticivorans	6	6.16667e-05		Paremcibacter congregatus	9	4e-05
Pseudomonas sihuiensis	6	6e-05		Parvularcula bermudensis	7	4e-05
Aromatoleum petrolei	6	6e-05		Pseudoclostridium thermosuccinogenes	9	4e-05
Azospirillum oryzae	6	6e-05		Sphingobium baderi	9	4e-05
Bacillus paralicheniformis	6	6e-05		Staphylococcus argenteus	9	4e-05
Bdellovibrio bacteriovorus	6	6e-05		Staphylococcus hyicus	8	4e-05
Bifidobacterium longum	6	6e-05		Streptococcus porcinus	9	4e-05
Bradyrhizobium ottawaense	6	6e-05		Thermodesulfobacterium sp. TA1	9	4e-05
Bradyrhizobium paxllaeri	6	6e-05		Treponema pedis	9	4e-05
Brevundimonas sp. LM2	6	6e-05		Ureibacillus thermophilus	9	4e-05
Candidatus Nitrosopelagicus brevis	6	6e-05		[Haemophilus] ducreyi	9	4e-05
Desulfobacterium autotrophicum	6	6e-05		Candidatus Profftella armatura (Diaphorina cf. continua)	8	4e-05
Ensifer alkalisoli	6	6e-05		Caulobacter sp. FWC26	9	4e-05
Enterobacter roggenkampii	6	6e-05		Chryseobacterium sp. NEB161	9	4e-05
Erythrobacter aureus	6	6e-05		Alkalitalea saponilacus	9	3.88889e-05
Halomonas aestuarii	6	6e-05		Bartonella sp. 1-1C	9	3.88889e-05
Herbaspirillum hiltneri	6	6e-05		Blautia producta	9	3.88889e-05
Kribbella qitaiheensis	6	6e-05		Celeribacter indicus	9	3.88889e-05
Massilia sp. YMA4	6	6e-05		Companilactobacillus crustorum	9	3.88889e-05
Mesoflavibacter profundi	5	6e-05		Dolichospermum compactum	9	3.88889e-05
Methylibium sp. Pch-M	6	6e-05		Dysgonomonas sp. HDW5B	9	3.88889e-05
Methylobacterium sp. WL1	6	6e-05		Enterobacteriaceae endosymbiont of Neohaemonia nigricornis	9	3.88889e-05
Methylocella tundrae	6	6e-05		Fervidobacterium nodosum	9	3.88889e-05
Methylococcus sp. EFPC2	6	6e-05		Flavobacterium sp. CJ74	9	3.88889e-05
Mycolicibacterium nivoides	6	6e-05		Helicobacter cetorum	9	3.88889e-05
Pandoraea pnomenusa	6	6e-05		Leptolyngbya sp. PCC 7376	9	3.88889e-05
Prevotella melaninogenica	6	6e-05		Lysinibacillus sp. 2017	9	3.88889e-05
Pseudomonas oryzae	6	6e-05		Mannheimia haemolytica	9	3.88889e-05
Pyruvatibacter mobilis	6	6e-05		Methanocaldococcus vulcanius	9	3.88889e-05
Serinicoccus profundi	6	6e-05		Methanococcus aeolicus	9	3.88889e-05
Shewanella algae	6	6e-05		Microbulbifer sp. GL-2	9	3.88889e-05
Sinomonas sp. R1AF57	6	6e-05		Moraxella catarrhalis	9	3.88889e-05
Sphingomonas sp. CL5.1	6	6e-05		Mycoplasma bovis	9	3.88889e-05
Sphingopyxis sp. OPL5	6	6e-05		Niastella koreensis	9	3.88889e-05
Streptomonospora sp. M2	6	6e-05		Nitrosarchaeum sp. AC2	9	3.88889e-05
Streptomyces glomeroaurantiacus	6	6e-05		Nitrosococcus oceani	9	3.88889e-05
Streptomyces sp. TN58	6	6e-05		Nonlabens ponticola	9	3.88889e-05
Tsuneonella amylolytica	6	6e-05		Paenibacillus lentus	9	3.88889e-05
Vibrio mimicus	6	6e-05		Parasedimentitalea marina	9	3.88889e-05
Vibrio sp. ZWAL4003	6	6e-05		Roseovarius mucosus	9	3.88889e-05
Zobellella denitrificans	6	6e-05		Shewanella sp. KX20019	9	3.88889e-05
Aquimarina sp. BL5	6	6e-05		Shewanella sp. M2	9	3.88889e-05
Bradyrhizobium canariense	6	6e-05		Spiroplasma citri	9	3.88889e-05
Chromobacterium vaccinii	6	6e-05		Spiroplasma phoeniceum	9	3.88889e-05
Flammeovirga pectinis	6	6e-05		Staphylococcus agnetis	9	3.88889e-05
Janthinobacterium sp. 1_2014MBL_MicDiv	6	6e-05		Staphylococcus kloosii	9	3.88889e-05
Mammaliicoccus sciuri	6	6e-05		Streptococcus gordonii	9	3.88889e-05
Mesorhizobium sp. L-2-11	6	6e-05		Tepidanaerobacter acetatoxydans	9	3.88889e-05
Methylococcus sp. IM1	5	6e-05		Yoonia vestfoldensis	9	3.88889e-05
Microvirga sp. 17 mud 1-3	6	6e-05		Bacillus tropicus	9	3.88889e-05
Nocardioides sp. JQ2195	6	6e-05		Companilactobacillus paralimentarius	9	3.88889e-05
Ralstonia mannitolilytica	6	6e-05		Croceicoccus marinus	8	3.88889e-05
Rosistilla carotiformis	6	6e-05		Lachnospira eligens	9	3.88889e-05
Sphingomonas sp. MK52	6	6e-05		Lactobacillus acetotolerans	9	3.88889e-05
Streptococcus oralis	6	6e-05		Leadbetterella byssophila	9	3.88889e-05
Streptomyces atratus	6	6e-05		Mycoplasma sp. Mirounga ES2806-NAS	9	3.88889e-05
Streptomyces gardneri	6	6e-05		Pectobacterium brasiliense	9	3.88889e-05
Streptomyces hundungensis	6	6e-05		Peribacillus psychrosaccharolyticus	9	3.88889e-05
Streptomyces vinaceus	6	6e-05		Persephonella marina	9	3.88889e-05
Verminephrobacter eiseniae	6	6e-05		Planktothrix rubescens	9	3.88889e-05
Zunongwangia profunda	6	6e-05		Sphingobacterium sp. dk4302	9	3.88889e-05
Bacillus weihaiensis	6	5.83333e-05		Sphingomonas wittichii	9	3.88889e-05
Bartonella vinsonii	6	5.83333e-05		Sulfurimonas sp. H1576	9	3.88889e-05
Brevundimonas sp. CS1	6	5.83333e-05		Thermoanaerobacter brockii	9	3.88889e-05
Chondrocystis sp. NIES-4102	6	5.83333e-05		Thermosipho sp. FR-w03	9	3.88889e-05
Diaphorobacter sp. HDW4A	6	5.83333e-05		Vibrio casei	9	3.88889e-05
Massilia armeniaca	6	5.83333e-05		Virgibacillus pantothenticus	9	3.88889e-05
Massilia umbonata	6	5.83333e-05		Acinetobacter sp. TGL-Y2	9	3.77778e-05
Microbulbifer hydrolyticus	6	5.83333e-05		Adhaeribacter swui	9	3.77778e-05
Mycobacterium gordonae	6	5.83333e-05		Bacillus methanolicus	9	3.77778e-05
Mycolicibacterium smegmatis	6	5.83333e-05		Bacillus sp. FJAT-18017	9	3.77778e-05
Myxococcus hansupus	6	5.83333e-05		Caldibacillus thermoamylovorans	9	3.77778e-05
Nocardia sp. CS682	6	5.83333e-05		Caldicellulosiruptor sp. YA01	9	3.77778e-05
Paraburkholderia phymatum	6	5.83333e-05		Gimesia fumaroli	9	3.77778e-05
Peribacillus asahii	6	5.83333e-05		Latilactobacillus sakei	9	3.77778e-05
Roseateles depolymerans	6	5.83333e-05		Leisingera aquaemixtae	9	3.77778e-05
Streptomyces antibioticus	6	5.83333e-05		Leisingera sp. NJS201	9	3.77778e-05
Streptomyces sp. W1SF4	6	5.83333e-05		Mycoplasma canis	9	3.77778e-05
Synechococcus phage S-CAM4	5	5.83333e-05		Paenibacillus crassostreae	9	3.77778e-05
Thiomonas sp. X19	6	5.83333e-05		Ruegeria sp. THAF33	9	3.77778e-05
Vibrio sp. THAF190c	6	5.83333e-05		Sphingobacterium mizutaii	9	3.77778e-05
Vibrio tubiashii	6	5.83333e-05		Staphylococcus chromogenes	9	3.77778e-05
Acidihalobacter yilgarnenesis	6	5.83333e-05		Staphylococcus lloydii	9	3.77778e-05
Acidovorax sp. JMULE5	6	5.83333e-05		Staphylococcus pseudoxylosus	9	3.77778e-05
Acinetobacter gyllenbergii	6	5.83333e-05		Thermoanaerobacterium aotearoense	9	3.77778e-05
Candidatus Filomicrobium marinum	6	5.83333e-05		Ureaplasma diversum	9	3.77778e-05
Curtobacterium sp. SGAir0471	6	5.83333e-05		Yersinia kristensenii	9	3.77778e-05
Erythrobacter sp. A30-3	6	5.83333e-05		[Clostridium] scindens	9	3.77778e-05
Erythrobacter sp. HL-111	6	5.83333e-05		Acidianus sulfidivorans	9	3.77778e-05
Hyphomicrobium denitrificans	6	5.83333e-05		Anabaena sp. 90	9	3.77778e-05
Luteimonas chenhongjianii	6	5.83333e-05		Arachidicoccus ginsenosidivorans	9	3.77778e-05
Mesorhizobium sp. DCY119	6	5.83333e-05		Bacteroides sp. CBA7301	9	3.77778e-05
Mesorhizobium sp. M1B.F.Ca.ET.045.04.1.1	6	5.83333e-05		Candidatus Nitrosoglobus terrae	9	3.77778e-05
Methylocystis rosea	6	5.83333e-05		Cetia pacifica	9	3.77778e-05
Micromonospora zamorensis	6	5.83333e-05		Defluviimonas alba	9	3.77778e-05
Mycolicibacterium mageritense	6	5.83333e-05		Enterobacteriaceae endosymbiont of Plateumaris rustica	9	3.77778e-05
Nonlabens sp. MB-3u-79	6	5.83333e-05		Enterobacteriaceae endosymbiont of Plateumaris sericea	8	3.77778e-05
Oleiphilus messinensis	6	5.83333e-05		Eubacterium limosum	9	3.77778e-05
Paeniclostridium sordellii	6	5.83333e-05		Flavobacterium album	9	3.77778e-05
Pararhodospirillum photometricum	6	5.83333e-05		Fusobacterium periodonticum	9	3.77778e-05
Polaribacter sp. KT 15	6	5.83333e-05		Gilvibacter sp. SZ-19	9	3.77778e-05
Polynucleobacter asymbioticus	6	5.83333e-05		Hafnia alvei	9	3.77778e-05
Prauserella marina	6	5.83333e-05		Helicobacter pullorum	9	3.77778e-05
Rahnella aquatilis	6	5.83333e-05		Levilactobacillus brevis	9	3.77778e-05
Rhizobium favelukesii	6	5.83333e-05		Marinobacter sp. LV10R510-11A	9	3.77778e-05
Ruania sp. HY168	6	5.83333e-05		Mucilaginibacter sp. F39-2	9	3.77778e-05
Salegentibacter sp. T436	6	5.83333e-05		Muriicola sp. MMS17-SY002	9	3.77778e-05
Salinimonas sp. KX18D6	6	5.83333e-05		Nonlabens sediminis	9	3.77778e-05
Sphingomonas sp. NIC1	6	5.83333e-05		Nonlabens sp. SY33080	9	3.77778e-05
Streptococcus salivarius	6	5.83333e-05		Octadecabacter antarcticus	8	3.77778e-05
Streptomyces sp. DSM 40868	6	5.83333e-05		Octadecabacter arcticus	9	3.77778e-05
Streptomyces sp. Z423-1	6	5.83333e-05		Paraflavitalea soli	9	3.77778e-05
Vibrio tritonius	6	5.83333e-05		Parashewanella tropica	9	3.77778e-05
Wenyingzhuangia fucanilytica	6	5.83333e-05		Prevotella sp. WR041	9	3.77778e-05
Winogradskyella sp. PC-19	6	5.83333e-05		Pseudomonas sp. SWI44	4	3.77778e-05
Brevundimonas sp. LVF2	6	5.83333e-05		Psychrobacter sp. KCTC 72983	9	3.77778e-05
Comamonas serinivorans	6	5.83333e-05		Radiobacillus deserti	9	3.77778e-05
Haliscomenobacter hydrossis	6	5.83333e-05		Salmonella bongori	9	3.77778e-05
Marinobacter sp. NP-4(2019)	6	5.83333e-05		Scytonema sp. NIES-4073	9	3.77778e-05
Mycolicibacterium poriferae	6	5.83333e-05		Sphingomonas paucimobilis	9	3.77778e-05
Mycolicibacterium sediminis	6	5.83333e-05		Ureaplasma urealyticum	9	3.77778e-05
Polaribacter sp. KT25b	6	5.83333e-05		Wolbachia endosymbiont of Cruorifilaria tuberocauda	8	3.77778e-05
Acidovorax sp. 1608163	6	5.66667e-05		Xylella fastidiosa	9	3.77778e-05
Acinetobacter nosocomialis	6	5.66667e-05		Candidatus Nanopelagicus abundans	9	3.77778e-05
Acinetobacter tandoii	6	5.66667e-05		Candidatus Nanopelagicus limnes	9	3.77778e-05
Agromyces flavus	6	5.66667e-05		Candidatus Rickettsiella viridis	9	3.77778e-05
Alcanivorax xenomutans	6	5.66667e-05		Candidatus Ruthia magnifica	9	3.77778e-05
Aquabacter sp. L1I39	6	5.66667e-05		Pseudopuniceibacterium antarcticum	9	3.77778e-05
Azoarcus sp. DN11	6	5.66667e-05		Rhizobium sp. 11515TR	9	3.66667e-05
Brachybacterium avium	6	5.66667e-05		Acinetobacter larvae	9	3.66667e-05
Bradymonas sediminis	6	5.66667e-05		Actinobacillus delphinicola	9	3.66667e-05
Brevibacterium luteolum	6	5.66667e-05		Bacteroides xylanisolvens	9	3.66667e-05
Burkholderia lata	6	5.66667e-05		Candidatus Cytomitobacter indipagum	8	3.66667e-05
Candidatus Methylopumilus rimovensis	6	5.66667e-05		Candidatus Nitrosomarinus catalina	9	3.66667e-05
Chromobacterium violaceum	6	5.66667e-05		Chryseobacterium cucumeris	9	3.66667e-05
Clostridium kluyveri	6	5.66667e-05		Cobetia sp. AM6	9	3.66667e-05
Corynebacterium xerosis	6	5.66667e-05		Coxiella burnetii	9	3.66667e-05
Croceimicrobium hydrocarbonivorans	6	5.66667e-05		Desulfonema magnum	9	3.66667e-05
Desulfovibrio marinus	6	5.66667e-05		Echinicola rosea	9	3.66667e-05
Devosia ginsengisoli	6	5.66667e-05		Erysipelothrix inopinata	9	3.66667e-05
Ectothiorhodospira haloalkaliphila	6	5.66667e-05		Jeotgalibaca ciconiae	9	3.66667e-05
Flavobacterium sediminis	6	5.66667e-05		Leptolyngbya boryana	9	3.66667e-05
Formosa sediminum	6	5.66667e-05		Methanocaldococcus bathoardescens	9	3.66667e-05
Francisella tularensis	6	5.66667e-05		Microchaete diplosiphon	9	3.66667e-05
Fusobacterium pseudoperiodonticum	6	5.66667e-05		Mucilaginibacter ginsenosidivorax	9	3.66667e-05
Gemmata massiliana	6	5.66667e-05		Muricauda lutaonensis	9	3.66667e-05
Halotalea alkalilenta	6	5.66667e-05		Mycoplasma orale	9	3.66667e-05
Janibacter limosus	6	5.66667e-05		Paenibacillus sp. IHBB 10380	9	3.66667e-05
Leptolyngbya sp. NIES-3755	6	5.66667e-05		Parachlamydia acanthamoebae	9	3.66667e-05
Lysobacter soli	6	5.66667e-05		Pontibacillus sp. ALD_SL1	9	3.66667e-05
Maribacter sp. HTCC2170	6	5.66667e-05		Prochlorococcus virus 951510a	7	3.66667e-05
Micromonospora maris	6	5.66667e-05		Profundibacter amoris	9	3.66667e-05
Mycobacterium heidelbergense	6	5.66667e-05		Serratia plymuthica	9	3.66667e-05
Mycobacterium shigaense	6	5.66667e-05		Shewanella halifaxensis	9	3.66667e-05
Mycolicibacterium arabiense	6	5.66667e-05		Shewanella violacea	9	3.66667e-05
Olleya sp. Bg11-27	6	5.66667e-05		Staphylococcus sp. 17KM0847	9	3.66667e-05
Phyllobacterium sp. 628	6	5.66667e-05		Synechococcus sp. CC9311	8	3.66667e-05
Pigmentiphaga sp. H8	6	5.66667e-05		Synechococcus sp. PCC 7502	9	3.66667e-05
Pseudoalteromonas agarivorans	6	5.66667e-05		Thalassotalea sp. PS06	9	3.66667e-05
Pseudohongiella spirulinae	6	5.66667e-05		Turicibacter sp. H121	9	3.66667e-05
Saccharopolyspora pogona	6	5.66667e-05		Virgibacillus dokdonensis	9	3.66667e-05
Salinimonas lutimaris	6	5.66667e-05		Xenorhabdus poinarii	9	3.66667e-05
Sinorhizobium americanum	6	5.66667e-05		Acinetobacter sp. MYb10	9	3.66667e-05
Sphingopyxis sp. EG6	6	5.66667e-05		Arsenophonus endosymbiont of Aphis craccivora	9	3.66667e-05
Spirosoma sp. PL0136	6	5.66667e-05		Borrelia turcica	9	3.66667e-05
Streptococcus agalactiae	6	5.66667e-05		Borreliella afzelii	9	3.66667e-05
Streptococcus suis	6	5.66667e-05		Candidatus Azoamicus ciliaticola	8	3.66667e-05
Streptomyces actuosus	6	5.66667e-05		Candidatus Sneabacter namystus	8	3.66667e-05
Streptomyces formicae	6	5.66667e-05		Candidatus Wolbachia massiliensis	9	3.66667e-05
Streptomyces griseoviridis	6	5.66667e-05		Erysipelothrix rhusiopathiae	9	3.66667e-05
Streptomyces lunaelactis	6	5.66667e-05		Helicobacter canadensis	9	3.66667e-05
Streptomyces sp. JB150	6	5.66667e-05		Kineobactrum salinum	8	3.66667e-05
Tardiphaga robiniae	6	5.66667e-05		Legionella oakridgensis	9	3.66667e-05
Tessaracoccus flavescens	6	5.66667e-05		Methanococcus vannielii	9	3.66667e-05
Desulfoglaeba alkanexedens	5	5.66667e-05		Mycoplasma arginini	9	3.66667e-05
Mesorhizobium sp. M3A.F.Ca.ET.080.04.2.1	6	5.66667e-05		Mycoplasma neurolyticum	9	3.66667e-05
Nocardioides sp. WS12	6	5.66667e-05		Nitrosophilus alvini	9	3.66667e-05
Prochlorococcus phage P-SSM3	6	5.66667e-05		Parvibaculum lavamentivorans	8	3.66667e-05
Serinicoccus marinus	6	5.66667e-05		Streptococcus cristatus	9	3.66667e-05
Streptomyces glaucescens	6	5.66667e-05		Streptococcus mutans	9	3.66667e-05
Streptomyces sp. HM190	6	5.66667e-05		Synechococcus phage S-CBS2	4	3.66667e-05
Tessaracoccus flavus	6	5.66667e-05		Synechococcus sp. CBW1006	8	3.66667e-05
Achromobacter sp. AONIH1	6	5.5e-05		Thiothrix sp.	9	3.66667e-05
Acinetobacter sp. LoGeW2-3	6	5.5e-05		Vibrio natriegens	9	3.66667e-05
Actinomyces oris	6	5.5e-05		[Clostridium] innocuum	9	3.66667e-05
Agromyces aureus	6	5.5e-05		cyanobacterium endosymbiont of Rhopalodia gibberula	9	3.66667e-05
Agromyces protaetiae	6	5.5e-05		Azospirillum lipoferum	9	3.55556e-05
Agromyces sp. LHK192	6	5.5e-05		Olivibacter sp. LS-1	9	3.55556e-05
Aureimonas sp. AU20	6	5.5e-05		Pseudomonas koreensis	9	3.55556e-05
Bordetella genomosp. 8	6	5.5e-05		Acaryochloris marina	9	3.55556e-05
Brachybacterium vulturis	6	5.5e-05		Antarctobacter heliothermus	8	3.55556e-05
Burkholderia glumae	6	5.5e-05		Bacillus sp. FJAT-45348	9	3.55556e-05
Burkholderia vietnamiensis	6	5.5e-05		Borrelia recurrentis	9	3.55556e-05
Candidatus Paracaedibacter acanthamoebae	6	5.5e-05		Butyrivibrio proteoclasticus	9	3.55556e-05
Caulobacter sp. K31	6	5.5e-05		Caldicellulosiruptor owensensis	9	3.55556e-05
Chelatococcus daeguensis	6	5.5e-05		Caldisphaera lagunensis	9	3.55556e-05
Chitinophaga pinensis	6	5.5e-05		Campylobacter hominis	9	3.55556e-05
Cupriavidus gilardii	6	5.5e-05		Candidatus Hepatoplasma crinochetorum	9	3.55556e-05
Curtobacterium sp. Csp1	6	5.5e-05		Celeribacter baekdonensis	9	3.55556e-05
Cytobacillus kochii	6	5.5e-05		Cupriavidus pauculus	9	3.55556e-05
Desulfuromonas soudanensis	6	5.5e-05		Ensifer adhaerens	9	3.55556e-05
Devosia sp. MC521	6	5.5e-05		Fictibacillus arsenicus	9	3.55556e-05
Flammeovirga sp. MY04	6	5.5e-05		Gemella sp. oral taxon 928	8	3.55556e-05
Flavobacterium sp. 140616W15	6	5.5e-05		Haliscomenobacter hydrossis	9	3.55556e-05
Frondihabitans sp. 762G35	6	5.5e-05		Halobacillus halophilus	9	3.55556e-05
Gimesia maris	6	5.5e-05		Helicobacter cholecystus	9	3.55556e-05
Gluconobacter oxydans	6	5.5e-05		Kurthia zopfii	9	3.55556e-05
Guyparkeria halophila	5	5.5e-05		Listeria innocua	9	3.55556e-05
Halomonas sp. BC-M4-5	6	5.5e-05		Marinobacterium aestuarii	9	3.55556e-05
Halomonas sp. PGE1	6	5.5e-05		Methanobrevibacter sp. AbM4	9	3.55556e-05
Klebsiella aerogenes	6	5.5e-05		Methanococcus voltae	9	3.55556e-05
Mariniblastus fucicola	6	5.5e-05		Mycoplasma anseris	9	3.55556e-05
Marinobacter fonticola	6	5.5e-05		Mycoplasma cynos	9	3.55556e-05
Marinobacter sp. CP1	6	5.5e-05		Nostoc edaphicum	9	3.55556e-05
Methylobacterium sp. AMS5	6	5.5e-05		Paenibacillus antarcticus	9	3.55556e-05
Methylocaldum marinum	6	5.5e-05		Pseudoalteromonas marina	9	3.55556e-05
Methylocystis heyeri	6	5.5e-05		Pseudomonas orientalis	9	3.55556e-05
Methylomicrobium album	6	5.5e-05		Pseudomonas salegens	8	3.55556e-05
Microbulbifer sp. SH-1	6	5.5e-05		Pseudomonas sp. OIL-1	9	3.55556e-05
Micromonospora sp. WMMC415	6	5.5e-05		Pseudovibrio sp. FO-BEG1	9	3.55556e-05
Nocardioides cynanchi	6	5.5e-05		Rhodoferax sediminis	9	3.55556e-05
Nocardioides daphniae	6	5.5e-05		Roseobacter ponti	8	3.55556e-05
Nocardioides dokdonensis	6	5.5e-05		Rummeliibacillus stabekisii	9	3.55556e-05
Opitutus sp. GAS368	6	5.5e-05		Shewanella frigidimarina	9	3.55556e-05
Opitutus terrae	6	5.5e-05		Shewanella livingstonensis	9	3.55556e-05
Paenibacillus sp. PAMC21692	6	5.5e-05		Shewanella woodyi	9	3.55556e-05
Pantoea ananatis	6	5.5e-05		Sinorhizobium meliloti	9	3.55556e-05
Paucibacter sp. KCTC 42545	6	5.5e-05		Spirosoma pollinicola	9	3.55556e-05
Pirellula staleyi	6	5.5e-05		Thalassobius gelatinovorus	8	3.55556e-05
Pistricoccus aurantiacus	6	5.5e-05		Thalassococcus sp. S3	9	3.55556e-05
Polaribacter sp. SA4-12	6	5.5e-05		Thalassotalea sp. HSM 43	9	3.55556e-05
Pseudoalteromonas tunicata	6	5.5e-05		Vespertiliibacter pulmonis	9	3.55556e-05
Rheinheimera sp. F8	6	5.5e-05		Vibrio furnissii	9	3.55556e-05
Rhodoferax sp. AJA081-3	6	5.5e-05		Vibrio metschnikovii	9	3.55556e-05
Saccharophagus degradans	6	5.5e-05		Vibrio ponticus	9	3.55556e-05
Saccharopolyspora coralli	6	5.5e-05		Vibrio rumoiensis	9	3.55556e-05
Sphingobium sp. SYK-6	6	5.5e-05		Acinetobacter sp. ACNIH2	9	3.55556e-05
Sphingopyxis sp. FD7	6	5.5e-05		Bartonella australis	8	3.55556e-05
Sphingosinicella microcystinivorans	6	5.5e-05		Campylobacter upsaliensis	9	3.55556e-05
Streptomyces fodineus	6	5.5e-05		Enterobacteriaceae endosymbiont of Plateumaris consimilis	9	3.55556e-05
Streptomyces koyangensis	6	5.5e-05		Microbacterium sp. PM5	5	3.55556e-05
Streptomyces sp. LBUM 1482	6	5.5e-05		Dickeya dianthicola	9	3.44444e-05
Streptomyces sp. S4.7	6	5.5e-05		Shewanella bicestrii	9	3.44444e-05
Thauera chlorobenzoica	6	5.5e-05		Shewanella sp. ANA-3	9	3.44444e-05
Vibrio navarrensis	6	5.5e-05		Acetobacter aceti	9	3.44444e-05
Xanthomonas hortorum	6	5.5e-05		Actinomarinicola tropica	8	3.44444e-05
Bacillus freudenreichii	6	5.33333e-05		Alkalihalobacillus lehensis	9	3.44444e-05
Exiguobacterium sp. ZWU0009	5	5.33333e-05		Anaerococcus prevotii	8	3.44444e-05
Synechococcus virus SRIM50	6	5.33333e-05		Bacillus sp. PAMC26568	9	3.44444e-05
Synechococcus virus Syn30	6	5.33333e-05		Bacillus wiedmannii	9	3.44444e-05
Achromobacter insolitus	6	5.33333e-05		Brevirhabdus pacifica	9	3.44444e-05
Acinetobacter calcoaceticus	6	5.33333e-05		Caldicellulosiruptor bescii	9	3.44444e-05
Aerosticca soli	6	5.33333e-05		Campylobacter helveticus	8	3.44444e-05
Amycolatopsis japonica	6	5.33333e-05		Candidatus Protochlamydia amoebophila	9	3.44444e-05
Anaerococcus prevotii	6	5.33333e-05		Candidatus Purcelliella pentastirinorum	8	3.44444e-05
Aureimonas populi	6	5.33333e-05		Carnobacterium inhibens	9	3.44444e-05
Bacillus vini	6	5.33333e-05		Celeribacter marinus	9	3.44444e-05
Burkholderia sp. THE68	6	5.33333e-05		Cellvibrio sp. PSBB006	9	3.44444e-05
Caldichromatium japonicum	6	5.33333e-05		Cellvibrio sp. PSBB023	9	3.44444e-05
Chryseobacterium bernardetii	6	5.33333e-05		Cupriavidus necator	9	3.44444e-05
Clostridium saccharobutylicum	6	5.33333e-05		Draconibacterium orientale	9	3.44444e-05
Corynebacterium humireducens	6	5.33333e-05		Enterococcus rotai	9	3.44444e-05
Cupriavidus campinensis	6	5.33333e-05		Filifactor alocis	9	3.44444e-05
Desulfovibrio desulfuricans	6	5.33333e-05		Francisella marina	9	3.44444e-05
Formosa sp. Hel1_33_131	6	5.33333e-05		Granulibacter bethesdensis	9	3.44444e-05
Halomonas beimenensis	6	5.33333e-05		Granulosicoccus antarcticus	9	3.44444e-05
Hydrogenovibrio crunogenus	6	5.33333e-05		Halomonas sp. JS92-SW72	9	3.44444e-05
Kordia antarctica	6	5.33333e-05		Kangiella sediminilitoris	9	3.44444e-05
Kordia sp. SMS9	6	5.33333e-05		Lactobacillus amylovorus	9	3.44444e-05
Laribacter hongkongensis	6	5.33333e-05		Lactobacillus terrae	9	3.44444e-05
Legionella sainthelensi	6	5.33333e-05		Legionella jordanis	9	3.44444e-05
Mesorhizobium erdmanii	6	5.33333e-05		Lysinibacillus sp. YS11	9	3.44444e-05
Micromonospora inositola	6	5.33333e-05		Methanocaldococcus fervens	9	3.44444e-05
Mycobacterium paragordonae	6	5.33333e-05		Mucilaginibacter celer	9	3.44444e-05
Nocardia sp. WCH-YHL-001	6	5.33333e-05		Mycoplasma pulmonis	9	3.44444e-05
Nocardioides sp. CF8	6	5.33333e-05		Nautilia sp. PV-1	9	3.44444e-05
Orientia tsutsugamushi	6	5.33333e-05		Nitrosopumilus adriaticus	9	3.44444e-05
Pseudoarcobacter acticola	6	5.33333e-05		Nostoc sp. ATCC 53789	9	3.44444e-05
Rhizobium sp. S41	6	5.33333e-05		Pantoea vagans	9	3.44444e-05
Rhodanobacter denitrificans	6	5.33333e-05		Pedobacter sp. JBR3-12	9	3.44444e-05
Saccharomonospora xinjiangensis	6	5.33333e-05		Pleurocapsa minor	9	3.44444e-05
Shewanella decolorationis	6	5.33333e-05		Pseudoalteromonas espejiana	9	3.44444e-05
Shewanella marisflavi	6	5.33333e-05		Pseudomonas xinjiangensis	9	3.44444e-05
Sulfurimicrobium lacus	6	5.33333e-05		Psychrobacter sp. P11F6	9	3.44444e-05
Thalassotalea sp. PS06	6	5.33333e-05		Rhizorhabdus dicambivorans	9	3.44444e-05
Thiothrix sp. Ku-5	6	5.33333e-05		Rickettsia heilongjiangensis	5	3.44444e-05
Usitatibacter palustris	6	5.33333e-05		Roseobacter litoralis	8	3.44444e-05
Veillonella parvula	6	5.33333e-05		Selenomonas ruminantium	9	3.44444e-05
Vibrio europaeus	6	5.33333e-05		Shewanella piezotolerans	9	3.44444e-05
Acidiphilium multivorum	6	5.33333e-05		Sphingobium sp. KCTC 72723	9	3.44444e-05
Actinomyces radicidentis	6	5.33333e-05		Spiroplasma sp. BIUS-1	9	3.44444e-05
Alicyclobacillus ferrooxydans	6	5.33333e-05		Teredinibacter turnerae	9	3.44444e-05
Bermanella marisrubri	6	5.33333e-05		Thiomicrorhabdus indica	9	3.44444e-05
Bradyrhizobium sp. CCGE-LA001	6	5.33333e-05		Thiomicrorhabdus sediminis	9	3.44444e-05
Brevibacillus sp. JNUCC-41	6	5.33333e-05		Vagococcus penaei	9	3.44444e-05
Brevibacterium sp. CS2	6	5.33333e-05		Vibrio sp. THAF191d	6	3.44444e-05
Brevundimonas vesicularis	6	5.33333e-05		Vibrio tapetis	9	3.44444e-05
Cellulophaga sp. L1A9	6	5.33333e-05		Wolbachia endosymbiont of Litomosoides sigmodontis	8	3.44444e-05
Cellulosimicrobium sp. 72-3	6	5.33333e-05		Xenorhabdus hominickii	9	3.44444e-05
Ciceribacter thiooxidans	6	5.33333e-05		Microbacterium hominis	9	3.44444e-05
Ensifer sp. PDNC004	6	5.33333e-05		Streptococcus sobrinus	9	3.33333e-05
Erythrobacter sp. 6D36	6	5.33333e-05		Melaminivora sp. SC2-9	9	3.33333e-05
Formosa agariphila	6	5.33333e-05		Monaibacterium sp. ALG8	9	3.33333e-05
Francisella sp. MA067296	4	5.33333e-05		Alkalihalobacillus miscanthi	9	3.33333e-05
Isosphaera pallida	6	5.33333e-05		Bacillus gobiensis	9	3.33333e-05
Malaciobacter pacificus	6	5.33333e-05		Bacillus safensis	9	3.33333e-05
Mesorhizobium huakuii	6	5.33333e-05		Bacillus sp. THAF10	9	3.33333e-05
Mesorhizobium sp. M1A.F.Ca.IN.022.06.1.1	6	5.33333e-05		Borreliella mayonii	9	3.33333e-05
Methylobacterium radiotolerans	6	5.33333e-05		Caldicellulosiruptor obsidiansis	9	3.33333e-05
Microbulbifer sp. A4B17	6	5.33333e-05		Candidatus Carsonella ruddii	7	3.33333e-05
Mycobacterium dioxanotrophicus	6	5.33333e-05		Candidatus Gullanella endobia	9	3.33333e-05
Mycolicibacterium sp. LJ126	6	5.33333e-05		Candidatus Nitrosocosmicus oleophilus	9	3.33333e-05
Nocardioides sp. dk3136	6	5.33333e-05		Citrobacter sp. RHBSTW-00696	5	3.33333e-05
Novosphingobium ginsenosidimutans	6	5.33333e-05		Companilactobacillus allii	9	3.33333e-05
Phreatobacter sp. NMCR1094	6	5.33333e-05		Corynebacterium diphtheriae	9	3.33333e-05
Pseudomonas synxantha	6	5.33333e-05		Endozoicomonas montiporae	9	3.33333e-05
Rhodomicrobium vannielii	6	5.33333e-05		Francisella salina	9	3.33333e-05
Sanguibacter keddieii	6	5.33333e-05		Halomonas hydrothermalis	9	3.33333e-05
Sinorhizobium medicae	6	5.33333e-05		Hippea maritima	9	3.33333e-05
Streptomyces alboniger	6	5.33333e-05		Marinobacterium sp. LSUCC0821	9	3.33333e-05
Streptomyces pluripotens	6	5.33333e-05		Microbulbifer sp. THAF38	9	3.33333e-05
Streptomyces sp. Mg1	6	5.33333e-05		Microcoleus sp. PCC 7113	9	3.33333e-05
Tenacibaculum maritimum	6	5.33333e-05		Mucilaginibacter xinganensis	9	3.33333e-05
Variovorax sp. PMC12	6	5.33333e-05		Mycoplasma bovigenitalium	9	3.33333e-05
Acinetobacter piscicola	6	5.16667e-05		Mycoplasma sp. 1654_15	9	3.33333e-05
Aminobacter sp. MDW-2	6	5.16667e-05		Mycoplasma synoviae	9	3.33333e-05
Bacillus glycinifermentans	6	5.16667e-05		Neisseria meningitidis	9	3.33333e-05
Bacillus mycoides	6	5.16667e-05		Nitrosomonas eutropha	9	3.33333e-05
Crenobacter cavernae	6	5.16667e-05		Nitrosomonas stercoris	8	3.33333e-05
Halomonas elongata	6	5.16667e-05		Octadecabacter sp. SW4	8	3.33333e-05
Lysobacter sp. TY2-98	6	5.16667e-05		Oscillatoria nigro-viridis	9	3.33333e-05
Malaciobacter molluscorum	6	5.16667e-05		Parageobacillus thermoglucosidasius	9	3.33333e-05
Mesorhizobium sp. M1E.F.Ca.ET.045.02.1.1	6	5.16667e-05		Pectinatus frisingensis	9	3.33333e-05
Methylosinus trichosporium	6	5.16667e-05		Photorhabdus asymbiotica	9	3.33333e-05
Microbulbifer sp. ALW1	6	5.16667e-05		Photorhabdus thracensis	9	3.33333e-05
Microbulbifer sp. YPW1	6	5.16667e-05		Proteus penneri	9	3.33333e-05
Micromonospora chokoriensis	6	5.16667e-05		Pseudoalteromonas xiamenensis	9	3.33333e-05
Microvirga thermotolerans	6	5.16667e-05		Psychrobacter urativorans	9	3.33333e-05
Niveibacterium sp. HC41	6	5.16667e-05		Shewanella sediminis	9	3.33333e-05
Nocardia mangyaensis	6	5.16667e-05		Shewanella sp. Scap07	9	3.33333e-05
Paraburkholderia hospita	6	5.16667e-05		Simonsiella muelleri	9	3.33333e-05
Rhodanobacter sp. FDAARGOS 1247	6	5.16667e-05		Sphingobium sp. MI1205	9	3.33333e-05
Rothia kristinae	6	5.16667e-05		Spiroplasma monobiae	9	3.33333e-05
Streptomyces sp. M2	6	5.16667e-05		Staphylococcus felis	9	3.33333e-05
Symbiobacterium thermophilum	6	5.16667e-05		Staphylococcus schweitzeri	9	3.33333e-05
Synechococcus phage ACG-2014i	6	5.16667e-05		Sulfuriferula nivalis	9	3.33333e-05
Acinetobacter sp. WCHAc010034	6	5.16667e-05		Virgibacillus sp. Bac330	9	3.33333e-05
Algibacter sp. L1A34	6	5.16667e-05		Virgibacillus sp. MSP4-1	9	3.33333e-05
Arenibacter algicola	6	5.16667e-05		secondary endosymbiont of Heteropsylla cubana	9	3.33333e-05
Aureliella helgolandensis	6	5.16667e-05		Mycoplasma gallopavonis	9	3.33333e-05
Bacillus sporothermodurans	6	5.16667e-05		Pseudoalteromonas sp. MT33b	9	3.22222e-05
Bordetella sp. H567	6	5.16667e-05		Abyssicoccus albus	9	3.22222e-05
Bradyrhizobium sp. CCBAU 53421	6	5.16667e-05		Alteromonas sp. Mac1	8	3.22222e-05
Brevundimonas diminuta	6	5.16667e-05		Arachidicoccus sp. BS20	9	3.22222e-05
Brevundimonas sp. LVF1	6	5.16667e-05		Bacillus horikoshii	9	3.22222e-05
Caulobacter sp. FWC26	6	5.16667e-05		Blochmannia endosymbiont of Camponotus nipponensis	9	3.22222e-05
Clostridium sp. DL-VIII	6	5.16667e-05		Borrelia coriaceae	9	3.22222e-05
Colwellia sp. PAMC 21821	6	5.16667e-05		Butyrivibrio hungatei	9	3.22222e-05
Curtobacterium sp. MR_MD2014	6	5.16667e-05		Caenibius tardaugens	9	3.22222e-05
Deinococcus metallilatus	6	5.16667e-05		Candidatus Nitrosocosmicus hydrocola	9	3.22222e-05
Devosia sp. S02	6	5.16667e-05		Candidatus Nitrosopumilus koreensis	9	3.22222e-05
Endozoicomonas montiporae	6	5.16667e-05		Cellvibrio sp. KY-YJ-3	9	3.22222e-05
Flavobacterium crocinum	6	5.16667e-05		Chryseobacterium sp. NBC 122	9	3.22222e-05
Fusobacterium varium	6	5.16667e-05		Commensalibacter sp. AMU001	9	3.22222e-05
Gynuella sunshinyii	6	5.16667e-05		Companilactobacillus alimentarius	9	3.22222e-05
Halomonas sp. THAF5a	6	5.16667e-05		Cylindrospermopsis curvispora	9	3.22222e-05
Halomonas sp. hl-4	5	5.16667e-05		Desulfovibrio fairfieldensis	7	3.22222e-05
Halomonas venusta	6	5.16667e-05		Devosia ginsengisoli	9	3.22222e-05
Idiomarina andamanensis	6	5.16667e-05		Dysgonomonas sp. HDW5A	9	3.22222e-05
Leucobacter muris	6	5.16667e-05		Elizabethkingia ursingii	9	3.22222e-05
Luteimonas sp. MC1572	6	5.16667e-05		Hoeflea phototrophica	9	3.22222e-05
Lutibacter profundi	6	5.16667e-05		Leptospira mayottensis	9	3.22222e-05
Marinobacter salsuginis	6	5.16667e-05		Marivivens sp. JLT3646	9	3.22222e-05
Marinobacter sp. JH2	6	5.16667e-05		Mesoplasma chauliocola	9	3.22222e-05
Massilia albidiflava	6	5.16667e-05		Mycoplasma canadense	9	3.22222e-05
Mesorhizobium amorphae	6	5.16667e-05		Mycoplasma columborale	9	3.22222e-05
Methylocella silvestris	6	5.16667e-05		Mycoplasma leachii	9	3.22222e-05
Microbacterium sediminis	6	5.16667e-05		Mycoplasma struthionis	9	3.22222e-05
Microbacterium sp. Se63.02b	6	5.16667e-05		Nitrosopumilus piranensis	9	3.22222e-05
Mycobacterium kubicae	6	5.16667e-05		Orbus sp. IPMB12	9	3.22222e-05
Mycolicibacter terrae	6	5.16667e-05		Pasteurella dagmatis	9	3.22222e-05
Nocardia nova	6	5.16667e-05		Pseudomonas protegens	9	3.22222e-05
Paraburkholderia sp. SOS3	6	5.16667e-05		Pseudorhodobacter turbinis	8	3.22222e-05
Paraburkholderia terrae	6	5.16667e-05		Runella sp. HYN0085	9	3.22222e-05
Paraphotobacterium marinum	6	5.16667e-05		Sporosarcina pasteurii	9	3.22222e-05
Polaromonas sp. JS666	6	5.16667e-05		Sulfurospirillum sp. UCH001	9	3.22222e-05
Pseudomonas furukawaii	6	5.16667e-05		Vibrio neocaledonicus	3	3.22222e-05
Pseudomonas pohangensis	6	5.16667e-05		Vibrio sp. Scap24	9	3.22222e-05
Pseudomonas sp. K2W31S-8	6	5.16667e-05		[Ochrobactrum] quorumnocens	9	3.22222e-05
Qipengyuania seohaensis	6	5.16667e-05		Alcanivorax pacificus	9	3.22222e-05
Rathayibacter tanaceti	6	5.16667e-05		Caldithrix abyssi	9	3.22222e-05
Sphingomonas sp. LM7	6	5.16667e-05		Candidatus Amoebophilus asiaticus	9	3.22222e-05
Sphingopyxis sp. QXT-31	6	5.16667e-05		Candidatus Endomicrobium trichonymphae	9	3.22222e-05
Sphingopyxis terrae	6	5.16667e-05		Celeribacter ethanolicus	9	3.22222e-05
Sphingosinithalassobacter sp. CS137	6	5.16667e-05		Chryseobacterium sp.	9	3.22222e-05
Streptomyces broussonetiae	6	5.16667e-05		Chryseolinea soli	9	3.22222e-05
Streptomyces pactum	6	5.16667e-05		Clostridium phage phiMMP01	3	3.22222e-05
Streptomyces sp. WAC 06738	6	5.16667e-05		Enterobacteriaceae endosymbiont of Donacia bicoloricornis	8	3.22222e-05
Synechococcus elongatus	6	5.16667e-05		Enterobacteriaceae endosymbiont of Donacia crassipes	8	3.22222e-05
Truepera radiovictrix	6	5.16667e-05		Enterobacteriaceae endosymbiont of Donacia provostii	7	3.22222e-05
Winogradskyella helgolandensis	6	5.16667e-05		Hahella sp. KA22	9	3.22222e-05
Winogradskyella sp. J14-2	6	5.16667e-05		Ilumatobacter coccineus	9	3.22222e-05
Lichenicola cladoniae	6	5.16667e-05		Labrenzia sp. VG12	8	3.22222e-05
Microbulbifer thermotolerans	6	5.16667e-05		Lacimicrobium alkaliphilum	9	3.22222e-05
Novosphingobium sp. ABRDHK2	6	5.16667e-05		Leptotrichia shahii	9	3.22222e-05
Oscillatoria nigro-viridis	6	5.16667e-05		Mesoplasma tabanidae	9	3.22222e-05
Polaribacter sp. SA4-10	6	5.16667e-05		Microvirga sp. VF16	9	3.22222e-05
Rhizobium tropici	6	5.16667e-05		Mycoplasma fermentans	9	3.22222e-05
Rhodococcus pyridinivorans	6	5.16667e-05		Mycoplasma phocirhinis	9	3.22222e-05
Streptomyces sp. WAC 01529	6	5.16667e-05		Nitrosopumilus cobalaminigenes	9	3.22222e-05
Acidovorax sp. RAC01	6	5e-05		Proteus columbae	9	3.22222e-05
Acinetobacter defluvii	6	5e-05		Pseudomonas avellanae	6	3.22222e-05
Acinetobacter shaoyimingii	6	5e-05		Pseudomonas monteilii	9	3.22222e-05
Aeromicrobium chenweiae	6	5e-05		Rhizobium etli	9	3.22222e-05
Agrobacterium sp. MA01	6	5e-05		Rhodobacter capsulatus	9	3.22222e-05
Alteromonas sp. MB-3u-76	6	5e-05		Roseivivax sp. THAF30	8	3.22222e-05
Azotobacter salinestris	6	5e-05		Roseovarius faecimaris	8	3.22222e-05
Bacillus altitudinis	6	5e-05		Shewanella decolorationis	9	3.22222e-05
[truncated: 4,569 more rows]

## Sheet: S2_Kaiju
Andaman Samples				TARA ocean Samples
TAXA_NAME	Number of samples	Average relative abundance		TAXA_NAME	Number of samples	Average relative abundance
unclassified	6	31.3472		unclassified	9	35.7476
cannot be assigned to a (non-viral) species	6	28.1594		cannot be assigned to a (non-viral) species	9	20.3077
Haloparvum sedimenti	6	6.04782		Viruses	9	15.7976
Rhodobacteraceae bacterium HIMB11	6	3.54452		Candidatus Pelagibacter ubique	9	2.54314
Synechococcus sp. LTW-R	6	1.22968		Prochlorococcus marinus	9	1.58901
alpha proteobacterium HIMB59	6	1.21477		Candidatus Poseidoniales archaeon	9	0.671942
Proteobacteria bacterium	6	0.887313		Alteromonas mediterranea	9	0.523843
Viruses	6	0.870104		Gammaproteobacteria bacterium	9	0.518783
Methylorubrum populi	6	0.658974		Alphaproteobacteria bacterium	9	0.491138
Candidatus Pelagibacter ubique	6	0.57884		Bacteroidetes bacterium	9	0.478163
Rhodobacteraceae bacterium TMED111	6	0.565863		Candidatus Pelagibacter sp. RS39	9	0.463837
Gammaproteobacteria bacterium	6	0.386162		Candidatus Endolissoclinum sp. TMED37	9	0.456098
Marinomonas communis	6	0.325542		alpha proteobacterium HIMB59	9	0.45224
Synechococcus sp. RS9916	6	0.318216		SAR86 cluster bacterium	9	0.416739
Bacteroidetes bacterium	6	0.269526		Euryarchaeota archaeon TMED129	9	0.290733
Acidobacteria bacterium	6	0.260778		Candidatus Actinomarina minuta	9	0.257403
Deltaproteobacteria bacterium	6	0.229116		Proteobacteria bacterium	9	0.248547
SAR116 cluster bacterium MED-G06	6	0.202414		Candidatus Actinomarinales bacterium	9	0.246187
Alphaproteobacteria bacterium	6	0.190475		Rhodobacteraceae bacterium TMED111	9	0.237066
Synechococcus sp. TAK9802	6	0.190014		Flavobacteriales bacterium TMED228	9	0.211591
Marinobacterium sp. LSUCC0821	6	0.180099		Candidatus Pelagibacter sp. TMED197	9	0.202705
Rhodobacteraceae bacterium	6	0.174922		Pelagibacteraceae bacterium GOM-A1	9	0.201657
Chloroflexi bacterium	6	0.164642		Alphaproteobacteria bacterium TMED199	9	0.182184
Halieaceae bacterium	6	0.159786		Gammaproteobacteria bacterium TMED36	9	0.1817
Synechococcus sp. WH 8109	6	0.151462		Candidatus Pelagibacter sp. FZCC0015	9	0.170694
SAR86 cluster bacterium	6	0.151456		Candidatus Pelagibacter sp. TMED64	9	0.16978
SAR116 cluster bacterium	6	0.15136		Euryarchaeota archaeon	9	0.167353
Mesobacillus selenatarsenatis	6	0.14481		Proteobacteria bacterium TMED154	9	0.162369
Synechococcus sp. M16.1	6	0.144581		Flavobacteriales bacterium	9	0.16123
Synechococcus sp. N26	6	0.143804		Alphaproteobacteria bacterium TMED54	9	0.158941
Mesobacillus subterraneus	6	0.142368		bacterium	9	0.157624
Flavobacteriales bacterium	6	0.13435		Candidatus Actinomarina sp. HD9-500m-PIT-SAG01	9	0.147952
Planctomycetes bacterium	6	0.131536		Gammaproteobacteria bacterium TMED104	9	0.146278
Synechococcus sp. RS9902	6	0.130498		Candidatus Pelagibacter sp. TMED203	9	0.144027
Synechococcus sp. RS9907	6	0.13042		Pelagibacteraceae bacterium TMED195	9	0.140069
SAR116 cluster alpha proteobacterium HIMB100	6	0.129459		SAR86 cluster bacterium SAR86A	9	0.131953
Synechococcus sp. N32	6	0.122051		Gammaproteobacteria bacterium TMED112	9	0.124347
Synechococcus sp. N5	6	0.119066		Rhodospirillaceae bacterium TMED8	9	0.119485
Mesobacillus jeotgali	6	0.118015		Candidatus Puniceispirillum sp. TMED213	9	0.117334
Alteromonas macleodii	6	0.114775		Halieaceae bacterium	9	0.115277
SAR116 cluster bacterium MED-G05	6	0.111203		Alteromonas macleodii	9	0.10718
Synechococcus sp. N19	6	0.110464		Acidimicrobiaceae bacterium TMED210	9	0.106261
Synechococcus sp. A15-44	6	0.107715		Candidatus Pelagibacter sp. HIMB1321	9	0.10422
Synechococcus sp. UW86	6	0.106146		Rhodobacterales bacterium	9	0.103184
Desulfobacteraceae bacterium	6	0.104968		Pelagibacteraceae bacterium TMED201	9	0.100066
Donghicola tyrosinivorans	6	0.104085		Pelagibacteraceae bacterium TMED237	9	0.0939183
Synechococcus sp. CC9605	6	0.103403		Opitutae bacterium TMED67	9	0.0925047
Marinomonas sp.	6	0.102323		Alphaproteobacteria bacterium TMED194	9	0.0913738
Candidatus Poseidoniales archaeon	6	0.101343		Cellvibrionales bacterium TMED49	9	0.089474
Prochlorococcus marinus	6	0.0991615		bacterium TMED46	9	0.0888157
Synechococcus sp. A15-62	6	0.096537		bacterium TMED264	9	0.0887634
Synechococcus sp. TMED169	6	0.0941797		Cryomorphaceae bacterium	9	0.0881763
Bacillus sp. SBJS	6	0.0935727		Candidatus Pelagibacter sp. TMED239	9	0.0859547
Olavius sp. associated proteobacterium Delta 1	6	0.0919393		Pelagibacteraceae bacterium TMED287	9	0.0859154
Gammaproteobacteria bacterium TMED104	6	0.0884565		Pelagibacterales bacterium MED-G43	9	0.0852623
Candidatus Endolissoclinum sp. TMED37	6	0.0859763		Rhodobacteraceae bacterium	9	0.083744
Candidatus Puniceispirillum sp. TMED176	6	0.0854412		Saprospirales bacterium TMED214	9	0.0797619
Actinobacteria bacterium	6	0.0852272		Candidatus Bathyarchaeota archaeon	9	0.078919
Verrucomicrobia bacterium	6	0.0796208		Rickettsiales bacterium TMED131	9	0.0781503
Chromatiales bacterium	6	0.076993		Candidatus Pelagibacter sp. TMED128	9	0.0772492
Cytobacillus oceanisediminis	6	0.0767565		Spongiibacter marinus	9	0.075927
Halorubrum sp. AJ67	6	0.0766852		Rhodobacteraceae bacterium TMED38	9	0.0755412
Synechococcus sp. XM-24	6	0.0724053		Candidatus Pelagibacter sp. RS40	9	0.0736617
Synechococcus sp. RCC307	6	0.0719008		Pelagibacterales bacterium	9	0.073591
Synechococcus sp. KORDI-52	6	0.0697915		SAR116 cluster bacterium	9	0.0732587
Donghicola mangrovi	6	0.0690442		Rhodobacteraceae bacterium MED-G08	9	0.0714874
Synechococcus sp. Minos11	6	0.066496		Prochlorococcus sp. MIT 0604	9	0.0710231
Candidatus Pelagibacter sp. FZCC0015	6	0.0639233		Pelagibacteraceae bacterium GOM-A3	9	0.0707561
Candidatus Puniceispirillum marinum	6	0.0626405		Proteobacteria bacterium TMED261	9	0.0704457
Halorubrum sp. JWXQ-INN 858	6	0.0619157		Crocinitomicaceae bacterium TMED209	9	0.0695307
Alphaproteobacteria bacterium TMED199	6	0.0618218		Candidatus Pelagibacter sp. TMED166	9	0.0693251
Olavius algarvensis Delta 1 endosymbiont	6	0.0609962		Candidatus Pelagibacter sp. TMED202	9	0.0690343
Alteromonas abrolhosensis	6	0.0609582		Verrucomicrobia bacterium TMED56	9	0.0688096
Cellvibrionales bacterium TMED122	6	0.0589692		Candidatus Pelagibacter sp. TMED286	9	0.0679477
Oleibacter sp.	6	0.055724		Alteromonas australica	9	0.067789
Candidatus Actinomarinales bacterium	6	0.0546302		bacterium HD9-500m-PIT-SAG08	9	0.0675176
Acinetobacter baumannii	6	0.0518552		Betaproteobacteria bacterium TMED156	9	0.0668418
Synechococcus sp. CB0205	6	0.0516155		Alphaproteobacteria bacterium TMED62	9	0.0651904
Candidatus Puniceispirillum sp. TMED245	6	0.0506202		Candidatus Pelagibacter sp. TMED273	9	0.065005
Rhodobacterales bacterium	6	0.0503875		Verrucomicrobia bacterium TMED175	9	0.0640802
Verrucomicrobia subdivision 3 bacterium	6	0.049675		Gammaproteobacteria bacterium TMED159	9	0.0636022
beta proteobacterium KB13	6	0.0496727		Burkholderiaceae bacterium	9	0.0634352
Halopenitus malekzadehii	6	0.0493302		alpha proteobacterium MED-G10	9	0.0631899
Pelagibacteraceae bacterium TMED259	6	0.0487905		Pelagibacterales bacterium MED-G44	9	0.0630864
Oceanospirillales bacterium TMED59	6	0.0483798		Candidatus Pelagibacter sp. TMED118	9	0.0624706
Alphaproteobacteria bacterium TMED54	6	0.0480058		bacterium TMED80	9	0.0616362
bacterium	6	0.0479353		Hyphomonas sp. TMED31	9	0.0601297
Candidatus Pelagibacter sp. RS39	6	0.0468322		Verrucomicrobia bacterium TMED44	9	0.0588404
gamma proteobacterium HIMB55	6	0.0467968		bacterium TMED277	9	0.0583987
Synechococcus sp. PROS-U-1	6	0.0447382		Flavobacteriales bacterium TMED84	9	0.0582461
Pelagibacteraceae bacterium TMED195	6	0.043969		Rhizobiales bacterium TMED94	9	0.0580973
uncultured bacterium	6	0.042881		Pelagibacteraceae bacterium TMED65	9	0.056966
Halorubrum sp. WN019	6	0.0413998		alpha proteobacterium HIMB5	9	0.0566208
Candidatus Actinomarina minuta	6	0.0412317		Pelagibacteraceae bacterium GOM-A2	9	0.0557358
Halorubrum saccharovorum	6	0.0411195		Pelagibacteraceae bacterium TMED13	9	0.0553676
Halorubrum amylolyticum	6	0.0402768		Pelagibacterales bacterium MED-G42	9	0.0533804
Cytobacillus firmus	6	0.039475		Flavobacteriaceae bacterium TMED145	9	0.0533562
Candidatus Rokubacteria bacterium	6	0.038451		uncultured bacterium	9	0.0529726
Gammaproteobacteria bacterium TMED36	6	0.0383893		Candidatus Pelagibacter sp. TMED275	9	0.0521574
Cellvibrionales bacterium TMED157	6	0.0376833		Gammaproteobacteria bacterium TMED30	9	0.0513329
Escherichia coli	6	0.0364883		Pelagibacteraceae bacterium	9	0.0496897
Oceanospirillales bacterium TMED33	6	0.0360895		Alphaproteobacteria bacterium TMED93	9	0.0492954
Alteromonas portus	6	0.0357572		Maricaulis sp. LZ-16-1	9	0.0490264
Halobaculum sp. WSA2	6	0.0357408		Rickettsiales bacterium TMED174	9	0.0486976
Halopenitus persicus	6	0.0355203		Flavobacteriales bacterium TMED123	9	0.048692
Oceanobacter kriegii	6	0.0354507		Euryarchaeota archaeon TMED97	9	0.0477922
Bacillus horikoshii	6	0.0352958		Rickettsiales bacterium TMED211	9	0.0473821
Halorubrum ezzemoulense	6	0.0351902		Planctomycetaceae bacterium TMED10	9	0.0473144
Candidatus Puniceispirillum sp. TMED213	6	0.0350368		Candidatus Pelagibacter sp. TMED153	9	0.0470343
alpha proteobacterium HIMB5	6	0.0344613		Candidatus Pelagibacter sp. TMED263	9	0.0469867
Halolamina sp. CBA1230	6	0.0343823		Candidatus Pelagibacter sp. TMED165	9	0.046809
Halieaceae bacterium MED-G26	6	0.033111		Pelagibacterales bacterium MED-G41	9	0.0466283
Halorubrum halophilum	6	0.032898		Cellvibrionales bacterium TMED122	9	0.0464662
Halorubrum vacuolatum	6	0.0325535		Flavobacteriales bacterium TMED113	9	0.0451498
Marivivens niveibacter	6	0.0324853		SAR11 cluster bacterium PRT-SC02	9	0.0445008
Rhodobacteraceae bacterium TMED160	6	0.032443		Prochlorococcus sp. HOT208_60m_813O14	9	0.0433579
archaeon	6	0.0323512		Pelagibacteraceae bacterium TMED232	9	0.0433518
Halorubrum persicum	6	0.031443		Pelagibacteraceae bacterium TMED259	9	0.0430804
Methylorubrum extorquens	6	0.0312278		Candidatus Marinimicrobia bacterium	9	0.0429253
Donghicola eburneus	6	0.0312027		Crocinitomicaceae bacterium TMED45	9	0.0427198
Verrucomicrobia bacterium TMED175	6	0.0310713		SAR86 cluster bacterium SAR86B	9	0.0420326
Calditrichaeota bacterium	6	0.0302462		Prochlorococcus sp. HOT208_60m_813G15	9	0.0418064
Halogeometricum borinquense	6	0.030023		SAR116 cluster alpha proteobacterium HIMB100	9	0.0410973
Verrucomicrobia bacterium TMED44	6	0.0297978		Pelagibacteraceae bacterium GOM-A5	9	0.0409903
Halalkaliarchaeum desulfuricum	6	0.0296793		Deltaproteobacteria bacterium	9	0.0404687
Gemmatimonadetes bacterium	6	0.029657		Pelagibacteraceae bacterium TMED247	9	0.0398432
Pseudomonas stutzeri	6	0.02943		bacterium TMED221	9	0.0393989
Halorubrum aidingense	6	0.0291335		Pelagibacteraceae bacterium TMED267	9	0.038935
Acidimicrobiaceae bacterium TMED210	6	0.0289048		Verrucomicrobia bacterium TMED40	9	0.0388759
Betaproteobacteria bacterium	6	0.028326		Acidimicrobiaceae bacterium TMED130	9	0.0385058
Natrinema gari	6	0.027415		Candidatus Pelagibacter sp. TMED106	9	0.0383703
Synechococcus sp. NOUM97013	6	0.0272383		Vibrio sp. HI00D65	9	0.0381812
Rhodobacteraceae bacterium SB2	6	0.0271112		Prochlorococcus sp. HOT208_60m_810B23	9	0.038137
Anaerolineales bacterium	6	0.0269235		Acidimicrobiaceae bacterium TMED244	9	0.0379426
Euryarchaeota archaeon	6	0.0267453		Rhizobiales bacterium TMED227	9	0.0377834
Halobellus captivus	6	0.026712		Candidatus Endolissoclinum sp. TMED55	9	0.0376338
Halogranum gelatinilyticum	6	0.0266615		Alteromonas sp. B31-7	9	0.0375812
Halolamina pelagica	6	0.0266153		Rhodospirillaceae bacterium TMED256	9	0.0375709
Pelagibacteraceae bacterium TMED237	6	0.0263577		Gammaproteobacteria bacterium TMED234	9	0.0374252
Rhodospirillaceae bacterium	6	0.0259412		Rickettsiales bacterium TMED289	9	0.0372986
alpha proteobacterium MED-G10	6	0.0257543		SAR116 cluster bacterium MED-G06	9	0.0371122
Verrucomicrobia bacterium TMED56	6	0.0256783		Hyphomonadaceae bacterium TMED5	9	0.0370178
Acinetobacter johnsonii	6	0.025371		Prochlorococcus sp. HOT208_60m_810P02	9	0.0369451
Burkholderiaceae bacterium	6	0.0251372		SAR116 cluster bacterium MED-G05	9	0.0365558
Pelagibacteraceae bacterium GOM-A1	6	0.0245503		Prochlorococcus sp. HOT208_60m_813I02	9	0.0365391
Verrucomicrobia bacterium TMED40	6	0.024363		Pelagibacterales bacterium MED-G40	9	0.0359484
Halorubrum aquaticum	6	0.024197		Candidatus Pelagibacter sp. TMED253	9	0.0355696
Deltaproteobacteria bacterium SG8_13	6	0.024195		bacterium TMED198	9	0.0342443
Halorubrum cibi	6	0.0236635		Spongiibacter tropicus	9	0.0342356
Euryarchaeota archaeon TMED129	6	0.0235375		Prochlorococcus sp. HOT208_60m_808M21	9	0.0341399
Synechococcus sp. HB1133	6	0.0233478		Candidatus Puniceispirillum marinum	9	0.0340246
Planctomycetaceae bacterium	6	0.0231215		Candidatus Pelagibacter sp. HTCC7211	9	0.0337089
Gammaproteobacteria bacterium TMED95	6	0.0230493		Flavobacteriales bacterium TMED235	9	0.033675
Candidatus Puniceispirillum sp. TMED52	6	0.0230388		Flavobacteriaceae bacterium TMED42	9	0.0330082
Ilumatobacter fluminis	6	0.022997		Alphaproteobacteria bacterium MarineAlpha5_Bin5	9	0.0329732
Halorubrum salsamenti	6	0.0229322		bacterium TMED88	9	0.0329138
Anaerolineae bacterium	6	0.0229223		bacterium TMED144	9	0.0326062
Halomarina oriensis	6	0.0228735		Verrucomicrobia bacterium TMED60	9	0.0324587
Paenibacillus sp. FSL R5-0490	6	0.0226658		Gammaproteobacteria bacterium TMED257	9	0.0322742
Proteobacteria bacterium TMED154	6	0.0226022		Rickettsiales bacterium TMED254	9	0.032078
Halorubrum sp. SD626R	6	0.02248		Prochlorococcus sp. HOT208_60m_813B04	9	0.0319324
Synechococcus sp. KORDI-100	6	0.0224643		Pelagibacterales bacterium MED-G39	9	0.0311778
Halonotius terrestris	6	0.0224458		Pelagibacteraceae bacterium GOM-A4	9	0.0310094
Halorubrum aethiopicum	6	0.0222253		Roseovarius indicus	9	0.0309622
Acinetobacter sp. ANC 3781	6	0.0220308		Bacteroidetes bacterium SCGC AAA795-G10	9	0.0304584
Xanthomonadales bacterium	6	0.0219065		Gammaproteobacteria bacterium TMED107	9	0.0302174
uncultured bacterium BAC17H8	6	0.0217127		Gammaproteobacteria bacterium TMED222	9	0.0296612
Halosimplex sp. YPL4	6	0.0216128		Candidatus Pelagibacter sp.	9	0.0293324
Rhodobacteraceae bacterium MED-G08	6	0.0215943		Verrucomicrobiaceae bacterium	9	0.0292609
Halorubrum sp. 48-1-W	6	0.0215768		Pelagibacteraceae bacterium TMED216	9	0.0290903
Gemmatimonadales bacterium	6	0.0214362		Verrucomicrobia bacterium	9	0.0282981
Olavius algarvensis associated proteobacterium Delta 3	6	0.0213918		Pelagibacteraceae bacterium TMED258	9	0.0280669
Candidatus Halobonum tyrrellensis	6	0.0212027		Euryarchaeota archaeon TMED248	9	0.0278847
Candidatus Bathyarchaeota archaeon	6	0.0211937		Muricauda sp. TMED12	9	0.0277723
Halorubrum sp. CBA1125	6	0.0211465		archaeon	9	0.0272664
Synechococcus sp. UW106	6	0.0208143		Micavibrio sp. TMED2	9	0.0272371
Halorubrum sp. CBA1229	6	0.0205012		Cryomorphaceae bacterium MED-G11	9	0.0271659
Halorubrum lacusprofundi	6	0.0202965		Prochlorococcus sp. HOT208_60m_805A16	9	0.0270521
Cryomorphaceae bacterium MED-G14	6	0.020159		Cryomorphaceae bacterium MED-G14	9	0.0267288
Alphaproteobacteria bacterium TMED194	6	0.0197977		Acidobacteria bacterium	9	0.0266672
Halorubrum litoreum	6	0.0196168		Chloroflexi bacterium	9	0.0265716
Alphaproteobacteria bacterium TMED62	6	0.0195038		SAR92 clade bacterium	9	0.0257718
Halorubrum xinjiangense	6	0.019397		Oceanospirillaceae bacterium TMED276	9	0.025612
Synechococcus sp. UW140	6	0.0190918		Rhodospirillaceae bacterium TMED167	9	0.0255906
Litoricola lipolytica	6	0.0188142		Ponticaulis koreensis	9	0.0255869
Marine Group II euryarchaeote MED-G37	6	0.018802		Candidatus Pelagibacter sp. TMED272	9	0.0255828
Nitrospira bacterium SG8_3	6	0.018686		Salipiger bermudensis	9	0.0252276
Halorubrum sp. CSM-61	6	0.0186337		Prochlorococcus sp. HOT208_60m_808A10	9	0.0250114
Haloarcula sp. MD-130	6	0.0184087		Flavobacteriaceae bacterium TMED212	9	0.0249128
Gammaproteobacteria bacterium TMED182	6	0.0182245		alpha proteobacterium HIMB114	9	0.0248364
Pseudoalteromonas phenolica	6	0.0176958		Flavobacteriales bacterium TMED191	9	0.0245996
Roseomonas rosea	6	0.0176195		bacterium TMED161	9	0.0245344
Synechococcus sp. UW69	6	0.0175533		Candidatus Pelagibacter sp. TMED142	9	0.0244612
Candidatus Pelagibacter sp. HIMB1321	6	0.0174262		Alphaproteobacteria bacterium MarineAlpha9_Bin4	9	0.0241654
Verrucomicrobia bacterium TMED60	6	0.01732		Candidatus Pelagibacter giovannonii	9	0.0240681
Rhizobiales bacterium	6	0.01715		Alteromonas marina	9	0.0239472
Synechococcus sp. MED-G134	6	0.0170298		Methylococcaceae bacterium TMED69	9	0.0238457
Acidimicrobiales bacterium	6	0.0170293		Actinobacteria bacterium	9	0.0237893
Halorubrum halodurans	6	0.0168237		Flavobacteriaceae bacterium TMED48	9	0.0236124
Synechococcus sp. CB0101	6	0.0167575		Gammaproteobacteria bacterium TMED92	9	0.0232609
uncultured marine bacterium HF10_25F10	6	0.0167392		Candidatus Pelagibacter sp. TMED196	9	0.0232588
Candidatus Pelagibacter sp. TMED64	6	0.0166947		Alphaproteobacteria bacterium MarineAlpha5_Bin9	9	0.0230019
Salmonella enterica	6	0.0166387		Rickettsiales bacterium TMED127	9	0.0226682
Halobonum sp. NJ-3-1	6	0.016581		SAR86 cluster bacterium SAR86E	9	0.022613
Synechococcus sp. A15-28	6	0.0165562		Euryarchaeota archaeon TMED164	9	0.0225886
Synechococcus sp. TMED19	6	0.0164367		Planctomycetes bacterium	9	0.0225384
uncultured archaeon A07HR67	6	0.0164115		Marine Group III euryarchaeote CG-Epi1	9	0.0222138
Staphylococcus aureus	6	0.0160743		Pelagibacteraceae bacterium TMED268	9	0.0221442
Cryomorphaceae bacterium MED-G11	6	0.0158473		Bacteroidetes bacterium MED-G21	9	0.0220323
alpha proteobacterium HIMB114	6	0.015793		SAR202 cluster bacterium	9	0.0220086
Halobellus limi	6	0.0155258		Gammaproteobacteria bacterium TMED57	9	0.0212941
Rhodobacteraceae bacterium TMED38	6	0.0154377		Pelagibacteraceae bacterium TMED170	9	0.0211977
Pelagibacteraceae bacterium TMED13	6	0.015415		Cryomorphaceae bacterium A20-9	9	0.0211301
Halapricum salinum	6	0.015349		Candidatus Puniceispirillum sp. TMED52	9	0.0207999
Cyanobium sp.	6	0.015315		Pelagibacteraceae bacterium BACL20 MAG-120920-bin64	9	0.0205979
Halorubrum sp. Atlit-26R	6	0.0152767		Candidatus Actinomarinales bacterium MED-G02	9	0.0204722
Gemmatimonas sp. SM23_52	6	0.0152013		Acidimicrobiaceae bacterium TMED189	9	0.0202851
Pseudoalteromonas piratica	6	0.0150267		Candidatus Puniceispirillum sp. TMED176	9	0.0200762
Halorubrum tebenquichense	6	0.0149888		Flavobacteriales bacterium TMED96	9	0.0199304
Neptunomonas phycophila	6	0.0149742		Candidatus Thorarchaeota archaeon SMTZ-45	9	0.0199244
Ruegeria arenilitoris	6	0.0149065		Alphaproteobacteria bacterium MarineAlpha8_Bin1	9	0.019786
Acidimicrobiia bacterium	6	0.0147515		Prochlorococcus sp. HOT212_60m_824E10	9	0.0196483
Pelagibacterales bacterium MED-G43	6	0.0146713		Pelagibacteraceae bacterium TMED124	9	0.0194816
Halobacterium sp. CBA1126	6	0.0146423		uncultured gamma proteobacterium HF0070_03O15	9	0.0194614
Halorubrum depositum	6	0.0145858		Candidatus Micropelagos thuwalensis	9	0.0194223
Pelagibacterales bacterium	6	0.0145717		Escherichia coli	9	0.0193183
Halarchaeum sp. CBA1220	6	0.0144635		Rhodobacterales bacterium TMED271	9	0.0192283
Haloferax mucosum	6	0.01443		Verrucomicrobiaceae bacterium TMED76	9	0.0192222
Alphaproteobacteria bacterium MarineAlpha5_Bin5	6	0.014387		Alteromonadaceae bacterium TMED7	9	0.0192109
Bacillus cereus	6	0.0143523		Candidatus Dadabacteria bacterium	9	0.0191016
Halorubrum sp. BV1	6	0.0143403		Rhizobiales bacterium TMED168	9	0.0190047
Nitrospirae bacterium	6	0.01426		Alphaproteobacteria bacterium MarineAlpha5_Bin12	9	0.0189758
Halobacterium hubeiense	6	0.014257		uncultured marine bacterium EB80_69G07	9	0.0188879
Woeseia oceani	6	0.0140295		Oceanospirillales bacterium TMED59	9	0.0186963
Halomicrobium zhouii	6	0.0140217		Gammaproteobacteria bacterium TMED226	9	0.0186034
Saprospirales bacterium TMED214	6	0.0140212		Synechococcus sp. TMED187	9	0.0185827
Rhodospirillaceae bacterium TMED256	6	0.0139678		Flavobacteriaceae bacterium TMED238	9	0.0184162
Phycisphaeraceae bacterium	6	0.0139268		Prochlorococcus sp. HOT208_60m_813O04	9	0.018225
Halocalculus aciditolerans	6	0.0139038		Marine Group II euryarchaeote MED-G37	9	0.0182182
Klebsiella pneumoniae	6	0.013852		Euryarchaeota archaeon TMED103	9	0.0180528
Alteromonas mediterranea	6	0.0138192		bacterium TMED217	9	0.0180123
Halorubrum coriense	6	0.0138013		Synechococcus sp. WH 8109	9	0.0179589
Gammaproteobacteria bacterium TMED107	6	0.0137757		uncultured bacterium EIL26B11	9	0.0179063
marine gamma proteobacterium HTCC2080	6	0.0137555		Gammaproteobacteria bacterium TMED225	9	0.0177602
Planktomarina temperata	6	0.0136363		bacterium TMED181	9	0.0175584
Myxococcales bacterium	6	0.0136262		Rhodobacteraceae bacterium TMED160	9	0.0174949
Synechococcus lacustris	6	0.0135395		Oleibacter sp. HI0075	9	0.0173727
Halegenticoccus soli	6	0.0133515		Gammaproteobacteria bacterium TMED243	9	0.017232
Halopelagius inordinatus	6	0.01333		Betaproteobacteria bacterium TMED41	9	0.0172011
Streptococcus pneumoniae	6	0.013322		uncultured proteobacterium RedeBAC7D11	9	0.0171906
Synechococcus sp. BL107	6	0.0132063		Flavobacteriaceae bacterium TMED81	9	0.0168308
Synechococcus sp. MED-G67	6	0.0132015		Rhizobiales bacterium TMED29	9	0.0167369
Rhizobiales bacterium TMED227	6	0.0131773		Oleibacter marinus	9	0.0166797
Verrucomicrobiaceae bacterium	6	0.0131365		Cellvibrionales bacterium TMED79	9	0.0164981
Halorubrum sp. BOL3-1	6	0.0130798		Marinobacter hydrocarbonoclasticus	9	0.0161789
Halorubrum sp. GN11_10-6_MGM	6	0.0129572		Epulopiscium sp. SCG-B11WGA-EpuloA1	9	0.0161684
Solibacillus isronensis	6	0.0129102		Verrucomicrobia subdivision 3 bacterium	9	0.0161581
Exiguobacterium mexicanum	6	0.0129012		Planctomycetaceae bacterium TMED240	9	0.0160272
Mycobacterium tuberculosis	6	0.0128535		Actinomycetales bacterium	9	0.0157799
Cellvibrionales bacterium TMED79	6	0.0128413		Synechococcus sp. TAK9802	9	0.0157307
Halorubrum kocurii	6	0.0127273		Betaproteobacteria bacterium TMED22	9	0.0155377
Gemmatimonas sp. SG8_17	6	0.0127173		Prochlorococcus sp. HOT208_60m_813L03	9	0.0152684
Pelagibacteraceae bacterium TMED201	6	0.0126823		Gammaproteobacteria bacterium TMED236	9	0.0151034
Cryomorphaceae bacterium	6	0.0126668		Puniceicoccaceae bacterium	9	0.0149313
Pelagibacteraceae bacterium TMED65	6	0.0126497		Rhodothermaceae bacterium TMED105	9	0.0147346
Alphaproteobacteria bacterium MarineAlpha4_Bin2	6	0.012585		Thermoplasmatales archaeon SG8-52-3	9	0.0147033
Candidatus Pelagibacter sp. TMED166	6	0.0125727		Prochlorococcus sp. HOT212_60m_824O11	9	0.0145593
Bacillus sp. T33-2	6	0.0125463		Cellvibrionales bacterium TMED157	9	0.0145363
Halolamina sediminis	6	0.0125228		Marinobacter lutaoensis	9	0.0144597
Halopelagius longus	6	0.0124708		uncultured marine bacterium HF10_45G01	9	0.0143279
Lignipirellula cremea	6	0.0124345		Synechococcus sp. RS9907	9	0.0142649
Haloquadratum walsbyi	6	0.0124198		Amoebophilaceae bacterium TMED152	9	0.0141893
Natronomonas sp. CBA1123	6	0.0123807		Puniceicoccaceae bacterium TMED149	9	0.0140059
Candidatus Pelagibacter sp. TMED128	6	0.0123033		Gammaproteobacteria bacterium TMED34	9	0.0139796
Bacillus thuringiensis	6	0.0122572		Epulopiscium sp. SCG-B10WGA-EpuloB	9	0.0139577
Enterococcus faecalis	6	0.0122188		Flavobacteriaceae bacterium TMED206	9	0.013664
Ilumatobacter coccineus	6	0.0121287		Rhizobiales bacterium	9	0.0136478
Halorubrum lipolyticum	6	0.0120838		bacterium TMED274	9	0.0135628
Gemmatimonas sp. SG8_38_2	6	0.0119427		Spirochaetes bacterium	9	0.0135324
Pelagibacteraceae bacterium GOM-A3	6	0.0119158		Staphylococcus haemolyticus	9	0.0134787
halophilic archaeon DL31	6	0.0118685		Flammeovirgaceae bacterium TMED290	9	0.0134036
Salinigranum rubrum	6	0.0118078		Flavobacteriaceae bacterium TMED68	9	0.0133642
Candidatus Pelagibacter sp. TMED203	6	0.011696		Gammaproteobacteria bacterium TMED78	9	0.0133308
Planctomycetaceae bacterium TMED240	6	0.0116652		Pseudomonas aestusnigri	9	0.0133292
Haloarchaeobius iranensis	6	0.0116318		SAR324 cluster bacterium	9	0.0132689
Agrococcus sp. NS18	6	0.0116287		Rhizobiales bacterium TMED83	9	0.0132592
Gemmatimonas sp. SG8_28	6	0.0116247		Rhodospirillaceae bacterium	9	0.013227
Halobonum sp. Gai3-2	6	0.0114562		Gammaproteobacteria bacterium TMED95	9	0.0131914
Rhodospirillaceae bacterium TMED167	6	0.0114265		Synechococcus sp. CC9605	9	0.0131746
Acidobacteria bacterium Mor1	6	0.0113802		uncultured SAR11 cluster bacterium HF0010_09O16	9	0.0130231
Proteobacteria bacterium TMED261	6	0.011336		uncultured bacterium BAC13K9BAC	9	0.0130231
Synechococcus sp. A15-24	6	0.0112963		Synechococcus sp. RS9902	9	0.012852
Candidatus Pelagibacter sp. TMED202	6	0.0112228		OM182 bacterium	9	0.0128457
Halosimplex rubrum	6	0.0111728		Rhodobacteraceae bacterium SB2	9	0.0126222
Flavobacteriales bacterium TMED228	6	0.0111583		Crocinitomicaceae bacterium TMED135	9	0.0121318
Roseobacter sp. AzwK-3b	6	0.0111288		Alphaproteobacteria bacterium MarineAlpha4_Bin2	9	0.0120238
bacterium TMED277	6	0.0111173		Candidatus Pelagibacter sp. IMCC9063	9	0.0118742
Gemmatimonas sp. SG8_23	6	0.0110847		Candidatus Endolissoclinum sp. TMED26	9	0.0118158
Blastopirellula sp.	6	0.0110142		uncultured gamma proteobacterium HF0010_11K06	9	0.0115634
Haloplanus aerogenes	6	0.011009		Bacteroidetes bacterium 4572_77	9	0.0114983
Natrinema versiforme	6	0.01099		Pelagibacteraceae bacterium TMED136	9	0.0114224
Halobaculum gomorrense	6	0.010956		Synechococcus sp. N19	9	0.0113718
Pseudoalteromonas rubra	6	0.0109298		Flammeovirgaceae bacterium TMED32	9	0.0113563
Vibrio parahaemolyticus	6	0.0109227		Synechococcus sp. M16.1	9	0.0112589
Planctomycetia bacterium TMED53	6	0.0109017		Enterococcus faecium	9	0.0112196
Agrococcus lahaulensis	6	0.0107972		Dehalococcoidia bacterium	9	0.0111621
Cyanobacteria bacterium TMED177	6	0.0107742		Bacteroidetes bacterium MED-G13	9	0.0110251
Marinomonas piezotolerans	6	0.0107662		uncultured bacterium EIL80E09	9	0.0109623
Halobacteriales archaeon SW_8_68_21	6	0.0106437		Halieaceae bacterium MED-G26	9	0.010953
Halostella litorea	6	0.010539		Prochlorococcus sp. HOT_208_60	9	0.010626
Candidatus Pelagibacter sp. TMED197	6	0.0104745		Alteromonas oceani	9	0.0105401
Halobacterium sp. CBA1132	6	0.0104183		uncultured delta proteobacterium	9	0.0105138
candidate division KSB1 bacterium	6	0.0103933		Synechococcus sp. N32	9	0.010401
Chromatiales bacterium (ex Bugula neritina AB1)	6	0.0103662		Acinetobacter baumannii	9	0.0103869
Anaerolineae bacterium SG8_19	6	0.0103265		Rhodobacteraceae bacterium MED-G07	9	0.0103733
Synechococcus sp. WH 7805	6	0.0103255		Rhodobacteraceae bacterium HIMB11	9	0.0103479
Halorubrum sp. SS5	6	0.0102865		Rhodothermaeota bacterium MED-G19	9	0.0102621
Pelagibacteraceae bacterium TMED287	6	0.0102695		Flavobacteriaceae bacterium TMED204	9	0.0101908
Pseudomonas aeruginosa	6	0.0101442		Synechococcus sp. A15-62	9	0.0101884
Mycobacteroides abscessus	6	0.0101185		Rhizobiales bacterium TMED28	9	0.0101501
Halorubrum sp. E3	6	0.0100812		Robiginitomaculum sp.	9	0.010136
Desulfuromonas sp.	6	0.0100788		Candidatus Puniceispirillum sp. TMED245	9	0.0100654
Halioglobus pacificus	6	0.0100555		Flavobacteriaceae bacterium TMED200	9	0.0100259
Alteromonas sp. RKMC-009	6	0.0100538		Alteromonas alba	9	0.00995233
Rickettsiales bacterium TMED131	6	0.0100208		bacterium TMED15	9	0.009874
Synechococcus sp. TMED185	6	0.0100185		Thalassolituus sp. HI0120	9	0.00978944
Alteromonadaceae bacterium TMED101	6	0.00999717		uncultured marine gamma proteobacterium EBAC20E09	9	0.00964156
Candidatus Pelagibacter sp. TMED286	6	0.00998717		Candidatus Nitrosopelagicus sp.	9	0.00963867
Caldilineae bacterium	6	0.00997317		Pelagibacteraceae bacterium TMED246	9	0.00954744
Rhodospirillaceae bacterium TMED8	6	0.00996117		Synechococcus sp. N26	9	0.00948267
Rickettsiales bacterium TMED174	6	0.009959		Oleibacter sp.	9	0.00947144
Synechococcus sp. MIT S9508	6	0.00993533		Crenarchaeota archaeon	9	0.00940722
Desulfobulbaceae bacterium	6	0.0099295		Prochlorococcus sp. HOT208_60m_813E23	9	0.00938656
Sorangium cellulosum	6	0.00981617		Marisediminitalea aggregata	9	0.00937756
Halorubrum californiense	6	0.0096525		uncultured DHVE6 group euryarchaeote	9	0.00922656
Candidatus Endolissoclinum sp. TMED55	6	0.0095945		Gammaproteobacteria bacterium TMED278	9	0.00919578
Chlamydia trachomatis	6	0.00951633		Thermus thermophilus	9	0.00909667
Natronomonas sp. C90	6	0.009502		Rheinheimera aquimaris	9	0.009068
Cyanobacteria bacterium TMED188	6	0.00947833		Gammaproteobacteria bacterium TMED186	9	0.00896889
Thalassococcus halodurans	6	0.00947667		Gammaproteobacteria bacterium TMED180	9	0.00895067
Candidatus Poribacteria bacterium	6	0.00942267		Synechococcus sp. BIOS-U3-1	9	0.00894833
Halogranum amylolyticum	6	0.009386		Flavobacteriaceae bacterium TMED171	9	0.00890378
Candidatus Actinomarina sp. HD9-500m-PIT-SAG01	6	0.00935383		Rhodospirillaceae bacterium TMED140	9	0.00886789
Spongiibacter marinus	6	0.0093495		Alteromonas sp. TMED35	9	0.00874489
Marinomonas fungiae	6	0.00932783		Gammaproteobacteria bacterium TMED182	9	0.00840256
Thermoanaerobaculia bacterium	6	0.00931417		Candidatus Thorarchaeota archaeon	9	0.00835
Planctomycetes bacterium B3_Pla	6	0.00929133		Synechococcus sp. A15-44	9	0.008299
Novipirellula artificiosorum	6	0.00927883		Methylococcaceae bacterium TMED282	9	0.00808367
Alphaproteobacteria bacterium MarineAlpha5_Bin9	6	0.009268		Oceanicaulis sp. HTCC2633	9	0.00806456
methanotrophic bacterial endosymbiont of Bathymodiolus sp.	6	0.00926083		Euryarchaeota archaeon TMED85	9	0.00801567
Dehalococcoidia bacterium	6	0.00925933		Rhizobiales bacterium TMED143	9	0.008003
Candidatus Thorarchaeota archaeon	6	0.00925517		Flavobacteriaceae bacterium TMED121	9	0.00798844
Candidatus Aminicenantes bacterium	6	0.00920167		Marine Group III euryarchaeote CG-Epi3	9	0.00798611
Actinomyces sp.	6	0.00916067		Gammaproteobacteria bacterium TMED281	9	0.00798167
Phycisphaerales bacterium	6	0.00913633		Bordetella bronchiseptica	9	0.00795867
Candidatus Pelagibacter sp. TMED239	6	0.00913583		Prochlorococcus sp. HOT212_60m_823D04	9	0.00792756
SAR86 cluster bacterium SAR86B	6	0.00911467		Synechococcus sp. N5	9	0.00790322
Halobellus sp. MBLA0160	6	0.00910083		Blastopirellula sp.	9	0.00784933
Halorussus salinus	6	0.009085		bacterium TMED6	9	0.00783778
bacterium TMED181	6	0.00903817		Thermoplasmata archaeon	9	0.00780378
Planctomycetes bacterium RBG_16_64_12	6	0.00903467		Betaproteobacteria bacterium	9	0.007766
Halohasta litchfieldiae	6	0.009016		Rhodothermaeota bacterium MED-G16	9	0.00775289
Candidatus Pelagibacter sp. RS40	6	0.00897783		Synechococcus sp. UW86	9	0.00744489
Phycisphaera sp. TMED24	6	0.00896517		Flavobacteriaceae bacterium TMED116	9	0.00744078
SAR11 cluster bacterium PRT-SC02	6	0.008915		Rhodothermaeota bacterium MED-G18	9	0.00741111
Halopiger salifodinae	6	0.0089145		Alphaproteobacteria bacterium MarineAlpha11_Bin1	9	0.00738178
Candidatus Lokiarchaeota archaeon	6	0.008893		marine actinobacterium MedAcidi-G2A	9	0.00732856
Halobacterium salinarum	6	0.008842		Alteromonas portus	9	0.00732522
Litoricolaceae bacterium	6	0.00881267		Alteromonas sp.	9	0.00731156
Alphaproteobacteria bacterium TMED93	6	0.008795		Pelagibacteraceae bacterium TMED233	9	0.00728856
Myxococcales bacterium SG8_38_1	6	0.00876267		Pelagibacteraceae bacterium BACL5 MAG-121015-bin10	9	0.007245
Saliphagus sp. LR7	6	0.00871867		Bacteroidetes bacterium MED-G20	9	0.00723444
Candidatus Pelagibacter sp. TMED153	6	0.00871067		Flavobacteriaceae bacterium TMED208	9	0.00722744
uncultured alpha proteobacterium HF0070_17D04	6	0.00858883		Flavobacteriaceae bacterium TMED184	9	0.00721222
Halorussus litoreus	6	0.00855833		Calditrichaeota bacterium	9	0.00720733
uncultured bacterium MedeBAC46A06	6	0.00850717		Synechococcus sp. KORDI-52	9	0.00711178
Spirochaetes bacterium	6	0.00849867		alpha proteobacterium MED-G09	9	0.00703078
Halorhabdus tiamatea	6	0.00849783		Prochlorococcus sp. HOT208_60m_808G21	9	0.00702089
Alteromonas sp. V450	6	0.0084055		Nonlabens xiamenensis	9	0.00699311
Ilumatobacter nonamiensis	6	0.00836633		Alteromonas sp. I4	9	0.006943
Mesobacillus foraminis	6	0.0083545		Formosa sp. Hel3_A1_48	9	0.00688367
Halobellus clavatus	6	0.0083005		Pseudohaliea rubra	9	0.00687611
Synechococcus sp. KORDI-49	6	0.00826117		Acidimicrobiales bacterium	9	0.00681522
Psychrosphaera haliotis	6	0.00826033		Alphaproteobacteria bacterium MarineAlpha5_Bin6	9	0.00680367
Marisediminitalea aggregata	6	0.008213		Thaumarchaeota archaeon	9	0.00674067
Alphaproteobacteria bacterium MarineAlpha5_Bin12	6	0.00818083		Thalassospira profundimaris	9	0.00668278
Halobellus salinus	6	0.00818		gamma proteobacterium HIMB55	9	0.00665067
Actinomycetales bacterium	6	0.008144		Euryarchaeota archaeon TMED279	9	0.00657456
bacterium TMED88	6	0.0081315		Synechococcus sp. PROS-U-1	9	0.00648667
Pelagibius sp. NBU2595	6	0.0081255		uncultured bacterium EIL5A08	9	0.006474
Gammaproteobacteria bacterium TMED243	6	0.0081075		Acidimicrobiaceae bacterium TMED77	9	0.00645533
candidate division Zixibacteria bacterium	6	0.00809133		Marine Group III euryarchaeote CG-Epi4	9	0.00628544
Alphaproteobacteria bacterium MarineAlpha11_Bin1	6	0.00808167		uncultured gamma proteobacterium eBACHOT4E07	9	0.00622478
Gammaproteobacteria bacterium SG8_31	6	0.00807217		uncultured SAR11 cluster alpha proteobacterium H17925_38M03	9	0.00618667
Pelagibacterales bacterium MED-G42	6	0.0080655		Alphaproteobacteria bacterium MarineAlpha5_Bin2	9	0.00617056
Candidatus Rhodobacter lobularis	6	0.00805517		Hyphomonas atlantica	9	0.00611422
Synechococcus sp. MED-G71	6	0.00800917		Rhodothermaeota bacterium MED-G12	9	0.00607878
Candidatus Pelagibacter sp. TMED273	6	0.0079525		Synechococcus sp. KORDI-100	9	0.00606333
Ilumatobacter sp.	6	0.00792417		Proteobacteria bacterium TMED51	9	0.00605656
Oleibacter marinus	6	0.0079045		Alteromonas sp. RKMC-009	9	0.00586656
Candidatus Dadabacteria bacterium	6	0.007901		Erythrobacter aureus	9	0.00584167
Halioglobus japonicus	6	0.00789933		Vibrio parahaemolyticus	9	0.005824
Halarchaeum nitratireducens	6	0.007868		Chitinophagaceae bacterium	9	0.005807
Cloacibacterium normanense	6	0.00784717		Parcubacteria group bacterium Athens0714_16	9	0.00575122
Halostagnicola larsenii	6	0.00784317		Alteromonas sp. BZK5	9	0.00568911
Shimia sp. WX04	6	0.00783883		bacterium TMED250	9	0.00562044
Halobacteriales archaeon QS_6_71_20	6	0.00782533		Proteobacteria bacterium TMED61	9	0.00561867
Coraliomargarita akajimensis	6	0.0077955		Flavobacteriaceae bacterium	9	0.00556444
Candidatus Marinimicrobia bacterium	6	0.00777567		Bacterioplanes sanyensis	9	0.00556044
Halostella salina	6	0.007728		Vibrio cholerae	9	0.005533
Microcystis aeruginosa	6	0.007681		Alphaproteobacteria bacterium MarineAlpha5_Bin3	9	0.00550911
Synechococcus sp. A15-127	6	0.007671		archaeon SCG-AAA382B04	9	0.00550744
Planctomycetes bacterium ETA_A8	6	0.00766967		Thalassobius autumnalis	9	0.00548278
Rhodopirellula sp. TMED283	6	0.00766333		Oceanospirillales bacterium TMED33	9	0.00548111
Pelagibacterales bacterium MED-G44	6	0.007655		Synechococcus sp. MIT S9220	9	0.00539733
Pelagibacteraceae bacterium	6	0.00757683		Pseudoalteromonas sp. TMED43	9	0.00537678
Halobiforma haloterrestris	6	0.00757517		Prochlorococcus sp. MED-G72	9	0.00535889
SAR116 cluster bacterium MED-G04	6	0.007549		Hwanghaeella grinnelliae	9	0.005349
Gammaproteobacteria bacterium SG8_11	6	0.0075465		Micavibrio sp. TMED27	9	0.00534389
Proteobacteria bacterium TMED51	6	0.007543		Ignavibacteriales bacterium	9	0.00533822
Synechococcus sp. CC9902	6	0.0075415		Flavobacteria bacterium MS024-2A	9	0.00533311
Desulfobacteraceae bacterium IS3	6	0.00751683		Marinoscillum sp. 108	9	0.00532567
Natronomonas pharaonis	6	0.00749817		Alteromonas sp. MB-3u-76	9	0.00532256
Betaproteobacteria bacterium SG8_40	6	0.007488		beta proteobacterium KB13	9	0.00531878
gamma proteobacterium symbiont of Ctena orbiculata	6	0.00748083		Micavibrio aeruginosavorus	9	0.00528722
Spirochaetaceae bacterium	6	0.00746783		Gammaproteobacteria bacterium TMED242	9	0.00528378
Marivivens sp. GSB7	6	0.00746783		uncultured bacterium BAC17H8	9	0.00525922
Chitinophagaceae bacterium	6	0.00746767		Pseudomonas stutzeri	9	0.00524311
Synechococcus sp. A18-25c	6	0.00745017		Candidatus Heimdallarchaeota archaeon	9	0.00522989
Planctomycetes bacterium CA13	6	0.00744033		Actinomycetales bacterium TMED115	9	0.00514489
Candidatus Pelagibacter sp. TMED263	6	0.00742317		Sphingomonas sp. SKA58	9	0.00504889
Gammaproteobacteria bacterium TMED30	6	0.00741917		Prochlorococcus sp. HOT212_60m_826P21	9	0.00504033
Hyphomicrobiaceae bacterium TMED74	6	0.00741233		Alteromonas sp. KUL17	9	0.00492533
Bacillus sp. RO1	6	0.007398		Coraliomargarita sp. TMED73	9	0.00491544
Salinigranum halophilum	6	0.00737083		Alteromonas sp. KUL49	9	0.00491189
bacterium HD9-500m-PIT-SAG08	6	0.00736167		Synechococcus sp. UW179A	9	0.00489933
Gammaproteobacteria bacterium SG8_47	6	0.00730517		Chromatiales bacterium (ex Bugula neritina AB1)	9	0.004866
Halobellus rufus	6	0.00730233		Citromicrobium sp. JLT1363	9	0.00483522
bacterium TMED198	6	0.00730067		marine gamma proteobacterium HTCC2080	9	0.00481389
Ruegeria atlantica	6	0.00729167		Thalassobium sp.	9	0.00480067
Synechococcus sp. WH 8101	6	0.0072915		Alteromonas sp. V450	9	0.00479656
Halomicroarcula sp. LR21	6	0.00728233		Synechococcus sp. WH 8101	9	0.00478378
Synechococcus sp. A15-60	6	0.0072685		Acidithiobacillales bacterium SM23_46	9	0.00475789
Alphaproteobacteria bacterium MarineAlpha8_Bin1	6	0.00726783		Crocinitomicaceae bacterium TMED16	9	0.00472233
Flavilitoribacter nigricans	6	0.00725667		Candidatus Rokubacteria bacterium	9	0.00471767
Planctomycetes bacterium Poly30	6	0.0072335		Synechococcus sp. MIT S9508	9	0.00470733
Natronomonas sp. F16-60	6	0.00723067		Actinomyces sp.	9	0.00468356
Alteromonas marina	6	0.00719933		Euryarchaeota archaeon TMED255	9	0.00465922
Natrarchaeobius chitinivorans	6	0.00719933		Marinoscillum furvescens	9	0.00464089
Candidatus Parcubacteria bacterium	6	0.007168		Hyphomonadaceae bacterium TMED125	9	0.00461511
Synechococcus sp. BS55D	6	0.00714233		Nitrosomonadales bacterium	9	0.00461078
Candidatus Pelagibacter sp. TMED253	6	0.00713517		Alphaproteobacteria bacterium MarineAlpha5_Bin4	9	0.0046
Acidimicrobiaceae bacterium TMED244	6	0.00709017		Alphaproteobacteria bacterium TMED87	9	0.00458411
Halobellus sp. Atlit-38R	6	0.007089		Methylophilaceae bacterium	9	0.00458411
Halorubrum trapanicum	6	0.007086		Marine Group III euryarchaeote CG-Epi6	9	0.00458389
Synechococcus sp. HK01-R	6	0.0070845		Flavobacteriaceae bacterium TMED179	9	0.00457433
Pelagibacteraceae bacterium GOM-A2	6	0.00708183		Mesorhizobium sp.	9	0.00454644
Pelagibius litoralis	6	0.00707617		uncultured Marinimicrobia bacterium HF0010_18O13	9	0.00452867
Synechococcus sp. BIOS-U3-1	6	0.00702533		Flammeovirgaceae bacterium TMED262	9	0.00442333
Enterobacter hormaechei	6	0.00701283		Pararhodospirillum photometricum	9	0.00437444
Synechococcus sp. GEYO	6	0.00700917		Flavobacteriales bacterium TMED288	9	0.00432067
Lactobacillus crispatus	6	0.00698517		Marinilabiliales bacterium	9	0.00426744
Vulcanococcus limneticus	6	0.00697583		Rickettsiales bacterium TMED251	9	0.00426567
Enterococcus faecium	6	0.0069455		Desulfobacteraceae bacterium	9	0.00425978
Wenzhouxiangella sp. W260	6	0.00692967		Candidatus Thioglobus sp. NP1	9	0.00423278
Halobacterium sp. R2-5	6	0.00692917		Epsilonproteobacteria bacterium	9	0.00420656
Bacillus halmapalus	6	0.00690667		Candidatus Thioglobus singularis	9	0.00419356
OM182 bacterium	6	0.00690367		Alteromonas sp. ALT199	9	0.00418456
Actibacterium pelagium	6	0.00690333		Nitrospirae bacterium	9	0.00417656
Haloarcula sebkhae	6	0.0068955		Gammaproteobacteria bacterium TMED219	9	0.00414933
Aliikangiella marina	6	0.00686817		uncultured Candidatus Poseidoniales archaeon	9	0.00412733
Gammaproteobacteria bacterium TMED278	6	0.00686317		Alteromonas sp. 345S023	9	0.00408456
Burkholderiales bacterium	6	0.00684983		uncultured archaeon	9	0.00408389
bacterium TMED221	6	0.00683483		Candidatus Cloacimonetes bacterium	9	0.00407333
Haloprofundus marisrubri	6	0.00682033		Rhizobiales bacterium TMED162	9	0.00404967
SAR86 cluster bacterium SAR86A	6	0.00682033		OM182 bacterium MED-G28	9	0.00404289
Phycisphaerae bacterium SG8_4	6	0.00678333		Klebsiella pneumoniae	9	0.00400989
Halorubrum hochstenium	6	0.00677083		Flavobacteriales bacterium MED-G15	9	0.00396489
Planctomycetes bacterium K23_9	6	0.0067575		Tenacibaculum sp. KUL152	9	0.00390656
Natronomonas sp. YPL13	6	0.00675017		Gammaproteobacteria bacterium TMED139	9	0.003893
Candidatus Pelagibacter sp. TMED118	6	0.00673767		Buchnera aphidicola	9	0.00386989
Dietzia cinnamea	6	0.00673467		Oenococcus oeni	9	0.00385722
Haloplanus rubicundus	6	0.00671717		Roseivirga thermotolerans	9	0.00381911
Synechococcus sp. BS56D	6	0.00671117		Oceanobacter kriegii	9	0.00378456
Rhizobium pseudoryzae	6	0.00665667		Pseudomonas aeruginosa	9	0.00377344
Synechococcus sp. UW105	6	0.00665133		Salmonella enterica	9	0.00377111
Fuerstia marisgermanicae	6	0.0065835		uncultured marine bacterium HF10_12C08	9	0.00376711
Thiogranum longum	6	0.00658267		Phycisphaeraceae bacterium	9	0.00373233
Desulfosarcina alkanivorans	6	0.0065465		Owenweeksia sp. TMED14	9	0.00372733
Pararhodospirillum photometricum	6	0.006536		Flavobacteriaceae bacterium TMED147	9	0.00367333
Halobacteriales archaeon QH_7_66_36	6	0.006532		Alphaproteobacteria bacterium MarineAlpha5_Bin7	9	0.00367033
Caldithrix sp.	6	0.00650633		uncultured gamma proteobacterium HF0010_11B23	9	0.00364722
Halioglobus sp. NY5	6	0.0064835		Maricaulis maris	9	0.00364133
Candidatus Pelagibacter sp. HTCC7211	6	0.0064565		Alteromonas sp. I10	9	0.00364044
Flavobacterium sp. FEMGT703F	6	0.00643267		uncultured gamma proteobacterium HF0010_20H22	9	0.00359611
Thiohalophilus thiocyanatoxydans	6	0.00643		Synechococcus sp. RS9916	9	0.00359333
Haloferax volcanii	6	0.00642817		Crocinitomicaceae bacterium TMED114	9	0.00358644
Alphaproteobacteria bacterium MarineAlpha9_Bin4	6	0.00641433		Alteromonadaceae bacterium TMED101	9	0.00358256
Candidatus Pelagibacter giovannonii	6	0.006393		Pseudomonas pachastrellae	9	0.00357567
Denitrobaculum tricleocarpae	6	0.006364		Synechococcus sp. GEYO	9	0.00357389
Thiohalobacter thiocyanaticus	6	0.00634167		marine actinobacterium MedAcidi-G2B	9	0.00355822
Pelagibacterales bacterium MED-G40	6	0.0063215		Pseudoalteromonas tunicata	9	0.00351867
Mesorhizobium sp.	6	0.006316		Agrobacterium deltaense	9	0.00351667
Gammaproteobacteria bacterium TMED112	6	0.00631483		Sphingobacteriales bacterium	9	0.00351333
Bacillus sp. 17376	6	0.00628783		Streptomyces sp. AgN23	9	0.00350133
Halogeometricum pallidum	6	0.00626733		Cyanobium sp.	9	0.00349644
Blastopirellula marina	6	0.006247		Thalassospira povalilytica	9	0.00347767
Natronococcus occultus	6	0.006247		Marinomonas sp.	9	0.00346356
Anaerolineaceae bacterium	6	0.006247		Fluviicola sp.	9	0.00344778
Synechococcus sp. MIT S9220	6	0.006243		uncultured Bacteroidetes bacterium	9	0.00343689
Pelagibacterales bacterium MED-G39	6	0.0062275		Alteromonas abrolhosensis	9	0.00343289
halophilic archaeon	6	0.0062145		Thalassolituus sp. C2-1	9	0.00341522
Haloterrigena hispanica	6	0.0062045		Marine Group II euryarchaeote MED-G35	9	0.003367
Halobacteriales archaeon QS_9_68_17	6	0.00620367		Methylophilales bacterium HTCC2181	9	0.003352
Moraxella osloensis	6	0.00620217		Pelagibacteraceae bacterium BACL5 MAG-120820-bin39	9	0.00333444
Halorussus amylolyticus	6	0.00619933		Marinomonas communis	9	0.00331578
Crocinitomicaceae bacterium TMED209	6	0.00619633		Prochlorococcus sp. HOT212_60m_824C06	9	0.00328767
Haloarcula japonica	6	0.00618383		bacterium B17	9	0.003282
Nitratireductor sp. XY-223	6	0.00614383		Synechococcus sp. NOUM97013	9	0.00327244
Halorubellus sp. JP-L1	6	0.00614367		Candidatus Parcubacteria bacterium	9	0.00326978
Salinarchaeum sp. Harcht-Bsk1	6	0.00613433		Alphaproteobacteria bacterium MarineAlpha3_Bin7	9	0.003254
Rhizobium rosettiformans	6	0.00612133		uncultured marine bacterium HF10_25F10	9	0.00323411
Maioricimonas rarisocia	6	0.00611533		Bdellovibrio bacteriovorus	9	0.00322256
Clostridioides difficile	6	0.00611267		Pediococcus acidilactici	9	0.00321089
Candidatus Thiosymbion oneisti	6	0.00610917		Alphaproteobacteria bacterium MarineAlpha2_Bin1	9	0.00319511
Planktotalea frisia	6	0.006108		Alteromonas sp. BL110	9	0.00319178
Trichodesmium erythraeum	6	0.00610067		Synechococcus lacustris	9	0.00319056
Pirellula staleyi	6	0.00608367		Desulfurellales bacterium	9	0.00318333
Holophagae bacterium	6	0.00608033		Alphaproteobacteria bacterium MarineAlpha5_Bin1	9	0.00316344
Bacteroidia bacterium	6	0.006074		Synechococcus sp. A15-28	9	0.00313844
Candidatus Eisenbacteria bacterium	6	0.0060695		Marinicaulis flavus	9	0.00306211
Nereida ignava	6	0.00606717		Pelagibacteraceae bacterium TMED146	9	0.00305789
Halolamina rubra	6	0.006053		Candidatus Marinimicrobia bacterium TMED108	9	0.00304911
Pelagibacteraceae bacterium TMED267	6	0.00603567		uncultured Rhodobacterales bacterium HF0010_10C01	9	0.00304022
Halopiger xanaduensis	6	0.00602917		Flavobacterium sp.	9	0.00303544
Cyanobacteria bacterium TMED229	6	0.006015		uncultured marine alpha proteobacterium HOT2C01	9	0.003029
Halobacterium sp. PCN9	6	0.00600833		Bacteriodetes bacterium	9	0.00302367
Natrialba taiwanensis	6	0.00600683		Synechococcus sp. A15-24	9	0.00301967
Rhizobiales bacterium TMED94	6	0.00597817		uncultured alpha proteobacterium EBAC2C11	9	0.00301389
Enhygromyxa salina	6	0.005978		Gemmatimonadetes bacterium	9	0.00300789
Flavobacteriaceae bacterium TMED145	6	0.00597417		Cellvibrionales bacterium TMED148	9	0.00300711
Loktanella sp. IMCC34160	6	0.005949		Planktomarina temperata	9	0.002996
uncultured alpha proteobacterium HF0010_13E22	6	0.0059435		Candidatus Poribacteria bacterium	9	0.00299422
Ignavibacteriae bacterium	6	0.005943		Alteromonas sp. RW2A1	9	0.00297956
Stenotrophomonas sp. 278	6	0.005939		Staphylococcus aureus	9	0.00297478
marine gamma proteobacterium HTCC2148	6	0.00592867		Candidatus Thioglobus sp. TMED218	9	0.00296711
Desulfosarcina widdelii	6	0.00591317		Marine Group III euryarchaeote CG-Epi5	9	0.00294678
Stieleria varia	6	0.00590767		uncultured Rhizobium sp. HF0500_35F13	9	0.00294622
Bathymodiolus brooksi thiotrophic gill symbiont	6	0.00590267		Alphaproteobacteria bacterium MarineAlpha9_Bin3	9	0.00294467
Hwanghaeella grinnelliae	6	0.0058925		Hyphomicrobiaceae bacterium	9	0.002924
Alteromonas sp. I4	6	0.00589133		Euryarchaeota archaeon TMED192	9	0.00292033
Halogeometricum rufum	6	0.005891		Rhodobiaceae bacterium	9	0.00290189
Halomicroarcula salina	6	0.0058805		Alphaproteobacteria bacterium TMED89	9	0.00290067
Planctomycetaceae bacterium TMED10	6	0.00587783		Oceanobacter sp.	9	0.00288344
Candidatus Liberibacter asiaticus	6	0.0058765		Candidatus Kryptobacter tengchongensis	9	0.00286133
Actinomycetales bacterium TMED115	6	0.00587083		Lentisphaera araneosa	9	0.00286122
Parahaliea aestuarii	6	0.00584833		Acidimicrobiaceae bacterium TMED224	9	0.00280156
Halioglobus maricola	6	0.00584167		candidate division KSB1 bacterium	9	0.00277844
Gammaproteobacteria bacterium TMED34	6	0.0058325		Candidatus Dependentiae bacterium	9	0.00277767
Natronomonas salsuginis	6	0.00578033		Alphaproteobacteria bacterium MarineAlpha3_Bin5	9	0.002755
Marinilabiliales bacterium	6	0.0057535		Pyruvatibacter mobilis	9	0.00275233
bacterium TMED46	6	0.00575233		uncultured Alphaproteobacteria bacterium	9	0.00275111
Natrinema pellirubrum	6	0.005752		Chloroflexi bacterium TMED70	9	0.00274478
Halorussus sp. HD8-83	6	0.00573117		Synechococcus sp. WH 7805	9	0.00274467
Flavobacteriaceae bacterium	6	0.0057215		Prochlorococcus sp. MIT 0601	9	0.00273878
Ochrobactrum anthropi	6	0.00572		Magnetospirillum gryphiswaldense	9	0.002737
Salarchaeum sp. JOR-1	6	0.00571867		uncultured alpha proteobacterium HF0010_13E22	9	0.00273256
Listeria monocytogenes	6	0.00571167		Chromatiales bacterium	9	0.00272322
Kinneretia asaccharophila	6	0.005706		Rhodospirillaceae bacterium TMED63	9	0.00271456
Mesobacillus zeae	6	0.005701		uncultured Candidatus Thalassoarchaea euryarchaeote	9	0.00269167
Cognatiyoonia sediminum	6	0.00569517		Alteromonas sp. 38	9	0.002673
Halostella pelagica	6	0.0056215		Zetaproteobacteria bacterium	9	0.00266556
Sulfuriflexus mobilis	6	0.00561583		Azospirillum brasilense	9	0.00266189
Candidatus Terasakiella magnetica	6	0.00561467		Synechococcus sp. UW106	9	0.00264633
Candidatus Thioglobus sp.	6	0.00559083		Pseudomonas fluorescens	9	0.00263211
Puniceicoccaceae bacterium	6	0.00557467		Coxiella sp. DG_40	9	0.00262533
Bacillus sp. 22-7	6	0.005573		Flavobacteriaceae bacterium TMED220	9	0.002625
Haloplanus rallus	6	0.00557183		Hirschia baltica	9	0.00262111
Pseudaestuariivita atlantica	6	0.005562		uncultured marine bacterium EB0_39H12	9	0.00261644
Halobacteriales archaeon QS_1_68_20	6	0.00555467		Ilumatobacter fluminis	9	0.00260956
Marinomonas gallaica	6	0.00554317		Candidatus Fonsibacter ubiquis	9	0.00260544
Primorskyibacter sp. XY-301	6	0.005538		Burkholderiales bacterium	9	0.002603
Pelagibacterales bacterium MED-G41	6	0.005533		uncultured gamma proteobacterium HF0010_10D20	9	0.002585
Betaproteobacteria bacterium TMED156	6	0.005515		Euryarchaeota archaeon TMED173	9	0.00257589
Halorubrum distributum	6	0.005506		Ruegeria arenilitoris	9	0.00257233
Tropicibacter naphthalenivorans	6	0.00550167		Cryomorphaceae bacterium BACL29 MAG-121220-bin8	9	0.00256478
Planctomycetaceae bacterium TMED138	6	0.0054905		uncultured bacterium EIL80B09	9	0.00255111
Mariniblastus fucicola	6	0.00547567		SAR92 bacterium MED-G29	9	0.00254522
Desulfobacterales bacterium PC51MH44	6	0.00545733		Alteromonas sp. 07-89-2	9	0.00253389
Gammaproteobacteria bacterium TMED92	6	0.00545		Rhizobium leguminosarum	9	0.002524
Nocardioides zeae	6	0.0054425		Candidatus Thioglobus sp.	9	0.00251033
uncultured Desulfobacterium sp.	6	0.00543233		uncultured bacterium eBACmed18B02	9	0.00250789
Cutibacterium acnes	6	0.005431		Alteromonas sp. W12	9	0.00250644
Fluviicola sp.	6	0.00541483		uncultured marine bacterium MedDCM-OCT-S04-C293	9	0.00250489
Desulfosarcina ovata	6	0.0054025		Stenotrophomonas maltophilia	9	0.00250367
Acinetobacter sp. MB5	6	0.00539817		Planctomycetaceae bacterium	9	0.00249167
Gammaproteobacteria bacterium TMED219	6	0.00539717		Synechococcus sp. BIOS-E4-1	9	0.00247956
Armatimonadetes bacterium	6	0.00538333		Bacillus cereus	9	0.00247322
Pseudoruegeria marinistellae	6	0.0053795		Hyphomicrobiaceae bacterium TMED74	9	0.00245433
Heliobacterium modesticaldum	6	0.00537717		Flavobacteriaceae bacterium TMED120	9	0.00245289
Desulfobacteraceae bacterium Eth-SRB2	6	0.00536917		Verrucomicrobiales bacterium	9	0.00244178
Lentisphaera araneosa	6	0.00536867		SAR116 cluster bacterium MED-G04	9	0.00243533
Haloferax mediterranei	6	0.00536317		Alphaproteobacteria bacterium MarineAlpha12_Bin1	9	0.00241456
Thioalkalivibrio sp. HK1	6	0.005348		Rhodospirillaceae bacterium TMED23	9	0.00241411
Rhodopirellula sp. JC645	6	0.0053345		Synechococcus sp. A15-127	9	0.00240611
Candidatus Vecturithrix granuli	6	0.00532633		candidate division Zixibacteria bacterium	9	0.00238833
Marinomonas aquimarina	6	0.00531033		Nisaea sp. NBU1469	9	0.00237122
Halorubrum sp. T3	6	0.00530633		Pedobacter sp.	9	0.00235367
Sporomusa sphaeroides	6	0.00530367		Phycisphaera sp. TMED24	9	0.00235167
Synechococcus sp. WH 8016	6	0.00530033		uncultured marine bacterium MedDCM-OCT-S04-C385	9	0.00234811
uncultured Thiohalocapsa sp. PB-PSB1	6	0.0052935		Betaproteobacteria bacterium TMED82	9	0.00233433
endosymbiont of unidentified scaly snail isolate Monju	6	0.005287		Tistrella mobilis	9	0.00232244
Rhodobacterales bacterium TMED271	6	0.0052755		Ignavibacteriae bacterium	9	0.00232156
Candidatus Omnitrophica bacterium	6	0.00526533		Verrucomicrobiaceae bacterium TMED86	9	0.002321
Bacillus sp. 7894-2	6	0.005249		Rhizobiales bacterium TMED25	9	0.00231533
Candidatus Cloacimonetes bacterium	6	0.005248		Calidifontibacillus azotoformans	9	0.00231433
Thioalbus denitrificans	6	0.00523433		Alphaproteobacteria bacterium MarineAlpha6_Bin2	9	0.00230333
Bacillus sp. Y1	6	0.00522217		Roseibacillus sp. TMED18	9	0.00230067
Halopiger goleimassiliensis	6	0.0052165		Candidatus Lokiarchaeota archaeon	9	0.00229867
Natrinema ejinorense	6	0.00521633		uncultured marine bacterium HF10_49E08	9	0.00229789
Litorilinea aerophila	6	0.005199		Maricaulis salignorans	9	0.00229233
Halobacteriales archaeon SW_9_67_24	6	0.005195		Synechococcus sp. HB1133	9	0.00227922
Candidatus Endolissoclinum sp. TMED26	6	0.005191		Acinetobacter baylyi	9	0.00227867
Thiotrichales bacterium SG8_50	6	0.00519		Halobacteriovorax marinus	9	0.002272
Halobellus sp. Atlit-31R	6	0.00516183		Candidatus Omnitrophica bacterium	9	0.00226822
Synechococcus sp. TMED155	6	0.00516067		Tenacibaculum sp. KUL118	9	0.00226778
haloarchaeon 3A1-DGR	6	0.00515917		Euryarchaeota archaeon TMED99	9	0.00224378
Natronolimnobius baerhuensis	6	0.00515367		Epibacterium mobile	9	0.00224189
Candidatus Pelagibacter sp.	6	0.00514533		Haloquadratum walsbyi	9	0.00224111
Cellvibrionales bacterium TMED49	6	0.00513683		alpha proteobacterium BAL199	9	0.00222711
Neobacillus niacini	6	0.0051255		uncultured bacterium EIL68H05	9	0.00221822
Streptococcus pyogenes	6	0.00512417		Synechococcus sp. CBW1108	9	0.00221111
Luminiphilus syltensis	6	0.005122		Myxococcales bacterium	9	0.00220878
Marivivens donghaensis	6	0.00512183		marine gamma proteobacterium HTCC2143	9	0.00220778
Pelagibacteraceae bacterium GOM-A5	6	0.00511683		Candidatus Enterovibrio escacola	9	0.002202
Synechococcus sp. WH 8103	6	0.005113		Microcystis aeruginosa	9	0.00219889
Desulfobacteraceae bacterium 4572_123	6	0.0051045		Candidatus Wolfebacteria bacterium	9	0.00219522
Candidatus Pelagibacter sp. TMED106	6	0.0051015		Abyssibacter profundi	9	0.00218933
Vibrio cholerae	6	0.00509717		Cytophagales bacterium	9	0.00218544
Candidatus Competibacteraceae bacterium	6	0.00509233		Euryarchaeota archaeon TMED117	9	0.00217178
Mesobacillus harenae	6	0.00508667		Tenacibaculum sp. KUL113	9	0.00216956
Calditrichales bacterium	6	0.00508533		Pseudoalteromonas luteoviolacea	9	0.00215611
halophilic archaeon J07HB67	6	0.005076		Enterococcus faecalis	9	0.00215611
uncultured marine bacterium HF10_45G01	6	0.00507083		uncultured bacterium MedeBAC49C08	9	0.00215522
bacterium endosymbiont of Escarpia laminata	6	0.0050635		Alteromonas confluentis	9	0.00215378
Rhodobacteraceae bacterium HTCC2150	6	0.00506017		Rhodobacterales bacterium HTCC2255	9	0.00215156
Nitrospiraceae bacterium	6	0.0050585		Thalassobaculum fulvum	9	0.00212189
Natronoarchaeum philippinense	6	0.00505767		Candidatus Woesearchaeota archaeon	9	0.002118
Desulfobacteraceae bacterium SEEP-SAG9	6	0.0050545		Candidatus Terasakiella magnetica	9	0.00211578
Candidatus Pelagibacter sp. TMED165	6	0.00505		Alteromonas naphthalenivorans	9	0.00210844
Synechococcus sp. A18-40	6	0.00503217		Comamonadaceae bacterium	9	0.002098
bacterium TMED264	6	0.00503067		uncultured myxobacterium HF0010_08B07	9	0.00209467
Synechococcus sp. UW179A	6	0.00502567		Candidatus Synechococcus spongiarum	9	0.00209356
Bacillus sp. LL01	6	0.0050215		Denitrobaculum tricleocarpae	9	0.00208933
Phaeobacter marinintestinus	6	0.00501817		Sorangium cellulosum	9	0.00208844
bacterium HR33	6	0.00501633		Hirschia maritima	9	0.00208133
Oleiphilus sp.	6	0.00501067		Opitutae bacterium TMED102	9	0.00207989
Halosimplex pelagicum	6	0.00500217		Labrenzia aggregata	9	0.00207867
Bacillus sp. RO2	6	0.00499683		Ilumatobacter coccineus	9	0.00206733
Opitutae bacterium TMED102	6	0.00499233		Pseudomonas abyssi	9	0.00206489
Ruegeria sp. HKCCD8929	6	0.00498117		Blattabacterium cuenoti	9	0.00206478
Rickettsiales bacterium TMED289	6	0.00496667		Roseivirga pacifica	9	0.00206189
Synechococcus sp. CC9616	6	0.00496		Synechococcus sp. A18-40	9	0.00204711
SAR324 cluster bacterium	6	0.00495767		Synechococcus sp. WH 8016	9	0.00204033
Boseongicola aestuarii	6	0.00494467		Algoriphagus ornithinivorans	9	0.00203233
Exiguobacterium sp. AT1b	6	0.0049445		Cyanobacteria bacterium TMED177	9	0.00203156
Robiginitomaculum sp.	6	0.00492883		Litoricolaceae bacterium	9	0.00203
Acinetobacter ursingii	6	0.00492167		Alteromonas lipolytica	9	0.00202667
Rhodobacteraceae bacterium HTCC2083	6	0.00491733		Synechococcus sp. UW69	9	0.002026
Solemya velum gill symbiont	6	0.00491617		Euryarchaeota archaeon TMED132	9	0.00202233
Comamonadaceae bacterium	6	0.00491233		Synechococcus sp. BOUM118	9	0.002015
Bacillus megaterium	6	0.0049065		Xanthomonadales bacterium	9	0.00201467
Tenacibaculum sp. KUL152	6	0.00489783		Balneolaceae bacterium	9	0.00201467
Candidatus Pelagibacter sp. TMED275	6	0.004884		Candidatus Marinimicrobia bacterium PRS2	9	0.00201444
Pelagibacteraceae bacterium TMED216	6	0.0048795		Synechococcus sp. RS9915	9	0.00201289
Synechococcus sp. ROS8604	6	0.00485483		Roseobacter sp. AzwK-3b	9	0.002006
Gammaproteobacteria bacterium TMED257	6	0.00484317		Rickettsiales bacterium TMED269	9	0.00200589
Halobacteriales archaeon QS_5_70_17	6	0.00484017		Aestuariispira insulae	9	0.00200156
Pseudomaricurvus alkylphenolicus	6	0.00483933		Fulvimarina pelagi	9	0.00199278
Haloferax marisrubri	6	0.00483333		uncultured bacterium eBACred22E04	9	0.00198978
Halovenus aranensis	6	0.00482133		Thiotrichales bacterium TMED285	9	0.00198844
Planctomycetes bacterium RBG_13_63_9	6	0.00479833		Synechococcus sp. BL107	9	0.001982
SAR202 cluster bacterium	6	0.00479217		Alteromonas gracilis	9	0.00198033
Halalkalicoccus paucihalophilus	6	0.00479167		Helicobacter pylori	9	0.00197122
Natronolimnobius sp. AArcel1	6	0.00479133		Alphaproteobacteria bacterium CG_4_9_14_3_um_filter_47_13	9	0.00196844
Haloterrigena sp. YPL8	6	0.004783		bacterium TMED178	9	0.00196411
Natronomonas gomsonensis	6	0.00476833		Rhodocyclaceae bacterium	9	0.00196056
Thermogutta terrifontis	6	0.00475183		Marine Group III euryarchaeote CG-Epi2	9	0.00195978
Halieaceae bacterium GH4-78	6	0.00474633		uncultured Rhodobacterales bacterium HF0070_10D05	9	0.00195633
Legionella pneumophila	6	0.00474117		Aestuariibacter sp. GS-14	9	0.00195611
Hyphomonas sp. TMED31	6	0.0047405		Henriciella litoralis	9	0.00195089
Natrinema salaciae	6	0.00473417		Rhodospirillales bacterium CG15_BIG_FIL_POST_REV_8_21_14_020_66_15	9	0.00195044
Sphingobacteriales bacterium	6	0.00473383		Hyphomonas sp. Mor2	9	0.00194967
Halieaceae bacterium IMCC3088	6	0.00473233		Synechococcus sp. WH 8102	9	0.00194889
Synechococcus sp. WH 8102	6	0.00473217		Candidatus Marinamargulisbacteria bacterium SCGC AAA071-K20	9	0.00194878
Aliikangiella sp. G2MR2-5	6	0.00471583		Roseivirga spongicola	9	0.00194678
Rubinisphaera sp. JC658	6	0.004691		Flavobacteriales bacterium MED-G22	9	0.00194044
Enhydrobacter aerosaccus	6	0.00468883		Ruminococcus flavefaciens	9	0.00193267
Halonotius roseus	6	0.00468217		Gammaproteobacteria bacterium TMED1	9	0.00192578
Candidatus Actinomarinales bacterium MED-G02	6	0.004666		Alteromonas sp. TK-46(2)	9	0.00192144
Planctomycetia bacterium	6	0.00465967		Anaerolineae bacterium	9	0.00192089
Halococcus salifodinae	6	0.00465733		bacterium TMED190	9	0.00190567
Gammaproteobacteria bacterium SG8_15	6	0.00464083		Bacteriovorax sp. BSW11_IV	9	0.00190178
Halorubrum sp. C3	6	0.00463967		Sphingobacteriaceae bacterium	9	0.00190067
Pelagibacteraceae bacterium TMED232	6	0.00463317		Pseudooceanicola lipolyticus	9	0.00189689
uncultured Thiotrichaceae bacterium	6	0.0046295		Enhydrobacter aerosaccus	9	0.00189656
Acidimicrobiaceae bacterium TMED130	6	0.00462617		Spirochaetaceae bacterium	9	0.00189322
Gammaproteobacteria bacterium TMED225	6	0.00461117		Oleispira antarctica	9	0.00189211
Aureliella helgolandensis	6	0.00460967		Formosa sp. Hel1_33_131	9	0.00188111
Acidobacteria bacterium ADurb.Bin051	6	0.0046075		Methanosarcinales archaeon	9	0.00187678
Stenotrophomonas maltophilia	6	0.00460533		uncultured marine bacterium MedDCM-OCT-S12-C289	9	0.00187433
Synechococcus sp. PROS-7-1	6	0.00460133		Synechococcus sp. CC9616	9	0.00187433
Tropicimonas sediminicola	6	0.00458917		Henriciella aquimarina	9	0.00187211
Sedimenticola selenatireducens	6	0.004588		Luminiphilus syltensis	9	0.00186933
Halorubrum sp. ASP1	6	0.00458783		Vibrio harveyi	9	0.00186933
Roseimaritima ulvae	6	0.00458483		Alteromonas sp. KUL150	9	0.001866
Flavobacteriales bacterium TMED235	6	0.0045755		Bradymonadales bacterium V1718	9	0.00185567
Vibrio navarrensis	6	0.00457017		uncultured bacterium MedeBAC46A06	9	0.00185522
Tuwongella immobilis	6	0.004567		Candidatus Liberibacter asiaticus	9	0.00184944
Planctomycetes bacterium ADurb.Bin126	6	0.004564		Thermoplasmata archaeon M11B2D	9	0.00184844
Synechococcus sp. BIOS-E4-1	6	0.00453317		Cellvibrionales bacterium TMED47	9	0.00184689
Synechococcus sp. CBW1004	6	0.004524		Fluviicola sp. XM-24bin1	9	0.00184544
Verrucomicrobiaceae bacterium TMED86	6	0.00452		uncultured SAR11 cluster alpha proteobacterium H17925_48B19	9	0.00184411
bacterium BMS3Bbin02	6	0.00451867		Thermoprotei archaeon	9	0.00183789
Thalassobium sp. R2A62	6	0.004518		Alteromonas sp. KUL42	9	0.00183089
Ekhidna lutea	6	0.004506		Henriciella pelagia	9	0.00182911
Haloarcula vallismortis	6	0.00449967		Neisseria meningitidis	9	0.00181978
Desulfonema ishimotonii	6	0.00449433		Cyanobacteria bacterium TMED188	9	0.00181856
Proteobacteria bacterium TMED72	6	0.00449283		Henriciella sp.	9	0.00181856
Hyphomicrobiaceae bacterium	6	0.0044885		Synechococcus sp. KORDI-49	9	0.00181589
Nisaea sp. NBU1469	6	0.00447933		Lachnospiraceae bacterium	9	0.00180544
Cronobacter sakazakii	6	0.004473		Janthinobacterium sp. HH106	9	0.001805
Alphaproteobacteria bacterium TMED87	6	0.00446967		Synechococcus sp. SYN20	9	0.00180267
Aliikangiella sp. M105	6	0.004462		Alphaproteobacteria bacterium MarineAlpha5_Bin11	9	0.00179533
Methylococcaceae bacterium TMED69	6	0.00445283		Nitratireductor aquibiodomus	9	0.00179278
Candidatus Pelagibacter sp. TMED272	6	0.00444983		Synechococcus sp. TMED169	9	0.00178667
Halobacteriales archaeon QS_5_70_15	6	0.004449		uncultured gamma proteobacterium HF0010_05D02	9	0.00178622
Rhodopirellula maiorica	6	0.0044455		Synechococcus sp. TMED20	9	0.00178289
uncultured bacterium EIL26B11	6	0.00444217		Pelagibius litoralis	9	0.00178067
Paenibacillus sp. P22	6	0.00443717		Desulfuromonas sp.	9	0.00177878
Alteromonas sp. KUL17	6	0.00443433		Synechococcus sp. CB0101	9	0.00177622
Halalkalicoccus subterraneus	6	0.0044325		Burkholderia pseudomallei	9	0.00176433
Thermoplasmata archaeon	6	0.00440033		Candidatus Rhodobacter lobularis	9	0.00176022
Synechococcus sp. MVIR-18-1	6	0.00440017		Planctomycetaceae bacterium TMED138	9	0.00175011
Halobacterium jilantaiense	6	0.00439867		Nocardioides marinus	9	0.00175011
Actinobacteria bacterium RBG_16_68_21	6	0.004396		Cellulomonadaceae bacterium TMED98	9	0.00174967
endosymbiont of Galathealinum brachiosum	6	0.00439367		Nitratireductor sp. XY-223	9	0.00174822
Yoonia litorea	6	0.00438417		Clostridiales bacterium	9	0.00174544
Pseudoalteromonas luteoviolacea	6	0.0043785		Cellvibrionales bacterium TMED21	9	0.00174189
Synechococcus sp. YX04-3	6	0.0043735		Halomonas titanicae	9	0.00173578
Halostagnicola kamekurae	6	0.00437233		Alphaproteobacteria bacterium MarineAlpha5_Bin10	9	0.00173467
Staphylococcus pseudintermedius	6	0.00436917		Halioglobus pacificus	9	0.00173178
Haliangium ochraceum	6	0.00434717		Rhodospirillales bacterium	9	0.00172989
Planctomycetes bacterium K22_7	6	0.00434217		Actinobacteria bacterium TMED172	9	0.00172689
Haloplanus vescus	6	0.00433367		uncultured bacterium EIL4H10	9	0.00172511
Primorskyibacter insulae	6	0.004313		Sinorhizobium meliloti	9	0.00172356
Marimonas lutisali	6	0.0042985		Alteromonas sp. KS69	9	0.00172078
Bacillus korlensis	6	0.00428917		Thalassospira sp. MCCC 1A02491	8	0.00171933
Gammaproteobacteria bacterium TMED180	6	0.004289		marine actinobacterium MedAcidi-G1	9	0.00171333
Lentibacter algarum	6	0.00426967		Pseudomaricurvus alkylphenolicus	9	0.00170233
Synechococcus sp. WH 8020	6	0.00426717		uncultured delta proteobacterium HF0070_30B07	9	0.00170178
Pelagibacteraceae bacterium TMED247	6	0.004263		Synechococcus sp. MED-G134	9	0.001701
Synechococcus sp. PROS-9-1	6	0.00425383		Gammaproteobacteria bacterium TMED260	9	0.00170089
Halioglobus sediminis	6	0.00424983		Ilumatobacter sp.	9	0.001698
Bacteroides sp. SM23_62	6	0.004249		Synechococcus sp. YX04-3	9	0.00168256
OM182 bacterium MED-G28	6	0.004239		Prochlorococcus sp. TMED223	9	0.00168067
Granulosicoccus antarcticus	6	0.00422933		Kiritimatiellaceae bacterium	9	0.00167256
Paenibacillus nanensis	6	0.00422917		alpha proteobacterium IMCC14465	9	0.00166667
uncultured archaeon	6	0.00422617		Rhizobiales bacterium TMED249	9	0.00166622
Yoonia vestfoldensis	6	0.00421283		Synechococcus sp. GFB01	9	0.00166022
Oceanobacillus sp. HTM 045	6	0.00421183		Geobacteraceae bacterium	9	0.00165756
Desulfatitalea tepidiphila	6	0.00420817		Haemophilus influenzae	9	0.00165622
Pelagibacteraceae bacterium TMED124	6	0.00420517		Rickettsiales bacterium	9	0.00165333
Tistlia consotensis	6	0.00420317		Cupriavidus pauculus	9	0.00164689
Natronorubrum texcoconense	6	0.00420283		Moraxellaceae bacterium	9	0.00163989
Ignavibacteriales bacterium	6	0.00418983		uncultured marine bacterium HF10_05C07	9	0.001635
Halobacteriales archaeon QS_8_69_26	6	0.00418417		uncultured alpha proteobacterium HF0070_17D04	9	0.00162844
Synechococcus sp. MEDNS5	6	0.00418233		Shewanella decolorationis	9	0.00162778
Geitlerinema sp. FC II	6	0.00418167		Aphanocapsa feldmannii	9	0.00161956
Pseudomonas mendocina	6	0.00416883		Alphaproteobacteria bacterium MarineAlpha3_Bin6	9	0.001606
Microcystis elabens	6	0.00416517		Tenericutes bacterium	9	0.00159578
Halorhabdus utahensis	6	0.0041605		uncultured alpha proteobacterium EB080_L58F04	9	0.00158367
Halopiger aswanensis	6	0.00414017		Marinobacter sp. EVN1	9	0.00158144
Rubripirellula tenax	6	0.00413183		Hyphomicrobium sp.	9	0.00157856
Halogeometricum limi	6	0.00412483		Algoriphagus sp. hg1	9	0.00157689
Oceanospirillales bacterium TMED91	6	0.00411983		SAR92 bacterium BACL26 MAG-121220-bin70	9	0.00157622
Anaerolineae bacterium SM23_ 63	6	0.00411383		Bacteriovorax sp. MedPE-SWde	9	0.00157489
Ruegeria lacuscaerulensis	6	0.004112		Aestuariivirga litoralis	9	0.00157333
Synechococcus sp. UW179B	6	0.004111		Oceanibacterium hippocampi	9	0.00157133
Rhodocyclaceae bacterium	6	0.00410417		Pelagibius sp. NBU2595	9	0.00156556
Haliea sp. SAOS-164	6	0.00409483		Phycisphaerales bacterium	9	0.00156478
Sandaracinaceae bacterium	6	0.00409267		Photobacterium gaetbulicola	9	0.00156356
Halarchaeum grantii	6	0.00409217		Synechococcus sp. WH 8103	9	0.00155367
Mesobacillus persicus	6	0.004078		Pseudomonas oceani	9	0.00154189
Halanaeroarchaeum sulfurireducens	6	0.004075		Aphanizomenon flos-aquae	9	0.00153022
Pseudoalteromonas lipolytica	6	0.00407483		cyanobiont of Ornithocercus magnificus	9	0.001528
Fluviicola sp. XM-24bin1	6	0.00407383		Legionella pneumophila	9	0.00152311
Candidatus Latescibacteria bacterium	6	0.00407117		Clostridium botulinum	9	0.00152222
Candidatus Pelagibacter sp. TMED142	6	0.00405717		Photobacterium damselae	9	0.00151622
Ignavibacteria bacterium	6	0.00404817		Planctomycetia bacterium TMED53	9	0.00151122
Haloarcula sp. JP-L23	6	0.00404317		Alteromonas sp. KUL106	9	0.00150278
Halobacteriales archaeon QS_1_69_70	6	0.0040425		Sphingomonadales bacterium	9	0.00150256
Natrinema sp. CBA1119	6	0.00403733		Hymenobacter sp.	9	0.00149978
Methylobacterium aquaticum	6	0.00403717		uncultured proteobacterium eBACred25D05	9	0.00149633
Hyphomonas sp. Mor2	6	0.0040345		Brevundimonas halotolerans	9	0.00149611
Halorubrum sp. Ib24	6	0.00403217		uncultured marine bacterium MedDCM-OCT-S08-C1463	9	0.00149
Rhodobacteraceae bacterium MED-G07	6	0.00402333		uncultured marine bacterium MedDCM-OCT-S09-C247	9	0.00148889
Synechococcus sp. BMK-MC-1	6	0.00401217		Hyphomonas sp. TMED17	9	0.00148811
Enterobacter cloacae	6	0.00400383		Candidatus Melainabacteria bacterium	9	0.00148733
Alteromonas sp. I10	6	0.00399817		Flavobacteriia bacterium	9	0.00148467
Halarchaeum rubridurum	6	0.00399167		Candidatus Methylopumilus planktonicus	9	0.00148444
Thalassobaculum fulvum	6	0.00398317		uncultured gamma proteobacterium HF0010_01E20	9	0.00148444
Halomicrobium mukohataei	6	0.0039725		Bacteriovorax sp. Seq25_V	9	0.00148222
Rhodospirillaceae bacterium TMED63	6	0.00396833		Oceanospirillales bacterium TMED91	9	0.00147811
Synechococcus sp. CC9311	6	0.00396617		Coraliomargarita sinensis	9	0.00147322
Aestuariivita boseongensis	6	0.00396317		Flavobacterium psychrophilum	9	0.00147111
uncultured gamma proteobacterium HF0010_05D02	6	0.003954		Mesonia mobilis	9	0.00146644
Candidatus Promineofilum breve	6	0.00395367		Colwellia chukchiensis	9	0.00146511
Pelagibacteraceae bacterium GOM-A4	6	0.00394917		Mycobacteroides abscessus	9	0.00146478
Aeoliella mucimassa	6	0.003949		Leeuwenhoekiella blandensis	9	0.00146367
Haloferax sp. Atlit-47N	6	0.00394417		Ruegeria atlantica	9	0.00146189
Syntrophobacterales bacterium	6	0.0039325		Acidimicrobiaceae bacterium	9	0.00145844
Halobiforma nitratireducens	6	0.00392783		Granulosicoccus antarcticus	9	0.00145833
uncultured bacterium MedeBAC82F10	6	0.00392683		uncultured marine bacterium MedDCM-OCT-S05-C259	9	0.00145689
Candidatus Entotheonella serta	6	0.0039215		Halieaceae bacterium IMCC3088	9	0.00145667
Oceanobacter sp.	6	0.00392067		Hyphomonas pacifica	9	0.00145111
Natronomonas moolapensis	6	0.0039145		Magnetospira sp. QH-2	9	0.00144344
uncultured alpha proteobacterium EBAC2C11	6	0.00391217		uncultured Thiotrichaceae bacterium	9	0.00144233
Halorussus ruber	6	0.00390817		uncultured marine bacterium HF130_81H07	9	0.00144111
alpha proteobacterium BAL199	6	0.00390017		Erythrobacter flavus	9	0.00143456
Neptuniibacter caesariensis	6	0.00389733		uncultured SUP05 cluster bacterium	9	0.00143433
Myxococcales bacterium SG8_38	6	0.00389683		Persicimonas caeni	9	0.00143189
Halobacteriales archaeon QS_4_62_28	6	0.00389617		Enhygromyxa salina	9	0.00143167
Pelagibacteraceae bacterium TMED170	6	0.00388967		Patescibacteria group bacterium	9	0.00142911
Rubripirellula reticaptiva	6	0.00388883		Muricauda sp. 40DY170	9	0.00142689
Bacillus aquimaris	6	0.0038875		Candidatus Magnetomorum sp. HK-1	9	0.00142611
Rhodospirillales bacterium	6	0.003877		Phenylobacterium sp.	9	0.00142178
Rhizobiales bacterium TMED249	6	0.00387683		Parcubacteria group bacterium ADurb.Bin216	9	0.001421
Marinobacterium nitratireducens	6	0.0038755		Salibacter halophilus	9	0.00142044
Actinomadura coerulea	6	0.00386417		Synechococcus sp. A18-25c	9	0.001417
Myxococcaceae bacterium	6	0.00386033		Puniceicoccaceae bacterium MED-G32	9	0.00141667
Natronorubrum sp. JWXQ-INN-674	6	0.00386033		Rhodopseudomonas palustris	9	0.00141467
Acidimicrobiaceae bacterium TMED189	6	0.00385933		Candidatus Phaeomarinobacter ectocarpi	9	0.001408
Microscilla marina	6	0.00384733		Vampirovibrio chlorellavorus	9	0.00140522
Antarctobacter heliothermus	6	0.00384583		gamma proteobacterium HTCC2207	9	0.00140156
Scytonema sp. HK-05	6	0.00383517		Xanthomonadaceae bacterium	9	0.00139711
Lewinella cohaerens	6	0.00383		marine gamma proteobacterium HTCC2148	9	0.00139489
Halobacteriales archaeon QS_4_69_31	6	0.0038295		Oceanobacillus sp. HTM 045	9	0.00139311
bacterium TMED178	6	0.003828		Parahaliea aestuarii	9	0.00138811
Marinomonas sp. HB171799	6	0.00382583		Halobacteriovorax sp. HLS	9	0.00138789
Ponticoccus sp. LZ-14	6	0.00382183		Marinobacter sp. EN3	9	0.00138578
Bacillus pseudomycoides	6	0.0038215		Alphaproteobacteria bacterium CG11_big_fil_rev_8_21_14_0_20_39_49	9	0.00138444
marine gamma proteobacterium HTCC2143	6	0.00381767		Kordia algicida	9	0.001384
Roseovarius pacificus	6	0.0038095		Gammaproteobacteria bacterium TMED163	9	0.00138289
Rubripirellula amarantea	6	0.0038095		uncultured marine bacterium 66A03	9	0.001382
Rhodopirellula pilleata	6	0.003809		uncultured bacterium FPPP_33K14	9	0.00137833
Natrinema sp. YPL30	6	0.00380467		Planktotalea frisia	9	0.001378
Halorientalis regularis	6	0.00380283		Thalassospira sp. HJ	9	0.00137389
Coraliomargarita sinensis	6	0.0037805		Bacteroidia bacterium	9	0.00136778
Alteromonas sp. W12	6	0.0037765		miscellaneous Crenarchaeota group-1 archaeon SG8-32-1	9	0.001362
delta proteobacterium NaphS2	6	0.00377167		Mycobacterium gastri	9	0.00135844
Synechococcus sp. TMED20	6	0.00376767		Ignavibacteria bacterium	9	0.00135822
Streptomyces griseocarneus	6	0.00376717		Alphaproteobacteria bacterium 46_93_T64	9	0.00135744
Sedimenticola sp.	6	0.00376533		Pelomonas puraquae	9	0.00135556
Sedimenticola thiotaurini	6	0.00375617		uncultured marine bacterium EB0_49D07	9	0.001347
Simiduia agarivorans	6	0.0037545		Tistlia consotensis	9	0.00134089
Acidimicrobiaceae bacterium	6	0.00375083		Bacteriovorax sp. DB6_IX	9	0.00133922
Rhodoplanes sp. Z2-YC6860	6	0.00374617		Reyranella sp.	9	0.00133867
Roseibium sp. TrichSKD4	6	0.0037425		uncultured delta proteobacterium HF0070_15B21	8	0.00133478
Haemophilus influenzae	6	0.00373883		Balneola sp.	9	0.001328
Synechococcus sp. 8F6	6	0.00372717		Flexithrix dorotheae	9	0.00132711
Lactobacillus jensenii	6	0.00370667		Lentilitoribacter sp. Alg239-R112	9	0.00132344
Tateyamaria omphalii	6	0.003701		Limibacillus halophilus	9	0.00132322
Shimia abyssi	6	0.003699		bacterium MnTg02	9	0.00132289
Rickettsiales bacterium TMED211	6	0.0036985		Ahrensia sp. R2A130	9	0.00132278
Planctomycetia bacterium 21-64-5	6	0.00369217		Cryomorphaceae bacterium BACL11 MAG-121015-bin20	9	0.00132
Corynebacterium matruchotii	6	0.0036805		Gemmatimonadales bacterium	9	0.00131822
Acinetobacter junii	6	0.00367083		Candidatus Aerophobetes bacterium	9	0.00131256
Aestuariispira insulae	6	0.00366633		Winogradskyella algicola	9	0.00129911
Haloplanus natans	6	0.0036555		Ekhidna lutea	9	0.00129867
Bacteriodetes bacterium	6	0.00365417		uncultured alpha proteobacterium HF0070_14E07	9	0.00129678
cyanobiont of Ornithocercus magnificus	6	0.00365267		Marinosulfonomonas sp.	9	0.00129656
Halolamina sp. R1-12	6	0.00364383		uncultured delta proteobacterium HF0130_05G09	9	0.00129256
Pelagibacteraceae bacterium BACL20 MAG-120920-bin64	6	0.0036425		Roseovarius nubinhibens	9	0.00128633
Marinobacterium litorale	6	0.0036395		Nitrosopumilus sp.	9	0.00128389
Haloferax massiliensis	6	0.003638		Pseudooceanicola atlanticus	9	0.00128211
Halorhabdus sp. H27	6	0.00362017		Hyphobacterium sp. CCMP332	9	0.00127611
Xenococcus sp. PCC 7305	6	0.003617		Alteromonas stellipolaris	9	0.00127489
Halorhabdus rudnickae	6	0.00361467		Candidatus Aenigmarchaeota archaeon	9	0.00126733
Bacillus methanolicus	6	0.00361283		Ilumatobacter nonamiensis	9	0.00126189
candidate division KSB3 bacterium	6	0.0036055		uncultured alpha proteobacterium HF0070_05I22	9	0.00126189
Roseimaritima sp. JC640	6	0.00359433		Albimonas pacifica	9	0.00125867
Bacillus sp. ZZV12-4809	6	0.00359167		Terasakiella pusilla	9	0.00125789
Desulfococcus multivorans	6	0.00359117		Bacteroidales bacterium	9	0.00125589
uncultured marine bacterium MedDCM-OCT-S09-C247	6	0.00359033		Candidatus Hydrogenedentes bacterium	9	0.00125556
Bacillus sp. CHD6a	6	0.00358567		Saprospirales bacterium	9	0.00125556
Halosimplex carlsbadense	6	0.00357667		Klebsiella variicola	9	0.00125322
Desulfobacterales bacterium S7086C20	6	0.00357267		Hyphomonas adhaerens	9	0.00125111
Bacteroidetes bacterium SCGC AAA795-G10	6	0.00357		uncultured Pseudomonadales bacterium HF0010_05E14	9	0.00124767
uncultured Woeseiaceae bacterium	6	0.00356767		Cyanobacteria bacterium TMED229	9	0.00124656
Candidatus Tenderia electrophaga	6	0.003567		Pseudoalteromonas fuliginea	9	0.00124456
Synechococcus sp. RSCCF101	6	0.00355933		Stella sp. ATCC 35155	9	0.001244
Candidatus Handelsmanbacteria bacterium RIFCSPLOWO2_12_FULL_64_10	6	0.00355683		Polaribacter filamentus	9	0.00124267
uncultured Thermomicrobiales bacterium	6	0.00354783		Spongiibacter sp. KMU-166	9	0.001242
Rhizobium leguminosarum	6	0.00354317		Rhodospirillaceae bacterium LM-1	9	0.00123833
uncultured Rhodobacterales bacterium HF4000_03E16	6	0.00354233		Pelagibacteraceae bacterium BACL5 MAG-121128-bin54	9	0.001237
Candidatus Thermofonsia Clade 2 bacterium	6	0.00354133		Candidatus Marinamargulisbacteria bacterium SCGC AG-343-K17	9	0.00123556
Planctomycetales bacterium 10988	6	0.00353767		Acidimicrobiia bacterium	9	0.00123556
Ascidiaceihabitans donghaensis	6	0.003528		Campylobacter concisus	9	0.001235
Pseudoalteromonas sp. BZK2	6	0.00352133		uncultured bacterium EB000_36F02	9	0.001232
Desulfobacterales bacterium S5133MH16	6	0.003521		Candidatus Aminicenantes bacterium	9	0.00122911
Thiotrichaceae bacterium	6	0.00351383		Pseudomonas syringae	9	0.00122722
Moorea producens	6	0.00351333		Prochlorococcus sp. MIT 0801	9	0.00122467
Haloterrigena turkmenica	6	0.00351		Synechococcus sp. ROS8604	9	0.00122411
gamma proteobacterium NOR5-3	6	0.00349583		Cryomorphaceae bacterium BACL11 MAG-121001-bin54	9	0.00122333
Oleibacter sp. HI0075	6	0.003494		Rhodobacteraceae bacterium HTCC2150	9	0.00122011
Opitutaceae bacterium BACL24 MAG-120322-bin51	6	0.00349367		uncultured bacterium HF0010_16H03	9	0.00121967
Tepidimonas fonticaldi	6	0.00349233		uncultured marine gamma proteobacterium EBAC31A08	9	0.00121522
Betaproteobacteria bacterium TMED22	6	0.003492		Kordia sp.	9	0.00121311
Marinobacterium stanieri	6	0.003491		Candidatus Eisenbacteria bacterium	9	0.001212
Salinirussus salinus	6	0.003484		Inquilinus limosus	9	0.001211
Silicimonas algicola	6	0.00347583		candidate division MSBL1 archaeon SCGC-AAA385M02	9	0.00120678
Halorubrum sp. Hd13	6	0.00347583		uncultured SAR11 cluster alpha proteobacterium H17925_23J24	9	0.00120589
Pseudoalteromonas sp. A520	6	0.00347333		Methylophaga sp.	9	0.00120411
Neptunomonas concharum	6	0.00347133		Synechococcus sp. CBW1004	9	0.00120011
Ruegeria pomeroyi	6	0.003471		Zhongshania aliphaticivorans	9	0.00119933
Pleurocapsa sp. PCC 7319	6	0.00346283		Desulfobulbaceae bacterium	9	0.00119578
Altererythrobacter ishigakiensis	6	0.00346217		Synechococcus sp. A18-46.1	9	0.00119556
Alteromonas confluentis	6	0.00345867		Synechococcus sp. UW105	9	0.00118889
Thiothrix sp.	6	0.00345		Firmicutes bacterium	9	0.00118422
Sulfitobacter mediterraneus	6	0.00344867		Methylotenera sp.	9	0.00118067
Thaumarchaeota archaeon	6	0.0034465		Cryomorphaceae bacterium BACL11 MAG-121128-bin16	9	0.00117722
Rhodobiaceae bacterium	6	0.00344417		Agrobacterium tumefaciens	9	0.00117289
Halobacterium sp. DL1	6	0.0034315		Anaerolineales bacterium	9	0.001171
Synechococcus sp. BOUM118	6	0.00342933		Neisseriaceae bacterium	9	0.00117022
Rhodospirillales bacterium CG15_BIG_FIL_POST_REV_8_21_14_020_66_15	6	0.00342767		Marinibacterium profundimaris	9	0.00116911
Tropicibacter phthalicicus	6	0.00342633		Nitrospiraceae bacterium	9	0.00116856
Synechococcus sp. RS9915	6	0.0034235		Herbaspirillum huttiense	9	0.00116811
Exiguobacterium chiriqhucha	6	0.00342217		Flavilitoribacter nigricans	9	0.00116744
Pseudomonas fluorescens	6	0.00341817		Opitutaceae bacterium BACL24 MAG-120322-bin51	9	0.00116611
Paracoccus aeridis	6	0.00340967		Alteromonas sp. Mex14	9	0.00116578
Luteitalea pratensis	6	0.003409		Aeromonas veronii	9	0.00115978
Roseobacter litoralis	6	0.003408		candidate division MSBL1 archaeon SCGC-AAA382A20	9	0.00115967
Sulfitobacter sp. JBTF-M27	6	0.00340183		Altibacter sp. ALE3EI	9	0.00115944
Bythopirellula polymerisocia	6	0.0034005		Chlorobium sp.	9	0.00115889
Halobacteriales archaeon QS_4_70_19	6	0.00339883		Desulfovibrionaceae bacterium	9	0.001156
Boseongicola sp.	6	0.00339717		uncultured marine bacterium HF10_19P19	9	0.001156
Crocinitomicaceae bacterium TMED45	6	0.0033935		Sphingobium sp. D43FB	9	0.00115522
Salinigranum salinum	6	0.00339133		Chryseobacterium sp.	9	0.001154
Haloferax gibbonsii	6	0.00339017		Phenylobacterium zucineum	9	0.00114778
Halobacteriales archaeon QS_6_64_34	6	0.00338433		Synechococcus sp. CC9902	9	0.00114378
Rickettsiales bacterium TMED127	6	0.0033825		Chloroflexi bacterium TMED230	9	0.00114378
Haloarcula hispanica	6	0.00338167		Lacimicrobium alkaliphilum	9	0.00114278
Desulfobacteraceae bacterium Eth-SRB1	6	0.003381		uncultured Gammaproteobacteria bacterium	9	0.00114222
Chloroflexi bacterium RBG_19FT_COMBO_55_16	6	0.00337917		Kiloniella laminariae	9	0.00114156
Roseovarius sp. MME-070	6	0.00337517		PS1 clade bacterium	9	0.00114056
Micrococcus flavus	6	0.0033745		Halioglobus japonicus	9	0.00113922
Halorubrum sp. SP3	6	0.003373		Geitlerinema sp. FC II	9	0.00113833
Xanthomonas citri	6	0.00336433		Roseibium sp. TrichSKD4	9	0.00113822
Acinetobacter marinus	6	0.00336383		Alphaproteobacteria bacterium MarineAlpha6_Bin1	9	0.001138
Flavobacteriales bacterium TMED123	6	0.0033615		Thioalkalivibrio sp. HK1	9	0.00113767
Pelagibacteraceae bacterium TMED268	6	0.0033575		Rhodovulum sulfidophilum	9	0.00113578
Marivita hallyeonensis	6	0.00334733		Betaproteobacteria bacterium TMED100	9	0.00113522
Marinovum algicola	6	0.00334483		Congregibacter litoralis	9	0.00113333
Zetaproteobacteria bacterium	6	0.00334267		Pseudomonas oleovorans	9	0.00113178
Halorussus sp. RC-68	6	0.00334233		Synechococcus sp. UW179B	9	0.00113133
Cyanobium sp. FACHB-13342	6	0.0033415		Kiritimatiellaceae bacterium TMED266	9	0.00113111
Phaeodactylibacter xiamenensis	6	0.00333717		Alteromonas sp. Nap_26	9	0.00113089
Methanococcus maripaludis	6	0.0033365		Chlorobi bacterium	9	0.00113056
Bradyrhizobium japonicum	6	0.00333383		Bdellovibrio sp. NC01	9	0.00112956
Halorussus sp. ZS-3	6	0.0033335		Candidatus Woesebacteria bacterium GW2011_GWB1_39_12	9	0.00112711
Halovivax ruber	6	0.00332917		Amylibacter sp. SFDW26	9	0.00112689
Novipirellula galeiformis	6	0.003329		Porticoccaceae bacterium	9	0.00112133
Epibacterium multivorans	6	0.00332867		Acetobacteraceae bacterium	9	0.00112078
Halopiger djelfimassiliensis	6	0.00332783		Marivita sp. CAU 1492	9	0.00111967
Roseovarius albus	6	0.003327		Fimbriiglobus ruber	9	0.00111756
marine bacterium AO1-C	6	0.003327		BD1-7 clade bacterium	9	0.00111722
Planctomycetes bacterium HG15A2	6	0.00332217		Actinomarinicola tropica	9	0.00111078
uncultured archaeon A07HR60	6	0.00331233		Ruegeria lacuscaerulensis	9	0.00110856
Prochlorococcus sp. MIT 0604	6	0.003312		Methylococcus sp.	9	0.00110822
Chloroflexi bacterium RBG_16_57_11	6	0.00330767		Candidatus Microthrix parvicella	9	0.00110722
Actinomarinicola tropica	6	0.0033045		Cohaesibacter gelatinilyticus	9	0.00110711
Exilibacterium tricleocarpae	6	0.00330383		Bacteriovorax stolpii	9	0.00110678
Candidatus Pelagibacter sp. TMED196	6	0.0033005		Gilliamella apicola	9	0.001105
Thiohalocapsa sp. ML1	6	0.00330033		Bdellovibrio sp.	9	0.00110422
Opitutae bacterium TMED67	6	0.00329933		Chromatocurvus halotolerans	9	0.00110378
Tropicibacter sp. LMIT003	6	0.00329917		gamma proteobacterium NOR5-3	9	0.00110378
Bythopirellula goksoyri	6	0.00329317		Teredinibacter turnerae	9	0.00110211
Alteromonas sp. ALT199	6	0.003289		Roseovarius aestuarii	9	0.00110133
Cyanobium sp. PCC 7001	6	0.00328833		Neptuniibacter pectenicola	9	0.00109922
Vibrio vulnificus	6	0.00328667		Synechococcus sp. LTW-R	9	0.00109833
Fimbriiglobus ruber	6	0.00328467		Variovorax paradoxus	9	0.00109678
Alteromonas sp. BL110	6	0.00327433		Erythrobacter sp. A30-3	9	0.00109633
Flavobacteriaceae bacterium TMED48	6	0.00325883		Microscilla marina	9	0.00109411
Haloferax profundi	6	0.003258		Brevundimonas sp.	9	0.00109267
Candidatus Woesearchaeota archaeon	6	0.00325633		uncultured Planctomycetales bacterium HF0770_03I01	9	0.00109233
Georgenia muralis	6	0.00325417		Spongiibacter sp. IMCC21906	9	0.00109189
Alphaproteobacteria bacterium MarineAlpha5_Bin2	6	0.003251		Thalassolituus oleivorans	9	0.00109033
Mameliella alba	6	0.0032505		Hyphomonas jannaschiana	9	0.00108967
Roseovarius aestuarii	6	0.0032475		Bermanella marisrubri	9	0.00108389
Balneolaceae bacterium	6	0.00324583		Synechococcus sp. CB0205	9	0.00108244
Bacillus dakarensis	6	0.003228		uncultured alpha proteobacterium HF0070_34E11	9	0.00108022
Marinobacterium sp. AK27	6	0.0032275		Parvimonas micra	9	0.00107778
Planctomycetes bacterium RBG_16_64_10	6	0.00322733		Gynuella sunshinyii	9	0.00107078
Flexithrix dorotheae	6	0.0032235		Candidatus Magnetoglobus multicellularis	9	0.00106867
Methylobacterium sp. DB1607	6	0.00320983		Alteromonas pelagimontana	9	0.00106844
Hyella patelloides	6	0.00320217		Hyphomonas johnsonii	9	0.00106644
Sulfitobacter sp. TSTF-M16	6	0.00319667		Burkholderia ubonensis	9	0.00106611
Ectothiorhodospiraceae bacterium	6	0.0031965		Muricauda sp. 501str8	9	0.00106411
Lacimicrobium alkaliphilum	6	0.00319183		Tenacibaculum maritimum	9	0.00106289
Pseudomonas putida	6	0.00318967		Pontiella desulfatans	9	0.00106156
Bacillus sp. m3-13	6	0.00318083		Sneathiella sp. DP05	9	0.001061
Halomicrobium sp. LC1Hm	6	0.003176		Sneathiella sp. P13V-1	9	0.00105822
Pseudoalteromonas sp. MB47	6	0.003162		Xanthomonas phaseoli	9	0.00105778
Candidatus Sedimenticola endophacoides	6	0.00315717		Cognatiyoonia sediminum	9	0.00105522
Rhizobiales bacterium TMED28	6	0.00315567		Sinobacteraceae bacterium	9	0.00105478
Halorubrum sp. Atlit-28R	6	0.00315533		Aliikangiella sp. M105	9	0.00105411
Thalassobius sp. ZQ172	6	0.00315183		Sneathiella limimaris	9	0.00105367
Tateyamaria sp. Alg231-49	6	0.00314817		Phaeobacter marinintestinus	9	0.00105044
Rhodospirillaceae bacterium TMED140	6	0.00314267		Oscillatoriales cyanobacterium	9	0.00104789
Haloferax larsenii	6	0.003138		marine bacterium AO1-C	9	0.00104789
Gammaproteobacteria bacterium TMED234	6	0.00313433		Ferruginivarius sediminum	9	0.00104411
Labrenzia aggregata	6	0.0031325		Halieaceae bacterium MED-G27	9	0.00104367
Gimesia aquarii	6	0.00313217		Methylomonas methanica	9	0.00104344
Natronomonas sp. LN261	6	0.003131		Synechococcus sp. A15-60	9	0.001038
Halorientalis sp. IM1011	6	0.00313017		Thiomicrorhabdus arctica	9	0.00103744
Limibacillus halophilus	6	0.00312933		Telmatospirillum sp. J64-1	9	0.00103644
Candidatus Heimdallarchaeota archaeon	6	0.00312833		Ruegeria sp. HKCCD8929	9	0.00103567
Euryarchaeota archaeon TMED255	6	0.00312717		Agarilytica rhodophyticola	9	0.00103533
Methylobacterium platani	6	0.003127		Proteobacteria bacterium SG_bin7	9	0.00103256
SAR86 cluster bacterium SAR86E	6	0.003123		Planctomycetia bacterium	9	0.00103133
Marinobacterium zhoushanense	6	0.003122		Limnobacter sp.	9	0.00103011
Porticoccaceae bacterium	6	0.0031185		Desulfobacter vibrioformis	9	0.00102733
Yoonia sediminilitoris	6	0.00311783		Endozoicomonas ascidiicola	9	0.00102533
Rubripirellula obstinata	6	0.00311517		Clostridioides difficile	9	0.00102422
Oceanibacterium hippocampi	6	0.003107		Saccharospirillum salsuginis	9	0.00102244
Thalassoglobus neptunius	6	0.003106		Woeseia oceani	9	0.001022
Thalassobius autumnalis	6	0.00310533		uncultured bacterium (gcode 4)	9	0.00102011
Bacillus sp. FJAT-27251	6	0.00310233		Coraliomargarita akajimensis	9	0.00102011
Candidatus Synechococcus spongiarum	6	0.00309933		Hyphomonas beringensis	8	0.00102
Solemya velesiana gill symbiont	6	0.00309667		Puniceicoccaceae bacterium MED-G31	9	0.00101967
Cyanobium sp. NIES-981	6	0.00309467		Phycisphaeraceae bacterium TMED231	9	0.00101756
Synechococcus sp. SYN20	6	0.0030895		Azospirillum lipoferum	9	0.00101633
Alphaproteobacteria bacterium MarineAlpha5_Bin6	6	0.00307883		Kordiimonas pumila	9	0.00101622
Proteobacteria bacterium TMED61	6	0.00307767		Pseudomonas putida	9	0.00101611
Acidithiobacillales bacterium SG8_45	6	0.0030685		Oleiphilus sp.	9	0.001016
Nitrospira sp.	6	0.00306683		Verrucomicrobia bacterium RIFCSPHIGHO2_12_FULL_41_10	9	0.00101456
Shimia gijangensis	6	0.00306583		Pseudobacteriovorax antillogorgiicola	9	0.00101167
Flavimaricola marinus	6	0.00306217		Desulfobacteraceae bacterium IS3	9	0.00100789
Congregibacter litoralis	6	0.00305933		Bacteroidetes bacterium RIFCSPLOWO2_12_FULL_35_15	9	0.00100678
Cyanobium sp. PLM2.Bin73	6	0.00305733		Gammaproteobacteria bacterium TMED50	9	0.00100611
Planctomycetes bacterium FF011L	6	0.00305517		Pseudaestuariivita atlantica	9	0.00100467
Crocosphaera watsonii	6	0.00305033		Fulvivirga sp. M361	9	0.00100233
Flavobacteriaceae bacterium TMED42	6	0.00304683		Arthrobacter sp. Hiyo6	9	0.000999111
Halorientalis sp. F13-25	6	0.0030435		Sporomusa sphaeroides	9	0.000997778
Marinagarivorans algicola	6	0.00304067		Synechococcus sp. UW140	9	0.000995667
Halonotius sp. F13-13	6	0.00303533		Geobacter sp.	9	0.000993333
Pirellulimonas nuda	6	0.0030345		Dongia mobilis	9	0.000993111
Virgibacillus profundi	6	0.003023		Pacificibacter marinus	9	0.000992
uncultured actinobacterium HF0130_15N16	6	0.003022		Arcobacter sp.	9	0.000991333
Maliponia aquimaris	6	0.0030205		uncultured cyanobacterium	9	0.000991111
Shimia aestuarii	6	0.00301267		Myxococcaceae bacterium	9	0.000990889
Gammaproteobacteria bacterium TMED159	6	0.00300933		Alphaproteobacteria bacterium CG1_02_46_17	9	0.000990333
Caldilinea aerophila	6	0.003005		Pseudoteredinibacter isoporae	9	0.000989889
Paenarthrobacter nicotinovorans	6	0.00300017		Siphonobacter aquaeclarae	9	0.000989556
Reyranella sp.	6	0.003		Magnetovibrio blakemorei	9	0.000986778
Tautonia plasticadhaerens	6	0.00299767		Oceanibaculum pacificum	9	0.000981889
Thalassoglobus polymorphus	6	0.002997		Streptomyces griseocarneus	9	0.000981778
Kineobactrum sediminis	6	0.00299617		Ketobacter sp.	9	0.000981444
Marinicella sediminis	6	0.0029925		Dongia sp. URHE0060	9	0.000980667
Planctomycetes bacterium Pan216	6	0.00299233		Thiothrix sp.	9	0.000980556
Novipirellula aureliae	6	0.002991		Leucothrix mucor	9	0.00098
Moraxellaceae bacterium	6	0.002987		Cupriavidus taiwanensis	9	0.000976778
Candidatus Heimdallarchaeota archaeon LC_2	6	0.00297817		uncultured marine bacterium MedDCM-OCT-S11-C95	9	0.000976778
Candidatus Thiomargarita nelsonii	6	0.0029755		Pseudoalteromonas phenolica	9	0.000975667
Pseudomaricurvus alcaniphilus	6	0.00295933		Pacificimonas flava	9	0.000974556
Haloplanus salinus	6	0.00295833		Pseudomonadales bacterium	9	0.000973444
Ferruginivarius sediminum	6	0.00295517		uncultured gamma proteobacterium HF0070_25G02	9	0.000970444
Synechococcus sp. CBW1108	6	0.00295067		Nisaea nitritireducens	9	0.000970111
Flavobacteriaceae bacterium TMED238	6	0.0029495		Cytophagaceae bacterium	9	0.000969
Sulfurifustis variabilis	6	0.0029495		Anaerolineaceae bacterium	9	0.000969
Gilvibacter sp. SZ-19	6	0.00294817		Actinomadura roseirufa	9	0.000967667
Robiginitalea myxolifaciens	6	0.00294817		Chitinophagaceae bacterium IBVUCB2	9	0.000967333
Aestuariivirga litoralis	6	0.00294667		Parvibaculum indicum	9	0.000967222
Aliishimia ponticola	6	0.00294633		Oceanicoccus sagamiensis	9	0.000966333
Prevotella copri	6	0.0029405		Bdellovibrionales bacterium GWA2_49_15	9	0.000962556
Bradyrhizobium erythrophlei	6	0.0029375		Halobacteriovorax sp. JY17	9	0.000961111
Vibrio viridaestus	6	0.00293317		Candidatus Methylopumilus universalis	9	0.000960667
uncultured Solirubrobacteraceae bacterium	6	0.00292783		Vicingus serpentipes	9	0.000960556
Natronorubrum aibiense	6	0.00292767		Deltaproteobacteria bacterium HGW-Deltaproteobacteria-14	9	0.000957667
bacterium BMS3Bbin10	6	0.0029275		Thalassocella blandensis	9	0.000957222
Natrarchaeobaculum sulfurireducens	6	0.00292717		Emcibacter nanhaiensis	9	0.000955
uncultured Rubrobacteraceae bacterium	6	0.00292067		Caldithrix sp.	9	0.000953667
Roseivirga pacifica	6	0.00291733		uncultured marine bacterium 313	9	0.000953444
Brevundimonas sp.	6	0.00291683		Capsulimonas corticalis	9	0.000951111
Methylobacterium sp. Leaf90	6	0.002908		Martelella mediterranea	9	0.000950444
Aureicoccus marinus	6	0.0029035		Bradyrhizobium erythrophlei	9	0.000947333
Pseudooctadecabacter jejudonensis	6	0.00289483		Segetibacter aerophilus	9	0.000946111
Pseudoruegeria sp. HB172150	6	0.00289067		Marinobacter sp. T13-3	9	0.000944778
Jannaschia sp. EhC01	6	0.00288583		Desulfovibrio oxyclinae	9	0.000944222
Bacteroidetes bacterium 4572_77	6	0.00288567		Micavibrio sp.	9	0.000942778
Agarilytica rhodophyticola	6	0.0028835		Halioglobus sp. NY5	9	0.000940444
Roseimaritima sp. JC651	6	0.00288317		Synechococcus sp. PROS-9-1	9	0.000939222
Plesiocystis pacifica	6	0.00288067		Candidatus Pacearchaeota archaeon	9	0.000939
Salinadaptatus halalkaliphilus	6	0.00288067		Bauldia litoralis	9	0.000938
Natronorubrum tibetense	6	0.00287817		Sneathiella aquimaris	9	0.000936889
Actinobacteria bacterium RBG_16_67_15	6	0.00287467		Aureitalea marina	9	0.000936778
Alteromonas sp.	6	0.00287233		Aliikangiella marina	9	0.000936667
cyanobacterium TDX16	6	0.00287217		Planctomycetes bacterium SRT547	9	0.000935889
Gammaproteobacteria bacterium TMED183	6	0.00286333		Elusimicrobia bacterium	9	0.000934556
uncultured SUP05 cluster bacterium	6	0.00286133		Enhydrobacter sp. CC-CFT640	9	0.000934111
Azospirillum brasilense	6	0.00285683		Aliiglaciecola lipolytica	9	0.000933556
Gammaproteobacteria bacterium SG8_30	6	0.00285483		Xanthomonas citri	9	0.000933444
Sphingomonadales bacterium	6	0.00285467		Marinobacter sp. C1S70	9	0.000931556
Halapricum sp. CBA1109	6	0.00285083		Alphaproteobacteria bacterium MarineAlpha3_Bin4	9	0.000930667
Clostridiales bacterium	6	0.0028445		Sneathiella glossodoripedis	9	0.000930111
Pedosphaera parvula	6	0.00283517		Streptococcus pneumoniae	9	0.000926333
Thiolapillus brandeum	6	0.00283333		Pseudoalteromonas rubra	9	0.000926111
Rhodobacteraceae bacterium EhC02	6	0.00283233		Caldiserica bacterium	9	0.000925778
Thiorhodococcus minor	6	0.00283217		Cocleimonas flava	9	0.000925111
Arenicella chitinivorans	6	0.00283117		Mycobacterium tuberculosis	9	0.000924
Natronobacterium texcoconense	6	0.00282967		Rhodoligotrophos appendicifer	9	0.000922778
Nannocystis exedens	6	0.00282883		Cryomorphaceae bacterium BACL21 MAG-121220-bin10	9	0.000922667
Zhongshania aliphaticivorans	6	0.00282583		Methylococcaceae bacterium	9	0.000922222
Bacillus sp. J33	6	0.0028215		Vibrio vulnificus	9	0.000922
Ectothiorhodospiraceae bacterium 2226	6	0.00282083		Streptococcus pasteurianus	9	0.000922
Haladaptatus litoreus	6	0.0028195		Candidatus Nitrosopelagicus brevis	9	0.000918556
Planctomycetes bacterium ADurb.Bin069	6	0.002819		Planktothrix agardhii	9	0.000917778
Bacillus sp. B-jedd	6	0.002817		Paraphotobacterium marinum	9	0.000917667
Flavobacteriales bacterium TMED113	6	0.00279967		Gammaproteobacteria bacterium TMED183	9	0.000916556
Alphaproteobacteria bacterium 13_2_20CM_2_64_7	6	0.00279817		Acinetobacter sp.	9	0.000916
bacterium MnTg02	6	0.00279533		Pseudomonas fuscovaginae	9	0.000915222
Pseudohaliea rubra	6	0.0027945		Beijerinckiaceae bacterium	9	0.000914778
Lutimaribacter litoralis	6	0.002789		Fabibacter sp. 4D4	9	0.000914111
Desulfatitalea sp. BRH_c12	6	0.0027885		Sandaracinaceae bacterium	9	0.000913889
Labrenzia alba	6	0.00278617		Rhodoplanes sp. Z2-YC6860	9	0.000913
Psychrosphaera saromensis	6	0.00278283		Candidatus Dojkabacteria bacterium	9	0.000912444
Desulfobacteraceae bacterium 4572_88	6	0.00278267		Hyphomicrobium sp. MC1	9	0.000911889
Micavibrio aeruginosavorus	6	0.00277933		[Ruminococcus] torques	9	0.000911
Thiohalomonas denitrificans	6	0.00277817		Winogradskyella sp.	9	0.000909556
Amphritea balenae	6	0.00277783		Caulobacterales bacterium 32-67-6	9	0.000908111
Pontibacterium sp. N1Y112	6	0.0027765		Candidatus Marinamargulisbacteria bacterium SCGC AG-343-D04	9	0.000907333
Firmicutes bacterium	6	0.00277483		Lignipirellula cremea	9	0.000905111
Bacillus sp. THAF10	6	0.002772		Alphaproteobacteria bacterium MarineAlpha3_Bin3	9	0.000904333
Ketobacter sp.	6	0.00276817		Methanothrix sp.	9	0.000904222
Agrobacterium tumefaciens	6	0.0027665		Rhodobium orientis	9	0.000903778
Vibrio maritimus	6	0.002765		Clostridium perfringens	9	0.000902111
Blastocatellia bacterium	6	0.0027545		Gammaproteobacteria bacterium TMED193	9	0.000902
Pleionea sediminis	6	0.00275417		Opitutales bacterium TMED158	9	0.000901778
Pseudomonas syringae	6	0.002752		Enterobacter hormaechei	9	0.000900889
Pelagimonas varians	6	0.00275117		Microbacterium sp. 4NA327F11	8	0.000899222
Litoreibacter ponti	6	0.002748		Rhodobacteraceae bacterium HTCC2083	9	0.000897444
Pararhodobacter sp. AM505	6	0.00274667		Shewanella algae	9	0.000894667
Thermoprotei archaeon	6	0.0027465		Cryomorpha ignava	9	0.000893778
Brucella pinnipedialis	6	0.00274483		Kiritimatiellaeota bacterium S-5007	9	0.000892556
Candidatus Aerophobetes bacterium	6	0.002744		Bdellovibrio exovorus	9	0.000892222
Pseudomonadales bacterium	6	0.00273967		Catenovulum agarivorans	9	0.000892111
Prochlorococcus sp. MIT 1306	6	0.00273817		Bacteroidetes bacterium TMED284	9	0.000891889
Acidobacteria bacterium RIFCSPLOWO2_12_FULL_67_14b	6	0.00273633		Proteobacteria bacterium TMED72	9	0.000891778
Haladaptatus sp. R4	6	0.00273417		Alcanivorax gelatiniphagus	9	0.000888667
Planctomycetes bacterium TBK1r	6	0.0027325		Flavobacteriaceae bacterium RR4-40	9	0.000886889
Thioflavicoccus mobilis	6	0.002731		Euryhalocaulis caribicus	9	0.000884111
Planctomycetes bacterium ETA_A1	6	0.00272883		Salipiger marinus	9	0.000883111
Sulfitobacter sp. SK012	6	0.00272667		Methylococcales bacterium	9	0.000882333
Roseobacter sp. AI77	6	0.00272183		Alphaproteobacteria bacterium MarineAlpha10_Bin2	9	0.000881889
Ardenticatenia bacterium	6	0.002721		Marine Group II euryarchaeote MED-G36	9	0.000881778
Burkholderia multivorans	6	0.00271833		Hypericibacter adhaerens	9	0.000881444
Brachybacterium sp. Marseille-Q2903	6	0.00271367		Phascolarctobacterium faecium	9	0.000881222
Vibrio alginolyticus	6	0.0027115		Reichenbachiella faecimaris	9	0.000880667
Primorskyibacter sedentarius	6	0.00270267		Marinobacter sp. DSM 11874	9	0.000880556
Candidatus Magnetomorum sp. HK-1	6	0.00270133		bacterium BMS3Bbin10	9	0.000880111
Natrarchaeobius halalkaliphilus	6	0.002696		Alteromonadaceae bacterium 2052S.S.stab0a.01	9	0.000879667
Natrialba asiatica	6	0.00269117		Emcibacter congregatus	9	0.000877111
Phaeobacter gallaeciensis	6	0.00268983		Candidatus Planktophila versatilis	9	0.000877111
Halorientalis persicus	6	0.00268983		Mesorhizobium sp. Z1-4	9	0.000874222
Sphingobacteriaceae bacterium	6	0.00268917		Candidatus Erwinia haradaeae	9	0.000873444
Halomonas titanicae	6	0.002688		Novispirillum itersonii	9	0.000873333
Hyphomicrobium sp.	6	0.00268567		Candidatus Contendobacter odensis	9	0.000873
Alphaproteobacteria bacterium TMED89	6	0.0026835		Streptococcus dysgalactiae	9	0.000872556
Nitrospinae bacterium	6	0.0026835		Pontiella sulfatireligans	9	0.000872222
Thiohalocapsa marina	6	0.00268217		Cerasicoccus arenae	9	0.000870444
Confluentimicrobium lipolyticum	6	0.00267617		Putridiphycobacter roseus	9	0.000865444
Thalassococcus sp. S3	6	0.0026745		Moorea producens	9	0.000864889
Oceanicoccus sagamiensis	6	0.00266967		Vibrio alginolyticus	9	0.000864778
Chromatocurvus halotolerans	6	0.002667		Terasakiella sp. SH-1	9	0.000864778
Methylobacterium sp. RAS18	6	0.00266567		Blastopirellula marina	9	0.000863778
Marinobacterium jannaschii	6	0.00266433		uncultured bacterium eBACmed86H08	9	0.000863444
Gammaproteobacteria bacterium TMED57	6	0.00266067		Eilatimonas milleporae	9	0.000863222
Fulvivirga sp. M361	6	0.00265817		Acuticoccus sediminis	9	0.000859889
Aquincola tertiaricarbonis	6	0.00265633		Gammaproteobacteria bacterium LSUCC0057	9	0.000858222
Cytophagales bacterium	6	0.00265533		Primorskyibacter sp. XY-301	9	0.000857889
Pseudoruegeria aquimaris	6	0.002655		Pseudodonghicola xiamenensis	9	0.000857556
Stieleria neptunia	6	0.002651		Shimia abyssi	9	0.000856889
Arthrobacter sp. 8AJ	6	0.00264983		uncultured Desulfobacterium sp.	9	0.000856667
Solemya elarraichensis gill symbiont	6	0.0026465		Candidatus Handelsmanbacteria bacterium RIFCSPLOWO2_12_FULL_64_10	9	0.000856556
Synechococcus sp. A18-46.1	6	0.00264433		Synechococcus sp. RSCCF101	9	0.000856444
Motiliproteus sp. MSK22-1	6	0.00263533		Alphaproteobacteria bacterium MarineAlpha9_Bin7	9	0.000855333
Sandaracinus amylolyticus	6	0.002635		Marinobacterium georgiense	9	0.000854111
Posidoniimonas corsicana	6	0.00262683		Dechlorosoma suillum	9	0.000853556
Phascolarctobacterium faecium	6	0.00262383		Poseidonocella sp. HB161398	9	0.000849333
Bacillus toyonensis	6	0.00262317		Leuconostoc carnosum	9	0.000848889
Cellvibrionales bacterium TMED21	6	0.00262283		Candidatus Thermofonsia Clade 2 bacterium	9	0.000848778
Rubinisphaera italica	6	0.0026185		Magnetofaba australis	9	0.000848
Flavobacteriaceae bacterium TMED206	6	0.00261817		Gammaproteobacteria bacterium 42_54_T18	9	0.000847111
Halosimplex sp. TH32	6	0.00260883		Parvularcula sp. SM1705	9	0.000846
Haloquadratum sp. J07HQX50	6	0.00260383		Henriciella marina	9	0.000844778
Rhodobacterales bacterium HTCC2255	6	0.0026025		Alteromonas sediminis	9	0.000844778
Chloroflexi bacterium RBG_16_54_18	6	0.00259867		candidate division Zixibacteria bacterium RBG_16_53_22	9	0.000843111
Motiliproteus coralliicola	6	0.00257933		gamma proteobacterium symbiont of Ctena orbiculata	9	0.000843111
Marinobacterium sp. xm-a-152	6	0.002579		uncultured Acidobacteria bacterium HF4000_26D02	9	0.000843111
Natrarchaeobaculum aegyptiacum	6	0.0025715		Luteibaculum oceani	9	0.000842111
Shigella sonnei	6	0.00256967		Gammaproteobacteria bacterium TMED134	8	0.000841222
Methylorubrum sp. Q1	6	0.00256683		Alteromonas sp. 76-1	9	0.000839667
Xanthomonadaceae bacterium	6	0.00256583		Sinorhizobium fredii	9	0.000839556
Pedobacter sp.	6	0.00255917		Cyanobium sp. NIES-981	9	0.000839444
Sulfitobacter sp. JL08	6	0.0025585		uncultured gamma proteobacterium HF0010_16J05	9	0.000839222
Paenibacillus odorifer	6	0.00255767		Hellea balneolensis	9	0.000837444
Natrialba aegyptia	6	0.00255483		Euryarchaeota archaeon TMED252	9	0.000835333
Youngimonas vesicularis	6	0.002552		Xanthomonas translucens	9	0.000834111
Rhodovulum sulfidophilum	6	0.00255183		Marinicauda pacifica	9	0.000834111
Labrenzia sp. PHM005	6	0.0025515		Sneathiella chungangensis	9	0.000831667
Planctomycetes bacterium TMED75	6	0.00254967		Nisaea denitrificans	9	0.000830444
Litorimicrobium taeanense	6	0.00254367		Sediminitomix flava	9	0.000828889
Pontiella desulfatans	6	0.00254267		alpha proteobacterium QL1	9	0.000828444
Caldithrix sp. RBG_13_44_9	6	0.00253983		Rubinisphaera sp. JC658	9	0.000828
Candidatus Nitrosopelagicus sp.	6	0.00253933		Alphaproteobacteria bacterium CG_4_10_14_0_8_um_filter_53_9	9	0.000827667
Minicystis rosea	6	0.00253483		Skermanella aerolata	9	0.000827667
Synechococcus sp. Baikal-G1	6	0.002533		Ponticoccus sp. LZ-14	9	0.000826
Oleiphilus messinensis	6	0.002531		Hypericibacter terrae	9	0.000824667
Aureimonas altamirensis	6	0.00252883		Owenweeksia hongkongensis	9	0.000824111
Chromatiales bacterium 21-64-14	6	0.00252833		Alphaproteobacteria bacterium MarineAlpha7_Bin1	9	0.000822889
Desulfosarcina cetonica	6	0.00252567		Candidatus Altiarchaeales archaeon A3	9	0.000822556
Fictibacillus phosphorivorans	6	0.00252433		Azospirillum sp. TSO22-1	9	0.000822556
Rickettsiales bacterium TMED254	6	0.00252033		Rhodobacter capsulatus	9	0.000822556
Halobacteriales archaeon QH_9_66_26	6	0.00251683		Rhodovibrio salinarum	9	0.000821778
bacterium TMED80	6	0.0025155		Fusobacterium nucleatum	9	0.000821556
Aquabacterium commune	6	0.00251367		Pseudomonas sp. 16W4-4-3	9	0.000821444
Planktotalea sp. M26A2M	6	0.00251317		Hyphomonas sp. L-53-1-40	9	0.000821111
Alphaproteobacteria bacterium MarineAlpha12_Bin1	6	0.00251283		Thalassotalea euphylliae	9	0.000820222
Inmirania thermothiophila	6	0.00250967		Aureispira sp. CCB-QB1	9	0.000819667
Pseudoruegeria haliotis	6	0.00250783		Erythrobacter pelagi	9	0.000819556
Seohaeicola zhoushanensis	6	0.002507		Zooshikella ganghwensis	9	0.000819222
Aquisphaera giovannonii	6	0.00250483		Sneathiella chinensis	9	0.000819111
Myxococcales bacterium FL481	6	0.00250333		Polaribacter sp. L12M9	9	0.000818222
Halorubrum tropicale	6	0.002503		uncultured Rubrobacteraceae bacterium	9	0.000818111
Thioalkalivibrio sulfidiphilus	6	0.00250233		Vibrio caribbeanicus	9	0.000817778
Bacillus mediterraneensis	6	0.00250183		Antarctobacter heliothermus	9	0.000817556
Bacteriovorax stolpii	6	0.00249967		Colwellia psychrerythraea	9	0.000817333
Streptococcus thermophilus	6	0.00249783		Curvibacter putative symbiont of Hydra magnipapillata	9	0.000817
Halorussus sp. MSC15.2	6	0.0024975		Rubricella aquisinus	9	0.000816333
Planctomycetales bacterium zrk34	6	0.00249717		Spirochaetales bacterium	9	0.000816111
Puniceicoccaceae bacterium TMED149	6	0.00249533		Flavobacterium columnare	9	0.000815444
Halobacteriales archaeon QH_10_67_22	6	0.00249417		Crocinitomix algicola	9	0.000814667
Planctomycetes bacterium Pla163	6	0.002492		Marine Group II euryarchaeote MED-G33	9	0.000813778
Cognatiyoonia koreensis	6	0.00249		Oleiphilus messinensis	9	0.000812778
Saccharophagus sp. K07	6	0.00248917		Hyphomonas sp.	9	0.000812667
Bacillus subtilis	6	0.0024875		Alphaproteobacteria bacterium R1DC25	9	0.000811667
Halococcus saccharolyticus	6	0.00248683		Bifidobacterium catenulatum	9	0.000811444
Alteromonas stellipolaris	6	0.00248467		Legionella sp.	9	0.000811444
Vibrio variabilis	6	0.00248017		Alteromonadaceae bacterium M269	9	0.000811222
Methylorubrum thiocyanatum	5	0.00247933		Sulfurimonas sp.	9	0.000809778
Neptunomonas japonica	6	0.00247883		Novosphingobium sp. AP12	9	0.000809333
Marinobacterium georgiense	6	0.00247867		Candidatus Competibacteraceae bacterium	9	0.000809111
Verrucomicrobiaceae bacterium TMED76	6	0.002474		Ningiella ruwaisensis	9	0.000808778
Campylobacter jejuni	6	0.0024725		Emcibacter sp. MEBiC09520	9	0.000808333
Ahrensia sp. R2A130	6	0.00247083		Janthinobacterium lividum	9	0.000807111
Cognatishimia activa	6	0.00247067		Limnobacter sp. MED105	9	0.000806889
Leptolyngbya boryana	6	0.0024685		Rhodobacterales bacterium 52_120_T64	9	0.000806333
Arenicella xantha	6	0.0024665		Thalassobium sp. R2A62	9	0.000806222
Roseovarius indicus	6	0.00246467		Oceanibium sediminis	9	0.000804889
Halobacteriales archaeon QS_4_69_225	6	0.00246433		Gilvibacter sp. SZ-19	9	0.000804333
gamma proteobacterium SS-5	6	0.002462		Alteromonadaceae bacterium 2753L.S.0a.02	9	0.000803111
Limnoglobus roseus	6	0.00246083		Seohaeicola zhoushanensis	9	0.000802444
Flavobacteriaceae bacterium TMED212	6	0.00245967		Terasakiella brassicae	9	0.000802111
Oscillatoriales cyanobacterium	6	0.00245917		Rickettsiales bacterium Ac37b	9	0.000802
Flavobacterium sp.	6	0.0024585		Paenarthrobacter nicotinovorans	9	0.000801222
Bradyrhizobiaceae bacterium	6	0.0024575		Acidithiobacillus sp.	9	0.000801111
Actibacterium mucosum	6	0.0024555		Jannaschia sp. CCS1	9	0.000800667
Acidobacteria bacterium RIFCSPLOWO2_02_FULL_65_29	6	0.00245267		Roseovarius sp. MME-070	9	0.000800222
Halonotius sp. J07HN4	6	0.00245067		Bradyrhizobiaceae bacterium	9	0.000800111
Rhodopirellula sp. JC639	6	0.00245		Candidatus Campbellbacteria bacterium GW2011_OD1_34_28	9	0.0008
Sorangiineae bacterium NIC37A_2	6	0.00244733		Candidatus Scalindua rubra	9	0.000799556
Halalkalicoccus jeotgali	6	0.00244233		Rhodobacteraceae bacterium RR4-56	9	0.000799222
Roseobacter denitrificans	6	0.00244017		Planctomycetes bacterium CA13	9	0.000796778
Magnetospirillum gryphiswaldense	6	0.00243867		Acidimicrobiales bacterium mtb01	9	0.000795333
Flammeovirgaceae bacterium TMED32	6	0.00242767		Gammaproteobacteria bacterium MOLA455	9	0.000795333
Candidatus Melainabacteria bacterium	6	0.0024265		Candidatus Korarchaeota archaeon	9	0.000794778
Deltaproteobacteria bacterium RBG_13_49_15	6	0.00242433		Fulvivirga lutimaris	9	0.000794556
Coleofasciculus chthonoplastes	6	0.00242117		Rhodobacter sphaeroides	9	0.000793889
Empedobacter falsenii	6	0.0024205		Acuticoccus kandeliae	9	0.000793889
Flavobacteriaceae bacterium TMED68	6	0.00242033		Bdellovibrionales bacterium CG10_big_fil_rev_8_21_14_0_10_45_34	9	0.000793667
Inquilinus limosus	6	0.00241533		Synechococcus sp. WH 5701	9	0.000793111
Zavarzinella formosa	6	0.0024145		Flavobacteriaceae bacterium TMED265	9	0.000792556
Roseovarius nubinhibens	6	0.00241417		Olavius sp. associated proteobacterium Delta 1	9	0.000792556
Phycisphaera sp. TMED9	6	0.00241283		Albimonas donghaensis	9	0.000789778
Candidatus Halocyntiibacter alkanivorans	6	0.00241083		Synechococcus sp. 1G10	9	0.000788667
Klebsiella aerogenes	6	0.00241		Thalassospira sp. HF15	9	0.000788
Actinobacteria bacterium RBG_16_70_17	6	0.00240883		Opitutales bacterium TMED207	9	0.000788
Planctomyces sp. SH-PL14	6	0.00240717		Candidatus Halocyntiibacter alkanivorans	9	0.000787889
Planktothrix serta	6	0.00239983		uncultured marine bacterium MedDCM-OCT-S04-C191	9	0.000786333
Sporosarcina globispora	6	0.00239833		Xanthovirga aplysinae	9	0.000786
Natronococcus amylolyticus	6	0.00239583		Azospirillum oleiclasticum	9	0.000784667
Alphaproteobacteria bacterium MarineAlpha3_Bin5	6	0.00239533		Candidatus Endolissoclinum faulkneri	9	0.000783778
Halobacteriovorax marinus	6	0.00239033		Vibrio sp. 03_296	9	0.000783667
Desulfobacteraceae bacterium 4484_190.2	6	0.00238817		Agrobacterium vitis	9	0.000783667
Ruegeria marina	6	0.0023855		Parvularcula bermudensis	9	0.000783556
Planctomycetes bacterium I41	6	0.00238333		uncultured bacterium 5G12	9	0.000783556
Gemmataceae bacterium	6	0.00238333		Winogradskyella sp. J14-2	9	0.000783444
Synechococcus sp. GFB01	6	0.00238267		Varunaivibrio sulfuroxidans	9	0.000783111
Ponticoccus marisrubri	6	0.002381		Puniceicoccus vermicola	9	0.000783111
Defluviimonas aquaemixtae	6	0.00237917		Motiliproteus sp. MSK22-1	9	0.000783
Candidatus Microthrix parvicella	6	0.00237917		Thiohalobacter thiocyanaticus	9	0.000781889
Schlesneria paludicola	6	0.0023695		Candidatus Heimdallarchaeota archaeon LC_2	9	0.000781333
Acinetobacter lwoffii	6	0.002369		Gammaproteobacteria bacterium SG8_31	9	0.000781333
Kinneretia sp. DAIF2	6	0.0023675		Prevotella copri	9	0.000781222
Magnetospira sp. QH-2	6	0.00236733		Nanoarchaeota archaeon	9	0.000781111
Spirochaetales bacterium	6	0.00236733		uncultured gamma proteobacterium HF0770_09E07	8	0.000781
uncultured marine bacterium EB80_69G07	6	0.0023625		Magnetospirillum sp. XM-1	9	0.000779889
Reyranella soli	6	0.00236167		Amphiplicatus metriothermophilus	9	0.000779778
Candidatus Moduliflexus flocculans	6	0.00236167		Sandaracinus amylolyticus	9	0.000779667
Candidatus Thiodictyon syntrophicum	6	0.00236017		Verrucomicrobia bacterium S94	9	0.000779333
Methanosarcinales archaeon	6	0.00235767		Cylindrospermopsis raciborskii	9	0.000779111
Candidatus Pelagibacter sp. IMCC9063	6	0.00235267		Agrobacterium rhizogenes	9	0.000777
Phenylobacterium sp.	6	0.0023525		Gemmatimonas sp. SG8_38_2	9	0.000776778
Gammaproteobacteria bacterium TMED50	6	0.00234933		Hyphomicrobium sp. GJ21	9	0.000776444
Rickettsiales bacterium TMED269	6	0.00234917		uncultured gamma proteobacterium HF0010_09F21	9	0.000774778
Celeribacter marinus	6	0.00234883		Erythrobacter sp. SAORIC-644	9	0.000774556
Dolosigranulum pigrum	6	0.0023475		Halioglobus maricola	9	0.000774556
Rhodobacteraceae bacterium RR4-56	6	0.0023475		Novipirellula artificiosorum	9	0.000774556
Candidatus Kentron sp. FW	6	0.00234283		Nitrospirales bacterium	9	0.000773222
Ruegeria kandeliae	6	0.0023415		Aliidongia dinghuensis	9	0.000769333
Halobacteriales archaeon QS_1_68_17	6	0.0023395		Lutibacter sp.	9	0.000769333
Marivita geojedonensis	6	0.00233933		Candidatus Kentron sp. LPFa	9	0.000769
Kineobactrum salinum	6	0.00233567		Synechococcus elongatus	9	0.000768556
Pseudomonas viridiflava	6	0.0023325		Selenomonas ruminantium	9	0.000768333
Brevundimonas aurantiaca	6	0.00233117		Pedosphaera parvula	9	0.000768111
Gimesia panareensis	6	0.00233117		Algimonas arctica	9	0.000768
Candidatus Kentron sp. DK	6	0.00233033		Bdellovibrio sp. qaytius	9	0.000768
Thiorhodovibrio sp. 970	6	0.00233017		Neptunicella marina	9	0.000767778
Gammaproteobacteria bacterium HGW-Gammaproteobacteria-1	6	0.00232933		Spongiivirga citrea	9	0.000766667
Spirochaetes bacterium DG_61	6	0.00232917		Ruficoccus amylovorans	9	0.000765778
Stieleria maiorica	6	0.00232483		Nitrospirillum amazonense	9	0.000765667
uncultured bacterium EIL4H10	6	0.0023235		Salaquimonas pukyongi	9	0.000765667
Alteromonas sp. KUL49	6	0.002323		Arcticibacterium luteifluviistationis	9	0.000764889
Staphylococcus simulans	6	0.0023205		uncultured marine group II/III euryarchaeote KM3_133_F10	9	0.000764222
Gammaproteobacteria bacterium TMED1	6	0.002319		Candidatus Thiomargarita nelsonii	9	0.000764
Lamprocystis purpurea	6	0.00231833		Sulfitobacter sp. JL08	9	0.000764
Persicimonas caeni	6	0.00231717		Aestuariicella hydrocarbonica	9	0.000763778
Halarchaeum acidiphilum	6	0.00231617		Bradymonas sediminis	9	0.000763778
Alphaproteobacteria bacterium MarineAlpha5_Bin3	6	0.00231567		Chitinophaga pinensis	9	0.000763222
Aestuariibacter sp. GS-14	6	0.00231367		Crocinitomix catalasitica	9	0.000763222
Bacteroidetes bacterium MED-G21	6	0.00231083		uncultured Verrucomicrobiales bacterium HF0010_05E02	9	0.000760333
Staphylococcus hominis	6	0.002308		Anaplasma phagocytophilum	9	0.000759556
Altererythrobacter insulae	6	0.0023055		Henriciella algicola	9	0.000759111
Halorussus sp. LYG-36	6	0.002305		Pseudomonas viridiflava	9	0.000758444
Alphaproteobacteria bacterium MarineAlpha3_Bin7	6	0.002304		Burkholderia gladioli	9	0.000758333
Mucilaginibacter hurinus	6	0.0023035		Arthrobacter sp. 8AJ	9	0.000757556
Reyranella sp. CPCC 100927	6	0.00230267		Shimia sp. WX04	9	0.000755667
Fulvivirga lutimaris	6	0.002299		Flavobacteriaceae bacterium PRS1	9	0.000755556
Frigoriglobus tundricola	6	0.00229683		Kineobactrum sediminis	9	0.000755333
Acidimicrobiales bacterium mtb01	6	0.00229617		Alphaproteobacteria bacterium 33-17	9	0.000754222
Pontiella sulfatireligans	6	0.00229517		Pseudomonas sp. HMWF031	9	0.000752
Haliscomenobacter hydrossis	6	0.00229367		Rubinisphaera brasiliensis	9	0.000750333
Lutimaribacter saemankumensis	6	0.0022925		Rhodoblastus acidophilus	9	0.000749778
Rubinisphaera brasiliensis	6	0.00229217		Actibacterium pelagium	9	0.000749556
Marinoscillum sp. 108	6	0.0022915		Methylococcus capsulatus	9	0.000748889
Candidatus Solibacter usitatus	6	0.00228983		Synechococcus sp. BMK-MC-1	9	0.000746556
Pirellula sp. SH-Sr6A	6	0.002288		Hyphomonas sp. BRH_c22	9	0.000745667
Haloprofundus halophilus	6	0.00228517		Endozoicomonas atrinae	9	0.000744778
Alkalilimnicola ehrlichii	6	0.00228483		Rhodoligotrophos sp. lm1	9	0.000744
Planctomycetes bacterium RBG_16_55_9	6	0.00228217		Nereida ignava	9	0.000743444
SAR92 clade bacterium	6	0.00227683		Alteromonas halophila	9	0.000743
Rhodospirillaceae bacterium TMED23	6	0.00227417		uncultured Sulfurovum sp.	9	0.000742556
Teredinibacter turnerae	6	0.002274		Synechococcus sp. BS56D	9	0.000742444
Roseovarius aestuariivivens	6	0.002271		Alphaproteobacteria bacterium CG11_big_fil_rev_8_21_14_0_20_44_7	9	0.000741333
Haladaptatus paucihalophilus	6	0.002269		Actinobacteria bacterium IMCC26207	9	0.000741
Shimia isoporae	6	0.002269		Reichenbachiella versicolor	9	0.000741
Thalassotalea euphylliae	6	0.00226817		Burkholderia cepacia	9	0.000740778
Alphaproteobacteria bacterium MarineAlpha3_Bin6	6	0.002263		Vibrio tubiashii	9	0.000740333
Bacterioplanes sanyensis	6	0.0022605		Leptobacterium flavescens	9	0.00074
Methylophaga sp.	6	0.00226017		Verrucomicrobia bacterium TMED71	9	0.000739889
Halovenus sp. WSH3	6	0.00225683		Caenispirillum salinarum	9	0.000739
Natronorubrum thiooxidans	6	0.00225417		Motiliproteus coralliicola	9	0.000738444
Verrucomicrobia bacterium ADurb.Bin006	6	0.002254		Balneola sp. EhC07	9	0.000737556
Chthoniobacter flavus	6	0.002248		Pleionea sediminis	9	0.000737111
Loktanella sp. Alg231-35	6	0.00224683		Vibrio nigripulchritudo	9	0.000736667
Halobacteriales archaeon SW_7_65_23	6	0.00224617		Kordiimonas gwangyangensis	9	0.000736
TM7 phylum sp. oral taxon 348	6	0.0022455		Nannocystis exedens	9	0.000734667
Planctomycetes bacterium SM23_25	6	0.0022395		Kordiimonas sediminis	9	0.000734556
Pseudenhygromyxa sp. WMMC2535	6	0.00223617		Mariniblastus fucicola	9	0.000734333
Leucothrix sp. C3212	6	0.00223467		Candidatus Kaiserbacteria bacterium	9	0.000734
Candidatus Hydrogenedentes bacterium	6	0.00223283		Exilibacterium tricleocarpae	9	0.000734
Gemmatirosa kalamazoonesis	6	0.00223217		Thiotrichaceae bacterium	9	0.000733556
Pseudoalteromonas sp. S2721	6	0.00222767		Azospirillum baldaniorum	9	0.000732444
Epsilonproteobacteria bacterium	6	0.00222517		Candidatus Marinamargulisbacteria bacterium SCGC AG-410-N11	9	0.000732333
Eudoraea adriatica	6	0.00222033		Jhaorihella thermophila	9	0.000732111
Anaerolinea sp. 'rifampicinis'	6	0.00222017		Alphaproteobacteria bacterium MarineAlpha1_Bin1	9	0.000731778
Parahaliea sp. F7430	6	0.002218		Parvibaculum sedimenti	9	0.000730556
Planctomycetes bacterium SRT547	6	0.00221533		Litoricola lipolytica	9	0.000730444
Haloarcula marismortui	6	0.00221483		Nitrospira sp.	9	0.000729667
Phycisphaerae bacterium SM1_79	6	0.0022145		uncultured Rhodospirillales bacterium HF4000_24M03	9	0.000729222
Rhodobacteraceae bacterium 9Alg 56	6	0.0022125		Spongiibacter sp. KMU-158	9	0.000728333
Thalassocella blandensis	6	0.0022115		Synechococcus sp. PROS-7-1	9	0.000728111
Alteromonas flava	6	0.002211		Boseongicola aestuarii	9	0.000727444
Alphaproteobacteria bacterium R1DC25	6	0.00221		Dichotomicrobium thermohalophilum	9	0.000726889
Marinoscillum furvescens	6	0.00220917		Fibrobacter succinogenes	9	0.000726
Pelagicola litorisediminis	6	0.00220883		Amylibacter cionae	9	0.000725889
Rhodobacteraceae bacterium WDS4C29	6	0.00220867		Glaesserella parasuis	9	0.000725778
Oceanibium sediminis	6	0.00220617		Gammaproteobacteria bacterium RIFCSPLOWO2_02_FULL_57_10	9	0.000724222
Sulfitobacter geojensis	6	0.00220333		Anaerococcus hydrogenalis	9	0.000723333
Aestuariibacter salexigens	6	0.002203		Caldilineae bacterium	9	0.000722889
archaeon GW2011_AR5	6	0.00220083		Corynebacterium provencense	9	0.000722778
Halorubrum sp. SD690R	6	0.00220017		Shimia marina	9	0.000722444
Amylibacter cionae	6	0.00219783		Rhodobacteraceae bacterium 9Alg 56	9	0.000722111
Symmachiella macrocystis	6	0.00219733		Oceanibaculum indicum	9	0.000721556
Aquisphaera sp. JC669	6	0.002195		Arcobacter butzleri	9	0.000721444
Vibrio fluvialis	6	0.00219333		Magnetospirillum sp. 64-120	9	0.000721111
Rhodopirellula sp. SM50	6	0.00219267		cyanobacterium TDX16	9	0.000720889
Thiotrichales bacterium HS_08	6	0.0021915		Aureliella helgolandensis	9	0.000720667
Deltaproteobacteria bacterium HGW-Deltaproteobacteria-14	6	0.00219017		Phaeobacter sp. 22II1-1F12B	9	0.000719333
Stappia sp. GBMRC 2046	6	0.00218617		Oxalobacteraceae bacterium	9	0.000717444
Asticcacaulis excentricus	6	0.00218183		Neptuniibacter caesariensis	9	0.000717444
Labrenzia sp. VG12	6	0.00218		Labilibacter sediminis	9	0.000716222
Thalassobius mediterraneus	6	0.00217517		Pantoea ananatis	9	0.000716
Roseobacter sp. MH60115	6	0.00217367		Gracilimonas tropica	9	0.000715444
Leptospira interrogans	6	0.00217167		Magnetospirillum magneticum	9	0.000713556
Prochlorococcus sp. HOT208_60m_813O14	6	0.00217133		Bacillus thuringiensis	9	0.000711889
Bacillus idriensis	6	0.00216617		Maioricimonas rarisocia	9	0.000708889
Posidoniimonas polymericola	6	0.00216483		Sulfurovum sp.	9	0.000708222
Candidatus Sulfopaludibacter sp. SbA4	6	0.00216417		Cupriavidus campinensis	9	0.000707889
Candidatus Thermofonsia bacterium	6	0.002164		Tardibacter chloracetimidivorans	9	0.000705889
Desulfobacterales bacterium SG8_35_2	6	0.002163		Elstera cyanobacteriorum	9	0.000705778
Polystyrenella longa	6	0.00216283		Litorimonas cladophorae	9	0.000705778
Flavobacteria bacterium MS024-2A	6	0.00216183		Marinirhabdus gelatinilytica	9	0.000705667
Tenacibaculum sp. SZ-18	6	0.00215967		Thiotrichales bacterium	9	0.000704889
Gemmatimonadetes bacterium RIFCSPLOWO2_12_FULL_68_9	6	0.00215717		Methylothermaceae bacteria B42	9	0.000704
bacterium MnTg03	6	0.00215517		Kordia sp. TARA_039_SRF	9	0.000703222
Marinosulfonomonas sp.	6	0.002155		Boseongicola sp.	9	0.000703
Pleionea mediterranea	6	0.00215433		uncultured Sphingomonadales bacterium HF0500_24B12	9	0.000702889
Planctomycetaceae bacterium SCGC AG-212-F19	6	0.002154		Phaeobacter inhibens	9	0.000702111
Labrenzia sp. THAF82	6	0.0021515		Pustulibacterium marinum	9	0.000701889
Zhengella mangrovi	6	0.00215067		Roseobacter litoralis	9	0.000701778
Nioella ostreopsis	6	0.00215017		Fuerstia marisgermanicae	9	0.000701667
Microbacterium saperdae	6	0.0021485		Vibrio breoganii	9	0.000700778
Synechococcus sp. CBW1006	6	0.00214767		Aestuariibacter salexigens	9	0.000700444
Thalassobacter stenotrophicus	6	0.00214617		Rhodothalassium salexigens	9	0.0007
Chromatiaceae bacterium	6	0.002146		Haliangium ochraceum	9	0.000699778
Singulisphaera sp. GP187	6	0.002145		Hyphomonadaceae bacterium	9	0.000699444
uncultured Acidimicrobiales bacterium	6	0.00214317		Flavobacterium filum	9	0.000699333
Pararheinheimera mesophila	6	0.00214283		Alphaproteobacteria bacterium RIFCSPHIGHO2_12_FULL_63_12	9	0.000699333
Synechococcus sp. WH 5701	6	0.0021415		Candidatus Latescibacteria bacterium	9	0.000699222
Aestuariicella hydrocarbonica	6	0.0021325		Phormidesmis priestleyi	9	0.000697667
Phaeodactylibacter luteus	6	0.00213183		Roseivirga sp. XM-24bin3	9	0.000697444
Cyanobium usitatum	6	0.00213067		Phaeobacter gallaeciensis	9	0.000696889
Alteromonas sp. BZK5	6	0.00212417		Bartonella bacilliformis	9	0.000696333
Vibrio nigripulchritudo	6	0.00212417		Candidatus Accumulibacter sp. SK-01	9	0.000696111
Rhodobacteraceae bacterium CCMM004	6	0.002124		Roseovarius pacificus	9	0.000695778
Candidatus Entotheonella factor	6	0.0021235		Haliea sp. SAOS-164	9	0.000694889
Rhodobacter sphaeroides	6	0.00211983		uncultured Clostridium sp.	9	0.000694778
Povalibacter uvarum	6	0.00211833		Candidatus Saccharibacteria bacterium	9	0.000694111
Halobacteriales archaeon QS_8_65_32	6	0.002118		Heliobacterium modesticaldum	9	0.000694
Leucothrix pacifica	6	0.00211733		Synechococcus sp. WH 8020	9	0.000693889
Geobacter sp.	6	0.002117		Halomonas meridiana	9	0.000693444
Nitrincola alkalilacustris	6	0.0021165		Lutibaculum baratangense	9	0.000693333
Paludibaculum fermentans	6	0.0021155		Sphingomonas sp.	9	0.000693333
Flavobacteriaceae bacterium TMED81	6	0.00211533		Pseudohongiella spirulinae	9	0.000693222
Rhizobiales bacterium TMED168	6	0.0021125		Parvularcula lutaonensis	9	0.000693222
Burkholderia pseudomallei	6	0.00211217		Acetobacter syzygii	9	0.000693111
Nitriliruptor sp.	6	0.002111		Oceanicola granulosus	9	0.000692889
Oceanicoccus sp. KOV_DT_Chl	6	0.00211033		Azospirillum halopraeferens	9	0.000692778
Geminocystis sp. NIES-3709	6	0.002107		Bacillus subtilis	9	0.000691556
Saprospirales bacterium	6	0.002106		Planctomycetes bacterium Pan216	9	0.000691444
Neptunomonas qingdaonensis	6	0.00210467		Tenacibaculum sp. MAR_2009_124	9	0.000691333
Roseisalinus antarcticus	6	0.00210283		Marinobacter vinifirmus	9	0.000690778
Candidatus Thioglobus sp. NP1	6	0.00210283		Aquabacterium commune	9	0.000690556
Verrucomicrobiales bacterium	6	0.00210117		Polynucleobacter paneuropaeus	9	0.000689
Cribrihabitans marinus	6	0.002101		uncultured delta proteobacterium HF4000_08N17	9	0.000688778
Rhodopirellula sallentina	6	0.0021005		Altibacter lentus	9	0.000688556
bacterium TMED15	6	0.00210017		Cohaesibacter celericrescens	9	0.000688556
Parahaliea mediterranea	6	0.00209817		Bisgaard Taxon 44	9	0.000688222
Halorubrum sp. PV6	6	0.00209783		Winogradskyella aurantiaca	9	0.000688222
Muricauda sp.	6	0.0020975		Ruegeria sp. TM1040	9	0.000687667
Cohaesibacter gelatinilyticus	6	0.00209567		Bacillus megaterium	9	0.000687
Halobacteriales archaeon QS_9_67_17	6	0.002092		Lutibacter agarilyticus	9	0.000686667
Betaproteobacteria bacterium SG8_39	6	0.00209133		Reyranella sp. CPCC 100927	9	0.000686222
Pseudobacteriovorax antillogorgiicola	6	0.00209017		Arenicella xantha	9	0.000686111
Marivita sp. XM-24bin2	6	0.00208633		Tateyamaria omphalii	9	0.000686111
Rhodospirillales bacterium URHD0017	6	0.00208517		Marivirga lumbricoides	9	0.000685111
Geobacteraceae bacterium	6	0.00208433		Sedimenticola selenatireducens	9	0.000685
Bacillus infantis	6	0.00208383		Caulobacteraceae bacterium	9	0.000684556
Cognatishimia maritima	6	0.00208383		Flavobacteriaceae bacterium MAR_2010_188	9	0.000684556
Yoonia maritima	6	0.00208283		Hyphomonadaceae bacterium BRH_c29	9	0.000684556
Chloroflexi bacterium HGW-Chloroflexi-6	6	0.00207917		Hahella ganghwensis	9	0.000683889
Mesobacillus campisalis	6	0.00207817		Yoonia vestfoldensis	9	0.000683889
Desulfopila sp. IMCC35005	6	0.00207683		Alteromonas aestuariivivens	9	0.000683
Azospirillum lipoferum	6	0.00207317		Xanthobacteraceae bacterium	9	0.000681778
Dongia sp. URHE0060	6	0.00207		Marinobacter salsuginis	9	0.000681444
Alteromonadaceae bacterium M269	6	0.002068		Rhizobiaceae bacterium	9	0.000680889
Phaeobacter sp. F10	6	0.002068		Dasania marina	9	0.00068
Halobacteriales archaeon SW_6_65_15	6	0.00206783		Flavobacteriaceae bacterium UJ101	9	0.000679
Marinomonas atlantica	6	0.00206733		Armatimonadetes bacterium	9	0.000679
Methylococcus sp.	6	0.002067		Paraglaciecola mesophila	9	0.000679
Rubrivivax sp.	6	0.00206617		Opitutae bacterium	9	0.000678889
Roseomonas aestuarii	6	0.002059		Pseudomaricurvus sp. HS19	9	0.000678444
Archangium gephyra	6	0.00205867		Pseudohongiella nitratireducens	9	0.000678333
Enhydrobacter sp. CC-CFT640	6	0.0020575		Minicystis rosea	9	0.000678
Fulvivirga aurantia	6	0.00205733		Oleomonas sp. K1W22B-8	9	0.000677667
Halorubrum sp. Ea8	6	0.00205483		Sulfitobacter sp. TSTF-M16	9	0.000677111
Halieaceae bacterium MED-G27	6	0.0020545		Phaeodactylibacter xiamenensis	9	0.000676222
Anaerolineae bacterium UTCFX2	6	0.002054		Haliscomenobacter hydrossis	9	0.000676
Rhizobiales bacterium TMED29	6	0.00205383		Variovorax sp.	9	0.000675667
Thermoplasmatales archaeon SG8-52-4	6	0.00205333		Proteus hauseri	9	0.000675111
Dinoroseobacter shibae	6	0.00205083		Candidatus Marithrix sp. Canyon 246	9	0.000675
Ruegeria mediterranea	6	0.00205083		Burkholderia cenocepacia	9	0.000674444
uncultured marine bacterium HF10_49E08	6	0.00205067		Planktotalea sp. M26A2M	9	0.000674
Roseobacter ponti	6	0.00205067		Marinicauda sp. WD6-1	9	0.000673556
Terrabacteria group bacterium ANGP1	6	0.00205067		Telmatospirillum siberiense	9	0.000673333
Blastopirellula retiformator	6	0.0020475		Thalassospira lucentensis	9	0.000672222
Planktotalea arctica	6	0.00204733		Rickettsiales endosymbiont of Stachyamoeba lipophora	9	0.000672111
Cyanobacterium aponinum	6	0.002043		Limnobacter sp. SAORIC-690	9	0.000670889
Salipiger pacificus	6	0.00204233		Candidatus Nucleicultrix amoebiphila	9	0.000670778
Acidimangrovimonas indica	6	0.00204		Planctomycetes bacterium TMED75	9	0.000670667
Pelagibacteraceae bacterium TMED136	6	0.00204		Stappia indica	9	0.000670667
Nitrococcus mobilis	6	0.00203817		Stappia sp. GBMRC 2046	9	0.000669889
Desulfospira joergensenii	6	0.002038		Methylophilales bacterium BACL14 MAG-120920-bin58	9	0.000669889
Alteromonas facilis	6	0.00203667		Alphaproteobacteria bacterium HGW-Alphaproteobacteria-12	9	0.000669111
Litoreibacter sp. K6	6	0.002033		Marinovum algicola	9	0.000667778
Nitrosomonadales bacterium	6	0.00203283		Methylobacter sp.	9	0.000667778
Roseovarius sp. EL26	6	0.0020305		Pseudooceanicola marinus	9	0.000667667
Natronococcus sp. LS1_42	6	0.00202933		Campylobacter jejuni	9	0.000667222
Ruegeria sp. ANG-S4	6	0.00202933		Planctomycetales bacterium zrk34	9	0.000666889
Bacillus alkalitolerans	6	0.0020285		Roseovarius sp. HI0049	9	0.000666778
Natrinema pallidum	6	0.00202717		uncultured Rhodobacterales bacterium HF0010_04M21	9	0.000666556
Pseudobythopirellula maris	6	0.00202283		Pedobacter sp. BAL39	9	0.000666333
Halonotius pteroides	6	0.002022		uncultured marine group II/III euryarchaeote AD1000_88_G11	9	0.000666222
Jhaorihella thermophila	6	0.00201867		Stieleria varia	9	0.000666111
Myxococcales bacterium 68-20	6	0.0020185		Hyella patelloides	9	0.000665778
Candidatus Accumulibacter phosphatis	6	0.00201767		Glycocaulis profundi	9	0.000665556
Natronolimnohabitans innermongolicus	6	0.00201567		Endozoicomonas montiporae	9	0.000665111
Sulfitobacter sp. S4J41	6	0.00201267		Caulobacter vibrioides	9	0.000664
Gammaproteobacteria bacterium TMED139	6	0.00200867		uncultured bacterium FPPU_33B15	9	0.000663889
Oceanicola sp. HL-35	6	0.00200817		gamma proteobacterium BDW918	9	0.000663889
Pseudoalteromonas tunicata	6	0.002008		uncultured myxobacterium HF0070_11L13	9	0.000663778
Shimia marina	6	0.002008		Litorivivens lipolytica	9	0.000663778
Shimia sp. SK013	6	0.0020065		Cohaesibacter sp. ES.047	9	0.000663111
Alteromonas sp. KUL106	6	0.002006		Thalassospira xiamenensis	9	0.000663111
Gammaproteobacteria bacterium RIFCSPLOWO2_02_FULL_61_13	6	0.00200517		Solemya velum gill symbiont	9	0.000662778
Gammaproteobacteria bacterium 45_16_T64	6	0.00200367		SAR92 bacterium BACL16 MAG-120619-bin48	9	0.000662333
Rhodopseudomonas palustris	6	0.001998		Brevibacillus laterosporus	9	0.000662
Candidatus Magnetoglobus multicellularis	6	0.001997		Crocinitomicaceae bacterium	9	0.000661556
Geminocystis sp. NIES-3708	6	0.00199383		Leucothrix pacifica	9	0.000660111
Acinetobacter sp. 8I-beige	6	0.0019935		Glaciecola sp. KUL10	9	0.000660111
Pseudooceanicola lipolyticus	6	0.00199217		uncultured marine bacterium EB0_50A10	9	0.000659333
Halorubrum sp. SS7	6	0.00199117		Lishizhenia tianjinensis	9	0.000659111
Sulfurivermis fontis	6	0.00199067		Vulcanococcus limneticus	9	0.000659111
Methylobacterium sp. R2-1	6	0.001989		Geminicoccaceae bacterium	9	0.000659
Desulfatirhabdium butyrativorans	6	0.0019855		Cucumibacter marinus	9	0.000658889
Lachnospiraceae bacterium	6	0.00198517		Arboricoccus pini	9	0.000658667
Octadecabacter antarcticus	6	0.00198483		Rubritalea profundi	9	0.000658444
Thiorhodococcus mannitoliphagus	6	0.001983		Aliishimia ponticola	9	0.000658111
Alphaproteobacteria bacterium MarineAlpha5_Bin4	6	0.001982		Gammaproteobacteria bacterium 45_16_T64	9	0.000657444
Marinobacterium rhizophilum	6	0.0019775		Ulvibacter litoralis	9	0.000657222
Litorivivens lipolytica	6	0.0019775		Kineobactrum salinum	9	0.000657
Roseomonas pecuniae	6	0.00197733		Serratia marcescens	9	0.000656667
Acidobacteria bacterium RBG_16_70_10	6	0.00197367		Woodsholea maritima	9	0.000656444
Neptunomonas antarctica	6	0.00196917		Parcubacteria group bacterium GW2011_GWA2_49_16	9	0.000655556
Ruegeria sp. EL01	6	0.00196783		endosymbiont of Galathealinum brachiosum	9	0.000655222
uncultured Desulfobacteraceae bacterium	6	0.0019675		ANME-2 cluster archaeon	9	0.000654667
Natrialba chahannaoensis	6	0.00196717		Muricauda beolgyonensis	9	0.000654667
Bdellovibrionales bacterium GWA2_49_15	6	0.00196533		Fulvivirga imtechensis	9	0.000654222
Methylothermaceae bacteria B42	6	0.0019645		Candidatus Marinamargulisbacteria bacterium SCGC AG-414-C22	9	0.000654
Caulifigura coniformis	6	0.00196317		Sinobacterium caligoides	9	0.000653333
Pseudooceanicola flagellatus	6	0.001963		Planctomycetes bacterium K23_9	9	0.000653
Thioalkalivibrio sp.	6	0.00196083		Bacteroidetes/Chlorobi group bacterium ChocPot_Mid	9	0.000652333
Bacillus sp. MRMR6	6	0.00196017		Candidatus Fermentibacteria bacterium	9	0.000651667
Syntrophobacter fumaroxidans	6	0.00196		Plesiocystis pacifica	9	0.000651
Kiloniella laminariae	6	0.00195967		Marinobacterium jannaschii	9	0.000651
Reinekea sp. G2M2-21	6	0.001959		Panacagrimonas perspica	9	0.000651
Desulfomonile tiedjei	6	0.00195817		Flammeovirga sp. SR4	9	0.000650556
Sulfitobacter noctilucicola	6	0.0019565		Pseudenhygromyxa sp. WMMC2535	9	0.000650333
Natrialba swarupiae	6	0.00194817		Candidatus Kentron sp. MB	9	0.00065
Nioella nitratireducens	6	0.001946		Zavarzinella formosa	9	0.000649778
Halobacteriales archaeon QS_1_67_19	6	0.00194533		Roseospirillum parvum	9	0.000649667
Halothiobacillaceae bacterium	6	0.00194367		Acidimicrobiales bacterium MED-G01	9	0.000649444
Sedimentitalea nanhaiensis	6	0.00194267		Planctomycetes bacterium ETA_A8	9	0.000649
Roseobacter sp. SK209-2-6	6	0.00193917		Methyloligella halotolerans	9	0.000648667
Photobacterium damselae	6	0.001934		Pelagibacteraceae bacterium BACL5 MAG-120705-bin12	8	0.000648
Desulfosarcina sp. BuS5	6	0.001933		Loktanella sp. IMCC34160	9	0.000647667
Salipiger mucosus	6	0.001929		Dokdonia pacifica	9	0.000647
Jannaschia sp. CCS1	6	0.001926		Pseudoruegeria sp. HB172150	9	0.000646556
Epibacterium sp. SM1969	6	0.0019245		Sulfitobacter sp. SK012	9	0.000646556
Candidatus Sulfopaludibacter sp. SbA3	6	0.00192383		Bacteroidetes bacterium 37-13	9	0.000646222
Bacteroides sp. SM23_62_1	6	0.00192333		Litorimonas taeanensis	9	0.000646
Planctomycetes bacterium MalM25	6	0.00192183		Robertkochia marina	9	0.000645778
Oceanicola granulosus	6	0.0019195		Verrucomicrobia bacterium 12-59-8	9	0.000645
Wenzhouxiangella sp. XN24	6	0.0019185		Mycobacterium sp. PYR15	9	0.000645
Kallotenue sp. CFH 73958	6	0.00191617		Campylobacter coli	9	0.000644889
Pseudomonas alcaligenes	6	0.00191417		Thermopetrobacter sp. TC1	9	0.000644667
Rhodobacteraceae bacterium 63075	6	0.00191417		Ferrovibrio terrae	9	0.000644556
Desulfopila sp. IMCC35008	6	0.00191317		Polynucleobacter necessarius	9	0.000643556
Chloroflexi bacterium RBG_16_48_8	6	0.001913		Thiotrichales bacterium SG8_50	9	0.000643111
Gloeothece verrucosa	6	0.0019125		Marinomonas piezotolerans	9	0.000643111
Bacillus wiedmannii	6	0.00190933		Amorphus coralli	9	0.000643
Marinobacterium lutimaris	6	0.00190633		Microbacterium sp.	9	0.000642333
Betaproteobacteria bacterium RIFCSPLOWO2_12_FULL_65_14	6	0.00190567		Sporocytophaga myxococcoides	9	0.000642
Lawsonella clevelandensis	6	0.00190483		Pontivivens sp. MT2928	9	0.000641667
Halobacteriales archaeon QH_2_65_14	6	0.00190467		Aquificaceae bacterium	9	0.000641556
Symmachiella dynata	6	0.00190267		Paraglaciecola polaris	9	0.000641556
Prochlorococcus sp. HOT208_60m_813I02	6	0.00189767		Candidatus Magnetococcus massalia	9	0.000641111
Boseongicola sp. CCM32	6	0.00189717		Leadbetterella byssophila	9	0.000640889
Amylibacter sp. SFDW26	6	0.00189433		Rhodopirellula maiorica	9	0.000640778
Puniceibacterium sp. IMCC21224	6	0.00189367		Fulvivirga kasyanovii	9	0.000640667
Ectothiorhodospiraceae bacterium BW-2	6	0.00189367		Paraglaciecola sp. MB-3u-78	9	0.000640667
Alteromonadaceae bacterium	6	0.0018935		Aquirufa antheringensis	9	0.000639889
Fulvivirga imtechensis	6	0.00189233		Gilliamella apis	9	0.000639333
Muriicola marianensis	6	0.00189233		Zavarzinia sp. HR-AS	9	0.000639
Pseudomonas oleovorans	6	0.00189217		Pseudomonas gallaeciensis	9	0.000638889
Fulvivirga kasyanovii	6	0.00188933		Paenibacillus darwinianus	9	0.000638889
Fluviibacterium sp. MJW13	6	0.001889		Pseudomaricurvus alcaniphilus	9	0.000638667
Candidatus Heimdallarchaeota archaeon B3_Heim	6	0.001888		Arcobacter cryaerophilus	9	0.000638556
Bacillus flexus	6	0.00188683		Lewinella cohaerens	9	0.000638222
Alteromonas sp. KUL42	6	0.0018855		Oceanicoccus sp. KOV_DT_Chl	9	0.000638111
Actibacterium atlanticum	6	0.0018835		Cellvibrionales bacterium	9	0.000637111
Ruegeria halocynthiae	6	0.00188317		Parasutterella excrementihominis	9	0.000637
Lacipirellula parvula	6	0.00188283		Cryomorphaceae bacterium BACL22 MAG-120619-bin32	9	0.000635222
Tropicimonas sp. IMCC6043	6	0.0018825		Labrenzia sp. 5N	8	0.000634778
Gammaproteobacteria bacterium TMED78	6	0.00187967		Faecalibacterium prausnitzii	9	0.000634778
Enterobacter cloacae complex sp. 2DZ2F20B	6	0.00187933		Parvularculaceae bacterium	9	0.000634444
Myxosarcina sp. GI1	6	0.001879		Bacteroidetes bacterium HGW-Bacteroidetes-17	9	0.000633222
Rhodovulum sp. P5	6	0.00187767		Myxococcales bacterium FL481	9	0.000633
Nitrospira bacterium SG8_35_1	6	0.001877		uncultured Acidimicrobiales bacterium	9	0.000632667
Maritimibacter sp. DP07	6	0.00187433		uncultured bacterium 405006-B04	9	0.000632556
Nitrospirae bacterium GWC2_56_14	6	0.001873		Synechococcus sp. MVIR-18-1	9	0.000632222
Anaerolineae bacterium CG2_30_64_16	6	0.00187117		Alphaproteobacteria bacterium TMED109	9	0.000632111
Reichenbachiella faecimaris	6	0.00187117		Zhouia amylolytica	9	0.000632
Pedosphaera sp. Tous-C6FEB	6	0.00187083		Haliea salexigens	9	0.000630556
Desulfopila sp. IMCC35004	6	0.00186817		Marinicauda algicola	9	0.000629778
Bacteroidetes bacterium CG12_big_fil_rev_8_21_14_0_65_60_17	6	0.00186683		Bradyrhizobium sp.	9	0.000629444
Chloroflexi bacterium RBG_19FT_COMBO_62_14	6	0.00186617		Candidatus Endobugula sertula	9	0.000629222
Roseibacillus persicicus	6	0.001865		Bacteroidetes bacterium GWA2_32_17	9	0.000628556
Salinibaculum litoreum	6	0.00186233		Bdellovibrio sp. ArHS	9	0.000628556
Histidinibacterium lentulum	6	0.001862		uncultured Thermomicrobiales bacterium	9	0.000628556
Anaplasma phagocytophilum	6	0.0018615		Salinimonas lutimaris	9	0.000628444
Marinibacterium profundimaris	6	0.001861		Maritalea myrionectae	9	0.000628111
Paenimaribius caenipelagi	6	0.0018605		Psychroflexus sp. WDS2C27	9	0.000627778
Candidatus Thiodiazotropha endoloripes	6	0.00185983		Clostridium beijerinckii	9	0.000627667
Tautonia sociabilis	6	0.0018595		uncultured marine bacterium MedDCM-OCT-S08-C1340	8	0.000627556
Octadecabacter arcticus	6	0.00185817		Roseivivax pacificus	9	0.000627333
Azospirillum oleiclasticum	6	0.00185817		Osedax symbiont Rs1	9	0.000626444
Bremerella volcania	6	0.00185783		Marinicella rhabdoformis	9	0.000625
Marinomonas mediterranea	6	0.00185783		Croceivirga radicis	9	0.000624889
Pelagibacteraceae bacterium TMED258	6	0.00185783		Chachezhania antarctica	9	0.000624556
Alteromonadaceae bacterium 2753L.S.0a.02	6	0.00185767		Labrenzia alba	9	0.000624222
Celeribacter neptunius	6	0.0018555		Gammaproteobacteria bacterium LSUCC0112	9	0.000623556
Rhizobiaceae bacterium	6	0.00185383		Epibacterium multivorans	9	0.000622889
Leucothrix mucor	6	0.00185183		Sulfitobacter sp. 1151	9	0.000622889
Gammaproteobacteria bacterium TMED281	6	0.0018515		Rhodovulum sp. 12E13	9	0.000622
Rhodobacteraceae bacterium HLUCCO18	6	0.00185083		Devosia sp. 66-22	9	0.000621889
Desulfosalsimonas propionicica	6	0.00185067		Chlorobi bacterium OLB7	9	0.000621778
Lentilitoribacter sp. Alg239-R112	6	0.0018505		Pedobacter cryoconitis	9	0.000621556
Gammaproteobacteria bacterium RBG_16_51_14	6	0.0018505		Pontivivens insulae	9	0.000621222
Candidatus Abyssubacteria bacterium SURF_5	6	0.0018475		uncultured Rhodobacterales bacterium HF4000_03E16	9	0.000621
Natrialba sp. INN-245	6	0.00184683		Mesorhizobium loti	9	0.000620778
Gemmata obscuriglobus	6	0.00184483		bacterium A52C2	9	0.000620667
Candidatus Thorarchaeota archaeon SMTZ-45	6	0.0018445		Candidatus Kaiserbacteria bacterium RIFCSPLOWO2_01_FULL_54_13	9	0.00062
Sulfitobacter sp. 1151	6	0.001844		Thalassococcus halodurans	9	0.000619667
Polyangium sp. SDU3-1	6	0.00184317		Ulvibacter sp. MAR_2010_11	9	0.000619444
Marinobacterium mangrovicola	6	0.001838		Euzebya tangerina	9	0.000618778
Bacillus sp. V3-13	6	0.00183783		Spartinivicinus ruber	9	0.000618778
Thalassotalea marina	6	0.00183717		Thiofilum flexile	9	0.000618667
Teredinibacter franksiae	6	0.00183717		Thalassoglobus neptunius	9	0.000618556
Marinomonas balearica	6	0.001836		Photobacterium aquimaris	9	0.000618
Marinobacterium sp. xm-d-564	6	0.001835		Candidatus Ulvibacter alkanivorans	9	0.000617778
Prochlorococcus sp. HOT208_60m_810B23	6	0.00183267		Enterovibrio norvegicus	9	0.000617556
Bacillus dafuensis	6	0.0018315		Oceanicella actignis	9	0.000617444
Halococcus hamelinensis	6	0.001827		Jannaschia seohaensis	9	0.000617333
Neobacillus bataviensis	6	0.00182617		Alteromonas sp. 154	9	0.000617222
Gammaproteobacteria bacterium TMED226	6	0.00182533		Puteibacter caeruleilacunae	9	0.000616889
Rubellimicrobium mesophilum	6	0.00182517		Tateyamaria sp. Alg231-49	9	0.000616667
Planctomicrobium piriforme	6	0.00182367		Parvularcula oceani	9	0.000616667
Halogranum rubrum	6	0.001822		Citrobacter freundii	9	0.000616556
Cocleimonas flava	6	0.0018215		Rhodopirellula sp. TMED11	9	0.000616444
Saprospiraceae bacterium	6	0.00181883		Saccharophagus degradans	9	0.000616
Pelagicoccus sp. NFK12	6	0.00181783		Bacteroidetes bacterium HGW-Bacteroidetes-21	9	0.000616
Methylococcaceae bacterium	6	0.00181767		Nordella sp. HKS 07	9	0.000615556
Thalassotalea sp. LPB0316	6	0.0018175		Arenicella chitinivorans	9	0.000615444
Halomicroarcula limicola	6	0.00181617		Xylella fastidiosa	9	0.000615222
Alteromonadaceae bacterium Bs31	6	0.00181617		Insolitispirillum peregrinum	9	0.000614556
Alphaproteobacteria bacterium MarineAlpha1_Bin1	6	0.00181483		Marinobacterium sp. LSUCC0821	9	0.000614222
Chromatiales bacterium USCg_Taylor	6	0.00181433		Betaproteobacteria bacterium SG8_40	9	0.000613889
Pararhodobacter sp. CCB-MM2	6	0.00181433		Brevifollis gellanilyticus	9	0.000613667
Parasedimentitalea marina	6	0.00181367		Defluviimonas aquaemixtae	9	0.000613667
Marinobacterium sp. 3-1745	6	0.001812		Taylorella asinigenitalis	9	0.000613667
Skermanella aerolata	6	0.00181083		Marimonas lutisali	9	0.000613222
Reinekea blandensis	6	0.00180933		Archangium gephyra	9	0.000612778
Methylorubrum rhodesianum	6	0.00180883		Limnobacter sp. SAORIC-580	9	0.000612444
Helicobacter pylori	6	0.00180883		Candidatus Kaiserbacteria bacterium RIFCSPHIGHO2_01_FULL_54_36b	9	0.000612
Thiothrix lacustris	6	0.00180833		Spirochaetes bacterium GWF1_41_5	9	0.000612
Halofilum ochraceum	6	0.00180617		Pseudovibrio hongkongensis	9	0.000611889
Carideicomes alvinocaridis	6	0.00180533		Alteromonadaceae bacterium	9	0.000610667
Euzebya tangerina	6	0.001805		Kiloniella majae	9	0.000610556
BD1-7 clade bacterium	6	0.00180433		Breoghania sp. L-A4	9	0.000610444
Deltaproteobacteria bacterium HGW-Deltaproteobacteria-15	6	0.001804		Pseudanabaena sp. FACHB-1998	9	0.000608778
Aliiglaciecola sp. M165	6	0.00180267		Flagellimonas sp. XY-359	9	0.000608556
Terasakiella pusilla	6	0.00180217		Ruegeria pomeroyi	9	0.000608444
Rhodopirellula solitaria	6	0.001802		Kordiimonadales bacterium	9	0.000607889
Natronomonas sp. F17-44	6	0.00180067		Sediminicola luteus	9	0.000607778
Saccharophagus degradans	6	0.0018005		Rubinisphaera italica	9	0.000607222
Cyanobium sp. CACIAM 14	6	0.001798		Enterovibrio pacificus	9	0.000606111
Alphaproteobacteria bacterium MarineAlpha2_Bin1	6	0.00179733		Aestuariivita boseongensis	9	0.000606
Candidatus Contendobacter odensis	6	0.00179583		Ignavibacteria bacterium GWF2_33_9	9	0.000605778
Gloeothece citriformis	6	0.00179583		Pasteurella multocida	9	0.000605778
halophilic archaeon J07HX64	6	0.00179483		Planctomycetes bacterium Poly30	9	0.000604444
Pseudoruegeria lutimaris	6	0.00179417		Piscirickettsiaceae bacterium	9	0.000603444
Methylobacterium sp.	6	0.0017915		Oligoflexus tunisiensis	9	0.000603222
Bacteriovorax sp. BSW11_IV	6	0.00179067		Ichthyobacterium seriolicida	9	0.000602778
Jannaschia seohaensis	6	0.00178767		Proteus mirabilis	9	0.000602222
Bacillus sp. 1NLA3E	6	0.0017875		Robiginitomaculum antarcticum	9	0.000601556
Hypericibacter adhaerens	6	0.00178717		Frateuria aurantia	9	0.000601111
Salaquimonas pukyongi	6	0.00178583		Rhodospirillum rubrum	9	0.000600778
Vibrio splendidus	6	0.001785		Synechococcus sp. XM-24	9	0.000600444
Salipiger bermudensis	6	0.00178483		Limimonas halophila	9	0.000600444
Noviherbaspirillum soli	6	0.00178383		gamma proteobacterium HTCC5015	9	0.000600333
Halodesulfurarchaeum formicicum	6	0.0017825		Hyphomonadaceae bacterium G-192	9	0.000600111
Thalassobius gelatinovorus	6	0.00178167		Acidisphaera sp. S103	9	0.000600111
Alteromonadaceae bacterium 2052S.S.stab0a.01	6	0.001779		Gammaproteobacteria bacterium BRH_c0	9	0.000599778
Oceanicola litoreus	6	0.00177883		Sneathiella sp.	9	0.000599333
Oceanicola sp. D3	6	0.001778		Rubritalea squalenifaciens	9	0.000598444
Marinobacterium halophilum	6	0.001775		Gammaproteobacteria bacterium RIFCSPHIGHO2_12_FULL_63_22	9	0.000598333
Acidobacteriia bacterium	6	0.00177367		Erythrobacter lutimaris	9	0.000598111
Shimia haliotis	6	0.001771		Coxiella sp. RIFCSPHIGHO2_12_FULL_44_14	9	0.000597556
Sinobacteraceae bacterium	6	0.001769		Nesiotobacter exalbescens	9	0.000596111
Acinetobacter schindleri	6	0.001766		Flavobacteriaceae bacterium CWB-1	9	0.000596111
Dongia mobilis	6	0.0017655		Thalassospira alkalitolerans	9	0.000596
Haloferax sp. KTX1	6	0.0017645		Microvirga massiliensis	9	0.000594889
Hypericibacter terrae	6	0.0017645		Donghicola eburneus	9	0.000594
Rhodovulum sp. 12E13	6	0.001763		Blastochloris viridis	9	0.000593667
Octadecabacter ascidiaceicola	6	0.0017625		Microgenomates group bacterium Gr01-1014_5	9	0.000593556
Roseovarius sp. TE539	6	0.00176167		Desulfovibrio sp. 6_1_46AFAA	9	0.000593333
Bacillus vietnamensis	6	0.00176		Pseudohongiella acticola	9	0.000593333
Thalassolituus sp. HI0120	6	0.00175833		Tenacibaculum sp. M341	9	0.000593
Plasticicumulans lactativorans	6	0.0017575		Aureicoccus marinus	9	0.000592667
Phormidesmis priestleyi	6	0.0017575		Halioglobus sediminis	9	0.000592556
Aeromonas veronii	6	0.00175733		Colwellia echini	9	0.000592333
Kofleriaceae bacterium	6	0.001757		Snodgrassella alvi	9	0.000591556
Robiginitalea sediminis	6	0.001756		Glaciecola nitratireducens	9	0.000590444
Lentisphaerae bacterium RIFOXYA12_FULL_48_11	6	0.00175483		Thalassospira australica	9	0.000590444
Paracoccus chinensis	6	0.00175367		Glaciecola punicea	9	0.000590333
Ruegeria sediminis	6	0.00175233		Dinoroseobacter shibae	9	0.000590222
Chloroflexi bacterium HGW-Chloroflexi-10	6	0.00175117		Sphingomonadaceae bacterium MED-G03	8	0.000590222
Desulfofustis sp. PB-SRB1	6	0.00175067		Planctomycetales bacterium 10988	9	0.000588667
Phaeobacter sp. 22II1-1F12B	6	0.0017495		Devosia epidermidihirudinis	9	0.000588111
Labrenzia suaedae	6	0.00174917		Mesorhizobium plurifarium	9	0.000588111
Thioalkalivibrio denitrificans	6	0.00174883		Eudoraea adriatica	9	0.000587667
Bacillus sp. URHB0009	6	0.00174817		Salinimonas sediminis	9	0.000587556
Flavobacteriaceae bacterium TMED120	6	0.0017475		Synechococcus sp. CC9311	9	0.000586889
Pantoea ananatis	6	0.0017455		Lutimaribacter litoralis	9	0.000586111
Ralstonia solanacearum	6	0.00174483		Muricauda sp. ES.050	9	0.000586
Polyangiaceae bacterium UTPRO1	6	0.00174317		Cytophagales bacterium TFI 002	9	0.000585889
Prochlorococcus sp. HOT208_60m_813G15	6	0.00174233		Algibacillus agarilyticus	9	0.000585778
Halorubrum sp. Ea1	6	0.0017415		Muricauda lutaonensis	9	0.000585667
Synechococcus sp. MED-G69	6	0.0017405		Thalassobius sp. ZQ172	9	0.000585556
Endozoicomonas numazuensis	6	0.0017405		Gemmataceae bacterium	9	0.000585333
Rickettsiales bacterium	6	0.00173933		Parvularcula mediterranea	9	0.000584333
Wenxinia marina	6	0.0017345		Parahaliea mediterranea	9	0.000584222
Rubricella aquisinus	6	0.001734		Pseudoruegeria aquimaris	9	0.000583
Halorubrum sp. Atlit-8R	6	0.00173367		Pelagibacteraceae bacterium BACL5 MAG-120813-bin20	9	0.000582667
Rhodobacteraceae bacterium TG-679	6	0.0017325		Bacteroidetes bacterium RIFCSPHIGHO2_02_FULL_44_7	9	0.000582667
Methylobacterium sp. B4	6	0.0017325		Ignavibacteriae bacterium HGW-Ignavibacteriae-4	9	0.000582333
Calycomorphotria hydatis	6	0.001727		Coxiella sp. (in: Bacteria)	9	0.000581889
Hyphobacterium sp. CCMP332	6	0.00172567		Coxiella burnetii	9	0.000581556
Desulfobulbus sp.	6	0.00172217		Nevskia ramosa	9	0.000581556
Richelia intracellularis	6	0.001722		Caenispirillum bisanense	9	0.000581444
Anaerolineae bacterium SM23_84	6	0.00172083		Nitrosomonas sp. Nm166	9	0.000581
Blastocatellia bacterium AA13	6	0.0017195		Roseibacillus persicicus	9	0.000580667
Ruegeria sp. PrR005	6	0.00171817		Aliikangiella sp. G2MR2-5	9	0.000580556
Gemmatimonadetes bacterium RBG_16_66_8	6	0.00171633		Octadecabacter arcticus	9	0.000580444
Anaerolineaceae bacterium 4572_5.2	6	0.00171467		Paraglaciecola hydrolytica	9	0.000580222
Roseibium sediminis	6	0.00171433		Paeniclostridium sordellii	9	0.00058
Synechococcus sp. MIT S9504	6	0.0017125		Gracilibacillus sp. YIM 98692	9	0.00058
bacterium SM23_57	6	0.00170967		Vibrio splendidus	9	0.000579556
Candidatus Abyssubacteria bacterium SURF_17	6	0.00170967		Rhodospirillales bacterium 20-64-7	9	0.000579333
Nordella sp. HKS 07	6	0.001709		Neptunomonas phycophila	9	0.000579222
Thioalkalivibrio sp. XN279	6	0.001709		Mesorhizobium sp. LSJC277A00	9	0.000579111
Catenovulum sp. CCB-QB4	6	0.00170833		bacterium BMS3Abin04	9	0.000578778
Peribacillus deserti	6	0.001706		Bacteroidetes bacterium GWA2_31_9	9	0.000578111
Deltaproteobacteria bacterium RBG_13_43_22	6	0.00170567		Magnetospirillum aberrantis	9	0.000577778
Phycisphaerae bacterium SM23_30	6	0.00170533		Tropicibacter phthalicicus	9	0.000576333
Flavobacteriaceae bacterium TMED204	6	0.00170417		Balneola vulgaris	9	0.000576111
Flectobacillus sp. BAB-3569	6	0.00170117		gamma proteobacterium HdN1	9	0.000575889
Halogranum salarium	6	0.00170117		Marinobacter manganoxydans	9	0.000575667
Labilithrix luteola	6	0.00170033		Gammaproteobacteria bacterium RIFCSPHIGHO2_12_FULL_35_23	9	0.000575444
Candidatus Aquiluna sp. XM-24bin5	6	0.0016995		Indioceanicola profundi	9	0.000575111
Variovorax sp.	6	0.00169817		Limnoglobus roseus	9	0.000575
Aliterella atlantica	6	0.00169717		Labrenzia alexandrii	9	0.000574778
Nitrincola tapanii	6	0.00169667		Roseobacter sp. AI77	9	0.000574667
Amoebophilaceae bacterium TMED152	6	0.001696		Zhengella mangrovi	9	0.000574111
Betaproteobacteria bacterium SG8_41	6	0.001695		Candidatus Berkiella aquae	9	0.000573889
Tropicibacter sp. Alg240-R139	6	0.0016915		Rhodopirellula pilleata	9	0.000573889
Magnetovibrio blakemorei	6	0.00169133		Ornithobacterium rhinotracheale	9	0.000573
Pseudooceanicola atlanticus	6	0.00169033		Candidatus Moanabacter tarae	9	0.000573
Flavobacteriaceae bacterium TMED200	6	0.00168867		Nioella nitratireducens	9	0.000572667
Paracoccus salipaludis	6	0.00168717		Nitrospina sp.	9	0.000572667
Bradymonadales bacterium V1718	6	0.00168667		Pelagicoccus sp. NFK12	9	0.000572222
Gammaproteobacteria bacterium TMED260	6	0.00168617		Streptococcus suis	9	0.000572222
Halobacteriales archaeon QS_4_69_34	6	0.001686		Alphaproteobacteria bacterium CG_4_10_14_0_8_um_filter_37_21	9	0.000571778
Anaerolineaceae bacterium 4572_32.1	6	0.00168567		Sphingomonas sp. LH128	9	0.000571111
Acetobacteraceae bacterium	6	0.001684		Candidatus Vecturithrix granuli	9	0.000570778
Pelagicola litoralis	6	0.00168383		uncultured gamma proteobacterium HF0130_23I23	8	0.000570222
Halococcus thailandensis	6	0.00168333		Rubrivivax sp.	9	0.000569667
Pelagibacteraceae bacterium TMED146	6	0.00168333		Fulvivirga aurantia	9	0.000569222
uncultured archaeon A07HB70	6	0.001683		Nitratireductor aestuarii	9	0.000569111
Pseudoteredinibacter isoporae	6	0.00168233		Labilithrix luteola	9	0.000568778
Alteromonas sediminis	6	0.001682		Marivita lacus	9	0.000568778
Rhodovibrio salinarum	6	0.001682		Caedimonas varicaedens	9	0.000568556
Rhodobacteraceae bacterium HLUCCA08	6	0.00168		Puniceicoccaceae bacterium 5H	9	0.000568333
Chloroflexi bacterium RBG_16_52_11	6	0.00167983		Kitasatospora viridis	9	0.000567889
Yoonia maricola	6	0.00167933		Reinekea forsetii	9	0.000567333
Rheinheimera sp. LHK132	6	0.00167783		Roseovarius azorensis	9	0.000567222
Aphanocapsa feldmannii	6	0.00167733		Pyramidobacter piscolens	9	0.000566556
Candidatus Micropelagos thuwalensis	6	0.00167683		Chthoniobacter flavus	9	0.000566444
Streptococcus agalactiae	6	0.00167483		Notoacmeibacter marinus	9	0.000566444
Thioalkalivibrio sp. XN8	6	0.00167433		Candidatus Thiodictyon syntrophicum	9	0.000566
Litoreibacter janthinus	6	0.001673		Pseudarthrobacter phenanthrenivorans	9	0.000565889
Thermoplasmatales archaeon SG8-52-3	6	0.00167133		Rhodobacteraceae bacterium HLUCCO18	9	0.000565889
Candidatus Kentron sp. LFY	6	0.00167067		Leptolyngbya boryana	9	0.000565778
Acuticoccus kandeliae	6	0.00167033		Paenibacillus odorifer	9	0.000565556
Fabibacter sp. 4D4	6	0.00167033		Afifella pfennigii	9	0.000565111
Halobacteriales archaeon QH_10_70_21	6	0.00166917		Marinomonas agarivorans	9	0.000565111
Pararhodobacter sp. CIC4N-9	6	0.00166767		Rhizobiales bacterium 65-79	9	0.000565111
Ruegeria sp. 318-1	6	0.00166683		Rubritalea marina	9	0.000564444
Bacillus sp. FJAT-27445	6	0.00166667		Saprospira grandis	9	0.000564222
Gammaproteobacteria bacterium 42_54_T18	6	0.0016645		Bacteroides fragilis	9	0.000563667
Deltaproteobacteria bacterium SM23_61	6	0.00166317		uncultured bacterium L413009-K18	9	0.000562222
Pseudomaricurvus sp. HS19	6	0.001663		Parendozoicomonas haliclonae	9	0.000561778
Pseudohalocynthiibacter aestuariivivens	6	0.00166233		Ensifer adhaerens	9	0.000561556
uncultured Sphingomonas sp.	6	0.00166217		gamma proteobacterium IMCC1989	9	0.000561
Sulfitobacter donghicola	6	0.00166183		Pseudooceanicola flagellatus	9	0.000560667
Pacificibacter marinus	6	0.00166083		Tenacibaculum sp. SG-28	9	0.000560667
Phycisphaerae bacterium RAS1	6	0.00166067		Synechococcus sp. MEDNS5	9	0.000560556
Prochlorococcus sp. HOT208_60m_808M21	6	0.0016605		Lentibacter algarum	9	0.000560333
Prochlorococcus sp. HOT208_60m_810P02	6	0.001659		Clostridium acetireducens	9	0.000559889
Synechococcus sp. PCC 7336	6	0.00165883		Bradyrhizobium lablabi	9	0.000559778
Chloroflexi bacterium ADurb.Bin325	6	0.0016585		Mesorhizobium amorphae	9	0.000559222
Pseudooceanicola onchidii	6	0.00165833		Listeria monocytogenes	9	0.000559111
Dasania marina	6	0.00165767		Agaribacterium haliotis	9	0.000558889
Gynuella sunshinyii	6	0.00165567		Mycolicibacterium moriokaense	9	0.000558778
Pelagibacteraceae bacterium TMED246	6	0.00165433		Ferrovibrio sp.	9	0.000558667
Tranquillimonas alkanivorans	6	0.00165367		Pararhodobacter sp. CCB-MM2	9	0.000558556
Pseudoalteromonas sp. TMED43	6	0.0016525		Rheinheimera nanhaiensis	9	0.000558222
Bacillus piezotolerans	6	0.00165233		Synechococcus sp. HK01-R	9	0.000557889
Prochlorococcus sp. MIT 1303	6	0.001652		Alkalilimnicola ehrlichii	9	0.000557444
Desulfobacterium autotrophicum	6	0.0016515		Nitrincola alkalilacustris	9	0.000557444
Verrucomicrobiae bacterium DG1235	6	0.00165133		Caedimonadaceae bacterium	9	0.000557222
Desulfamplus magnetovallimortis	6	0.00165067		Alphaproteobacteria bacterium 41-28	9	0.000556778
Vibrio xiamenensis	6	0.00165067		Candidatus Berkiella cookevillensis	9	0.000556556
Chloroflexi bacterium TMED230	6	0.00165		Pelagimonas varians	9	0.000555444
Planctomycetes bacterium Poly21	6	0.00164817		bacterium SCGC AG-212-C10	9	0.000555333
Syntrophobacter sp. SbD1	6	0.00164733		Geminicoccus roseus	9	0.000555333
Candidatus Heimdallarchaeota archaeon LC_3	6	0.00164667		Robertkochia solimangrovi	9	0.000554889
Paraburkholderia phenazinium	6	0.00164633		Vibrio anguillarum	9	0.000554333
uncultured alpha proteobacterium HF0070_05I22	6	0.0016455		Aquimarina brevivitae	9	0.000554222
Poseidonocella sedimentorum	6	0.00164533		Ulvibacter marinus	9	0.000553556
Chondromyces crocatus	6	0.00164467		Aquimarina sp. TRL1	9	0.000553333
Verrucomicrobia bacterium TMED71	6	0.00164433		Candidatus Kentron sp. SD	9	0.000552333
Massilia timonae	6	0.00164333		Maritimibacter sp. 55A14	9	0.000552111
Vibrio harveyi	6	0.00164133		Sphingorhabdus rigui	9	0.000551889
Sediminimonas qiaohouensis	6	0.00163967		Xanthomonas oryzae	9	0.000551111
Pelagibacteraceae bacterium BACL5 MAG-121015-bin10	6	0.00163883		Shimia gijangensis	9	0.000550667
Maritimibacter sp. 55A14	6	0.0016385		Methylorubrum extorquens	9	0.000550667
Bacillus sp. FJAT-27245	6	0.00163833		Amaricoccus macauensis	9	0.000550222
Albidovulum xiamenense	6	0.00163767		uncultured Solirubrobacteraceae bacterium	9	0.000550111
Haloarcula sp. Atlit-7R	6	0.001637		Stella vacuolata	9	0.00055
Tropicimonas isoalkanivorans	6	0.00163683		Ruegeria sp. 318-1	9	0.000549889
Chloroflexi bacterium RBG_13_68_17	6	0.001633		Teredinibacter sp. Bs08	9	0.000549778
Marinobacterium sp. xm-g-59	6	0.00163		Zunongwangia profunda	9	0.000549667
Rhodobium orientis	6	0.0016285		Achromatium sp. WMS3	9	0.000549556
Natronorubrum sulfidifaciens	6	0.00162833		Pseudomonas mendocina	9	0.000549444
ANME-2 cluster archaeon	6	0.00162817		Providencia stuartii	9	0.000549
Desulfofustis glycolicus	6	0.00162733		Cytophagaceae bacterium FSY-15	9	0.000548889
Vogesella urethralis	6	0.001627		Desulforhopalus sp. IMCC35007	9	0.000548667
Vibrio sp. HI00D65	6	0.00162683		Streptococcus pyogenes	9	0.000548667
Longimicrobium terrae	6	0.00162633		Algiphilus aromaticivorans	9	0.000548556
Cryomorphaceae bacterium BACL29 MAG-121220-bin8	6	0.0016255		Magnetospirillum sp. UT-4	9	0.000548556
Halococcus agarilyticus	6	0.00162533		Marinilabilia salmonicolor	9	0.000548333
Alteromonas sp. TK-46(2)	6	0.00162383		Azorhizobium caulinodans	9	0.000547889
Geminocystis herdmanii	6	0.0016235		Gloeomargarita lithophora	9	0.000547444
Epibacterium ulvae	6	0.00162283		Pelagicola litorisediminis	9	0.000547111
Salinihabitans flavidus	6	0.00162117		Ulvibacterium marinum	9	0.000546333
Alteromonas lipolytica	6	0.001621		Parahaliea sp. F7430	9	0.000546
Ruegeria marisrubri	6	0.0016195		Actinophytocola algeriensis	9	0.000545778
Aquabacterium sp.	6	0.00161917		Gimesia aquarii	9	0.000545778
Roseovarius bejariae	6	0.0016185		Skermanella stibiiresistens	9	0.000545778
Halorubrum arcis	6	0.00161833		Planktosalinus lacus	9	0.000544889
Ehrlichia minasensis	6	0.001616		Nevskia soli	9	0.000544889
candidate division NC10 bacterium CSP1-5	6	0.001615		Myxococcales bacterium 68-20	9	0.000544778
Poseidonocella sp. HB161398	6	0.00161317		Ulvibacter antarcticus	9	0.000543556
Candidatus Entotheonella palauensis	6	0.00161233		Glaciecola sp. HTCC2999	9	0.000543
Acidobacteria bacterium RBG_13_68_16	6	0.001612		Rhodobacteraceae bacterium PD-2	9	0.000542778
Caldithrix abyssi	6	0.00160967		Bdellovibrio sp. CG10_big_fil_rev_8_21_14_0_10_47_8	9	0.000542667
Gammaproteobacteria bacterium TMED222	6	0.0016085		Gracilimonas mengyeensis	9	0.000542667
Candidatus Woesebacteria bacterium	6	0.00160833		Okeania hirsuta	9	0.000542
Saccharospirillum salsuginis	6	0.00160817		Salinivirga cyanobacteriivorans	9	0.000541889
Zooshikella ganghwensis	6	0.0016065		Legionella israelensis	9	0.000541778
Pseudorhodoplanes sinuspersici	6	0.00160567		Hoeflea sp. EC-HK425	9	0.000540333
Poseidonocella pacifica	6	0.00160567		Methylocapsa sp. S129	9	0.000540333
Marivita lacus	6	0.00160233		Chromatiales bacterium USCg_Taylor	9	0.000540222
Agaribacterium haliotis	6	0.00160217		Microvirga sp. BT350	9	0.000539889
Deltaproteobacteria bacterium ADurb.Bin207	6	0.00160217		Roseospira visakhapatnamensis	9	0.000539778
Planctomycetes bacterium Pan189	6	0.001601		Chlorobium phaeovibrioides	9	0.000539444
Desulforhopalus singaporensis	6	0.00159817		Umboniibacter marinipuniceus	9	0.000539111
Pseudooceanicola sp. CAU 1508	6	0.0015965		Burkholderia multivorans	9	0.000539
Brucella suis	6	0.00159617		Defluviicoccus vanus	9	0.000539
Thiothrix nivea	6	0.00159617		Alteromonadaceae bacterium Bs31	9	0.000537667
Singulisphaera acidiphila	6	0.00159467		Alteromonas genovensis	9	0.000537444
Halorubrum sp. SD612	6	0.0015925		Desulforegula conservatrix	9	0.000537444
Rubritalea profundi	6	0.0015925		Crenothrix polyspora	9	0.000537333
Roseobacter sp. CCS2	6	0.00159233		Winogradskyella sp. KYW1333	9	0.000537333
Westiellopsis prolifica	6	0.001592		Candidatus Nomurabacteria bacterium RIFCSPLOWO2_01_FULL_42_17	9	0.000537333
Bacillus alkalitelluris	6	0.001591		Belnapia sp. F-4-1	9	0.000537111
Albimonas donghaensis	6	0.00159083		Alphaproteobacteria bacterium 32-64-14	9	0.000537
Puniceibacterium confluentis	6	0.00158967		Roseimaritima ulvae	9	0.000536556
Salipiger marinus	6	0.00158467		Polycyclovorans algicola	9	0.000536444
Aliiglaciecola lipolytica	6	0.001584		Caldithrix abyssi	9	0.000536222
Candidatus Kentron sp. H	6	0.00158317		uncultured Aureispira sp.	9	0.000536222
Pleurocapsa sp. CCALA 161	6	0.001583		Oricola thermophila	9	0.000535889
Gemmatimonadetes bacterium SCN 70-22	6	0.00158233		Jiulongibacter sediminis	9	0.000535444
Alphaproteobacteria bacterium MarineAlpha3_Bin4	6	0.0015815		Gammaproteobacteria bacterium TMED119	9	0.000535444
Marivivens sp. JLT3646	5	0.0015805		Muricauda sp. DJ-13	9	0.000535333
Defluviicoccus sp.	6	0.0015805		Alphaproteobacteria bacterium HGW-Alphaproteobacteria-11	9	0.000535111
Microbulbifer agarilyticus	6	0.001577		Roseivirga misakiensis	9	0.000534667
Beggiatoa sp. IS2	6	0.00157583		Ralstonia solanacearum	9	0.000534222
Pontivivens sp. MT2928	6	0.00157517		Cyanobium sp. PLM2.Bin73	9	0.000534222
Paenibacillus larvae	6	0.00157517		alpha proteobacterium U9-1i	9	0.000534222
Alphaproteobacteria bacterium MarineAlpha3_Bin3	6	0.00157483		Flavobacteriales bacterium BRH_c54	9	0.000534
Pontivivens insulae	6	0.001574		Winogradskyella tangerina	9	0.000534
Puniceicoccus vermicola	6	0.00157333		Flavobacteriia bacterium 40-80	9	0.000534
Desulfobulbus propionicus	6	0.00157317		Paracoccus denitrificans	9	0.000533444
Burkholderia cenocepacia	6	0.00157217		Bdellovibrio sp. 28-41-41	9	0.000533333
Nitrosococcus halophilus	6	0.00157083		Treponema primitia	9	0.000533111
Pseudooceanicola nitratireducens	6	0.00156983		Alteromonas ponticola	9	0.000532444
Candidatus Kentron sp. MB	6	0.00156767		Hyphomonas oceanitis	9	0.000532333
Levilinea saccharolytica	6	0.00156767		Psychroflexus salarius	9	0.000531889
Kandeliimicrobium roseum	6	0.00156717		Roseovarius albus	9	0.000531222
Desulfobacteraceae bacterium 4572_187	5	0.00156717		Cytophagales bacterium WSM2-2	9	0.000531
Erythrobacter sp. THAF29	6	0.00156667		Sediminicola sp. YIK13	9	0.000531
Oricola sp. NBU1457	6	0.001566		Bradyrhizobium japonicum	9	0.000530667
Rhodosalinus sp. E84	6	0.00156217		Lachnospiraceae bacterium A4	9	0.000530667
Profundibacter amoris	6	0.00156217		Rhizobium etli	9	0.000530556
Betaproteobacteria bacterium RIFCSPLOWO2_12_FULL_62_13	6	0.00156183		Litoreibacter sp. K6	9	0.000530333
Microbacterium oleivorans	6	0.00156167		Thiothrix lacustris	9	0.000530222
Haloprofundus sp. MHR1	6	0.00156133		Planktothrix serta	9	0.00053
Pararhodobacter aggregans	6	0.00156117		Gloeobacter kilaueensis	9	0.000529778
Synechococcus sp. 1G10	6	0.001558		Litoreibacter sp. LN3S51	9	0.000529778
Anaerolinea thermophila	6	0.001558		Rhizobiales bacterium IZ6	9	0.000529667
Desulfopila aestuarii	6	0.001558		Marinomonas sp. HB171799	9	0.000529556
Bacteriovorax sp. MedPE-SWde	6	0.00155783		Prolixibacteraceae bacterium WC007	9	0.000529333
Paludisphaera borealis	6	0.001557		Henriciella barbarensis	9	0.000529111
Spiribacter sp. E85	6	0.00155683		Marinobacter adhaerens	9	0.000529111
Natrinema altunense	6	0.00155617		Gammaproteobacteria bacterium RIFCSPLOWO2_02_FULL_61_13	9	0.000528889
Flavobacteriales bacterium TMED191	6	0.00155433		uncultured Desulfatiglans sp.	9	0.000528667
Pseudooceanicola sp. GBMRC 2024	6	0.00155383		Actinomycetales bacterium mxb001	9	0.000528222
Oxalobacteraceae bacterium	6	0.0015535		bacterium HR37	9	0.000528222
Halobacterium sp. GN101	6	0.001553		Labrenzia sp. THAF82	9	0.000528
Prolixibacteraceae bacterium WC007	6	0.0015525		Verrucomicrobiae bacterium DG1235	9	0.000527778
Rhizobiales bacterium TMED83	6	0.00154917		Roseibium sp. RKSG952	9	0.000527556
Thalassococcus profundi	6	0.0015475		Planctomycetes bacterium B3_Pla	9	0.000527333
Bacteriovorax sp. Seq25_V	6	0.00154583		Sphingobium lactosutens	9	0.000526333
Verrucomicrobia bacterium ADurb.Bin063	6	0.00154567		Sulfitobacter sp. S4J41	9	0.000526222
Bellilinea caldifistulae	6	0.00154483		Alphaproteobacteria bacterium BRH_c36	9	0.000525778
Loktanella ponticola	6	0.001544		Aliiglaciecola sp. M165	9	0.000525667
Limnohabitans sp.	6	0.00154367		Starkeya novella	9	0.000525556
Halorubrum sodomense	6	0.00154267		Pseudooctadecabacter jejudonensis	9	0.000525333
Synechococcus sp. WH 7803	6	0.00154233		Denitromonas halophilus	9	0.000524444
Bacillus sp. BGMRC 2118	6	0.00154217		Marinobacter salarius	9	0.000524333
Pseudooceanicola sp. E2-1	6	0.00154217		Winogradskyella sp. PG-2	9	0.000523444
Arcobacter sp.	6	0.00154183		Olavius algarvensis Delta 1 endosymbiont	9	0.000523333
Mesobacillus boroniphilus	6	0.00154033		Zymomonas mobilis	9	0.000523333
Pseudonocardiales bacterium	6	0.00153883		Sulfitobacter sp. JBTF-M27	9	0.000523222
Roseivivax jejudonensis	6	0.001538		Synechococcus sp. Baikal-G1	9	0.000522889
Sulfitobacter sp. SK011	6	0.0015375		Nitrospirillum iridis	9	0.000522889
Brevifollis gellanilyticus	6	0.00153733		Marinobacterium nitratireducens	9	0.000522
Kouleothrix aurantiaca	6	0.00153683		Natronospirillum operosum	9	0.000522
Terasakiella sp. SH-1	6	0.00153667		Negadavirga sp. SW125	9	0.000521
Microvirga massiliensis	6	0.00153617		Brevundimonas aurantiaca	9	0.000521
Sphingomonas kaistensis	6	0.001536		Permianibacter aggregans	9	0.000519889
Amphritea atlantica	6	0.00153467		Denitrovibrio sp.	9	0.000519889
Acidobacterium sp.	6	0.00153383		Defluviicoccus sp.	9	0.000519778
Oleispira antarctica	6	0.00153217		Rhodopirellula sp. JC645	9	0.000519333
Epibacterium sp. SM1979	6	0.00153217		Pararhodobacter aggregans	9	0.000519
Crateriforma conspicua	6	0.00153167		Kordiimonas lipolytica	9	0.000518889
Altererythrobacter sp. XM-24bin4	6	0.00153133		Gimesia chilikensis	9	0.000518889
Methyloterricola oryzae	6	0.0015295		Pseudooceanicola sp. CAU 1508	9	0.000518778
Albidovulum inexpectatum	6	0.0015295		Hyphomonas chukchiensis	9	0.000518667
uncultured marine bacterium 66A03	6	0.00152633		Clostridia bacterium	9	0.000518667
Xylella fastidiosa	6	0.00152533		Catenovulum maritimum	9	0.000518444
Desulfarculus sp.	6	0.00152467		Labrenzia suaedae	9	0.000518333
Botrimarina hoheduenensis	6	0.00152467		Limnoraphis robusta	9	0.000518
[truncated: 20,200 more rows]
