# Supplementary material for: Metagenomic exploration of Andaman region of the Indian Ocean
Source: Sci Rep. 2024 Feb 1;14:2717. doi: 10.1038/s41598-024-53190-1 (PMC10834444; doi:10.1038/s41598-024-53190-1)
Supplement: Supplementary file 7 — Supplementary Information 7. [file 41598_2024_53190_MOESM7_ESM.xlsx]

## Sheet: README
S_1	Differentially abundant microbial species in Andaman (Coastal) and Tara (Open Ocean) samples
S_2	Differentially abundant microbial genera in Andaman (Coastal) and Tara (Open Ocean) samples

## Sheet: S_1
Species name	Abundant in Coastal/Open-ocean waters	Comments	Reference	Citation
Azospirillum brasilense	Coastal water	Nitrogen fixing ,salt tolerant bacteria reported from soil and rhizosphere.	http://nopr.niscair.res.in/bitstream/123456789/4316/1/IJMS%2031%282%29%20157-160.pdf	(Ravikumar et al., 2002)
Brucella anthropi	Coastal water
Burkholderia dolosa	Coastal water	Detected in soil and rhizosphere.
Cutibacterium acnes	Coastal water	several marine fungi have reported antibacterial activties against this bacteria.
Enterobacter homaechei	Coastal water	Detected from coastal waters, has a reported resistance.	https://sci-hub.hkvisa.net/10.1016/j.marpolbul.2014.11.021	(Maravić et al., 2015)
Halarcheum sp. CBA1220	Coastal water	Extremely halophilic archaea.	https://link.springer.com/article/10.1007/s00203-020-02027-2	(Lee et al., 2021)
Haloarcula marismortui	Coastal water	Extremophilic halophilic archaea previously reported from salterns in Mumbai, India.	https://www.sciencedirect.com/topics/immunology-and-microbiology/haloarcula-marismortui	(Thombre et al., 2016)
Haloarcula hispanica	Coastal water	First isolated from a solar saltern in Spain.	https://journals.asm.org/doi/full/10.1128/JB.05953-11	(Liu et al., 2011)
Haloarcula taiwanensis	Coastal water	Isolated from a Solar Saltern in Southern Taiwan.	https://journals.asm.org/doi/full/10.1128/genomeA.01529-17	(P. C. Chen et al., 2018)
Halobacterium sp. BOL4-2	Coastal water	First isolated from Salar de Uyuni, Department of Potosí, Bolivia, a high levation salt flat.	https://journals.asm.org/doi/10.1128/MRA.01045-21	(Dassarma et al., 2021)
Halobacterium sp. DL1	Coastal water	Originally isolated from Antarctic lakes.	https://academic.oup.com/femsle/article/367/16/fnaa123/5874252?login=true	(Charlesworth et al., 2020)
Halobiforma lacisalsi	Coastal water	Isolated from a salt lake in Xinjiang, China.	https://www.microbiologyresearch.org/content/journal/ijsem/10.1099/ijs.0.63742-0	(Xu et al., 2005)
Halobonum sp. NJ-3-1	Coastal water	Isolated from saline soil sample collected in PR China.	https://www.microbiologyresearch.org/content/journal/ijsem/10.1099/ijsem.0.004900	(Cui et al., 2021)
Haloferax alexandrinus	Coastal water	Isolated from a solar saltern in Alexandria, Egypt.	https://www.microbiologyresearch.org/content/journal/ijsem/10.1099/00207713-52-3-729	(Asker & Ohta, 2002)
Haloferax mediterranei	Coastal water	Ubiquitous in coastal waters, Multidrug resistance to tetracycline,gentamicin, ampicillin, and chloramphenicol were also observed.	https://www.mdpi.com/1660-3397/19/8/442	(Moopantakath et al., 2021)
Halogeometricum borinquense	Coastal water	Extremely halophilic archaeon was isolated from the solar salterns of Cabo Rojo, Puerto Rico.	https://www.microbiologyresearch.org/content/journal/ijsem/10.1099/00207713-48-4-1305	(Montalvo-Rodríguez et al., 1998)
Halomicrobium mukohataei	Coastal water	First isolated from soils of salt flats in Argentina and grows essentially aerobically.	https://www.microbiologyresearch.org/content/journal/ijsem/10.1099/00207713-52-5-1831	(Oren et al., 2002)
Haloplanus rubicundus	Coastal water	Iisolated from solar salt in Korea.	https://www.sciencedirect.com/science/article/pii/S0723202020300369?via%3Dihub	(Kim et al., 2020)
Halorabdus utahensis	Coastal water	Aerobic and isolated from sediment of Great Salt Lake, Utah, USA.	https://www.microbiologyresearch.org/content/journal/ijsem/10.1099/00207713-50-1-183	(Wainø et al., 2000)
Halorubrum ezzemoulense	Coastal water	Isolated from Ezzemoul sabkha, Algeria.	https://www.microbiologyresearch.org/content/journal/ijsem/10.1099/ijs.0.64272-0	(Kharroub et al., 2006)
Halorubrum sp. RHB-C	Coastal water	Isolated from a saturated brine pond of a solar saltern in Bolinao, Pangasinan, Philippines.	https://www.microbiologyresearch.org/content/journal/ijsem/10.1099/ijsem.0.005231	(H. Le Han et al., 2022)
Halorubrum sp. BOL3-1	Coastal water	First isolated from Salar de Uyuni, Bolivia	https://journals.asm.org/doi/full/10.1128/MRA.00386-19	(DasSarma et al., 2019)
Halorubrum sp. RHB-C	Coastal water			(H. Le Han et al., 2022)
Halosimplex rubrum	Coastal water	Isolated from the brown alga Laminaria produced at Dalian, Liaoning Province, China.	https://www.microbiologyresearch.org/content/journal/ijsem/10.1099/ijs.0.056887-0	(D. Han & Cui, 2014)
Halostella pelagica	Coastal water	Isolated from the salted brown alga Laminaria produced in different marine areas of PR China.	https://www.microbiologyresearch.org/content/journal/ijsem/10.1099/ijsem.0.004003	(D. Han & Cui, 2014)
Haloterrigena daqingensis	Coastal water	Haloalkaliphilic species, was first isolated from a saline–alkaline soil from Daqing, Heilongjiang Province, China.	https://www.microbiologyresearch.org/content/journal/ijsem/10.1099/ijs.0.013995-0	(Wang et al., 2010)
Haloterrigena longa	Coastal water	Halophilic archaeal strains of sp. were isolated from Aibi salt lake in Xin-Jiang, China.	https://www.microbiologyresearch.org/content/journal/ijsem/10.1099/ijs.0.64372-0	(Cui et al., 2006)
Haloterrigena salifodinae	Coastal water	Isolated from a rock salt sample from Yunnan salt mine, PR China.	https://link.springer.com/article/10.1007/s10482-019-01264-w	(S. Chen et al., 2019)
Haloterrigena sp. YPL8	Coastal water
Haloterrigena turkmenica	Coastal water	Isolated from a sulfate saline soil in Turkmenistan.	https://link.springer.com/article/10.1007/s00792-017-0954-y	(Squillaci et al., 2017)
Micrococcus luteus	Coastal water	Isolated from coastal areas.	https://www.sciencedirect.com/science/article/pii/S1011134418301957	(Mohanrasu et al., 2018)
Natrarchaeobaculum aegyptiacum	Coastal water	Obligately alkaliphilic, extremely halophilic bacteria.	https://www.microbiologyresearch.org/content/journal/ijsem/10.1099/ijsem.0.004186	(Sorokin et al., 2020)
Natrinema pellirubrum	Coastal water		https://www.microbiologyresearch.org/content/journal/ijsem/10.1099/00207713-48-4-1187	(McGenity et al., 1998)
Natrinema sp. J7-2	Coastal water		https://journals.plos.org/plosone/article?id=10.1371/journal.pone.0041621#s1	(Feng et al., 2012)
Natronobacterium gregoryi	Coastal water	Haloalkaliphilic archaebacterium first isolated from an East African soda lake.	https://sci-hub.hkvisa.net/10.1016/S0723-2020(84)80050-8	(Tindall et al., 1984)
Natronomonas moolapensis	Coastal water	Isolates recovered from a marine solar saltern crystallizer.	https://www.microbiologyresearch.org/content/journal/ijsem/10.1099/ijs.0.010132-0	(Burns et al., 2010)
Natronomonas sp. YPL13	Coastal water	Isolated from a salt mine in PR China.	https://www.microbiologyresearch.org/content/journal/ijsem/10.1099/ijsem.0.004463	(Yin et al., 2020)
Synechococcus sp. Minos11	Coastal water		https://link.springer.com/article/10.1007/s00248-017-1021-z#Abs1	(Xia et al., 2015, 2017)
Sorangium cellulosum	Coastal water	Isolated from a soil sample containing decaying plant material, which had been collected near Cipajung in Indonesia.	https://www.ncbi.nlm.nih.gov/pmc/articles/PMC2253699/	(Schneiker et al., 2007)
Streptomyces sp. ICC4	Coastal water
Streptomyces venezuelae	Coastal water	Salt tolerant S. venezuelae ACT1 was isolated from marine water sample.	https://www.sciencedirect.com/science/article/pii/S0960852412016926#b0030	(Naveena et al., 2013)
Oenococcus sp. UCMA16435	Open Ocean
Synechococcus phage S-SSM7	Open Ocean
Prochlorococcus virus PTIM40	Open Ocean
Prochlorococcus virus PSSM7	Open Ocean
Prochlorococcus phage P-TIM68	Open Ocean
Prochlorococcus phage P-RSM4	Open Ocean

## Sheet: S_2
Genus name	Abundant in Coastal/Open-ocean waters	Comments	Reference	Citation
Acinetobacter	Coastal water	Widely distributed in nature, found in soil and water.	https://www.microbiologyresearch.org/content/journal/ijsem/10.1099/ijs.0.65742-0?crawler=true	(Parte et al., 2020)
Agrococcus	Coastal water	Actinobacterium isolated from lake sediment.		(Parte et al., 2020)
Bacillus	Coastal water	Bacillus species are ubiquitous and diverse both in the terrestrial and marine ecosystem.		(Krishnamurthi et al., 2009)
Bradyrhizobium	Coastal water	Nitrogen-fixing nodule forming bacteria as well as free living strain.	https://lpsn.dsmz.de/genus/halogranum	(Parte et al., 2020)
Corynebacterium	Coastal water	Isolated from seawater, soil.	Corynebacterium - Bernard - Major Reference Works - Wiley Online Library
Cytobacillus	Coastal water		microbiologyresearch.org/content/journal/ijsem/10.1099/ijsem.0.003643
Donghicola	Coastal water	Isolated from seawater of the East Sea in Korea.	https://lpsn.dsmz.de/	(Parte et al., 2020)
Enterobacter	Coastal water		https://lpsn.dsmz.de/	(Parte et al., 2020)
Exiguobacterium	Coastal water	Exiguobacterium spp. have been isolated from markedly diverse sources, including Greenland glacial ice, hot springs at Yellowstone National Park, the rhizosphere of plants, and the environment of food processing plants	https://lpsn.dsmz.de/	(Parte et al., 2020)
Halalkaliarchaeum	Coastal water		LPSN; https://www.microbiologyresearch.org/content/journal/ijsem/10.1099/ijs.0.017756-0?crawler=true	(Parte et al., 2020)
Halarchaeum	Coastal water	Isolated from a commercial salt sample.	https://www.microbiologyresearch.org/content/journal/ijsem/10.1099/ijs.0.015602-0?crawler=true
Haloarcula	Coastal water		https://www.microbiologyresearch.org/content/journal/ijsem/10.1099/ijs.0.65001-0?crawler=true
Halobacterium	Coastal water	Halobacteria from saline crusts and soils.	https://lpsn.dsmz.de/	(Parte et al., 2020)
Halobaculum	Coastal water	Halophilic archaeon from sea water.	https://lpsn.dsmz.de/	(Parte et al., 2020)
Halobellus	Coastal water	Halobellus ramosii sp. nov., an extremely halophilic archaeon isolated from a saline-wetland wildfowl reserve.	https://lpsn.dsmz.de/	(Parte et al., 2020)
Halococcus	Coastal water	Haloarchaeon isolated from sea water.	https://lpsn.dsmz.de/	(Parte et al., 2020)
Haloferax	Coastal water		https://lpsn.dsmz.de/	(Parte et al., 2020)
Halogeometricum	Coastal water
Halogranum	Coastal water	Isolated from a marine solar saltern.	https://lpsn.dsmz.de/	(Parte et al., 2020)
Halolamina	Coastal water	Isolated from a salt mine, Halolamina sediminis sp. nov., an extremely halophilic archaeon.	https://www.researchgate.net/profile/Becky-Aloo/publication/303489669_ISOLATION_AND_IDENTIFICATION_OF_BACTERIA_WITH_BIOREMEDIATION_POTENTIAL_OF_OIL_SPILLS_IN_LAKE_NAKURU_KENYA/links/57455d0a08ae9ace8421b21b/ISOLATION-AND-IDENTIFICATION-OF-BACTERIA-WITH-BIOREMEDIATION-POTENTIAL-OF-OIL-SPILLS-IN-LAKE-NAKURU-KENYA.pdf
Halomarina	Coastal water
Halomicrobium	Coastal water
Halonotius	Coastal water	Halonotius pteroides is an extremely halophilic archaeon recovered from a saltern crystallizer
Haloparvum	Coastal water	Isolated from rock salt from salt mine.	Haloparvum sedimenti gen. nov., sp. nov., a member of the family Haloferacaceae | Microbiology Society (microbiologyresearch.org)	(Parte et al., 2020)
Halopelagius	Coastal water		https://lpsn.dsmz.de/	(Parte et al., 2020)
Halopenitus	Coastal water		https://lpsn.dsmz.de/	(Parte et al., 2020)
Halopiger	Coastal water	Halophilic archaeon isolated from saline Lake Shangmatala in Inner Mongolia, China		(Parte et al., 2020)
Haloplanus	Coastal water	Gas-vacuolate archaeon isolated from Dead Sea-Red Sea water mixtures in experimental outdoor ponds	https://link.springer.com/article/10.1007%2Fs00792-009-0243-5#Sec1
Halorhabdus	Coastal water	Halophilic archaeon isolated from a deep-sea.
Halorubrum	Coastal water	Halorubrum aquaticum sp. nov., is an archaeon isolated from hypersaline lake.	https://lpsn.dsmz.de/species/halolamina-sediminis	(Parte et al., 2020)
Halorussus	Coastal water	Isolated from solar saltern.	https://www.microbiologyresearch.org/content/journal/ijsem/10.1099/ijsem.0.003233?crawler=true	(Parte et al., 2020)
Halosimplex	Coastal water
Halostella	Coastal water	Isolated from saline soil sampled at the Tarim Basin.	https://lpsn.dsmz.de/	Parte et al., 2020)
Haloterrigena	Coastal water	Isolated from salt lake.	https://lpsn.dsmz.de/	Parte et al., 2020)
Hyphomonas	Open Ocean
Lactiplantibacillus	Coastal water		https://lpsn.dsmz.de/	Parte et al., 2020)
Lysinimonas	Coastal water	Isolated from soil.	https://lpsn.dsmz.de/	Parte et al., 2020)
Marivivens	Coastal water	Isolated from seawater.
Mesobacillus	Coastal water
Methylorubrum	Coastal water
Natrialba	Coastal water	Species isolated from salt lakes in India.	Natrialba swarupiae sp. nov., a halophilic archaeon isolated from a hypersaline lake in India | Microbiology Society (microbiologyresearch.org)
Natrinema	Coastal water	Halophilic archaeon from Aibi salt lake.
Natronomonas	Coastal water	Isolated from highly saline soda lakes in Egypt and Kenya.
Natronorubrum	Coastal water	Isolated from sediment of the hypersaline Lake Chagannor in Inner Mongolia.
Neptunomonas	Coastal water	Isolated from marine sediment.
Ochrobactrum	Coastal water	Reported from soil, cattle farm.
Salinigranum	Coastal water	Isolated from solar saltern.	https://www.microbiologyresearch.org/content/journal/ijsem/10.1099/ijs.0.061606-0	Parte et al., 2020)
Solibacillus	Coastal water	Isolated from soil, activated sludge.		Parte et al., 2020)
Streptomyces	Coastal water
Tatumella	Coastal water	Identifies in oil spill from a lake in Kenya.	http://www.envirobiotechjournals.com/article_abstract.php?aid=6585&iid=205&jid=1
Zhizhongheella	Coastal water	Isolated from hot sprinf water sample in china.	https://journals.plos.org/plosone/article?id=10.1371/journal.pone.0101394#s1	Parte et al., 2020)
