# Supplementary material for: Metagenomic exploration of Andaman region of the Indian Ocean
Source: Sci Rep. 2024 Feb 1;14:2717. doi: 10.1038/s41598-024-53190-1 (PMC10834444; doi:10.1038/s41598-024-53190-1)
Supplement: Supplementary file 8 — Supplementary Information 8. [file 41598_2024_53190_MOESM8_ESM.xlsx]

## Sheet: README
S_1	Number of contigs/scaffolds, length of the genome and N50 values of 405 Synechococcus genomes retrieved from NCBI
S_2	Number of contigs/scaffolds, length of the genome and N50 values of 1100 Prochlorococcus genomes retrieved from NCBI
S_3	Average GC content of Synechococcus and Prochlorococcus genomes used for the analysis
S_4	Percentage of metagenomic reads from Andaman and Tara samples aligned (using Bowtie2) to Synechococcus and Prochlorococcus genomes
S_5	Average abundance of top 100 genomes of Synechococcus and Prochlorococcus in Andaman and Tara samples
S_6	Information regarding top 10 Synechococcus and Prochlorococcus genomes in Andaman and Tara samples, respectively

## Sheet: S_1 405_Synechococcus
Synechococcus Genomes	num_seqs	sum_len	min_len	avg_len	max_len	N50
GCA_000010065.1_ASM1006v1	1	2696255	2696255	2696255	2696255	2696255
GCA_000012505.1_ASM1250v1	1	2234828	2234828	2234828	2234828	2234828
GCA_000013205.1_ASM1320v1	1	2932766	2932766	2932766	2932766	2932766
GCA_000013225.1_ASM1322v1	1	3046682	3046682	3046682	3046682	3046682
GCA_000014585.1_ASM1458v1	1	2606748	2606748	2606748	2606748	2606748
GCA_000063505.1_ASM6350v1	1	2366980	2366980	2366980	2366980	2366980
GCA_000063525.1_ASM6352v1	1	2224914	2224914	2224914	2224914	2224914
GCA_000153065.1_ASM15306v1	1	2584918	2584918	2584918	2584918	2584918
GCA_000153805.1_ASM15380v1	1	2285034	2285034	2285034	2285034	2285034
GCA_000153825.1_ASM15382v1	1	2664873	2664873	2664873	2664873	2664873
GCA_000161795.2_ASM16179v2	1	2111515	2111515	2111515	2111515	2111515
GCA_000179235.2_ASM17923v2	1	2789647	2789647	2789647	2789647	2789647
GCA_000332275.1_ASM33227v1	1	5066637	5066637	5066637	5066637	5066637
GCA_000515235.1_ASM51523v1	1	2645910	2645910	2645910	2645910	2645910
GCA_000737535.1_ASM73753v1	1	2789000	2789000	2789000	2789000	2789000
GCA_000737575.1_ASM73757v1	1	2585813	2585813	2585813	2585813	2585813
GCA_000737595.1_ASM73759v1	1	2572069	2572069	2572069	2572069	2572069
GCA_001040845.1_ASM104084v1	1	2661166	2661166	2661166	2661166	2661166
GCA_001182765.1_WH8103.1	1	2429688	2429688	2429688	2429688	2429688
GCA_001885215.1_ASM188521v1	1	2750634	2750634	2750634	2750634	2750634
GCA_003846445.1_ASM384644v1	1	2691022	2691022	2691022	2691022	2691022
GCA_004209775.1_ASM420977v1	1	2630292	2630292	2630292	2630292	2630292
GCA_008807075.1_ASM880707v1	1	2984853	2984853	2984853	2984853	2984853
GCA_009498715.1_ASM949871v1	1	2760484	2760484	2760484	2760484	2760484
GCA_014217855.1_ASM1421785v1	1	2479254	2479254	2479254	2479254	2479254
GCA_014217875.1_ASM1421787v1	1	2415533	2415533	2415533	2415533	2415533
GCA_014279535.1_ASM1427953v1	1	2190394	2190394	2190394	2190394	2190394
GCA_014279555.1_ASM1427955v1	1	2728628	2728628	2728628	2728628	2728628
GCA_014279575.1_ASM1427957v1	1	2417983	2417983	2417983	2417983	2417983
GCA_014279595.1_ASM1427959v1	1	2603169	2603169	2603169	2603169	2603169
GCA_014279615.1_ASM1427961v1	1	2581635	2581635	2581635	2581635	2581635
GCA_014279635.1_ASM1427963v1	1	2481217	2481217	2481217	2481217	2481217
GCA_014279655.1_ASM1427965v1	1	2876904	2876904	2876904	2876904	2876904
GCA_014279755.1_ASM1427975v1	1	2576003	2576003	2576003	2576003	2576003
GCA_014279775.1_ASM1427977v1	1	2273940	2273940	2273940	2273940	2273940
GCA_014279795.1_ASM1427979v1	1	2565218	2565218	2565218	2565218	2565218
GCA_014279815.1_ASM1427981v1	1	2552712	2552712	2552712	2552712	2552712
GCA_014279835.1_ASM1427983v1	1	2451974	2451974	2451974	2451974	2451974
GCA_014279855.1_ASM1427985v1	1	2284343	2284343	2284343	2284343	2284343
GCA_014279875.1_ASM1427987v1	1	2435869	2435869	2435869	2435869	2435869
GCA_014279895.1_ASM1427989v1	1	2112236	2112236	2112236	2112236	2112236
GCA_014279915.1_ASM1427991v1	1	2326334	2326334	2326334	2326334	2326334
GCA_014279955.1_ASM1427995v1	1	2601150	2601150	2601150	2601150	2601150
GCA_014279975.1_ASM1427997v1	1	2710834	2710834	2710834	2710834	2710834
GCA_014279995.1_ASM1427999v1	1	3314220	3314220	3314220	3314220	3314220
GCA_014280015.1_ASM1428001v1	1	2471770	2471770	2471770	2471770	2471770
GCA_014280035.1_ASM1428003v1	1	2511360	2511360	2511360	2511360	2511360
GCA_014280055.1_ASM1428005v1	1	2401547	2401547	2401547	2401547	2401547
GCA_014280075.1_ASM1428007v1	1	2294140	2294140	2294140	2294140	2294140
GCA_014280095.1_ASM1428009v1	1	2543402	2543402	2543402	2543402	2543402
GCA_014280115.1_ASM1428011v1	1	2621965	2621965	2621965	2621965	2621965
GCA_014280175.1_ASM1428017v1	1	2341586	2341586	2341586	2341586	2341586
GCA_014280195.1_ASM1428019v1	1	2305373	2305373	2305373	2305373	2305373
GCA_014280215.1_ASM1428021v1	1	2543463	2543463	2543463	2543463	2543463
GCA_014304795.1_ASM1430479v1	1	2623023	2623023	2623023	2623023	2623023
GCA_014304815.1_ASM1430481v1	1	2424175	2424175	2424175	2424175	2424175
GCA_015840335.1_ASM1584033v1	1	3226220	3226220	3226220	3226220	3226220
GCA_015840525.1_ASM1584052v1	1	3860130	3860130	3860130	3860130	3860130
GCA_015840715.1_ASM1584071v1	1	3672318	3672318	3672318	3672318	3672318
GCA_015840915.1_ASM1584091v1	1	3854122	3854122	3854122	3854122	3854122
GCA_015841355.1_ASM1584135v1	1	3202093	3202093	3202093	3202093	3202093
GCA_018502385.1_ASM1850238v1	1	2752151	2752151	2752151	2752151	2752151
GCA_019650515.1_ASM1965051v1	1	332884	332884	332884	332884	332884
GCA_000316685.1_ASM31668v1	2	3720499	23223	1.86025e+06	3697276	3697276
GCA_002760345.1_ASM276034v1	2	2933219	137230	1.46661e+06	2795989	2795989
GCA_000153285.1_ASM15328v1	3	2627046	1542	875682	2621166	2621166
GCA_000317085.1_ASM31708v1	3	3583735	10210	1.19458e+06	3510253	3510253
GCA_000817325.1_ASM81732v1	3	2744626	7842	914875	2690418	2690418
GCA_001693255.1_ASM169325v1	3	3345085	34738	1.11503e+06	3057091	3057091
GCA_002760475.1_ASM276047v1	3	3093974	1554	1.03132e+06	3083974	3083974
GCA_003957805.1_ASM395780v1	3	2881223	24450	960408	2767524	2767524
GCA_019650595.1_ASM1965059v1	3	942332	164389	314111	560829	560829
GCA_019651575.1_ASM1965157v1	4	264048	13239	66012	173236	173236
GCA_019652355.1_ASM1965235v1	4	986521	16318	246630	485837	260670
GCA_021533835.1_ASM2153383v1	4	3487976	88678	871994	2215988	2215988
GCA_002356215.1_ASM235621v1	5	3123859	17389	624772	2836539	2836539
GCA_002760395.1_ASM276039v1	5	3158777	1469	631755	3150163	3150163
GCA_003712125.1_ASM371212v1	5	3099333	4784	619867	1487548	1270456
GCA_003712165.1_ASM371216v1	5	3267608	1042	653522	3258164	3258164
GCA_001521855.1_ASM152185v1	6	3298676	8308	549779	3025472	3025472
GCA_001693275.1_ASM169327v1	6	3432101	4675	572017	3087720	3087720
GCA_002760375.1_ASM276037v1	6	3162818	1092	527136	3142301	3142301
GCA_002760445.1_ASM276044v1	6	3161008	1092	526835	2876041	2876041
GCA_005577135.1_ASM557713v1	6	3471813	10718	578636	3081514	3081514
GCA_900177365.1_IMG-taxon_2708742537_annotated_assembly	6	3433936	4809	572323	3205927	3205927
GCA_900177825.1_IMG-taxon_2708742468_annotated_assembly	6	3434434	2432	572406	3205901	3205901
GCA_000019485.1_ASM1948v1	7	3409935	4809	487134	3008047	3008047
GCA_001693295.1_ASM169329v1	7	3304088	4625	472013	3059495	3059495
GCA_003712035.1_ASM371203v1	7	3632106	64723	518872	870504	683635
GCA_004332415.1_ASM433241v1	7	2235215	5384	319316	711339	602667
GCA_011365345.1_ASM1136534v1	7	2378765	97017	339824	608719	392395
GCA_020514355.1_ASM2051435v1	7	2378765	97017	339824	608719	392395
GCA_004332405.1_ASM433240v1	8	2303823	5756	287978	462701	339889
GCA_002760415.1_ASM276041v1	9	2981827	1016	331314	2508234	2508234
GCA_003712055.1_ASM371205v1	9	3634728	5508	403859	1106344	527998
GCA_013133755.1_ASM1313375v1	9	2406645	242	267405	1568415	1568415
GCA_014698415.1_ASM1469841v1	9	2735070	5436	303897	949111	530639
GCA_014698895.1_ASM1469889v1	9	2734236	5436	303804	948851	530585
GCA_014698905.1_ASM1469890v1	9	2743371	5436	304819	948915	603911
GCA_902579345.1_AG-911-L15	9	208760	2020	23195.6	153272	153272
GCA_903953385.1_freshwater_MAG_---_Loc080925-6m_bin-0731	9	1131584	4925	125732	427153	239240
GCA_003283205.1_ASM328320v1	10	233099	6208	23309.9	52187	40587
GCA_003712105.1_ASM371210v1	10	3150926	5417	315093	984888	728293
GCA_020514235.1_ASM2051423v1	10	2326594	6045	232659	692291	646814
GCA_020514275.1_ASM2051427v1	10	2362268	42957	236227	630596	608685
GCA_000155595.1_ASM15559v1	11	5973558	1296	543051	4720099	4720099
GCA_020514205.1_ASM2051420v1	12	2328035	48290	194003	1017048	248630
GCA_020514095.1_ASM2051409v1	13	2066863	24820	158990	697668	347535
GCA_020514255.1_ASM2051425v1	13	2339429	446	179956	759646	446140
GCA_900473955.1_GEYO	13	2343605	1040	180277	508838	252868
GCA_900473975.1_N26	13	2126898	1100	163608	564340	362552
GCA_903959415.1_freshwater_MAG_---_Loc080925-5-5m_bin-0723	13	1328276	7827	102175	363738	154769
GCA_019104765.1_ASM1910476v1	14	2527587	5544	180542	628323	355878
GCA_900473925.1_N5	14	2089511	2831	149251	702949	531783
GCA_902582045.1_AG-912-B07	14	177019	2042	12644.2	55885	22098
GCA_003210975.1_ASM321097v1	15	579549	3328	38636.6	210882	103387
GCA_003283165.1_ASM328316v1	15	226596	2265	15106.4	53263	31120
GCA_900474015.1_UW106	15	2479535	1047	165302	660265	318215
GCA_900474185.1_UW69	15	2372121	1048	158141	711025	637127
GCA_903954105.1_freshwater_MAG_---_Loc080925-6m_bin-0858	15	1414072	7827	94271.5	363734	173232
GCA_913057735.1_SRR6854295_bin.10_MetaBAT_v2.12.1_MAG	15	2147022	11967	143135	384357	204383
GCA_000230675.2_ASM23067v1	16	2694843	728	168428	1259206	347852
GCA_003283215.1_ASM328321v1	16	186509	2094	11656.8	45591	23089
GCA_003712085.1_ASM371208v1	16	2459680	6065	153730	694521	273996
GCA_014698945.1_ASM1469894v1	17	3179943	3731	187056	688313	267337
GCA_900473895.1_N32	17	2210892	1047	130052	588965	552645
GCA_002252635.1_ASM225263v1	18	3029138	678	168285	447351	294780
GCA_900474045.1_N19	18	2163106	1019	120173	348671	189897
GCA_900474085.1_UW86	18	2091288	1032	116183	588845	548326
GCA_903933145.1_freshwater_MAG_---_Loc080925-5-5m_bin-1014	18	1345789	1637	74766.1	427137	121288
GCA_003210385.1_ASM321038v1	19	269552	2125	14186.9	78791	38323
GCA_902548805.1_AG-901-N20	19	142660	2289	7508.4	17984	8987
GCA_902589915.1_AG-914-F20	19	311732	2253	16406.9	70831	29695
GCA_014383055.1_ASM1438305v1	20	257984	2527	12899.2	33878	23328
GCA_903936985.1_freshwater_MAG_---_Loc090907-8m_bin-669	21	2448844	4925	116612	428376	154769
GCA_903940395.1_freshwater_MAG_---_Loc090721-7m_bin-112	21	2474818	4925	117848	427153	173238
GCA_020514115.1_ASM2051411v1	22	2116729	4558	96215	431893	196465
GCA_902592305.1_AG-914-O22	22	152457	2033	6929.9	13488	9441
GCA_903934005.1_freshwater_MAG_---_Loc090907-5m_bin-323	22	2434429	4925	110656	427153	173232
GCA_001632165.1_ASM163216v1	23	2502434	4740	108802	373259	167605
GCA_003283135.1_ASM328313v1	23	399696	2129	17378.1	70521	25636
GCA_903943975.1_freshwater_MAG_---_Loc090721-5m_bin-503	23	2470137	4925	107397	427133	149868
GCA_903944355.1_freshwater_MAG_---_Loc090907-6m_bin-455	23	2475429	4925	107627	427153	154769
GCA_903949385.1_freshwater_MAG_---_Loc090519-4m_bin-515	23	2486750	4925	108120	466690	121472
GCA_003212155.1_ASM321215v1	24	234750	2090	9781.3	34101	18250
GCA_902635485.1_AG-447-G23	24	254445	2221	10601.9	31131	13639
GCA_020514015.1_ASM2051401v1	25	2158043	2141	86321.7	286812	133568
GCA_902575935.1_AG-426-B22	25	201704	2079	8068.2	31698	13088
GCA_003209555.1_ASM320955v1	27	790263	2456	29269	124105	62037
GCA_900474245.1_UW179B	27	2531800	1096	93770.4	432503	167461
GCA_903934605.1_freshwater_MAG_---_Loc080925-7m_bin-0974	27	2652224	4812	98230.5	427083	154766
GCA_903939705.1_freshwater_MAG_---_Loc090721-4m_bin-0720	27	2505582	4812	92799.3	427070	154769
GCA_903949255.1_freshwater_MAG_---_Loc090721-6m_bin-132	27	2505443	4812	92794.2	427153	173238
GCA_020514285.1_ASM2051428v1	28	2161481	4231	77195.8	321425	137446
GCA_903936805.1_freshwater_MAG_---_Loc090519-5m_bin-0193	29	2539001	6788	87551.8	331006	154769
GCA_903944935.1_freshwater_MAG_---_Loc080925-5m_bin-0946	29	2656095	1637	91589.5	427059	154723
GCA_003331785.1_ASM333178v1	30	1898481	14285	63282.7	212127	105383
GCA_003331795.1_ASM333179v1	30	1679931	10591	55997.7	351581	111087
GCA_902560665.1_AG-905-O11	30	340717	2008	11357.2	37276	17189
GCA_903884075.1_freshwater_MAG_---_Loclat_bin-06971	30	2499467	3722	83315.6	427153	173238
GCA_903944915.1_freshwater_MAG_---_Loc080925-8-8m_bin-316	30	2740482	1637	91349.4	427115	173238
GCA_003149585.1_ASM314958v1	31	2376968	1022	76676.4	548988	342367
GCA_900473935.1_UW105	31	2659417	1043	85787.6	426386	151891
GCA_902533725.1_AG-898-C20	31	320662	2077	10343.9	29500	14864
GCA_001631935.1_ASM163193v1	33	3087928	5519	93573.6	381341	181286
GCA_001632105.1_ASM163210v1	34	3087293	5915	90802.7	473040	136058
GCA_903935695.1_freshwater_MAG_---_Loc090907-8-6m_bin-478	34	2632666	4812	77431.4	395571	121042
GCA_903936695.1_freshwater_MAG_---_Loc080925-8m_bin-908	34	2686112	1501	79003.3	427101	154764
GCA_003331765.1_ASM333176v1	35	1782627	10994	50932.2	141749	87862
GCA_900473965.1_UW179A	35	3057835	1040	87366.7	489059	283750
GCA_900474295.1_UW140	35	2704142	1043	77261.2	294989	116698
GCA_003331245.1_ASM333124v1	36	1799380	10321	49982.8	162961	83993
GCA_902612475.1_AG-918-G20	37	412078	2114	11137.2	42103	21163
GCA_903938375.1_freshwater_MAG_---_Loc090721-8m_bin-650	37	2689597	2904	72691.8	300388	121351
GCA_903953475.1_freshwater_MAG_---_Loc090721-8m_bin-647	37	2689597	2904	72691.8	300388	121351
GCA_903959745.1_freshwater_MAG_---_Loc090721-8-6m_bin-0951	38	2658791	1637	69968.2	203394	121294
GCA_002171685.2_ASM217168v2	39	739722	7996	18967.2	41238	22031
GCA_902584485.1_AG-912-O23	39	476846	2146	12226.8	64346	24606
GCA_903940455.1_freshwater_MAG_---_Loc080925-4m_bin-0603	40	2635973	1907	65899.3	359245	120844
GCA_003283055.1_ASM328305v1	41	429502	2200	10475.7	46702	16148
GCA_014224355.1_ASM1422435v1	42	2883234	5869	68648.4	326082	172526
GCA_902618505.1_AG-892-K03	43	772991	2080	17976.5	106338	39308
GCA_000485815.1_ASM48581v1	44	3180043	607	72273.7	371623	168293
GCA_014224335.1_ASM1422433v1	44	2884859	5869	65565	326051	172527
GCA_002170705.1_ASM217070v1	45	1280393	7790	28453.2	90473	35012
GCA_003331225.1_ASM333122v1	45	1833828	10022	40751.7	318394	69990
GCA_016779785.1_ASM1677978v1	45	2153174	5087	47848.3	262223	70296
GCA_902616995.1_AG-919-L20	45	526591	2034	11702	62765	19409
GCA_002006815.1_ASM200681v1	46	1791665	6799	38949.2	119595	46421
GCA_002706715.1_ASM270671v1	46	1036905	11590	22541.4	57204	26413
GCA_002171075.2_ASM217107v2	47	1694930	7876	36062.3	154961	45875
GCA_002252675.1_ASM225267v1	47	3271183	839	69599.6	312637	141840
GCA_003211035.1_ASM321103v1	48	454271	2042	9464	55608	16458
GCA_902540675.1_AG-359-E22	48	507076	2039	10564.1	43465	16639
GCA_002693285.1_ASM269328v1	49	2189188	7548	44677.3	123170	55695
GCA_003210935.1_ASM321093v1	49	1604488	2004	32744.7	172997	105047
GCA_002017955.1_ASM201795v1	50	455454	2218	9109.1	21716	12345
GCA_007828135.1_ASM782813v1	50	2762890	1119	55257.8	393891	122715
GCA_016778445.1_ASM1677844v1	50	2053533	5347	41070.7	122656	65226
GCA_002685515.1_ASM268551v1	51	1142703	5774	22405.9	65107	30743
GCA_902527915.1_AG-896-G19	52	825942	2110	15883.5	99617	38241
GCA_903937765.1_freshwater_MAG_---_Loc080925-4-5m_bin-0190	53	2627351	1529	49572.7	237129	82117
GCA_003210475.1_ASM321047v1	54	1287575	2038	23844	193939	62928
GCA_902549675.1_AG-903-B09	54	737228	2008	13652.4	74152	25380
GCA_902618885.1_AG-920-D15	54	990183	2040	18336.7	84818	31042
GCA_002700765.1_ASM270076v1	55	1935913	7579	35198.4	160695	53213
GCA_003210335.1_ASM321033v1	55	786300	2038	14296.4	85049	27436
GCA_002168155.1_ASM216815v1	56	2074877	8272	37051.4	136951	50548
GCA_003209155.1_ASM320915v1	59	1971543	2132	33416	237888	66708
GCA_003208755.1_ASM320875v1	60	569328	2102	9488.8	37337	14434
GCA_902616255.1_AG-919-I18	60	964025	2043	16067.1	85871	24003
GCA_913057985.1_SRR3880208_bin.2_MetaBAT_v2.12.1_MAG	61	2431822	3640	39865.9	134909	73729
GCA_913064835.1_ERR2098392_bin.1_MetaBAT_v2.12.1_MAG	61	2040857	2294	33456.7	200425	50021
GCA_002017915.1_ASM201791v1	62	565311	2237	9117.9	49419	10982
GCA_002721235.1_ASM272123v1	62	3257113	209	52534.1	326539	176178
GCA_002690325.1_ASM269032v1	63	2260210	6063	35876.3	111961	51072
GCA_003210315.1_ASM321031v1	64	1578770	2106	24668.3	134831	46754
GCA_013911515.1_ASM1391151v1	64	1724110	5361	26939.2	171961	49110
GCA_913051855.1_ERR599064_bin.3_MetaBAT_v2.12.1_MAG	64	1148185	2763	17940.4	92022	25806
GCA_902599435.1_AG-916-N22	65	662880	2011	10198.2	66966	16851
GCA_004212765.1_ASM421276v1	67	991595	5762	14799.9	45415	18545
GCA_012103655.1_ASM1210365v1	67	2465303	1560	36795.6	161410	67423
GCA_913049465.1_ERR599082_bin.77_MetaBAT_v2.12.1_MAG	68	1699670	2512	24995.1	308475	42391
GCA_002172045.1_ASM217204v1	69	1424566	8155	20645.9	61580	24591
GCA_003213755.1_ASM321375v1	69	890062	2019	12899.4	81732	25976
GCA_913049535.1_ERR599043_bin.104_MetaBAT_v2.12.1_MAG	69	1928532	2121	27949.7	200410	45120
GCA_003209005.1_ASM320900v1	71	2201799	2084	31011.3	263637	65533
GCA_002698505.1_ASM269850v1	73	2213321	9179	30319.5	130990	39340
GCA_003211015.1_ASM321101v1	73	1887431	2126	25855.2	156176	57273
GCA_000715475.1_ASM71547v1	77	3319479	503	43110.1	274433	129528
GCA_000179255.1_ASM17925v1	78	2427308	1158	31119.3	165794	63410
GCA_001628295.1_ASM162829v1	78	1799133	2639	23065.8	120506	35818
GCA_002151525.1_ASM215152v1	79	1475744	5345	18680.3	120350	26395
GCA_004211895.1_ASM421189v1	79	796700	5284	10084.8	24108	11037
GCA_902599585.1_AG-916-O11	79	1227747	2122	15541.1	83416	31938
GCA_003210705.1_ASM321070v1	80	1993060	2008	24913.3	180532	53288
GCA_001628325.1_ASM162832v1	81	1776303	2549	21929.7	106255	39238
GCA_003208835.1_ASM320883v1	81	1914326	2114	23633.7	166088	51784
GCA_003210495.1_ASM321049v1	81	972807	2119	12010	51615	19174
GCA_902592665.1_AG-447-E14	81	927309	2006	11448.3	47520	16980
GCA_003210995.1_ASM321099v1	82	2044761	2024	24936.1	135272	49106
GCA_003211205.1_ASM321120v1	82	2004490	2012	24445	166647	61180
GCA_913049865.1_ERR599052_bin.41_MetaBAT_v2.12.1_MAG	83	1238082	3132	14916.7	72344	19788
GCA_002018045.1_ASM201804v1	84	1500513	2816	17863.3	69209	24864
GCA_002252625.1_ASM225262v1	84	3340220	220	39764.5	389957	170555
GCA_002252665.1_ASM225266v1	84	2510697	229	29889.3	387887	122455
GCA_003211455.1_ASM321145v1	84	970395	2036	11552.3	43953	18263
GCA_009840445.1_ASM984044v1	85	2164299	2709	25462.3	99876	39555
GCA_002172935.1_ASM217293v1	87	1781048	7620	20471.8	61611	24701
GCA_002691345.1_ASM269134v1	87	1803804	7524	20733.4	60886	24584
GCA_003208915.1_ASM320891v1	88	1025533	2047	11653.8	81129	19819
GCA_019038535.1_ASM1903853v1	88	3288920	202	37374.1	579345	207208
GCA_003210735.1_ASM321073v1	90	2062147	2009	22912.7	97483	47634
GCA_015295985.1_ASM1529598v1	90	2925579	1258	32506.4	168689	56218
GCA_016778425.1_ASM1677842v1	90	1379660	5018	15329.6	55819	19887
GCA_913047455.1_ERR599043_bin.17_MetaBAT_v2.12.1_MAG	90	1899295	2264	21103.3	118390	32902
GCA_003210755.1_ASM321075v1	91	2626211	2036	28859.5	184666	63235
GCA_003208775.1_ASM320877v1	93	1558360	2013	16756.6	99848	29805
GCA_003211275.1_ASM321127v1	93	1867264	2069	20078.1	94860	32392
GCA_003209035.1_ASM320903v1	94	1566036	2218	16660	82083	26314
GCA_913064845.1_ERR2098399_bin.67_MetaBAT_v2.12.1_MAG	94	1930829	2117	20540.7	117072	36624
GCA_003210815.1_ASM321081v1	95	1747571	2004	18395.5	87965	31735
GCA_002724845.1_ASM272484v1	96	1343288	5037	13992.6	39726	17262
GCA_003210345.1_ASM321034v1	96	1053969	2137	10978.8	55786	14940
GCA_016777285.1_ASM1677728v1	96	1513294	5000	15763.5	85189	20137
GCA_902596755.1_AG-916-D19	96	973519	2137	10140.8	35364	15125
GCA_002172175.1_ASM217217v1	97	1521245	7510	15682.9	53087	17225
GCA_003210515.1_ASM321051v1	97	1434371	2013	14787.3	82589	25865
GCA_016778405.1_ASM1677840v1	98	1972656	5011	20129.1	113773	29546
GCA_003209165.1_ASM320916v1	100	2266122	2043	22661.2	137610	37791
GCA_011047875.1_ASM1104787v1	100	2960570	1977	29605.7	160493	47572
GCA_019038465.1_ASM1903846v1	101	3230971	204	31989.8	418287	105719
GCA_003210375.1_ASM321037v1	102	1849691	2071	18134.2	112084	32518
GCA_003211235.1_ASM321123v1	102	1402151	2080	13746.6	123183	25756
GCA_013911495.1_ASM1391149v1	102	1342507	5022	13161.8	50528	18077
GCA_902635365.1_AG-447-D19	104	1460669	2003	14044.9	62197	23934
GCA_016777265.1_ASM1677726v1	105	1325230	5053	12621.2	43134	16016
GCA_002018015.1_ASM201801v1	107	1472743	2052	13764	41605	17890
GCA_003210565.1_ASM321056v1	107	696769	2020	6511.9	15018	7819
GCA_003210775.1_ASM321077v1	107	2278993	2005	21299	201192	33643
GCA_019038515.1_ASM1903851v1	108	3313705	200	30682.5	425569	151487
GCA_003208815.1_ASM320881v1	109	1109525	2049	10179.1	71709	14105
GCA_003210795.1_ASM321079v1	109	1875601	2027	17207.3	126052	37337
GCA_002167425.2_ASM216742v2	110	2603842	7669	23671.3	110673	32959
GCA_017855335.1_ASM1785533v1	110	2435328	2615	22139.3	80511	34795
GCA_004213055.1_ASM421305v1	111	1984542	5089	17878.8	81235	25811
GCA_913050105.1_ERR599052_bin.52_MetaBAT_v2.12.1_MAG	111	1153729	2492	10394	38095	12851
GCA_016779825.1_ASM1677982v1	114	1739572	5001	15259.4	70998	20361
GCA_000153045.1_ASM15304v1	116	3280236	1035	28277.9	1792002	1792002
GCA_002729835.1_ASM272983v1	116	2232102	7025	19242.3	74552	25245
GCA_003211565.1_ASM321156v1	116	1188716	2008	10247.6	57572	15671
GCA_001007665.1_ASM100766v1	117	2129964	2078	18204.8	86948	27311
GCA_913041045.1_ERR598963_bin.77_MetaBAT_v2.12.1_MAG	117	1737822	2029	14853.2	65171	28774
GCA_016778345.1_ASM1677834v1	118	1543744	5017	13082.6	54212	15853
GCA_003210535.1_ASM321053v1	119	1031668	2003	8669.5	41474	13205
GCA_003208975.1_ASM320897v1	122	1527331	2005	12519.1	93328	20504
GCA_009843485.1_ASM984348v1	124	2111169	2580	17025.6	65211	26331
GCA_001039265.1_ASM103926v1	125	2339812	1245	18718.5	96330	29091
GCA_021737765.1_ASM2173776v1	126	2230486	5023	17702.3	86181	24106
GCA_913050565.1_ERR598943_bin.25_MetaBAT_v2.12.1_MAG	127	1781869	2129	14030.5	85968	21029
GCA_003209135.1_ASM320913v1	129	1514310	2006	11738.8	45165	19175
GCA_003211515.1_ASM321151v1	130	2247766	2020	17290.5	124081	34986
GCA_019038475.1_ASM1903847v1	132	3299582	200	24996.8	200544	78719
GCA_913053255.1_ERR599058_bin.49_MetaBAT_v2.12.1_MAG	132	1604224	2252	12153.2	94206	22169
GCA_019038415.1_ASM1903841v1	133	2927161	200	22008.7	320802	92487
GCA_003211255.1_ASM321125v1	136	1605296	2049	11803.6	64414	21166
GCA_009835965.1_ASM983596v1	137	2049233	2607	14957.9	76053	21737
GCA_016778355.1_ASM1677835v1	138	1309826	5005	9491.5	30037	10236
GCA_021737805.1_ASM2173780v1	139	1605557	5018	11550.8	51320	12669
GCA_011055065.1_ASM1105506v1	141	2895453	2509	20535.1	98058	28197
GCA_003211535.1_ASM321153v1	142	2005017	2005	14119.8	79098	22640
GCA_913048995.1_ERR599100_bin.95_MetaBAT_v2.12.1_MAG	142	1808268	2543	12734.3	81999	17190
GCA_003209215.1_ASM320921v1	144	1348818	2012	9366.8	47933	13239
GCA_016778375.1_ASM1677837v1	144	1574069	5015	10931	43833	11434
GCA_002684175.1_ASM268417v1	147	1625852	5521	11060.2	30479	12252
GCA_003210555.1_ASM321055v1	147	1541395	2002	10485.7	48095	15019
GCA_002171995.1_ASM217199v1	148	1839991	7549	12432.4	65071	12671
GCA_014381295.1_ASM1438129v1	157	1749939	2501	11146.1	65881	15722
GCA_016462855.1_ASM1646285v1	158	1513266	1577	9577.6	77365	13442
GCA_913051885.1_ERR599174_bin.23_MetaBAT_v2.12.1_MAG	164	1841381	2011	11227.9	69654	19770
GCA_007571085.1_ASM757108v1	169	1679809	2527	9939.7	37076	13773
GCA_007571215.1_ASM757121v1	171	1776675	2519	10389.9	44080	12879
GCA_017859715.1_ASM1785971v1	172	2453810	2595	14266.3	72117	22092
GCA_017854925.1_ASM1785492v1	175	2357211	2543	13469.8	85764	23653
GCA_900047545.1_m9	179	1409475	2002	7874.2	49556	10729
GCA_903878095.1_freshwater_MAG_---_MJ-time_bin-4714	180	2444302	1579	13579.5	63686	21817
GCA_913061215.1_SRR4030076_bin.54_MetaBAT_v2.12.1_MAG	181	1908781	2026	10545.8	56113	17805
GCA_009837265.1_ASM983726v1	187	2033085	2525	10872.1	105670	16323
GCA_003539795.1_ASM353979v1	188	1906611	2503	10141.5	58244	12800
GCA_913048165.1_ERR599003_bin.15_MetaBAT_v2.12.1_MAG	200	1018132	2027	5090.7	19338	5810
GCA_009836025.1_ASM983602v1	201	2161298	2563	10752.7	54982	14241
GCA_011523835.1_ASM1152383v1	206	2143298	2003	10404.4	85643	18462
GCA_009842265.1_ASM984226v1	210	2204380	2616	10497	55815	13894
GCA_913052185.1_ERR598949_bin.25_MetaBAT_v2.12.1_MAG	210	1813648	2009	8636.4	56060	11929
GCA_003526105.1_ASM352610v1	212	1261302	2513	5949.5	20512	6676
GCA_905480115.1_3_20180319_Bin_METABAT_161_1	218	1193826	2512	5476.3	22199	6068
GCA_905480275.1_3_20180319_Bin_METABAT_305_1	219	1474387	2505	6732.4	48273	8199
GCA_913064865.1_ERR2098388_bin.38_MetaBAT_v2.12.1_MAG	220	2073231	2043	9423.8	52837	13187
GCA_913064695.1_ERR2098375_bin.5_MetaBAT_v2.12.1_MAG	226	1323945	2014	5858.2	28474	7480
GCA_018623875.1_ASM1862387v1	228	1770662	2515	7766.1	46164	9916
GCA_001007635.1_ASM100763v1	229	2209101	2010	9646.7	42660	14814
GCA_903855705.1_freshwater_MAG_---_Umea1p2_bin-0949	229	2627092	1570	11472	69848	16202
GCA_003523965.1_ASM352396v1	230	1445197	2510	6283.5	28568	7054
GCA_002737305.1_ASM273730v1	231	1786691	1000	7734.6	59122	13114
GCA_913020095.1_ERR598963_bin.61_MetaBAT_v2.12.1_MAG	235	1523957	2032	6484.9	26451	7911
GCA_018623125.1_ASM1862312v1	238	1279746	2502	5377.1	20136	5828
GCA_009836155.1_ASM983615v1	239	1820281	2501	7616.2	26909	9184
GCA_009843455.1_ASM984345v1	239	2236833	2522	9359.1	43840	12967
GCA_913040905.1_ERR599058_bin.22_MetaBAT_v2.12.1_MAG	243	1498415	2002	6166.3	26702	7457
GCA_012270465.1_ASM1227046v1	245	1784620	2001	7284.2	66867	11665
GCA_903883435.1_freshwater_MAG_---_Ja1-D2_bin-0710	245	2262262	1513	9233.7	67136	13286
GCA_913061455.1_SRR3933184_bin.2_MetaBAT_v2.12.1_MAG	248	1933243	2026	7795.3	39492	10178
GCA_008081095.1_ASM808109v1	249	1161341	2502	4664	19904	4910
GCA_009846115.1_ASM984611v1	252	1871053	2516	7424.8	27062	9881
GCA_009844645.1_ASM984464v1	254	1857244	2501	7312	32460	8561
GCA_009842105.1_ASM984210v1	256	2008295	2500	7844.9	35699	9335
GCA_009844725.1_ASM984472v1	256	1810019	2487	7070.4	41739	8772
GCA_018623675.1_ASM1862367v1	257	1363114	2502	5303.9	28131	5744
GCA_913042965.1_ERR599174_bin.3_MetaBAT_v2.12.1_MAG	267	1900872	2020	7119.4	34638	9115
GCA_000586015.1_SynSpo.0	273	1658709	2003	6075.9	33601	7835
GCA_903888375.1_freshwater_MAG_---_Umea1_bin-1924	273	1229208	1505	4502.6	28326	5832
GCA_009839805.1_ASM983980v1	275	1548369	2502	5630.4	28043	6486
GCA_903858395.1_freshwater_MAG_---_Ja_bin-3540	280	1993130	1525	7118.3	33895	10110
GCA_009839305.1_ASM983930v1	286	1608725	2501	5624.9	22062	6290
GCA_913050445.1_ERR599160_bin.159_MetaBAT_v2.12.1_MAG	288	1245428	2017	4324.4	14923	4625
GCA_903906915.1_freshwater_MAG_---_Umea1p3_bin-942	290	2590512	1525	8932.8	57440	13707
GCA_009846095.1_ASM984609v1	292	2049761	2510	7019.7	30911	8540
GCA_009838425.1_ASM983842v1	296	1314215	2506	4439.9	18542	4606
GCA_012269695.1_ASM1226969v1	296	1553595	2013	5248.6	37055	6210
GCA_009843385.1_ASM984338v1	298	1864972	2506	6258.3	29587	6690
GCA_021731735.1_ASM2173173v1	299	1347703	2502	4507.4	13997	4809
GCA_009845105.1_ASM984510v1	300	1719077	2529	5730.3	24610	6297
GCA_003011125.1_ASM301112v1	305	2668880	598	8750.4	131451	26976
GCA_913060925.1_SRR4030076_bin.3_MetaBAT_v2.12.1_MAG	305	1982405	2002	6499.7	50454	8530
GCA_903872215.1_freshwater_MAG_---_Ja1-D5_bin-150	309	2050841	1508	6637	26614	8957
GCA_009845825.1_ASM984582v1	319	1930695	2500	6052.3	30380	6922
GCA_009837735.1_ASM983773v1	324	1746472	2506	5390.3	19229	5690
GCA_001007625.1_ASM100762v1	326	2271413	2011	6967.5	85098	9322
GCA_019137795.1_ASM1913779v1	334	3498368	278	10474.2	1049061	461129
GCA_903837405.1_freshwater_MAG_---_Ja1_bin-2206	336	2066775	1501	6151.1	56993	8259
GCA_011523155.1_ASM1152315v1	338	1666665	2008	4931	21854	5608
GCA_903866575.1_freshwater_MAG_---_Ja2_bin-0664	344	1781666	1507	5179.3	24652	6640
GCA_903872815.1_freshwater_MAG_---_Ja1-D4_bin-589	348	2068118	1505	5942.9	27253	8469
GCA_020514035.1_ASM2051403v1	352	1180515	2500	3353.7	12127	3286
GCA_913043915.1_ERR599126_bin.4_MetaBAT_v2.12.1_MAG	358	1907085	2010	5327.1	22397	6427
GCA_011523295.1_ASM1152329v1	403	2317121	2002	5749.7	86551	7914
GCA_903887965.1_freshwater_MAG_---_Ja2-D2_bin-0074	410	1880061	1508	4585.5	31486	5785
GCA_903958945.1_freshwater_MAG_---_Loc090519-6m_bin-0743	417	1060706	1502	2543.7	8414	2592
GCA_903911785.1_freshwater_MAG_---_Umea1_bin-1526	425	2561838	1500	6027.9	40523	8333
GCA_903940385.1_freshwater_MAG_---_Loc090907-1m_bin-028	426	948279	1501	2226	12904	2181
GCA_903826325.1_freshwater_MAG_---_Ja2-D4_bin-0682	428	1699666	1517	3971.2	24322	4750
GCA_021156015.1_ASM2115601v1	433	1626742	1034	3756.9	24765	4451
GCA_903870095.1_freshwater_MAG_---_Ja_bin-3348	453	2022611	1502	4464.9	20531	5420
GCA_009919765.1_ASM991976v1	466	1774171	1019	3807.2	28260	5760
GCA_903940285.1_freshwater_MAG_---_Loc090519-7m_bin-0621	467	1392477	1502	2981.7	9837	3135
GCA_903960735.1_freshwater_MAG_---_Loc081215-5m_bin-0692	470	2277954	1502	4846.7	28381	5925
GCA_903931615.1_freshwater_MAG_---_Ja2_bin-1718	477	1363837	1502	2859.2	14314	2949
GCA_903897165.1_freshwater_MAG_---_Ja1-D2_bin-1599	482	2051922	1506	4257.1	16994	5019
GCA_011525445.1_ASM1152544v1	488	2768924	2005	5674	35723	7231
GCA_903835175.1_freshwater_MAG_---_KT_bin-0714	510	1395430	1504	2736.1	9630	2835
GCA_021156025.1_ASM2115602v1	541	1398902	805	2585.8	12561	2692
GCA_903935055.1_freshwater_MAG_---_Loc090519-1m_bin-0795	552	1675396	1504	3035.1	22645	3273
GCA_019137755.1_ASM1913775v1	666	3664742	267	5502.6	1053165	461129
GCA_021156005.1_ASM2115600v1	1072	1718291	200	1602.9	7643	1793
GCA_021156065.1_ASM2115606v1	1208	2116590	316	1752.1	12805	1876

## Sheet: S_2 1100_Prochlorococcus
Prochlorococcus Genomes	num_seqs	sum_len	min_len	avg_len	max_len	N50
GCA_000007925.1_ASM792v1	1	1751080	1751080	1751080	1751080	1751080
GCA_000011465.1_ASM1146v1	1	1657990	1657990	1657990	1657990	1657990
GCA_000011485.1_ASM1148v1	1	2410873	2410873	2410873	2410873	2410873
GCA_000012465.1_ASM1246v1	1	1842899	1842899	1842899	1842899	1842899
GCA_000012645.1_ASM1264v1	1	1709204	1709204	1709204	1709204	1709204
GCA_000015645.1_ASM1564v1	1	1669886	1669886	1669886	1669886	1669886
GCA_000015665.1_ASM1566v1	1	1704176	1704176	1704176	1704176	1704176
GCA_000015685.1_ASM1568v1	1	1864731	1864731	1864731	1864731	1864731
GCA_000015705.1_ASM1570v1	1	2682675	2682675	2682675	2682675	2682675
GCA_000015965.1_ASM1596v1	1	1641879	1641879	1641879	1641879	1641879
GCA_000018065.1_ASM1806v1	1	1738790	1738790	1738790	1738790	1738790
GCA_000018585.1_ASM1858v1	1	1688963	1688963	1688963	1688963	1688963
GCA_000158595.1_ASM15859v1	1	1691453	1691453	1691453	1691453	1691453
GCA_000218705.1_HNLC1	1	1569623	1569623	1569623	1569623	1569623
GCA_000218745.1_HNLC2	1	1484494	1484494	1484494	1484494	1484494
GCA_000757845.1_ASM75784v1	1	1780061	1780061	1780061	1780061	1780061
GCA_000757865.1_ASM75786v1	1	1929203	1929203	1929203	1929203	1929203
GCA_001989415.1_ASM198941v1	1	1656133	1656133	1656133	1656133	1656133
GCA_001989435.1_ASM198943v1	1	1657699	1657699	1657699	1657699	1657699
GCA_001989455.1_ASM198945v1	1	1656322	1656322	1656322	1656322	1656322
GCA_017644375.1_ASM1764437v1	2	1671137	105984	835568	1565153	1565153
GCA_017644495.1_ASM1764449v1	2	1662178	838	831089	1661340	1661340
GCA_017695975.1_ASM1769597v1	2	1652921	611256	826460	1041665	1041665
GCA_017696015.1_ASM1769601v1	2	1734399	667869	867200	1066530	1066530
GCA_017696205.1_ASM1769620v1	2	1697959	636556	848980	1061403	1061403
GCA_017696245.1_ASM1769624v1	2	1657660	628932	828830	1028728	1028728
GCA_019651555.1_ASM1965155v1	2	1362522	226894	681261	1135628	1135628
GCA_017695955.1_ASM1769595v1	3	1642829	425747	547610	620742	596340
GCA_017696055.1_ASM1769605v1	3	1651015	50872	550338	1019189	1019189
GCA_017696175.1_ASM1769617v1	3	1668840	439285	556280	641625	587930
GCA_017696275.1_ASM1769627v1	3	1672276	415543	557425	653514	603219
GCA_000760115.1_ASM76011v1	4	1669823	1309	417456	1237529	1237529
GCA_003279215.1_ASM327921v1	4	134516	3117	33629	45953	45685
GCA_017644325.1_ASM1764432v1	4	1631569	8931	407892	1017773	1017773
GCA_017644405.1_ASM1764440v1	4	1669812	1074	417453	1630219	1630219
GCA_017644425.1_ASM1764442v1	4	1704328	7802	426082	1560639	1560639
GCA_017696035.1_ASM1769603v1	4	1667184	61542	416796	972207	972207
GCA_017696085.1_ASM1769608v1	4	1631014	5102	407754	1009863	1009863
GCA_019324845.1_ASM1932484v1	4	1653424	1007	413356	1043453	1043453
GCA_017644345.1_ASM1764434v1	5	1657416	512	331483	1654555	1654555
GCA_017644365.1_ASM1764436v1	5	1702619	594	340524	1699314	1699314
GCA_017644525.1_ASM1764452v1	5	1721994	38680	344399	751970	489313
GCA_017644685.1_ASM1764468v1	5	1671773	622	334355	1418227	1418227
GCA_017695965.1_ASM1769596v1	5	1672347	35575	334469	661723	606023
GCA_017696315.1_ASM1769631v1	5	1729635	3107	345927	641799	596025
GCA_019325055.1_ASM1932505v1	5	1697391	105720	339478	943724	943724
GCA_019325115.1_ASM1932511v1	5	1661465	964	332293	974765	974765
GCA_000760175.1_ASM76017v1	6	1707342	2852	284557	766159	547047
GCA_017644295.1_ASM1764429v1	6	1709288	683	284881	1613766	1613766
GCA_017644545.1_ASM1764454v1	6	1649056	538	274843	1645680	1645680
GCA_017644585.1_ASM1764458v1	6	1655153	692	275859	1599706	1599706
GCA_017696075.1_ASM1769607v1	6	1673779	74912	278963	746610	355646
GCA_000760215.1_ASM76021v1	7	1752482	1631	250355	792996	434668
GCA_003208055.1_ASM320805v1	7	1795147	8623	256450	779354	377251
GCA_003282725.1_ASM328272v1	7	179082	2825	25583.1	72429	44721
GCA_017644485.1_ASM1764448v1	7	1705525	7745	243646	703610	495930
GCA_019325005.1_ASM1932500v1	7	1665155	12844	237879	700742	313073
GCA_902510835.1_AG-313-K23	7	100660	2565	14380	38095	23064
GCA_000759875.1_ASM75987v1	8	1654739	1229	206842	554753	328627
GCA_003208065.1_ASM320806v1	8	1746033	66190	218254	579406	335809
GCA_017644665.1_ASM1764466v1	8	1687916	2097	210990	943488	943488
GCA_019325015.1_ASM1932501v1	8	1660223	13162	207528	418241	309243
GCA_000760195.1_ASM76019v1	9	1750918	3110	194546	513189	511704
GCA_000760275.1_ASM76027v1	9	1751015	2972	194557	563258	446270
GCA_002812945.1_ASM281294v1	9	1614308	33636	179368	351972	224121
GCA_019324905.1_ASM1932490v1	9	1668526	976	185392	473550	441484
GCA_019324945.1_ASM1932494v1	9	1665171	3159	185019	700743	306057
GCA_019324955.1_ASM1932495v1	9	1624927	12822	180547	461524	383372
GCA_902524855.1_AG-895-L20	9	242797	2359	26977.4	132375	132375
GCA_902542305.1_AG-900-D17	9	238232	2185	26470.2	62930	39611
GCA_000760055.1_ASM76005v1	10	1658664	13973	165866	361189	259210
GCA_003215975.1_ASM321597v1	10	532342	2413	53234.2	165418	122681
GCA_017644465.1_ASM1764446v1	10	1687597	500	168760	1679651	1679651
GCA_017644605.1_ASM1764460v1	10	1665804	1692	166580	441876	410660
GCA_017644615.1_ASM1764461v1	10	1692736	503	169274	1684840	1684840
GCA_019324835.1_ASM1932483v1	10	1671599	1142	167160	416168	273791
GCA_000759885.1_ASM75988v1	11	1624310	1469	147664	459909	416038
GCA_000760075.1_ASM76007v1	11	1657550	5180	150686	557610	367597
GCA_003282535.1_ASM328253v1	11	318947	2242	28995.2	159887	159887
GCA_003283475.1_ASM328347v1	11	186806	2746	16982.4	50444	35638
GCA_017644555.1_ASM1764455v1	11	1657348	502	150668	1649576	1649576
GCA_019324885.1_ASM1932488v1	11	1736386	1024	157853	329076	263907
GCA_000760355.1_ASM76035v1	12	1746977	4314	145581	468464	232789
GCA_001631985.1_ASM163198v1	12	2498944	601	208245	772618	486153
GCA_019324985.1_ASM1932498v1	12	1681444	1205	140120	608731	308149
GCA_019325105.1_ASM1932510v1	12	1656121	1003	138010	549695	391903
GCA_902580985.1_AG-911-C09	12	275251	2077	22937.6	111698	55372
GCA_000759855.1_ASM75985v1	13	1699937	1163	130764	322433	170362
GCA_003214735.1_ASM321473v1	13	266116	2469	20470.5	69339	33087
GCA_902517015.1_AG-325-M22	13	49930	2075	3840.8	10621	4040
GCA_902583935.1_AG-912-I21	13	448220	2614	34478.5	155729	72010
GCA_902626265.1_AH-321-B17	13	218476	2567	16805.8	43477	33166
GCA_000760155.1_ASM76015v1	14	1754063	10273	125290	353379	326623
GCA_003209975.1_ASM320997v1	14	270893	2264	19349.5	148363	148363
GCA_003215455.1_ASM321545v1	14	394350	2213	28167.9	135235	72605
GCA_019324925.1_ASM1932492v1	14	1714716	2374	122480	417527	226007
GCA_902514845.1_AG-325-B07	14	54388	2136	3884.9	5680	4573
GCA_902517955.1_AG-333-B07	14	91609	2924	6543.5	14037	7424
GCA_003280695.1_ASM328069v1	15	498766	2388	33251.1	219188	97721
GCA_019649475.1_ASM1964947v1	15	209424	4980	13961.6	45103	20214
GCA_000760035.1_ASM76003v1	16	1690556	1162	105660	393049	221824
GCA_003208875.1_ASM320887v1	16	1645990	2795	102874	422116	205765
GCA_003212715.1_ASM321271v1	16	199221	2163	12451.3	41067	23459
GCA_003213995.1_ASM321399v1	16	684985	4461	42811.6	114755	55937
GCA_902552235.1_AG-903-M06	16	582694	2082	36418.4	148970	79903
GCA_000759975.1_ASM75997v1	17	1745343	1155	102667	383692	242124
GCA_000760015.1_ASM76001v1	17	1711064	1153	100651	395981	189094
GCA_000760095.1_ASM76009v1	17	1666808	11728	98047.5	474619	110519
GCA_002720205.1_ASM272020v1	17	792564	15371	46621.4	126453	56418
GCA_003279855.1_ASM327985v1	17	1661104	2347	97712	538222	186778
GCA_003284345.1_ASM328434v1	17	355689	2390	20922.9	117339	36447
GCA_902521945.1_AG-333-M14	17	68612	2342	4036	6231	4231
GCA_902570585.1_AG-909-E14	17	442172	2070	26010.1	143579	97199
GCA_902586725.1_AG-913-F13	17	634505	2782	37323.8	286052	75251
GCA_902603265.1_AG-457-J06	17	101710	2069	5982.9	11003	7921
GCA_000759935.1_ASM75993v1	18	1697748	1659	94319.3	307275	137374
GCA_003215655.1_ASM321565v1	18	1843369	2039	102409	618426	206253
GCA_003279325.1_ASM327932v1	18	290012	2023	16111.8	69244	43003
GCA_003282745.1_ASM328274v1	18	268123	2046	14895.7	80757	25533
GCA_902594065.1_AG-915-F06	18	293032	2149	16279.6	41012	24941
GCA_902621765.1_AG-921-F11	18	209617	2004	11645.4	33313	16840
GCA_902622435.1_AG-893-K05	18	1516617	2152	84256.5	368458	208742
GCA_902627235.1_AH-321-I18	18	386346	2660	21463.7	165205	43924
GCA_000760255.1_ASM76025v1	19	1752772	3014	92251.2	400814	187268
GCA_003216055.1_ASM321605v1	19	438708	2062	23089.9	76561	57378
GCA_003278245.1_ASM327824v1	19	731500	2007	38500	140913	108191
GCA_003280025.1_ASM328002v1	19	1694833	6071	89201.7	271982	131361
GCA_003283825.1_ASM328382v1	19	194320	2620	10227.4	60212	11697
GCA_902595995.1_AG-915-P16	19	506562	2178	26661.2	117796	70498
GCA_902599705.1_AG-453-L16	19	372849	2681	19623.6	62924	26878
GCA_000760235.1_ASM76023v1	20	1841163	1124	92058.2	588843	182484
GCA_003215895.1_ASM321589v1	20	959905	2225	47995.3	187154	119031
GCA_003216775.1_ASM321677v1	20	1635769	2419	81788.5	200633	154426
GCA_003279015.1_ASM327901v1	20	1592054	2630	79602.7	223226	179178
GCA_003279265.1_ASM327926v1	20	269424	2128	13471.2	51540	23040
GCA_003281365.1_ASM328136v1	20	1567557	2115	78377.9	375240	180916
GCA_003282665.1_ASM328266v1	20	329172	2752	16458.6	53804	34525
GCA_003283675.1_ASM328367v1	20	347214	2092	17360.7	51359	26174
GCA_003284055.1_ASM328405v1	20	220822	2004	11041.1	43415	17770
GCA_003284355.1_ASM328435v1	20	287318	2123	14365.9	69466	22089
GCA_017644445.1_ASM1764444v1	20	1684763	500	84238.2	1317473	1317473
GCA_902521415.1_AG-333-L14	20	121255	2117	6062.8	18746	8444
GCA_902537495.1_AG-349-K15	20	443377	2718	22168.8	116085	51501
GCA_902538355.1_AG-899-F09	20	651932	3885	32596.6	119463	67702
GCA_902561345.1_AG-404-D19	20	164737	2127	8236.9	30480	17388
GCA_902584105.1_AG-430-N09	20	118815	2279	5940.8	15585	6726
GCA_902598335.1_AG-453-G18	20	257857	2722	12892.9	37906	16125
GCA_000759955.1_ASM75995v1	21	1672416	2891	79638.9	299563	145955
GCA_003281605.1_ASM328160v1	21	1524652	2033	72602.5	496282	354096
GCA_003282755.1_ASM328275v1	21	154309	2024	7348	28020	9067
GCA_003283315.1_ASM328331v1	21	172047	2029	8192.7	23214	13295
GCA_003283775.1_ASM328377v1	21	190276	2460	9060.8	24716	13646
GCA_902582035.1_AG-430-F18	21	87342	2021	4159.1	7780	4916
GCA_902614045.1_AG-918-O16	21	402919	2153	19186.6	101806	43317
GCA_902619355.1_AG-920-F21	21	682238	2209	32487.5	91181	54228
GCA_000759865.1_ASM75986v1	22	1685398	1223	76609	250154	117620
GCA_000760375.1_ASM76037v1	22	1754053	3079	79729.7	264302	124224
GCA_003278605.1_ASM327860v1	22	1537562	2012	69889.2	251693	119779
GCA_003278665.1_ASM327866v1	22	865356	2124	39334.4	256327	98499
GCA_003284035.1_ASM328403v1	22	317236	2127	14419.8	68223	21608
GCA_003284365.1_ASM328436v1	22	321570	2141	14616.8	49754	21010
GCA_003331725.1_ASM333172v1	22	1278176	12021	58098.9	243092	86881
GCA_902564035.1_AG-404-O11	22	236908	2018	10768.5	35841	28661
GCA_902633875.1_AG-430-L11	22	134828	2247	6128.5	17277	7970
GCA_003214315.1_ASM321431v1	23	1619825	2227	70427.2	223977	159240
GCA_003278545.1_ASM327854v1	23	1648612	2432	71678.8	513295	176379
GCA_003278775.1_ASM327877v1	23	767113	2004	33352.7	133159	80062
GCA_003280335.1_ASM328033v1	23	1553528	2479	67544.7	268728	194264
GCA_003214175.1_ASM321417v1	24	1498119	2545	62421.6	356692	184545
GCA_003279785.1_ASM327978v1	24	1721047	2121	71710.3	221827	111086
GCA_003280965.1_ASM328096v1	24	1581931	2122	65913.8	274390	124130
GCA_003281505.1_ASM328150v1	24	1498306	2055	62429.4	306637	115565
GCA_003282285.1_ASM328228v1	24	499680	2061	20820	111086	49168
GCA_003283285.1_ASM328328v1	24	272816	2001	11367.3	46862	27884
GCA_003283835.1_ASM328383v1	24	195290	2005	8137.1	22279	11853
GCA_003284115.1_ASM328411v1	24	304597	2325	12691.5	38609	19589
GCA_902557525.1_AG-905-A20	24	336375	2172	14015.6	65301	26358
GCA_902602145.1_AG-917-I07	24	976489	2143	40687	233998	86271
GCA_003278725.1_ASM327872v1	25	740959	2915	29638.4	92276	42383
GCA_003279085.1_ASM327908v1	25	1593016	2048	63720.6	435251	186071
GCA_003279865.1_ASM327986v1	25	1609845	2015	64393.8	179459	128534
GCA_003281205.1_ASM328120v1	25	1476354	2105	59054.2	247990	198817
GCA_003281235.1_ASM328123v1	25	971350	2127	38854	315851	94930
GCA_003281385.1_ASM328138v1	25	1497472	2838	59898.9	218656	141954
GCA_003282045.1_ASM328204v1	25	464855	2139	18594.2	57940	36357
GCA_902571145.1_AG-909-I11	25	835459	2013	33418.4	127858	73441
GCA_902600495.1_AG-453-N15	25	271784	2047	10871.4	35139	20726
GCA_001632025.1_ASM163202v1	26	2440679	664	93872.3	502848	326490
GCA_001632075.1_ASM163207v1	26	2500454	541	96171.3	839702	494475
GCA_003212495.1_ASM321249v1	26	762820	2367	29339.2	138952	50898
GCA_003215855.1_ASM321585v1	26	543211	2354	20892.7	95575	31952
GCA_003216615.1_ASM321661v1	26	1605846	2437	61763.3	239388	109456
GCA_003278305.1_ASM327830v1	26	1161170	2990	44660.4	257821	78895
GCA_003279105.1_ASM327910v1	26	1463307	2085	56281	481130	116244
GCA_003280805.1_ASM328080v1	26	1432877	2144	55110.7	197374	100737
GCA_003281455.1_ASM328145v1	26	1421082	3026	54657	205392	101026
GCA_003282615.1_ASM328261v1	26	208992	2086	8038.2	26188	11878
GCA_902534615.1_AG-349-A09	26	530744	2091	20413.2	80044	32145
GCA_001632045.1_ASM163204v1	27	2584744	812	95731.3	816149	232924
GCA_001632145.1_ASM163214v1	27	2548000	824	94370.4	800664	391365
GCA_003209655.1_ASM320965v1	27	1634928	2214	60552.9	545159	188955
GCA_003215475.1_ASM321547v1	27	1341328	2036	49678.8	203678	79362
GCA_003215595.1_ASM321559v1	27	640246	2054	23712.8	95062	59066
GCA_003216855.1_ASM321685v1	27	1029944	2634	38146.1	118174	60489
GCA_003280615.1_ASM328061v1	27	647015	2087	23963.5	76336	40477
GCA_003281925.1_ASM328192v1	27	570862	2009	21143	102982	52697
GCA_902559455.1_AG-905-J20	27	611597	2195	22651.7	105073	40111
GCA_001632065.1_ASM163206v1	28	2590341	812	92512.2	687899	296926
GCA_003216535.1_ASM321653v1	28	1614457	2027	57659.2	252564	123832
GCA_003278625.1_ASM327862v1	28	1360080	2139	48574.3	198885	101790
GCA_003280995.1_ASM328099v1	28	1516538	2508	54162.1	178123	106558
GCA_003282645.1_ASM328264v1	28	294564	2065	10520.1	36329	17227
GCA_003284285.1_ASM328428v1	28	496564	2272	17734.4	63635	31058
GCA_902545745.1_AG-901-A20	28	504087	2254	18003.1	84664	52060
GCA_902571615.1_AG-422-D02	28	894179	2366	31935	177281	93434
GCA_902601815.1_AG-457-B10	28	169193	2082	6042.6	16272	6956
GCA_902611085.1_AG-917-P01	28	883185	2677	31542.3	131886	65703
GCA_902621475.1_AG-893-G02	28	696276	2163	24867	94361	71155
GCA_003213955.1_ASM321395v1	29	1664652	2234	57401.8	317932	136174
GCA_003215715.1_ASM321571v1	29	643297	2405	22182.7	73104	40108
GCA_003215795.1_ASM321579v1	29	912028	2209	31449.2	164384	74226
GCA_003216175.1_ASM321617v1	29	1583466	2058	54602.3	332752	111437
GCA_003278285.1_ASM327828v1	29	735386	2360	25358.1	76005	45499
GCA_003278945.1_ASM327894v1	29	837619	2006	28883.4	116470	72825
GCA_003279045.1_ASM327904v1	29	1057338	2129	36459.9	98386	62826
GCA_003280055.1_ASM328005v1	29	1781405	2476	61427.8	212376	156112
GCA_003282005.1_ASM328200v1	29	496310	2223	17114.1	70574	30232
GCA_003283305.1_ASM328330v1	29	214142	2023	7384.2	25936	10882
GCA_019325045.1_ASM1932504v1	29	1834861	540	63271.1	578556	143471
GCA_902569085.1_AG-908-P06	29	594588	2102	20503	91959	40039
GCA_902590015.1_AG-439-L21	29	451355	2460	15564	106997	30022
GCA_902598505.1_AG-453-I02	29	463314	2196	15976.3	97399	26156
GCA_902611725.1_AG-891-B08	29	1057214	2112	36455.7	209714	90502
GCA_003209715.1_ASM320971v1	30	1568271	2348	52275.7	191296	126138
GCA_003212395.1_ASM321239v1	30	1490193	2484	49673.1	313760	92433
GCA_003215775.1_ASM321577v1	30	1503784	3957	50126.1	178987	92170
GCA_003215865.1_ASM321586v1	30	897509	2227	29917	138278	49748
GCA_003216095.1_ASM321609v1	30	489435	2009	16314.5	96701	42208
GCA_003216415.1_ASM321641v1	30	1493356	2087	49778.5	271818	89688
GCA_003280575.1_ASM328057v1	30	1524965	2565	50832.2	265933	103233
GCA_003280835.1_ASM328083v1	30	1547190	2054	51573	278113	204441
GCA_003281315.1_ASM328131v1	30	1509006	2332	50300.2	300485	136459
GCA_019325065.1_ASM1932506v1	30	1778780	532	59292.7	278631	204586
GCA_902538225.1_AG-349-M17	30	1060654	2347	35355.1	174123	107042
GCA_902578845.1_AG-911-E06	30	845492	2423	28183.1	111360	68415
GCA_902583265.1_AG-912-J14	30	1039904	2222	34663.5	201586	77776
GCA_003210155.1_ASM321015v1	31	1453179	2023	46876.7	343781	104505
GCA_003215335.1_ASM321533v1	31	1783663	2045	57537.5	318546	180642
GCA_003215815.1_ASM321581v1	31	783108	2354	25261.5	270657	55082
GCA_003278505.1_ASM327850v1	31	503776	2023	16250.8	104388	25997
GCA_003280775.1_ASM328077v1	31	1415685	2420	45667.3	193266	88180
GCA_003281685.1_ASM328168v1	31	1502555	2955	48469.5	291512	82129
GCA_003282785.1_ASM328278v1	31	585972	2069	18902.3	111699	32866
GCA_003283615.1_ASM328361v1	31	415004	2204	13387.2	61935	18682
GCA_003283945.1_ASM328394v1	31	398905	2232	12867.9	58201	18192
GCA_902526145.1_AG-896-A10	31	252032	2031	8130.1	17921	11752
GCA_902542205.1_AG-900-D08	31	484321	2459	15623.3	76914	26383
GCA_902584845.1_AG-435-A18	31	284999	2065	9193.5	28813	14041
GCA_003210285.1_ASM321028v1	32	1577724	2032	49303.9	292448	115573
GCA_003214355.1_ASM321435v1	32	1600365	2062	50011.4	355584	189106
GCA_003215435.1_ASM321543v1	32	1692760	2406	52898.8	290947	179279
GCA_003215675.1_ASM321567v1	32	628943	2033	19654.5	74134	36580
GCA_003278225.1_ASM327822v1	32	1272788	2167	39774.6	237033	88587
GCA_003278455.1_ASM327845v1	32	1025160	2253	32036.3	194276	52764
GCA_003279125.1_ASM327912v1	32	788178	2075	24630.6	129426	37177
GCA_003279415.1_ASM327941v1	32	489314	2061	15291.1	51776	34775
GCA_003280655.1_ASM328065v1	32	1592611	2814	49769.1	323530	124097
GCA_003281485.1_ASM328148v1	32	1403792	2310	43868.5	204178	87429
GCA_003281545.1_ASM328154v1	32	725890	3070	22684.1	109098	34603
GCA_902519915.1_AG-894-I06	32	1491009	2405	46594	250850	172125
GCA_902520365.1_AG-333-I16	32	132814	2032	4150.4	9106	4668
GCA_902536725.1_AG-349-G23	32	1410508	2866	44078.4	151793	92825
GCA_902545955.1_AG-901-B16	32	652388	2010	20387.1	106416	37511
GCA_902592635.1_AG-447-E10	32	480099	2020	15003.1	47074	26296
GCA_902600805.1_AG-453-O17	32	457166	2189	14286.4	75160	23942
GCA_003209675.1_ASM320967v1	33	1443471	2067	43741.5	206148	90452
GCA_003213335.1_ASM321333v1	33	1445102	2312	43791	249607	95791
GCA_003279285.1_ASM327928v1	33	377970	2071	11453.6	63457	26420
GCA_003280325.1_ASM328032v1	33	859267	2316	26038.4	114464	46030
GCA_003280985.1_ASM328098v1	33	1180834	2091	35782.8	172759	64299
GCA_003281955.1_ASM328195v1	33	483633	2092	14655.5	47913	24977
GCA_902516365.1_AG-325-J19	33	154045	2285	4668	11305	4535
GCA_902518475.1_AG-894-C11	33	1288578	3152	39047.8	283717	101718
GCA_902522675.1_AG-895-C15	33	772369	2037	23405.1	114294	60208
GCA_902545685.1_AG-360-I18	33	234716	2003	7112.6	18807	9031
GCA_902584875.1_AG-912-P07	33	1331553	2144	40350.1	114678	78280
GCA_902595615.1_AG-915-O02	33	1582033	2226	47940.4	257397	119609
GCA_902603335.1_AG-457-J13	33	298275	2096	9038.6	23070	13624
GCA_902615165.1_AG-891-O02	33	756476	2255	22923.5	60488	46060
GCA_902623065.1_AH-287-B10	33	798665	2064	24202	144713	59391
GCA_902729465.1_AH-321-P23	33	1160991	2405	35181.5	181943	63877
GCA_001632125.1_ASM163212v1	34	2591587	749	76223.1	715496	328388
GCA_003212375.1_ASM321237v1	34	1180721	2091	34727.1	240511	78721
GCA_003216335.1_ASM321633v1	34	791578	2053	23281.7	139399	41994
GCA_003216835.1_ASM321683v1	34	1533944	2266	45116	271658	102368
GCA_003278375.1_ASM327837v1	34	763517	2019	22456.4	92216	46135
GCA_003278955.1_ASM327895v1	34	1335039	2445	39265.9	137066	63171
GCA_003279565.1_ASM327956v1	34	1626188	2023	47829.1	192229	130851
GCA_003280405.1_ASM328040v1	34	792439	2019	23307	123984	34813
GCA_003281585.1_ASM328158v1	34	1285259	2050	37801.7	421335	183906
GCA_003281625.1_ASM328162v1	34	1473772	2151	43346.2	334005	80034
GCA_003282585.1_ASM328258v1	34	385518	2190	11338.8	47822	24522
GCA_003283345.1_ASM328334v1	34	328700	2010	9667.6	26011	13369
GCA_003283525.1_ASM328352v1	34	449261	2196	13213.6	73091	19568
GCA_003283965.1_ASM328396v1	34	364684	2019	10726	38802	17346
GCA_902525075.1_AG-895-M21	34	1400812	2189	41200.4	239881	84336
GCA_902535425.1_AG-349-D02	34	357446	2048	10513.1	37842	17776
GCA_902569905.1_AG-414-N05	34	836658	2227	24607.6	113291	63940
GCA_902582185.1_AG-912-E11	34	714554	2470	21016.3	97377	37340
GCA_902588035.1_AG-913-J11	34	1184435	2065	34836.3	221337	88388
GCA_902589575.1_AG-439-I03	34	799032	2493	23500.9	95510	34738
GCA_902597005.1_AG-916-E18	34	842671	2330	24784.4	111159	41463
GCA_902599245.1_AG-453-K06	34	316226	2229	9300.8	28022	11889
GCA_902621495.1_AG-893-F20	34	1258698	2062	37020.5	191707	84645
GCA_902623115.1_AG-893-M04	34	672827	2100	19789	103606	33699
GCA_003215315.1_ASM321531v1	35	1164213	2183	33263.2	148291	115591
GCA_003215545.1_ASM321554v1	35	1145608	2083	32731.7	219109	57450
GCA_003215985.1_ASM321598v1	35	856961	2009	24484.6	107146	50932
GCA_003216275.1_ASM321627v1	35	1848560	2047	52816	278977	123638
GCA_003216465.1_ASM321646v1	35	1559102	2158	44545.8	299637	134843
GCA_003278925.1_ASM327892v1	35	1517440	2061	43355.4	225212	106080
GCA_003279335.1_ASM327933v1	35	610661	2236	17447.5	54938	39196
GCA_003280765.1_ASM328076v1	35	659930	2070	18855.1	68675	30493
GCA_003281445.1_ASM328144v1	35	1454557	2184	41558.8	206789	166972
GCA_003281645.1_ASM328164v1	35	1456849	2248	41624.3	369930	100177
GCA_003282565.1_ASM328256v1	35	364482	2036	10413.8	37726	18299
GCA_902523415.1_AG-895-F05	35	885309	2055	25294.5	194086	70073
GCA_902534835.1_AG-898-I07	35	587462	2031	16784.6	136775	27228
GCA_902537005.1_AG-349-I19	35	829141	2109	23689.7	172401	59820
GCA_902537995.1_AG-899-E18	35	1203215	2168	34377.6	159194	91557
GCA_902550485.1_AG-903-E23	35	854712	2107	24420.3	168707	48916
GCA_902571455.1_AG-422-C17	35	236510	2052	6757.4	24497	8015
GCA_902601255.1_AG-917-E11	35	1268368	2148	36239.1	253391	81855
GCA_902615955.1_AG-892-A13	35	277433	2088	7926.7	29368	10596
GCA_003210945.1_ASM321094v1	36	926484	2093	25735.7	164354	51213
GCA_003212535.1_ASM321253v1	36	1279919	2003	35553.3	219451	65380
GCA_003213815.1_ASM321381v1	36	1498982	2114	41638.4	156886	95395
GCA_003214955.1_ASM321495v1	36	1390573	2082	38627	185885	104573
GCA_003216455.1_ASM321645v1	36	1144060	2094	31779.4	215861	62647
GCA_003279005.1_ASM327900v1	36	1411991	2460	39222	177359	80724
GCA_003280375.1_ASM328037v1	36	992663	2123	27574	147408	57815
GCA_003280855.1_ASM328085v1	36	873010	2256	24250.3	162086	37380
GCA_003281225.1_ASM328122v1	36	1649271	2016	45813.1	319667	105136
GCA_003281255.1_ASM328125v1	36	1534788	2058	42633	268963	90955
GCA_003281335.1_ASM328133v1	36	1469081	2198	40807.8	254678	101493
GCA_003282355.1_ASM328235v1	36	361666	2233	10046.3	47291	19832
GCA_003282595.1_ASM328259v1	36	435202	2022	12088.9	46313	26031
GCA_003283635.1_ASM328363v1	36	578346	2143	16065.2	79849	56698
GCA_902528325.1_AG-896-J14	36	446187	2048	12394.1	63797	22248
GCA_902551545.1_AG-903-J11	36	1095607	2429	30433.5	295481	65991
GCA_902566175.1_AG-908-C19	36	606479	2243	16846.6	83290	29565
GCA_902582565.1_AG-912-D07	36	838890	2435	23302.5	138728	61758
GCA_003209835.1_ASM320983v1	37	397565	2150	10745	45046	15515
GCA_003215415.1_ASM321541v1	37	1280359	2092	34604.3	172794	77651
GCA_003215725.1_ASM321572v1	37	1332790	2042	36021.4	202287	90322
GCA_003216915.1_ASM321691v1	37	1416706	2809	38289.4	119694	80116
GCA_003216955.1_ASM321695v1	37	1729312	2069	46738.2	288691	156330
GCA_003278195.1_ASM327819v1	37	1583192	2255	42789	195983	90342
GCA_003278385.1_ASM327838v1	37	646218	2401	17465.4	80852	29257
GCA_003278445.1_ASM327844v1	37	1085527	2036	29338.6	206187	47245
GCA_003279445.1_ASM327944v1	37	1620738	2005	43803.7	276513	103942
GCA_003279845.1_ASM327984v1	37	1499217	2057	40519.4	209991	77673
GCA_003280565.1_ASM328056v1	37	1577421	2026	42633	207354	101178
GCA_003281285.1_ASM328128v1	37	866944	2268	23430.9	157210	39832
GCA_003281405.1_ASM328140v1	37	1566220	2668	42330.3	249493	82116
GCA_003331715.1_ASM333171v1	37	781345	10236	21117.4	59189	23013
GCA_902543475.1_AG-359-P22	37	1044848	2052	28239.1	114495	55561
GCA_902546595.1_AG-360-L21	37	395956	2167	10701.5	40106	14001
GCA_902565665.1_AG-908-A22	37	929491	2036	25121.4	142463	107462
GCA_902573045.1_AG-422-I13	37	748413	2010	20227.4	80089	39179
GCA_902612525.1_AG-918-I04	37	815131	2672	22030.6	115131	36722
GCA_902622555.1_AH-287-A06	37	850428	2010	22984.5	226222	66483
GCA_003210415.1_ASM321041v1	38	416977	2014	10973.1	44642	19248
GCA_003211815.1_ASM321181v1	38	182961	2011	4814.8	11694	5328
GCA_003212695.1_ASM321269v1	38	1551218	2535	40821.5	178708	81214
GCA_003215555.1_ASM321555v1	38	1414612	2046	37226.6	164346	85053
GCA_003215635.1_ASM321563v1	38	1411358	2166	37141	164315	85551
GCA_003278585.1_ASM327858v1	38	1484681	2016	39070.6	146576	81983
GCA_003279945.1_ASM327994v1	38	1546107	2116	40687	390212	110888
GCA_003280085.1_ASM328008v1	38	1419431	2024	37353.4	228747	81886
GCA_003280185.1_ASM328018v1	38	780919	2134	20550.5	135910	29842
GCA_003281185.1_ASM328118v1	38	1477666	2271	38885.9	196980	108142
GCA_902520935.1_AG-333-J22	38	416115	2025	10950.4	44369	15602
GCA_902535175.1_AG-349-C13	38	1522417	2087	40063.6	189040	88821
GCA_902583025.1_AG-430-L08	38	298912	2261	7866.1	32376	9669
GCA_902595175.1_AG-915-N17	38	1112619	2116	29279.4	177996	70557
GCA_902602255.1_AG-457-D05	38	288848	2027	7601.3	28980	11081
GCA_902602905.1_AG-457-F19	38	289683	2183	7623.2	27675	9718
GCA_902611825.1_AG-891-B16	38	428764	2036	11283.3	40125	24052
GCA_902618795.1_AG-892-L04	38	1073069	2127	28238.7	142894	77034
GCA_003209735.1_ASM320973v1	39	849890	2076	21792.1	108697	40836
GCA_003278015.1_ASM327801v1	39	1720847	2364	44124.3	178629	143056
GCA_003280895.1_ASM328089v1	39	1393450	2312	35729.5	180192	63073
GCA_902521405.1_AG-894-O08	39	1446736	2276	37095.8	147333	76753
GCA_902527105.1_AG-896-E23	39	1449637	2024	37170.2	185895	99825
GCA_902536555.1_AG-349-G15	39	968566	2063	24835	191923	69156
GCA_902601265.1_AG-457-A02	39	374521	2065	9603.1	26304	12722
GCA_902605265.1_AG-461-F11	39	357826	2124	9175	28954	13339
GCA_902616055.1_AG-892-A23	39	1331855	2030	34150.1	141312	99837
GCA_902616595.1_AG-892-C17	39	1289582	2078	33066.2	209903	60537
GCA_902632285.1_AH-326-M03	39	327433	2104	8395.7	26435	13857
GCA_003209795.1_ASM320979v1	40	1136101	2083	28402.5	152678	51187
GCA_003210135.1_ASM321013v1	40	1453684	2096	36342.1	133541	62147
GCA_003212215.1_ASM321221v1	40	705748	2056	17643.7	155181	32937
GCA_003214215.1_ASM321421v1	40	1150210	2335	28755.3	177065	57949
GCA_003214295.1_ASM321429v1	40	1323692	2022	33092.3	179892	59428
GCA_003279055.1_ASM327905v1	40	1557900	2058	38947.5	314782	99033
GCA_003280105.1_ASM328010v1	40	1457281	2122	36432	133180	61457
GCA_003280165.1_ASM328016v1	40	1043499	2024	26087.5	93311	44155
GCA_003283465.1_ASM328346v1	40	337563	2108	8439.1	22416	14152
GCA_902521235.1_AG-894-N05	40	1542403	2002	38560.1	266548	98127
GCA_902609395.1_AG-470-G02	40	160541	2084	4013.5	8223	4294
GCA_902616695.1_AG-892-C23	40	798874	2065	19971.8	93734	38520
GCA_902626425.1_AH-321-C04	40	790142	2072	19753.6	259860	69275
GCA_003209585.1_ASM320958v1	41	1406930	2048	34315.4	201703	69766
GCA_003210455.1_ASM321045v1	41	783804	2057	19117.2	136941	40171
GCA_003212725.1_ASM321272v1	41	716213	2357	17468.6	86795	31752
GCA_003213315.1_ASM321331v1	41	943198	2160	23004.8	153238	53985
GCA_003213795.1_ASM321379v1	41	1442942	2075	35193.7	178217	124676
GCA_003278255.1_ASM327825v1	41	1342813	2060	32751.5	204053	89823
GCA_003278465.1_ASM327846v1	41	1503418	2474	36668.7	115885	84877
GCA_003279615.1_ASM327961v1	41	1548023	2005	37756.7	158265	86757
GCA_003279655.1_ASM327965v1	41	1669193	2004	40712	213533	80696
GCA_003279935.1_ASM327993v1	41	1489502	2104	36329.3	169848	78502
GCA_003283955.1_ASM328395v1	41	565546	2211	13793.8	64163	18978
GCA_902536455.1_AG-349-G11	41	1003489	2355	24475.3	114322	48416
GCA_902539515.1_AG-899-K05	41	981872	2037	23948.1	138568	58821
GCA_902594875.1_AG-915-K06	41	1426997	2140	34804.8	219303	68336
GCA_902624115.1_AG-893-P17	41	1056403	2113	25765.9	157750	53390
GCA_902634515.1_AG-439-G12	41	1189793	2088	29019.3	159289	47262
GCA_003210655.1_ASM321065v1	42	1007628	2032	23991.1	162867	82124
GCA_003211975.1_ASM321197v1	42	1196887	2100	28497.3	141212	68467
GCA_003212235.1_ASM321223v1	42	704000	2012	16761.9	73658	35736
GCA_003212755.1_ASM321275v1	42	1440735	2003	34303.2	165613	73711
GCA_003217005.1_ASM321700v1	42	1207067	2451	28739.7	180908	53785
GCA_003278325.1_ASM327832v1	42	1002749	2258	23875	79812	37790
GCA_003278345.1_ASM327834v1	42	1420347	2143	33817.8	142835	57431
GCA_003278845.1_ASM327884v1	42	1405589	2015	33466.4	271283	105728
GCA_003278855.1_ASM327885v1	42	1505696	2122	35849.9	219944	90551
GCA_003279115.1_ASM327911v1	42	1376825	2028	32781.5	238952	94283
GCA_003280135.1_ASM328013v1	42	1398838	2005	33305.7	202211	105305
GCA_003280225.1_ASM328022v1	42	1737776	2434	41375.6	128719	81474
GCA_003281305.1_ASM328130v1	42	774245	2304	18434.4	58825	27100
GCA_003281635.1_ASM328163v1	42	1326614	2027	31586	160119	85196
GCA_003282025.1_ASM328202v1	42	670841	2087	15972.4	77144	29708
GCA_003284125.1_ASM328412v1	42	679565	2341	16180.1	124951	28923
GCA_902527755.1_AG-337-N03	42	383693	2003	9135.5	43466	13004
GCA_902555385.1_AG-904-J02	42	858328	2087	20436.4	114552	38472
GCA_902590355.1_AG-914-D09	42	946674	2214	22539.9	182519	49110
GCA_003211095.1_ASM321109v1	43	990430	2169	23033.3	207224	86347
GCA_003211475.1_ASM321147v1	43	408127	2110	9491.3	26986	13191
GCA_003215535.1_ASM321553v1	43	1775338	3324	41286.9	177329	89376
GCA_003216375.1_ASM321637v1	43	1757794	2286	40878.9	222369	90275
GCA_003216715.1_ASM321671v1	43	1617585	2063	37618.3	232885	134223
GCA_003216975.1_ASM321697v1	43	1697147	2086	39468.5	168410	85049
GCA_003278965.1_ASM327896v1	43	1336622	2061	31084.2	156736	59756
GCA_003280885.1_ASM328088v1	43	1108725	2391	25784.3	130511	36034
GCA_003284315.1_ASM328431v1	43	651213	2118	15144.5	94182	28009
GCA_902519155.1_AG-894-F13	43	1100140	2247	25584.7	264087	49946
GCA_902521995.1_AG-894-P13	43	1441653	2308	33526.8	162148	62969
GCA_902553055.1_AG-903-P06	43	708460	2041	16475.8	73721	28620
GCA_902564235.1_AG-907-L10	43	1203598	2072	27990.7	237868	58905
GCA_902578535.1_AG-911-F21	43	838892	2031	19509.1	86494	40567
GCA_902600675.1_AG-453-O09	43	427781	2054	9948.4	51761	14301
GCA_902605325.1_AG-461-G17	43	673499	2556	15662.8	47285	27902
GCA_003208995.1_ASM320899v1	44	648779	2130	14745	75644	23303
GCA_003216155.1_ASM321615v1	44	1330441	2046	30237.3	127742	71557
GCA_003216725.1_ASM321672v1	44	1403113	2485	31888.9	166811	58072
GCA_003216895.1_ASM321689v1	44	1378740	2326	31335	245384	84577
GCA_003217035.1_ASM321703v1	44	1455911	2049	33088.9	138569	69573
GCA_003278005.1_ASM327800v1	44	1097025	2174	24932.4	196674	61643
GCA_003278045.1_ASM327804v1	44	1300179	2116	29549.5	130416	60830
GCA_902537435.1_AG-349-K06	44	719909	2009	16361.6	81264	35537
GCA_902565305.1_AG-907-P15	44	1164850	2050	26473.9	82208	49405
GCA_902568755.1_AG-908-O06	44	579612	2104	13173	74155	23931
GCA_902610045.1_AG-470-J19	44	433867	2066	9860.6	33333	14423
GCA_902611855.1_AG-918-E07	44	684281	2088	15551.8	93328	24294
GCA_902626525.1_AH-321-C14	44	1526586	2059	34695.1	158187	95958
GCA_003209295.1_ASM320929v1	45	791672	2014	17592.7	68019	37953
GCA_003211195.1_ASM321119v1	45	363745	2274	8083.2	33765	9878
GCA_003212625.1_ASM321262v1	45	1048913	2103	23309.2	193723	55616
GCA_003213235.1_ASM321323v1	45	1479330	2053	32874	220637	91827
GCA_003214055.1_ASM321405v1	45	1273010	2147	28289.1	236858	75323
GCA_003278525.1_ASM327852v1	45	1457356	2048	32385.7	193880	67521
GCA_003278635.1_ASM327863v1	45	1161174	2189	25803.9	157872	87022
GCA_003279455.1_ASM327945v1	45	1282444	2011	28498.8	198223	45229
GCA_003279485.1_ASM327948v1	45	1629827	2142	36218.4	260317	88171
GCA_003280095.1_ASM328009v1	45	1348350	2261	29963.3	249663	51515
GCA_003280545.1_ASM328054v1	45	1310019	2026	29111.5	157797	46899
GCA_003280685.1_ASM328068v1	45	1481069	2398	32912.6	219199	98594
GCA_003281165.1_ASM328116v1	45	1369540	2066	30434.2	176443	77192
GCA_003282385.1_ASM328238v1	45	584135	2203	12980.8	72196	22334
GCA_012933585.1_ASM1293358v1	45	2512699	637	55837.8	264269	109417
GCA_902552965.1_AG-365-K19	45	770799	2070	17128.9	68462	25941
GCA_902557665.1_AG-905-B14	45	505864	2156	11241.4	33723	17671
GCA_902573565.1_AG-422-K10	45	1384389	2035	30764.2	170508	76495
GCA_902574315.1_AG-422-M14	45	452137	2338	10047.5	26426	14208
GCA_902578435.1_AG-426-L06	45	395221	2184	8782.7	52979	11327
GCA_902593695.1_AG-915-F22	45	871732	2342	19371.8	93859	33404
GCA_902615195.1_AG-919-E02	45	1097394	2005	24386.5	147758	57120
GCA_902616385.1_AG-919-J11	45	1498417	2511	33298.2	182524	75995
GCA_902617605.1_AG-892-G09	45	1173989	2061	26088.6	209257	64489
GCA_902624085.1_AH-287-E15	45	1062288	2361	23606.4	97456	44801
GCA_902625335.1_AH-287-M08	45	1191421	2192	26476	323860	82627
GCA_003210675.1_ASM321067v1	46	1470552	2156	31968.5	151394	55815
GCA_003212175.1_ASM321217v1	46	1064203	2053	23134.8	119562	40023
GCA_003214875.1_ASM321487v1	46	1568926	2198	34107.1	140040	80232
GCA_003215955.1_ASM321595v1	46	877608	2026	19078.4	96511	41764
GCA_003278735.1_ASM327873v1	46	1583267	2089	34418.8	165556	90284
GCA_003279365.1_ASM327936v1	46	739995	2118	16086.8	84584	39234
GCA_003279535.1_ASM327953v1	46	1171404	2379	25465.3	108570	44662
GCA_003282305.1_ASM328230v1	46	500327	2035	10876.7	73061	20841
GCA_003283595.1_ASM328359v1	46	584193	2039	12699.8	61307	24212
GCA_902522795.1_AG-895-D05	46	1423623	2057	30948.3	129026	62494
GCA_902564255.1_AG-404-O15	46	1358926	2092	29541.9	133767	72629
GCA_902573715.1_AG-422-K11	46	883321	2038	19202.6	130259	46086
GCA_902574545.1_AG-910-E10	46	1247571	2110	27121.1	148843	74423
GCA_902582195.1_AG-912-E02	46	1098856	2092	23888.2	134384	46379
GCA_902597845.1_AG-453-E10	46	449303	2043	9767.5	61337	16188
GCA_902612005.1_AG-918-F13	46	1462164	2032	31786.2	239968	70336
GCA_902625575.1_AH-287-N11	46	1240348	2048	26964.1	184159	49844
GCA_001631965.1_ASM163196v1	47	2560150	503	54471.3	725082	135805
GCA_003209355.1_ASM320935v1	47	551271	2103	11729.2	42137	16250
GCA_003211075.1_ASM321107v1	47	1454258	2038	30941.7	193330	65343
GCA_003212655.1_ASM321265v1	47	1162959	2127	24743.8	120744	55752
GCA_003215295.1_ASM321529v1	47	1359580	2118	28927.2	233067	86018
GCA_003216035.1_ASM321603v1	47	1450612	2227	30864.1	211407	56162
GCA_003216135.1_ASM321613v1	47	1075198	2244	22876.6	144082	46860
GCA_003216435.1_ASM321643v1	47	1364872	2035	29039.8	234018	57063
GCA_003278425.1_ASM327842v1	47	1493848	2081	31784	146419	79105
GCA_003279925.1_ASM327992v1	47	1479994	2031	31489.2	151729	70520
GCA_003280345.1_ASM328034v1	47	1743005	2172	37085.2	218038	71599
GCA_003280515.1_ASM328051v1	47	1451366	2181	30880.1	172085	72315
GCA_003281965.1_ASM328196v1	47	470737	2060	10015.7	31684	15439
GCA_003282235.1_ASM328223v1	47	692929	2152	14743.2	62986	27418
GCA_003282405.1_ASM328240v1	47	484388	2077	10306.1	58365	22672
GCA_003283385.1_ASM328338v1	47	566495	2059	12053.1	58090	26018
GCA_902521125.1_AG-894-M14	47	1271736	2108	27058.2	147204	81004
GCA_902525585.1_AG-895-O22	47	1301460	2117	27690.6	92975	55429
GCA_902532695.1_AG-897-P05	47	1097755	2035	23356.5	135801	62888
GCA_902572075.1_AG-909-M08	47	1129747	2011	24037.2	168626	57923
GCA_902572285.1_AG-909-M16	47	922219	2013	19621.7	93480	37002
GCA_902600055.1_AG-453-M16	47	529115	2166	11257.8	57606	13209
GCA_902600475.1_AG-917-B09	47	1355609	2001	28842.7	130539	69157
GCA_902614565.1_AG-891-L11	47	1027259	2052	21856.6	176092	42926
GCA_902621675.1_AG-893-G11	47	1177735	2056	25058.2	122438	50009
GCA_902623015.1_AG-893-M02	47	1188320	2024	25283.4	184229	56446
GCA_902627445.1_AH-321-K03	47	1241282	2128	26410.3	167356	66502
GCA_003210435.1_ASM321043v1	48	1063781	2106	22162.1	143747	39647
GCA_003213875.1_ASM321387v1	48	1340197	2158	27920.8	148115	61104
GCA_003213975.1_ASM321397v1	48	240465	2019	5009.7	17236	5944
GCA_003214335.1_ASM321433v1	48	1131705	2032	23577.2	210333	42777
GCA_003214715.1_ASM321471v1	48	1527011	2059	31812.7	252110	78406
GCA_003216755.1_ASM321675v1	48	1522735	2055	31723.6	141003	62145
GCA_003280255.1_ASM328025v1	48	1261126	2107	26273.5	171626	45367
GCA_003281715.1_ASM328171v1	48	1220092	2063	25418.6	97710	51316
GCA_003282345.1_ASM328234v1	48	814114	2074	16960.7	82271	39129
GCA_003283225.1_ASM328322v1	48	377088	2210	7856	21162	9577
GCA_003283415.1_ASM328341v1	48	1314750	2072	27390.6	170214	57896
GCA_003284425.1_ASM328442v1	48	623148	2051	12982.3	41523	21371
GCA_902525125.1_AG-895-M18	48	1307838	2022	27246.6	274462	62481
GCA_902539115.1_AG-349-P01	48	1095946	2095	22832.2	107830	50352
GCA_902539985.1_AG-899-L16	48	711871	2039	14830.6	52951	36970
GCA_902575525.1_AG-910-J04	48	1196796	2158	24933.3	116970	55124
GCA_902580955.1_AG-426-K17	48	344386	2007	7174.7	28220	9943
GCA_902590775.1_AG-439-M18	48	1235079	2348	25730.8	89769	46622
GCA_902597705.1_AG-916-I03	48	1043051	2038	21730.2	203902	45749
GCA_902609055.1_AG-470-D18	48	391128	2070	8148.5	36201	11578
GCA_003209095.1_ASM320909v1	49	556390	2021	11354.9	41863	20873
GCA_003209505.1_ASM320950v1	49	1511323	2020	30843.3	172684	51041
GCA_003211795.1_ASM321179v1	49	421293	2289	8597.8	30475	10418
GCA_003211925.1_ASM321192v1	49	997800	2073	20363.3	187369	68846
GCA_003215935.1_ASM321593v1	49	1218575	2041	24868.9	136798	34224
GCA_003216355.1_ASM321635v1	49	1311270	2179	26760.6	169798	55582
GCA_003278535.1_ASM327853v1	49	1659147	2266	33860.1	308802	103627
GCA_003278875.1_ASM327887v1	49	1409046	2031	28756	192401	73913
GCA_003278895.1_ASM327889v1	49	1303229	2045	26596.5	210565	46455
GCA_003279745.1_ASM327974v1	49	1411541	2071	28807	158066	62173
GCA_003279795.1_ASM327979v1	49	1665320	2603	33986.1	185005	79727
GCA_902533935.1_AG-898-E02	49	476567	2040	9725.9	41687	16400
GCA_902536775.1_AG-349-I11	49	1155897	2121	23589.7	119321	35328
GCA_902560875.1_AG-404-B19	49	1365269	2217	27862.6	176513	76208
GCA_902587995.1_AG-913-J16	49	887572	2064	18113.7	112228	39041
GCA_902595085.1_AG-915-K14	49	688609	2087	14053.2	44141	23536
GCA_902606255.1_AG-461-O03	49	885726	2023	18076	102611	31963
GCA_902620895.1_AG-920-M14	49	1502962	2245	30672.7	120950	73313
GCA_902622705.1_AG-893-L03	49	1179312	2003	24067.6	132298	45755
GCA_902624105.1_AH-287-E16	49	1103991	2263	22530.4	169834	49304
GCA_902625805.1_AH-287-O10	49	1060458	2090	21642	152149	63959
GCA_902629395.1_AH-324-J21	49	1169561	2229	23868.6	166875	36056
GCA_003216875.1_ASM321687v1	50	1204449	2300	24089	122921	52189
GCA_003281145.1_ASM328114v1	50	1418234	2062	28364.7	149078	69068
GCA_003281415.1_ASM328141v1	50	1165132	2139	23302.6	131652	53833
GCA_902525905.1_AG-895-P19	50	1154571	2092	23091.4	146273	36865
GCA_902538515.1_AG-349-N10	50	1148350	2157	22967	193105	39238
GCA_902561565.1_AG-404-E19	50	1282207	2239	25644.1	163682	49522
GCA_902576415.1_AG-426-D16	50	1292573	2025	25851.5	189910	58883
GCA_902580315.1_AG-430-C20	50	275861	2003	5517.2	16012	6115
GCA_902590805.1_AG-439-L23	50	894307	2244	17886.1	100458	30012
GCA_902612425.1_AG-891-D19	50	754680	2021	15093.6	106870	39339
GCA_902614465.1_AG-891-L07	50	944530	2003	18890.6	125459	61889
GCA_902618265.1_AG-892-J05	50	1232387	2380	24647.7	183377	43504
GCA_902619985.1_AG-920-J16	50	1436090	2108	28721.8	167059	72570
GCA_902631045.1_AH-326-E04	50	804685	2008	16093.7	190792	48344
GCA_003208715.1_ASM320871v1	51	348188	2036	6827.2	41496	8180
GCA_003209375.1_ASM320937v1	51	1329883	2215	26076.1	183315	79698
GCA_003209425.1_ASM320942v1	51	1136400	2082	22282.4	109026	47413
GCA_003212855.1_ASM321285v1	51	955702	2322	18739.3	125971	36116
GCA_003213295.1_ASM321329v1	51	299350	2038	5869.6	15544	7137
GCA_003214935.1_ASM321493v1	51	1291860	2032	25330.6	241114	45052
GCA_003216295.1_ASM321629v1	51	1587150	2086	31120.6	159594	85646
GCA_003216795.1_ASM321679v1	51	1668702	2177	32719.6	250425	92388
GCA_003280415.1_ASM328041v1	51	920375	2160	18046.6	120797	27775
GCA_003281525.1_ASM328152v1	51	1412937	2169	27704.6	202517	62819
GCA_003282225.1_ASM328222v1	51	936124	2103	18355.4	70311	28320
GCA_003282265.1_ASM328226v1	51	949962	2018	18626.7	133813	33507
GCA_003283365.1_ASM328336v1	51	391011	2002	7666.9	25729	10152
GCA_003283665.1_ASM328366v1	51	851120	2205	16688.6	77372	35032
GCA_902558515.1_AG-905-E20	51	672971	2212	13195.5	42801	23944
GCA_902577725.1_AG-426-I23	51	918795	2073	18015.6	102071	38881
GCA_902584725.1_AG-912-N02	51	993297	2060	19476.4	150573	57958
GCA_902606465.1_AG-461-O09	51	707466	2042	13871.9	60920	19298
GCA_902618335.1_AG-892-J18	51	1082858	2049	21232.5	126606	40863
GCA_902622295.1_AG-893-J19	51	1207298	2015	23672.5	135630	46373
GCA_902623935.1_AG-893-P13	51	977896	2090	19174.4	144587	48440
GCA_003209565.1_ASM320956v1	52	1322195	2057	25426.8	114467	49735
GCA_003209755.1_ASM320975v1	52	1721468	2070	33105.2	263005	101747
GCA_003212675.1_ASM321267v1	52	387567	2075	7453.2	32162	9901
GCA_003214695.1_ASM321469v1	52	1545470	2002	29720.6	193359	71751
GCA_003216075.1_ASM321607v1	52	1797579	2007	34568.8	157677	75806
GCA_003216635.1_ASM321663v1	52	1662945	2201	31979.7	243201	94421
GCA_003279405.1_ASM327940v1	52	821743	2024	15802.8	131653	34430
GCA_003279875.1_ASM327987v1	52	1415793	2224	27226.8	247020	57661
GCA_003280725.1_ASM328072v1	52	1402439	2124	26970	125899	53942
GCA_003280915.1_ASM328091v1	52	1559003	2022	29980.8	194222	104498
GCA_003280935.1_ASM328093v1	52	1298614	2017	24973.3	182025	58808
GCA_003283785.1_ASM328378v1	52	878448	2017	16893.2	80498	33644
GCA_003284435.1_ASM328443v1	52	697970	2100	13422.5	62937	22653
GCA_902541855.1_AG-900-C02	52	563415	2061	10834.9	43550	22181
GCA_902565195.1_AG-907-P07	52	1432212	2055	27542.5	160566	75227
GCA_902572195.1_AG-422-F04	52	510745	2009	9822	31749	16305
GCA_902573845.1_AG-422-K18	52	837165	2074	16099.3	82322	31851
GCA_902589115.1_AG-439-E13	52	1263579	2175	24299.6	140264	41142
GCA_902596215.1_AG-916-B16	52	1293180	2054	24868.8	129784	42169
GCA_902616515.1_AG-919-K04	52	1052988	2024	20249.8	182657	69591
GCA_902625145.1_AH-287-K23	52	884711	2150	17013.7	108431	40886
GCA_000760295.1_ASM76029v1	53	2592571	1035	48916.4	414082	84463
GCA_001632005.1_ASM163200v1	53	2561499	510	48330.2	408456	263603
GCA_003211435.1_ASM321143v1	53	1467150	2109	27682.1	109596	57021
GCA_003212095.1_ASM321209v1	53	913442	2160	17234.8	66254	30467
GCA_003212515.1_ASM321251v1	53	1501005	2021	28320.8	183000	67312
GCA_003214085.1_ASM321408v1	53	1454284	2213	27439.3	253893	72518
GCA_003214115.1_ASM321411v1	53	1104520	2075	20840	114649	38932
GCA_003216515.1_ASM321651v1	53	1538304	2003	29024.6	227287	91470
GCA_003280175.1_ASM328017v1	53	858293	2016	16194.2	103444	40289
GCA_003280735.1_ASM328073v1	53	1182250	2283	22306.6	117685	48214
GCA_003282425.1_ASM328242v1	53	857646	2034	16182	121449	30716
GCA_003283395.1_ASM328339v1	53	581146	2039	10965	45820	17495
GCA_902519535.1_AG-894-G16	53	1308296	2269	24684.8	144243	40777
GCA_902528015.1_AG-896-I10	53	594502	2032	11217	41814	19225
GCA_902537825.1_AG-349-L19	53	839817	2196	15845.6	51836	26214
GCA_902541645.1_AG-900-B11	53	1168932	2093	22055.3	109074	57344
GCA_902571335.1_AG-422-C15	53	1482711	2118	27975.7	175949	62726
GCA_902611225.1_AG-918-B19	53	1134109	2039	21398.3	121440	48801
GCA_902617855.1_AG-892-G17	53	946196	2053	17852.8	112648	36959
GCA_902619865.1_AG-892-O21	53	954098	2160	18001.8	66196	34297
GCA_902627325.1_AH-321-J03	53	953703	2062	17994.4	77962	49212
GCA_902628235.1_AH-321-P05	53	1226820	2106	23147.5	302972	41004
GCA_003211135.1_ASM321113v1	54	1421661	2004	26327.1	165874	60760
GCA_003213255.1_ASM321325v1	54	1237428	2017	22915.3	73851	48328
GCA_003214235.1_ASM321423v1	54	1169063	2027	21649.3	88476	36639
GCA_003278365.1_ASM327836v1	54	1406914	2254	26054	104023	49785
GCA_003281705.1_ASM328170v1	54	1258105	2076	23298.2	116243	47768
GCA_902519705.1_AG-894-G22	54	1363605	2103	25251.9	222189	37115
GCA_902522905.1_AG-895-D03	54	1126749	2061	20865.7	165471	65483
GCA_902524975.1_AG-895-M05	54	1237760	2154	22921.5	83149	41571
GCA_902534475.1_AG-898-G03	54	1313113	2032	24316.9	118964	51569
GCA_902536265.1_AG-349-F17	54	702082	2076	13001.5	47664	19688
GCA_902561365.1_AG-404-D14	54	1570860	2117	29090	134069	54669
GCA_902571165.1_AG-422-C03	54	1020525	2017	18898.6	134279	42793
GCA_902582995.1_AG-912-G18	54	892042	2038	16519.3	72983	34286
GCA_902588025.1_AG-435-M14	54	1133944	2011	20999	155334	42902
GCA_902596585.1_AG-916-B09	54	1165940	2003	21591.5	97421	46915
GCA_003211115.1_ASM321111v1	55	1080278	2102	19641.4	66312	44500
GCA_003212835.1_ASM321283v1	55	824790	2024	14996.2	54436	24339
GCA_003213035.1_ASM321303v1	55	353636	2027	6429.7	25980	9302
GCA_003215355.1_ASM321535v1	55	1382535	2086	25137	119746	50883
GCA_003279495.1_ASM327949v1	55	1630164	2002	29639.3	153829	85287
GCA_003280245.1_ASM328024v1	55	1314955	2121	23908.3	130617	47343
GCA_003280645.1_ASM328064v1	55	998790	2019	18159.8	122916	46039
GCA_003284375.1_ASM328437v1	55	1427538	2084	25955.2	166481	44869
GCA_902533015.1_AG-898-A19	55	1232314	2071	22405.7	204351	49813
GCA_902542035.1_AG-900-C16	55	755832	2038	13742.4	84135	38768
GCA_902580925.1_AG-426-K10	55	1158981	2053	21072.4	193754	38820
GCA_902596945.1_AG-453-A13	55	950959	2043	17290.2	97176	30897
GCA_902599905.1_AG-453-M02	55	735655	2081	13375.5	56773	23692
GCA_902609805.1_AG-470-I19	55	351770	2015	6395.8	20588	7905
GCA_003209115.1_ASM320911v1	56	1283623	2119	22921.8	147228	44148
GCA_003209475.1_ASM320947v1	56	1181521	2122	21098.6	98283	59322
GCA_003210255.1_ASM321025v1	56	644424	2015	11507.6	90493	20871
GCA_003210875.1_ASM321087v1	56	582872	2222	10408.4	60020	15495
GCA_003211165.1_ASM321116v1	56	727535	2018	12991.7	47780	22565
GCA_003211875.1_ASM321187v1	56	961696	2076	17173.1	54425	25528
GCA_003211995.1_ASM321199v1	56	810859	2025	14479.6	80679	23435
GCA_003212005.1_ASM321200v1	56	1022042	2017	18250.8	141177	30771
GCA_003216695.1_ASM321669v1	56	1117246	2019	19950.8	129069	41578
GCA_003278685.1_ASM327868v1	56	1291877	2071	23069.2	334459	53104
GCA_003283685.1_ASM328368v1	56	961065	2088	17161.9	73250	26802
GCA_902519235.1_AG-894-F05	56	1168654	2056	20868.8	245768	57107
GCA_902534675.1_AG-349-A19	56	819015	2014	14625.3	109062	35878
GCA_902546555.1_AG-360-L23	56	503727	2035	8995.1	35767	13154
GCA_902572825.1_AG-422-G21	56	1334801	2340	23835.7	91335	47773
GCA_902582575.1_AG-912-C20	56	982805	2283	17550.1	71024	27303
GCA_902596265.1_AG-453-B15	56	770413	2070	13757.4	94435	24190
GCA_902599535.1_AG-916-O09	56	1020481	2039	18222.9	145751	38100
GCA_902604735.1_AG-461-B22	56	695370	2080	12417.3	44174	20630
GCA_902622625.1_AG-893-K23	56	1261235	2179	22522.1	117196	50747
GCA_902626345.1_AH-321-B19	56	1572835	2026	28086.3	166417	69800
GCA_003208735.1_ASM320873v1	57	499721	2014	8767	33136	16489
GCA_003212475.1_ASM321247v1	57	773737	2142	13574.3	61268	21824
GCA_003212885.1_ASM321288v1	57	981073	2002	17211.8	76828	34428
GCA_003213055.1_ASM321305v1	57	604614	2078	10607.3	37416	15597
GCA_003213375.1_ASM321337v1	57	1097307	2023	19251	62424	35562
GCA_003216595.1_ASM321659v1	57	1623424	2055	28481.1	223414	58556
GCA_003216935.1_ASM321693v1	57	1264917	2055	22191.5	100528	49205
GCA_902520485.1_AG-894-K10	57	1264408	2137	22182.6	134081	41297
GCA_902537445.1_AG-349-K10	57	1122210	2018	19687.9	116127	35442
GCA_902564535.1_AG-404-P15	57	1368806	2101	24014.1	208563	70346
GCA_902574425.1_AG-422-M23	57	1157787	2030	20312.1	132993	48508
GCA_902591275.1_AG-439-O21	57	1084605	2012	19028.2	103999	40536
GCA_902591865.1_AG-914-N13	57	1280348	2115	22462.2	119953	45349
GCA_902595155.1_AG-915-N19	57	923603	2038	16203.6	132390	35017
GCA_902631435.1_AH-326-F21	57	861647	2027	15116.6	100608	26059
GCA_000291825.1_ProW8_v1.0	58	841756	216	14513	124095	91651
GCA_003210175.1_ASM321017v1	58	1253221	2173	21607.3	150716	47005
GCA_003210625.1_ASM321062v1	58	1061470	2097	18301.2	96629	33775
GCA_003211775.1_ASM321177v1	58	1098046	2171	18931.8	144337	42174
GCA_003214815.1_ASM321481v1	58	1828325	2027	31522.8	197232	74039
GCA_003216995.1_ASM321699v1	58	1824968	2280	31465	257720	66871
GCA_003277985.1_ASM327798v1	58	1489406	2011	25679.4	191680	60908
GCA_017644645.1_ASM1764464v1	58	1644071	506	28346.1	140629	55587
GCA_902520965.1_AG-333-J23	58	330404	2022	5696.6	27646	6777
GCA_902526435.1_AG-337-J18	58	1096772	2295	18909.9	103634	44342
GCA_902536545.1_AG-349-G16	58	1046293	2006	18039.5	116232	45795
GCA_902541835.1_AG-900-B20	58	782316	2046	13488.2	57429	31342
GCA_902551645.1_AG-901-O19	58	1108397	2155	19110.3	136647	27783
GCA_902563335.1_AG-404-L15	58	1251036	2031	21569.6	105024	45382
GCA_003209615.1_ASM320961v1	59	627479	2076	10635.2	44792	15173
GCA_003212125.1_ASM321212v1	59	560841	2132	9505.8	28655	13953
GCA_003278705.1_ASM327870v1	59	1452025	2008	24610.6	132434	62592
GCA_003279505.1_ASM327950v1	59	1328116	2071	22510.4	92021	41169
GCA_003282695.1_ASM328269v1	59	776264	2023	13157	92957	26165
GCA_003284205.1_ASM328420v1	59	670439	2010	11363.4	47058	19620
GCA_902587615.1_AG-435-K18	59	1100966	2023	18660.4	104886	35521
GCA_902592295.1_AG-914-P03	59	1282135	2157	21731.1	130099	66174
GCA_902610005.1_AG-917-L15	59	507920	2047	8608.8	31343	15011
GCA_902625845.1_AH-287-O17	59	1175750	2042	19928	147324	40806
GCA_003211375.1_ASM321137v1	60	1488532	2243	24808.9	130231	51426
GCA_003211675.1_ASM321167v1	60	642928	2043	10715.5	46157	13248
GCA_003212615.1_ASM321261v1	60	1023528	2013	17058.8	83165	44145
GCA_003216675.1_ASM321667v1	60	1757045	2198	29284.1	124472	75921
GCA_003281125.1_ASM328112v1	60	1050155	2032	17502.6	114283	30694
GCA_003284105.1_ASM328410v1	60	874329	2066	14572.2	68732	25870
GCA_902542055.1_AG-900-C22	60	901821	2030	15030.4	48229	24727
GCA_902563005.1_AG-907-G16	60	789933	2048	13165.6	56006	26055
GCA_902567285.1_AG-414-B13	60	461276	2031	7687.9	30966	10361
GCA_902573685.1_AG-422-K13	60	1408771	2019	23479.5	158310	62519
GCA_902583425.1_AG-430-N02	60	346612	2020	5776.9	19470	8097
GCA_902633145.1_AG-918-A18	60	1072128	2022	17868.8	104736	35741
GCA_000760315.1_ASM76031v1	61	2583057	1149	42345.2	345502	76101
GCA_000760335.1_ASM76033v1	61	2575057	1145	42214	295777	81186
GCA_003209995.1_ASM320999v1	61	352670	2032	5781.5	21215	7121
GCA_003212555.1_ASM321255v1	61	1265112	2001	20739.5	120615	39877
GCA_003214195.1_ASM321419v1	61	1179322	2166	19333.1	69088	39876
GCA_003278765.1_ASM327876v1	61	1354738	2025	22208.8	157376	52628
GCA_003280265.1_ASM328026v1	61	1206512	2094	19778.9	143412	36210
GCA_003283745.1_ASM328374v1	61	957139	2008	15690.8	72420	29311
GCA_902535525.1_AG-898-K08	61	686903	2030	11260.7	59305	27428
GCA_902567055.1_AG-414-A09	61	1056917	2186	17326.5	71777	32012
GCA_902572065.1_AG-422-E22	61	797009	2002	13065.7	70218	22524
GCA_902572595.1_AG-909-N23	61	1006565	2068	16501.1	66871	37058
GCA_902600395.1_AG-453-N17	61	855304	2060	14021.4	70889	20929
GCA_902608745.1_AG-470-B11	61	531604	2016	8714.8	32597	11435
GCA_902619715.1_AG-892-O15	61	1057217	2137	17331.4	73276	39728
GCA_902623505.1_AH-287-C20	61	1233314	2008	20218.3	159136	47759
GCA_902623705.1_AG-893-O07	61	1040588	2005	17058.8	82423	36697
GCA_003209065.1_ASM320906v1	62	1447806	2059	23351.7	125735	49436
GCA_003209415.1_ASM320941v1	62	1090331	2274	17586	98146	28585
GCA_003209775.1_ASM320977v1	62	1191806	2102	19222.7	145214	34306
GCA_003279635.1_ASM327963v1	62	1762426	2052	28426.2	166334	106058
GCA_003282325.1_ASM328232v1	62	674981	2088	10886.8	44562	17853
GCA_003284145.1_ASM328414v1	62	593732	2081	9576.3	45766	15880
GCA_902517845.1_AG-333-A22	62	575257	2144	9278.3	27646	13361
GCA_902535185.1_AG-349-C08	62	1022972	2154	16499.5	70539	38363
GCA_902544495.1_AG-900-L19	62	1064996	2064	17177.4	113498	37713
GCA_902558895.1_AG-905-G05	62	1154071	2045	18614	88272	41555
GCA_902561185.1_AG-907-A17	62	787800	2002	12706.5	68773	29749
GCA_902581165.1_AG-426-N14	62	1245448	2099	20087.9	83661	37266
GCA_902581715.1_AG-911-P21	62	1094033	2041	17645.7	76514	41820
GCA_902595095.1_AG-915-N20	62	1273603	2034	20542	149718	50772
GCA_902629065.1_AH-324-G23	62	1039852	2082	16771.8	92789	29603
GCA_002689785.1_ASM268978v1	63	1285346	7501	20402.3	60525	23880
GCA_003208935.1_ASM320893v1	63	1178708	2111	18709.7	67396	34950
GCA_902515505.1_AG-325-E18	63	752629	2018	11946.5	58047	19094
GCA_902534685.1_AG-349-A23	63	918560	2025	14580.3	51627	27719
GCA_902619215.1_AG-920-F09	63	565691	2048	8979.2	70248	13417
GCA_902624785.1_AH-287-J03	63	1121018	2014	17793.9	111863	38888
GCA_902627345.1_AH-321-J15	63	1075977	2001	17079	188026	57354
GCA_003209855.1_ASM320985v1	64	882702	2104	13792.2	70993	20077
GCA_003210835.1_ASM321083v1	64	979831	2030	15309.9	71497	26441
GCA_003211715.1_ASM321171v1	64	717740	2097	11214.7	40869	17262
GCA_003214075.1_ASM321407v1	64	1071668	2032	16744.8	78023	33769
GCA_003214415.1_ASM321441v1	64	1096370	2058	17130.8	133854	57818
GCA_003216815.1_ASM321681v1	64	1649700	2205	25776.6	200763	61560
GCA_003280445.1_ASM328044v1	64	1373588	2014	21462.3	116627	40441
GCA_003283545.1_ASM328354v1	64	793360	2153	12396.3	67097	27308
GCA_902538785.1_AG-349-O04	64	803978	2119	12562.2	50841	24544
GCA_902584155.1_AG-430-O17	64	342301	2014	5348.5	19624	6308
GCA_902609995.1_AG-470-J15	64	999217	2004	15612.8	56071	28315
GCA_003214975.1_ASM321497v1	65	1251759	2045	19257.8	86895	34624
GCA_003278175.1_ASM327817v1	65	1114947	2144	17153	83939	31616
GCA_003280295.1_ASM328029v1	65	1750072	2023	26924.2	142399	53986
GCA_003280815.1_ASM328081v1	65	1239607	2069	19070.9	91209	39163
GCA_003284445.1_ASM328444v1	65	1466304	2219	22558.5	139860	50864
GCA_902519185.1_AG-894-E23	65	485301	2052	7466.2	28536	10727
GCA_902532915.1_AG-898-A15	65	461587	2047	7101.3	29015	9810
GCA_902539785.1_AG-359-B02	65	893334	2038	13743.6	89667	19385
GCA_902542595.1_AG-359-L20	65	882233	2009	13572.8	66766	29019
GCA_902600275.1_AG-917-A21	65	1106193	2016	17018.4	80722	26427
GCA_003209055.1_ASM320905v1	66	1060280	2149	16064.8	54086	26662
GCA_003210195.1_ASM321019v1	66	480860	2034	7285.8	23641	9061
GCA_003283235.1_ASM328323v1	66	827358	2001	12535.7	90907	22395
GCA_012933595.1_ASM1293359v1	66	2558254	535	38761.4	229474	137856
GCA_902571305.1_AG-422-C16	66	641235	2008	9715.7	38212	13069
GCA_902591685.1_AG-914-N20	66	834602	2029	12645.5	90867	23000
GCA_902610955.1_AG-470-M22	66	441449	2054	6688.6	26993	8379
GCA_902626435.1_AH-321-C15	66	1075174	2068	16290.5	111169	38086
GCA_913048245.1_ERR599053_bin.56_MetaBAT_v2.12.1_MAG	66	1104805	2155	16739.5	83917	32107
GCA_003211485.1_ASM321148v1	67	712761	2027	10638.2	35671	15920
GCA_003212035.1_ASM321203v1	67	1144341	2016	17079.7	91614	26486
GCA_003215695.1_ASM321569v1	67	910103	2073	13583.6	94624	35918
GCA_003283695.1_ASM328369v1	67	751617	2003	11218.2	45761	24860
GCA_902626515.1_AH-321-C19	67	1244555	2147	18575.4	117749	38902
GCA_902633735.1_AG-426-L14	67	857135	2063	12793.1	71015	20261
GCA_002692385.1_ASM269238v1	68	966148	7612	14208.1	59619	15766
GCA_003208845.1_ASM320884v1	68	1313915	2116	19322.3	83530	33058
GCA_003210595.1_ASM321059v1	68	929447	2180	13668.3	68538	24253
GCA_003210695.1_ASM321069v1	68	1077894	2075	15851.4	53017	27230
GCA_003211055.1_ASM321105v1	68	778053	2095	11442	51150	17482
GCA_003211635.1_ASM321163v1	68	453706	2003	6672.1	19989	8617
GCA_003212195.1_ASM321219v1	68	1028885	2043	15130.7	119309	28785
GCA_003226275.1_ASM322627v1	68	828295	2007	12180.8	61752	20670
GCA_902520005.1_AG-894-I14	68	686751	2345	10099.3	30278	14997
GCA_902538045.1_AG-899-E21	68	661710	2002	9731	39488	15394
GCA_902609155.1_AG-470-E05	68	805410	2062	11844.3	85523	19319
GCA_902614405.1_AG-919-A15	68	1096185	2033	16120.4	71439	33278
GCA_902625175.1_AH-287-L15	68	1113235	2016	16371.1	130543	40898
GCA_902627335.1_AH-321-J17	68	1312475	2024	19301.1	91804	49691
GCA_003208795.1_ASM320879v1	69	581479	2041	8427.2	55041	13934
GCA_003211725.1_ASM321172v1	69	521117	2044	7552.4	29327	10555
GCA_003211755.1_ASM321175v1	69	1076628	2235	15603.3	81690	22213
GCA_003211915.1_ASM321191v1	69	642712	2051	9314.7	35035	12046
GCA_003216575.1_ASM321657v1	69	1682785	2014	24388.2	253516	67462
GCA_003279585.1_ASM327958v1	69	1594446	2014	23107.9	304480	63500
GCA_003282515.1_ASM328251v1	69	1161185	2054	16828.8	95242	35821
GCA_902535025.1_AG-349-B16	69	982572	2323	14240.2	73378	27337
GCA_902570735.1_AG-422-A17	69	1001386	2033	14512.8	84036	23313
GCA_902586205.1_AG-435-E23	69	674035	2014	9768.6	51961	15116
GCA_902604625.1_AG-461-A16	69	698126	2002	10117.8	44093	16420
GCA_902606505.1_AG-461-P02	69	1251486	2009	18137.5	76656	38738
GCA_902606595.1_AG-461-P09	69	608787	2050	8823	44038	11073
GCA_902618405.1_AG-892-J14	69	1060214	2115	15365.4	101476	32075
GCA_902634795.1_AG-439-L12	69	1112239	2047	16119.4	98598	26378
GCA_003208955.1_ASM320895v1	70	1225825	2115	17511.8	148648	34846
GCA_003209815.1_ASM320981v1	70	440284	2054	6289.8	20339	7683
GCA_003210895.1_ASM321089v1	70	1270658	2033	18152.3	78639	34880
GCA_003212245.1_ASM321224v1	70	1182250	2072	16889.3	86612	27675
GCA_003281565.1_ASM328156v1	70	1035590	2082	14794.1	99203	28124
GCA_902583845.1_AG-430-L14	70	673787	2058	9625.5	37008	13517
GCA_902606025.1_AG-461-M02	70	591626	2043	8451.8	48760	10073
GCA_003211615.1_ASM321161v1	71	769192	2198	10833.7	49987	16865
GCA_003213275.1_ASM321327v1	71	1118237	2161	15749.8	109599	25061
GCA_902571795.1_AG-422-D21	71	1223758	2022	17236	76341	35315
GCA_902600975.1_AG-917-D07	71	883749	2030	12447.2	44516	17908
GCA_902627035.1_AH-321-G07	71	1006983	2017	14182.9	74445	27448
GCA_003210915.1_ASM321091v1	72	1366184	2162	18974.8	107876	40225
GCA_003283445.1_ASM328344v1	72	1201571	2008	16688.5	78148	30029
GCA_902535555.1_AG-349-D14	72	1203687	2111	16717.9	78474	34441
GCA_902574585.1_AG-422-N11	72	629329	2012	8740.7	41500	12373
GCA_902616505.1_AG-919-J19	72	755177	2193	10488.6	61640	16397
GCA_902620875.1_AG-893-D02	72	899645	2059	12495.1	49235	22645
GCA_003209275.1_ASM320927v1	73	1135631	2085	15556.6	108540	25500
GCA_003209305.1_ASM320930v1	73	840300	2076	11511	58696	20212
GCA_003211335.1_ASM321133v1	73	817477	2018	11198.3	47468	16951
GCA_003211855.1_ASM321185v1	73	812227	2044	11126.4	62776	18521
GCA_003212595.1_ASM321259v1	73	326640	2060	4474.5	12941	4994
GCA_003212915.1_ASM321291v1	73	1004026	2051	13753.8	63715	20837
GCA_902573135.1_AG-422-I21	73	1479767	2003	20270.8	96562	37502
GCA_003208885.1_ASM320888v1	74	1072530	2071	14493.6	99597	28376
GCA_003213855.1_ASM321385v1	74	1313503	2040	17750	170043	53238
GCA_902523935.1_AG-895-I05	74	598224	2095	8084.1	20566	10952
GCA_003210615.1_ASM321061v1	75	1086122	2132	14481.6	83017	26388
GCA_003211315.1_ASM321131v1	75	1387582	2038	18501.1	109502	31805
GCA_003211415.1_ASM321141v1	75	1169690	2073	15595.9	74009	23614
GCA_003212055.1_ASM321205v1	75	975842	2031	13011.2	76629	22634
GCA_003213045.1_ASM321304v1	75	381172	2017	5082.3	22166	6107
GCA_902521665.1_AG-333-L21	75	561133	2050	7481.8	33042	10467
GCA_902571595.1_AG-422-D11	75	952147	2021	12695.3	55450	31872
GCA_902574405.1_AG-422-M20	75	978847	2277	13051.3	50636	18512
GCA_003211955.1_ASM321195v1	76	1228265	2054	16161.4	102073	29324
GCA_902561415.1_AG-907-B11	76	1221579	2003	16073.4	91348	36435
GCA_902564695.1_AG-410-A05	76	1438762	2048	18931.1	195870	41690
GCA_003212115.1_ASM321211v1	77	824644	2001	10709.7	37759	17754
GCA_003284185.1_ASM328418v1	77	961761	2004	12490.4	65564	23788
GCA_902519765.1_AG-333-F18	77	515038	2053	6688.8	26276	8684
GCA_902572915.1_AG-422-I06	77	979954	2036	12726.7	52431	19615
GCA_902598035.1_AG-453-F21	77	1017866	2052	13219	92270	21594
GCA_003211895.1_ASM321189v1	78	1417200	2022	18169.2	96496	35046
GCA_003209535.1_ASM320953v1	79	931365	2034	11789.4	72964	19399
GCA_003210215.1_ASM321021v1	79	941462	2023	11917.2	55538	18926
GCA_003212875.1_ASM321287v1	79	683382	2007	8650.4	40659	14744
GCA_902572675.1_AG-422-G18	79	918609	2081	11628	48434	16128
GCA_003211655.1_ASM321165v1	80	1107030	2170	13837.9	75304	22474
GCA_003212955.1_ASM321295v1	80	740276	2072	9253.5	34138	12594
GCA_902519565.1_AG-894-G07	80	905517	2095	11319	43079	17914
GCA_902573455.1_AG-422-J19	80	426755	2080	5334.4	15284	6014
GCA_913031015.1_ERR599153_bin.15_MetaBAT_v2.12.1_MAG	80	1445918	2139	18074	110815	32765
GCA_000634535.1_De_novo_assembly_of_single-cell_genomes	81	400975	184	4950.3	129018	76115
GCA_002169575.2_ASM216957v2	82	1090404	7542	13297.6	43369	14049
GCA_003209235.1_ASM320923v1	82	823439	2029	10041.9	48822	17610
GCA_003209495.1_ASM320949v1	82	769298	2062	9381.7	45872	13454
GCA_003210825.1_ASM321082v1	82	1147413	2043	13992.8	103675	30071
GCA_902623195.1_AH-287-B22	82	1205554	2074	14701.9	146194	33304
GCA_003210235.1_ASM321023v1	83	1088813	2133	13118.2	64666	20688
GCA_003211395.1_ASM321139v1	83	833491	2015	10042.1	57439	18636
GCA_000634675.1_De_novo_assembly_of_single-cell_genomes	84	579043	200	6893.4	232091	124348
GCA_001180305.1_CLC_assembled_contigs	85	1463721	200	17220.2	244384	179685
GCA_902572785.1_AG-422-G20	85	805125	2034	9472.1	94611	13285
GCA_003208695.1_ASM320869v1	87	832312	2008	9566.8	35605	14299
GCA_003211345.1_ASM321134v1	88	653196	2001	7422.7	40124	10412
GCA_003212065.1_ASM321206v1	88	773886	2012	8794.2	43580	12504
GCA_913031585.1_ERR599050_bin.180_MetaBAT_v2.12.1_MAG	88	690656	2012	7848.4	37944	8576
GCA_003209455.1_ASM320945v1	89	896699	2099	10075.3	45872	14816
GCA_003211285.1_ASM321128v1	89	746243	2019	8384.8	31633	13233
GCA_003213355.1_ASM321335v1	89	1273735	2013	14311.6	56824	22319
GCA_003214835.1_ASM321483v1	89	1484224	2052	16676.7	100218	41983
GCA_000291985.1_ProW5_v1.0	92	99467	208	1081.2	11787	2288
GCA_004213165.1_ASM421316v1	92	1508906	5076	16401.2	67208	23291
GCA_001180325.1_CLC_assembled_contigs	93	1443989	202	15526.8	389688	111624
GCA_003211155.1_ASM321115v1	94	1195273	2076	12715.7	70840	20937
GCA_902522745.1_AG-333-O16	94	612602	2103	6517	28966	8633
GCA_003214755.1_ASM321475v1	95	1639124	2061	17253.9	116960	37344
GCA_003213935.1_ASM321393v1	96	2096514	2025	21838.7	146249	45533
GCA_000634435.1_De_novo_assembly_of_single-cell_genomes	97	698939	200	7205.6	180612	67479
GCA_003210275.1_ASM321027v1	97	1172240	2023	12084.9	66653	16832
GCA_003212575.1_ASM321257v1	100	906601	2035	9066	43423	14445
GCA_001627475.1_ASM162747v1	101	926852	2633	9176.8	34844	12827
GCA_003214855.1_ASM321485v1	101	2134671	2002	21135.4	188616	44799
GCA_002470335.1_ASM247033v1	102	1139816	2516	11174.7	52292	16167
GCA_000291785.1_ProW4_v1.0	104	765485	232	7360.4	58738	22887
GCA_003212455.1_ASM321245v1	105	1715567	2023	16338.7	67383	29083
GCA_913043925.1_ERR599153_bin.7_MetaBAT_v2.12.1_MAG	105	1514107	2112	14420.1	58068	23843
GCA_012933605.1_ASM1293360v1	106	2472965	510	23329.9	164075	70051
GCA_000291885.1_ProW2_v1.0	108	1266767	222	11729.3	127061	50177
GCA_000291805.1_ProW7_v1.0	109	905221	208	8304.8	108005	37251
GCA_001627445.1_ASM162744v1	113	1010391	2543	8941.5	59783	11612
GCA_001180265.1_CLC_assembled_contigs	120	1388767	204	11573.1	519987	221123
GCA_001627435.1_ASM162743v1	123	1058971	2637	8609.5	36058	11936
GCA_005789585.1_ASM578958v1	123	1652872	2630	13438	51306	17706
GCA_000635495.1_De_novo_assembly_of_single-cell_genomes	124	1620137	203	13065.6	333926	159500
GCA_000634335.1_De_novo_assembly_of_single-cell_genomes	126	1412289	200	11208.6	346321	166606
GCA_000634375.1_De_novo_assembly_of_single-cell_genomes	136	1625274	200	11950.5	397847	209203
GCA_000634935.1_De_novo_assembly_of_single-cell_genomes	136	1020798	167	7505.9	346023	133204
GCA_001180245.1_CLC_assembled_contigs	136	1418374	200	10429.2	500623	125993
GCA_000635255.1_De_novo_assembly_of_single-cell_genomes	139	1516364	202	10909.1	366802	211521
GCA_913042145.1_ERR599094_bin.42_MetaBAT_v2.12.1_MAG	140	1357346	2092	9695.3	54361	14978
GCA_000634215.1_De_novo_assembly_of_single-cell_genomes	143	1569355	129	10974.5	538731	112037
GCA_000635675.1_De_novo_assembly_of_single-cell_genomes	143	1460426	200	10212.8	330132	235357
GCA_000634735.1_De_novo_assembly_of_single-cell_genomes	144	1530056	167	10625.4	289713	140503
GCA_000635475.1_De_novo_assembly_of_single-cell_genomes	149	1305644	200	8762.7	241711	114765
GCA_001627525.1_ASM162752v1	152	1067499	2543	7023	26046	8240
GCA_000635575.1_De_novo_assembly_of_single-cell_genomes	154	552203	201	3585.7	133404	53126
GCA_000291945.1_ProW11_v1.0	158	766829	241	4853.3	60189	20326
GCA_000634955.1_De_novo_assembly_of_single-cell_genomes	159	675744	195	4250	104504	81902
GCA_000635315.1_De_novo_assembly_of_single-cell_genomes	159	1148291	202	7222	187263	83546
GCA_000635655.1_De_novo_assembly_of_single-cell_genomes	163	949651	203	5826.1	145736	62417
GCA_000634095.1_De_novo_assembly_of_single-cell_genomes	166	1577546	200	9503.3	225134	170424
GCA_000635015.1_De_novo_assembly_of_single-cell_genomes	167	1589855	201	9520.1	540899	128822
GCA_000634175.1_De_novo_assembly_of_single-cell_genomes	170	1511453	201	8890.9	233178	114818
GCA_000634015.1_De_novo_assembly_of_single-cell_genomes	173	1271232	201	7348.2	128052	76651
GCA_913051795.1_ERR599040_bin.5_MetaBAT_v2.12.1_MAG	173	1150367	2031	6649.5	57809	9059
GCA_002478645.1_ASM247864v1	175	1485481	2520	8488.5	43165	11260
GCA_002384845.1_ASM238484v1	176	1914590	2504	10878.4	60879	15829
GCA_913041805.1_ERR599097_bin.46_MetaBAT_v2.12.1_MAG	177	878505	2047	4963.3	15031	5477
GCA_000634795.1_De_novo_assembly_of_single-cell_genomes	180	1601052	201	8894.7	297607	143513
GCA_002500205.1_ASM250020v1	181	1658297	2555	9161.9	36764	11489
GCA_000635335.1_De_novo_assembly_of_single-cell_genomes	183	977191	180	5339.8	129399	72497
GCA_000634155.1_De_novo_assembly_of_single-cell_genomes	187	1606813	200	8592.6	298751	252660
GCA_000634655.1_De_novo_assembly_of_single-cell_genomes	187	489145	200	2615.7	56092	16260
GCA_000634975.1_De_novo_assembly_of_single-cell_genomes	187	1476136	200	7893.8	395727	126314
GCA_002026245.1_ASM202624v1	190	390622	401	2055.9	21203	9765
GCA_002323815.1_ASM232381v1	195	2059346	2543	10560.7	85619	16572
GCA_000291905.1_ProW3_v1.0	197	339045	201	1721	25632	7273
GCA_002025905.1_ASM202590v1	198	1289997	396	6515.1	159345	37194
GCA_002026175.1_ASM202617v1	201	525465	400	2614.3	35826	8481
GCA_000634455.1_De_novo_assembly_of_single-cell_genomes	205	1264472	200	6168.2	273894	108576
GCA_000635435.1_De_novo_assembly_of_single-cell_genomes	205	1338231	201	6528	240532	84598
GCA_000635355.1_De_novo_assembly_of_single-cell_genomes	206	1517745	200	7367.7	336880	92456
GCA_002308455.1_ASM230845v1	207	1606016	2529	7758.5	41781	10362
GCA_002308835.1_ASM230883v1	210	1658888	2518	7899.5	28229	10190
GCA_000291925.1_ProW9_v1.0	211	420150	208	1991.2	17912	4537
GCA_000634195.1_De_novo_assembly_of_single-cell_genomes	211	1227854	200	5819.2	332876	200938
GCA_002026015.1_ASM202601v1	212	1270807	401	5994.4	116235	53836
GCA_000635835.1_De_novo_assembly_of_single-cell_genomes	218	1555095	200	7133.5	213362	88232
GCA_001180285.1_CLC_assembled_contigs	221	1282941	200	5805.2	167271	64916
GCA_000634415.1_De_novo_assembly_of_single-cell_genomes	222	1149563	200	5178.2	138630	89767
GCA_000634755.1_De_novo_assembly_of_single-cell_genomes	225	1144506	188	5086.7	127066	49091
GCA_000634835.1_De_novo_assembly_of_single-cell_genomes	231	370192	201	1602.6	34671	11568
GCA_000635135.1_De_novo_assembly_of_single-cell_genomes	231	1469993	201	6363.6	622125	154454
GCA_000291965.1_ProW12_v1.0	232	423437	200	1825.2	27866	4316
GCA_000634115.1_De_novo_assembly_of_single-cell_genomes	232	1531686	204	6602.1	198380	69227
GCA_002026045.1_ASM202604v1	234	999350	354	4270.7	67319	30106
GCA_000634615.1_De_novo_assembly_of_single-cell_genomes	235	469441	200	1997.6	68664	17350
GCA_002026165.1_ASM202616v1	236	1405143	400	5954	206119	40306
GCA_000634515.1_De_novo_assembly_of_single-cell_genomes	237	1453628	200	6133.5	402403	163632
GCA_000635775.1_De_novo_assembly_of_single-cell_genomes	238	1284446	200	5396.8	259715	62842
GCA_000634255.1_De_novo_assembly_of_single-cell_genomes	242	1439938	200	5950.2	258826	83207
GCA_000635815.1_De_novo_assembly_of_single-cell_genomes	245	1353699	200	5525.3	220625	94453
GCA_002025945.1_ASM202594v1	248	1353740	359	5458.6	153005	47645
GCA_000634295.1_De_novo_assembly_of_single-cell_genomes	255	1472540	200	5774.7	156782	75535
GCA_000635695.1_De_novo_assembly_of_single-cell_genomes	258	1432254	200	5551.4	256521	89994
GCA_000635855.1_De_novo_assembly_of_single-cell_genomes	261	1142710	200	4378.2	108784	41381
GCA_000634235.1_De_novo_assembly_of_single-cell_genomes	264	1434396	201	5433.3	193273	62733
GCA_000634275.1_De_novo_assembly_of_single-cell_genomes	266	1401752	200	5269.7	323072	112061
GCA_002026205.1_ASM202620v1	267	1577009	401	5906.4	168275	53412
GCA_002026105.1_ASM202610v1	268	1021542	404	3811.7	58439	18071
GCA_000634875.1_De_novo_assembly_of_single-cell_genomes	270	986037	200	3652	162613	52759
GCA_000634035.1_De_novo_assembly_of_single-cell_genomes	271	1108552	200	4090.6	103465	50331
GCA_002378185.1_ASM237818v1	273	2790078	2500	10220.1	55305	16791
GCA_000635055.1_De_novo_assembly_of_single-cell_genomes	278	1372698	130	4937.8	168885	47875
GCA_000634135.1_De_novo_assembly_of_single-cell_genomes	281	1104134	200	3929.3	346589	98799
GCA_000634995.1_De_novo_assembly_of_single-cell_genomes	281	1477228	200	5257	357509	114177
GCA_002025865.1_ASM202586v1	281	1498338	401	5332.2	96147	35567
GCA_000635275.1_De_novo_assembly_of_single-cell_genomes	288	1318926	99	4579.6	194511	144135
GCA_000634495.1_De_novo_assembly_of_single-cell_genomes	290	1019838	200	3516.7	169930	78414
GCA_000635395.1_De_novo_assembly_of_single-cell_genomes	295	1464296	196	4963.7	245336	96419
GCA_000634915.1_De_novo_assembly_of_single-cell_genomes	296	1378315	200	4656.5	177373	93915
GCA_000634695.1_De_novo_assembly_of_single-cell_genomes	299	1190525	201	3981.7	73840	30724
GCA_000635415.1_De_novo_assembly_of_single-cell_genomes	300	1480309	200	4934.4	292405	78814
GCA_002025975.1_ASM202597v1	303	1210360	394	3994.6	106710	28806
GCA_000635715.1_De_novo_assembly_of_single-cell_genomes	308	1368538	200	4443.3	299899	58976
GCA_000635195.1_De_novo_assembly_of_single-cell_genomes	309	1431706	200	4633.4	250840	121317
GCA_000635595.1_De_novo_assembly_of_single-cell_genomes	314	1236607	200	3938.2	169712	77279
GCA_000635155.1_De_novo_assembly_of_single-cell_genomes	317	1366174	201	4309.7	197437	86170
GCA_000634055.1_De_novo_assembly_of_single-cell_genomes	321	1476938	200	4601.1	316730	78302
GCA_000635375.1_De_novo_assembly_of_single-cell_genomes	324	1464890	200	4521.3	304938	106783
GCA_000635635.1_De_novo_assembly_of_single-cell_genomes	325	1054292	200	3244	182492	39460
GCA_000634075.1_De_novo_assembly_of_single-cell_genomes	326	1183086	200	3629.1	106644	46814
GCA_000635235.1_De_novo_assembly_of_single-cell_genomes	329	1482919	200	4507.4	321423	149538
GCA_000634555.2_De_novo_assembly_of_single-cell_genomes	330	1160544	200	3516.8	154745	50640
GCA_002026145.1_ASM202614v1	330	1180540	386	3577.4	85705	25350
GCA_000634775.1_De_novo_assembly_of_single-cell_genomes	332	1378439	200	4151.9	146516	54917
GCA_000635115.1_De_novo_assembly_of_single-cell_genomes	335	1405162	161	4194.5	143704	57629
GCA_000634715.1_De_novo_assembly_of_single-cell_genomes	337	1448089	200	4297	116384	45830
GCA_000291865.1_ProW6_v1.0	338	385307	200	1140	27111	5208
GCA_000635795.1_De_novo_assembly_of_single-cell_genomes	338	1136820	200	3363.4	187619	53274
GCA_000634595.1_De_novo_assembly_of_single-cell_genomes	346	895440	200	2588	137351	21201
GCA_000291845.1_ProW10_v1.0	349	561998	202	1610.3	22676	3513
GCA_000634315.1_De_novo_assembly_of_single-cell_genomes	351	860969	200	2452.9	50463	20862
GCA_000635755.1_De_novo_assembly_of_single-cell_genomes	357	1310233	131	3670.1	131025	65262
GCA_002026065.1_ASM202606v1	358	1263730	402	3530	89235	18108
GCA_000635515.1_De_novo_assembly_of_single-cell_genomes	368	901033	201	2448.5	73924	19183
GCA_002156565.1_ASM215656v1	376	886656	332	2358.1	66388	7713
GCA_000635555.1_De_novo_assembly_of_single-cell_genomes	377	1453964	176	3856.7	180632	47318
GCA_000633975.1_De_novo_assembly_of_single-cell_genomes	378	1107739	200	2930.5	109260	39121
GCA_002026005.1_ASM202600v1	379	1489925	357	3931.2	105198	25143
GCA_000635035.1_De_novo_assembly_of_single-cell_genomes	381	1348564	200	3539.5	137672	87017
GCA_000635075.1_De_novo_assembly_of_single-cell_genomes	381	1327384	141	3483.9	325534	189484
GCA_000635455.1_De_novo_assembly_of_single-cell_genomes	384	951023	161	2476.6	107462	42841
GCA_000634815.1_De_novo_assembly_of_single-cell_genomes	387	1452952	200	3754.4	274846	125614
GCA_000635175.1_De_novo_assembly_of_single-cell_genomes	409	1218085	200	2978.2	210347	52993
GCA_000634895.1_De_novo_assembly_of_single-cell_genomes	411	1097829	201	2671.1	164068	53091
GCA_002026185.1_ASM202618v1	414	1173340	381	2834.2	49597	14782
GCA_000635615.1_De_novo_assembly_of_single-cell_genomes	420	1398815	200	3330.5	204695	67606
GCA_000635875.1_De_novo_assembly_of_single-cell_genomes	425	830606	200	1954.4	132432	27902
GCA_000635095.1_De_novo_assembly_of_single-cell_genomes	426	1382477	200	3245.3	274009	68855
GCA_000635735.1_De_novo_assembly_of_single-cell_genomes	426	1409853	200	3309.5	190651	68708
GCA_000635215.1_De_novo_assembly_of_single-cell_genomes	439	966833	200	2202.4	118748	42407
GCA_000634575.1_De_novo_assembly_of_single-cell_genomes	442	621899	200	1407	77057	10263
GCA_000634355.1_De_novo_assembly_of_single-cell_genomes	445	907618	200	2039.6	130824	36285
GCA_000635295.1_De_novo_assembly_of_single-cell_genomes	471	1170831	200	2485.8	133272	72752
GCA_000634475.1_De_novo_assembly_of_single-cell_genomes	474	1430675	200	3018.3	129630	43612
GCA_000635535.1_De_novo_assembly_of_single-cell_genomes	490	977410	138	1994.7	59652	24519
GCA_000634635.1_De_novo_assembly_of_single-cell_genomes	498	934681	135	1876.9	125448	13795
GCA_002026085.1_ASM202608v1	509	999839	393	1964.3	54635	10259
GCA_000634855.1_De_novo_assembly_of_single-cell_genomes	519	1192256	200	2297.2	105740	38846
GCA_000633995.1_De_novo_assembly_of_single-cell_genomes	523	1133453	105	2167.2	276166	95932
GCA_002025965.1_ASM202596v1	558	1164135	378	2086.3	79713	11385
GCA_002026095.1_ASM202609v1	572	1147135	321	2005.5	52098	5824
GCA_005787545.1_ASM578754v1	580	2731946	2506	4710.3	17063	4848

## Sheet: S_3 Average_GC_Content
Prochlorococcus genomes	Average GC content		Synechococcuss genomes	Average GC content
GCA_000018065.1	15.575		GCA_000179235.2	32.03
GCA_000015965.1	15.67		GCA_000161795.2	30.045
GCA_000015705.1	25.005		GCA_000155595.1	44.5208
GCA_000015685.1	17.49		GCA_000153825.1	29.9
GCA_000015665.1	15.395		GCA_000153805.1	27.1
GCA_000015645.1	15.66		GCA_000153285.1	32.0425
GCA_000012645.1	15.605		GCA_000153065.1	32.165
GCA_000012465.1	17.56		GCA_000153045.1	51.4814
GCA_000011485.1	25.37		GCA_000063525.1	30.42
GCA_000011465.1	15.4		GCA_000063505.1	30.12
GCA_000007925.1	18.22		GCA_000019485.1	40.4612
GCA_000634015.1	31.0332		GCA_000014585.1	26.225
GCA_000633995.1	31.0305		GCA_000013225.1	29.225
GCA_000633975.1	30.5099		GCA_000013205.1	30.12
GCA_000291985.1	30.3148		GCA_000012505.1	27.08
GCA_000291965.1	30.0064		GCA_000010065.1	27.74
GCA_000291945.1	31.3798		GCA_001628325.1	62.0689
GCA_000291925.1	30.6188		GCA_001628295.1	61.519
GCA_000291905.1	31.5643		GCA_001521855.1	40.5286
GCA_000291885.1	30.7509		GCA_001182765.1	29.735
GCA_000291865.1	30.8724		GCA_001040845.1	26.56
GCA_000291845.1	31.0004		GCA_001039265.1	67.5684
GCA_000291825.1	33.2444		GCA_001007665.1	60.513
GCA_000291805.1	31.2439		GCA_001007635.1	57.6746
GCA_000291785.1	30.2585		GCA_001007625.1	57.6285
GCA_000218745.1	15.155		GCA_000817325.1	41.9575
GCA_000218705.1	14.89		GCA_000737595.1	29.545
GCA_000158595.1	15.54		GCA_000737575.1	30.685
GCA_000018585.1	19.005		GCA_000737535.1	28.75
GCA_000634275.1	31.8649		GCA_000715475.1	46.7515
GCA_000634255.1	31.4663		GCA_000586015.1	62.9834
GCA_000634235.1	31.8766		GCA_000515235.1	28.26
GCA_000634215.1	30.3118		GCA_000485815.1	46.1191
GCA_000634195.1	29.7751		GCA_000332275.1	26.855
GCA_000634175.1	30.5458		GCA_000317085.1	30.23
GCA_000634155.1	31.9921		GCA_000316685.1	31.6967
GCA_000634135.1	31.8846		GCA_000230675.2	47.7306
GCA_000634115.1	30.7374		GCA_000179255.1	60.8803
GCA_000634095.1	33.185		GCA_002252625.1	60.6061
GCA_000634075.1	30.9574		GCA_002172935.1	58.6273
GCA_000634055.1	31.2557		GCA_002172175.1	57.3678
GCA_000634035.1	31.7683		GCA_002172045.1	60.1469
GCA_000634555.2	31.0917		GCA_002171995.1	59.8545
GCA_000634535.1	30.3018		GCA_002171685.2	54.3972
GCA_000634515.1	30.2108		GCA_002171075.2	60.6031
GCA_000634495.1	31.9703		GCA_002170705.1	61.7837
GCA_000634475.1	30.5983		GCA_002168155.1	59.4737
GCA_000634455.1	30.6615		GCA_002167425.2	54.2244
GCA_000634435.1	30.7934		GCA_002151525.1	51.2441
GCA_000634415.1	30.7479		GCA_002018045.1	59.5938
GCA_000634375.1	31.1785		GCA_002018015.1	59.5181
GCA_000634355.1	30.8821		GCA_002017955.1	58.6563
GCA_000634335.1	30.6223		GCA_002017915.1	58.5063
GCA_000634315.1	30.6955		GCA_002006815.1	51.3938
GCA_000634295.1	30.82		GCA_001885215.1	31.96
GCA_000634855.1	30.875		GCA_001693295.1	40.4838
GCA_000634835.1	31.6097		GCA_001693275.1	41.1943
GCA_000634815.1	30.9906		GCA_001693255.1	35.39
GCA_000634795.1	30.8162		GCA_001632165.1	53.0483
GCA_000634775.1	30.9954		GCA_001632105.1	53.4709
GCA_000634755.1	30.9802		GCA_001631935.1	53.1388
GCA_000634735.1	31.754		GCA_003149585.1	55.5316
GCA_000634715.1	31.2261		GCA_003011125.1	50.2167
GCA_000634695.1	31.4203		GCA_002760475.1	44.34
GCA_000634675.1	30.2671		GCA_002760445.1	44.81
GCA_000634655.1	30.9391		GCA_002760415.1	49.41
GCA_000634635.1	31.4815		GCA_002760395.1	46.725
GCA_000634615.1	31.861		GCA_002760375.1	45.0371
GCA_000634595.1	31.3069		GCA_002760345.1	39.38
GCA_000634575.1	31.5493		GCA_002737305.1	65.8339
GCA_000635135.1	31.4732		GCA_002729835.1	49.3263
GCA_000635115.1	31.2863		GCA_002724845.1	61.7168
GCA_000635095.1	31.2941		GCA_002721235.1	47.9379
GCA_000635075.1	31.1295		GCA_002706715.1	57.4034
GCA_000635055.1	30.9331		GCA_002700765.1	56.5741
GCA_000635035.1	31.6501		GCA_002698505.1	57.4772
GCA_000635015.1	30.3275		GCA_002693285.1	56.848
GCA_000634995.1	30.4648		GCA_002691345.1	58.2027
GCA_000634975.1	31.0711		GCA_002690325.1	54.3781
GCA_000634955.1	32.0244		GCA_002685515.1	56.0187
GCA_000634935.1	31.032		GCA_002684175.1	55.0648
GCA_000634915.1	31.197		GCA_002356215.1	38.8833
GCA_000634895.1	31.0392		GCA_002252675.1	67.8429
GCA_000634875.1	30.6716		GCA_002252665.1	60.2406
GCA_000635415.1	31.5488		GCA_002252635.1	61.8511
GCA_000635395.1	30.534		GCA_003210535.1	51.563
GCA_000635375.1	31.4624		GCA_003210515.1	52.7697
GCA_000635355.1	30.9488		GCA_003210495.1	54.5915
GCA_000635335.1	31.1795		GCA_003210475.1	55.3447
GCA_000635315.1	31.3755		GCA_003210385.1	51.135
GCA_000635295.1	31.6734		GCA_003210375.1	51.2601
GCA_000635275.1	31.0791		GCA_003210345.1	52.2668
GCA_000635255.1	30.2446		GCA_003210335.1	51.1486
GCA_000635235.1	30.8459		GCA_003210315.1	51.7982
GCA_000635215.1	31.2958		GCA_003209555.1	52.9529
GCA_000635195.1	30.4745		GCA_003209215.1	58.2539
GCA_000635175.1	31.784		GCA_003209165.1	56.0413
GCA_000635155.1	30.0922		GCA_003209155.1	54.9108
GCA_000635675.1	30.664		GCA_003209135.1	55.7937
GCA_000635655.1	31.3123		GCA_003209035.1	54.8077
GCA_000635635.1	31.1981		GCA_003209005.1	54.5425
GCA_000635615.1	31.4678		GCA_003208975.1	54.5411
GCA_000635595.1	31.2682		GCA_003208915.1	54.0358
GCA_000635575.1	32.0543		GCA_003208835.1	51.116
GCA_000635555.1	30.7643		GCA_003208815.1	51.3728
GCA_000635535.1	30.6474		GCA_003208775.1	52.7629
GCA_000635515.1	31.106		GCA_003208755.1	51.3884
GCA_000635495.1	28.8678		GCA_003283055.1	46.514
GCA_000635475.1	31.3794		GCA_003213755.1	57.6671
GCA_000635455.1	31.5193		GCA_003212155.1	51.5616
GCA_000635435.1	30.9533		GCA_003211565.1	57.6909
GCA_000759885.1	29.3783		GCA_003211535.1	55.3683
GCA_000759875.1	27.99		GCA_003211515.1	52.6457
GCA_000759865.1	29.5209		GCA_003211455.1	57.3749
GCA_000759855.1	30.4071		GCA_003211275.1	55.1891
GCA_000757865.1	17.455		GCA_003211255.1	55.1309
GCA_000757845.1	15.585		GCA_003211235.1	54.7809
GCA_000635875.1	31.2427		GCA_003211205.1	54.847
GCA_000635855.1	31.8158		GCA_003211035.1	55.2198
GCA_000635835.1	30.7392		GCA_003211015.1	56.1165
GCA_000635815.1	30.3396		GCA_003210995.1	55.4206
GCA_000635795.1	31.6763		GCA_003210975.1	52.1956
GCA_000635775.1	30.809		GCA_003210935.1	55.0242
GCA_000635755.1	31.9454		GCA_003210815.1	54.8194
GCA_000635735.1	31.679		GCA_003210795.1	55.5145
GCA_000635715.1	30.7165		GCA_003210775.1	54.1337
GCA_000635695.1	31.593		GCA_003210755.1	47.6927
GCA_000760315.1	49.1132		GCA_003210735.1	55.1815
GCA_000760295.1	49.0739		GCA_003210705.1	54.6112
GCA_000760275.1	32.172		GCA_003210565.1	51.6078
GCA_000760255.1	34.4485		GCA_003210555.1	52.4636
GCA_000760235.1	33.5138		GCA_004213055.1	58.306
GCA_000760215.1	32.8575		GCA_004212765.1	61.0553
GCA_000760195.1	32.885		GCA_004211895.1	61.1452
GCA_000760175.1	32.1714		GCA_004209775.1	31.67
GCA_000760155.1	33.0787		GCA_003957805.1	39.15
GCA_000760115.1	28.138		GCA_003846445.1	27.45
GCA_000760095.1	29.9017		GCA_003712165.1	46.0133
GCA_000760075.1	29.4175		GCA_003712125.1	36.68
GCA_000760055.1	28.3536		GCA_003712105.1	31.6982
GCA_000760035.1	30.0035		GCA_003712085.1	53.7659
GCA_000760015.1	31.0544		GCA_003712055.1	37.364
GCA_000759975.1	30.5394		GCA_003712035.1	56.49
GCA_000759955.1	29.6041		GCA_003539795.1	58.8289
GCA_000759935.1	29.5321		GCA_003526105.1	58.7597
GCA_001632045.1	46.5896		GCA_003523965.1	61.5643
GCA_001632025.1	47.69		GCA_003331795.1	60.2174
GCA_001632005.1	47.6159		GCA_003331785.1	53.0632
GCA_001631985.1	46.8354		GCA_003331765.1	53.505
GCA_001631965.1	47.109		GCA_003331245.1	61.3681
GCA_001627525.1	30.885		GCA_003331225.1	62.1348
GCA_001627475.1	31.1928		GCA_003283215.1	48.8235
GCA_001627445.1	30.9064		GCA_003283205.1	47.4155
GCA_001627435.1	30.7181		GCA_003283165.1	48.3694
GCA_001180325.1	30.5262		GCA_003283135.1	42.9346
GCA_001180305.1	31.2916		GCA_009842105.1	61.5863
GCA_001180285.1	30.4773		GCA_009840445.1	61.4701
GCA_001180265.1	30.2948		GCA_009839805.1	61.7609
GCA_001180245.1	31.0263		GCA_009839305.1	61.7961
GCA_000760375.1	34.1904		GCA_009838425.1	62.4778
GCA_000760355.1	33.4708		GCA_009837735.1	61.8432
GCA_000760335.1	49.45		GCA_009837265.1	61.5954
GCA_002026045.1	30.8738		GCA_009836155.1	62.1948
GCA_002026015.1	31.41		GCA_009836025.1	61.6091
GCA_002026005.1	31.2837		GCA_009835965.1	61.3816
GCA_002025975.1	31.0868		GCA_009498715.1	27.395
GCA_002025965.1	30.9453		GCA_008807075.1	33.99
GCA_002025945.1	31.7714		GCA_008081095.1	62.3845
GCA_002025905.1	30.9697		GCA_007828135.1	59.3631
GCA_002025865.1	30.8589		GCA_007571215.1	56.3001
GCA_001989455.1	15.68		GCA_007571085.1	56.8228
GCA_001989435.1	15.69		GCA_005577135.1	38.5286
GCA_001989415.1	15.68		GCA_004332415.1	53.1163
GCA_001632145.1	47.5846		GCA_004332405.1	53.3978
GCA_001632125.1	47.4083		GCA_012269695.1	61.9439
GCA_001632075.1	48.363		GCA_012103655.1	54.3049
GCA_001632065.1	46.3145		GCA_011525445.1	52.1647
GCA_002323815.1	49.8606		GCA_011523835.1	58.7649
GCA_002308835.1	53.1846		GCA_011523295.1	59.6069
GCA_002308455.1	52.0595		GCA_011523155.1	62.1765
GCA_002169575.2	52.2311		GCA_011365345.1	51.3588
GCA_002156565.1	30.9455		GCA_011055065.1	57.9527
GCA_002026245.1	31.1164		GCA_011047875.1	57.615
GCA_002026205.1	31.7703		GCA_009919765.1	61.8547
GCA_002026185.1	31.3143		GCA_009846115.1	61.9552
GCA_002026175.1	30.8872		GCA_009846095.1	61.5532
GCA_002026165.1	30.7959		GCA_009845825.1	61.9363
GCA_002026145.1	30.9461		GCA_009845105.1	61.8864
GCA_002026105.1	31.1616		GCA_009844725.1	62.133
GCA_002026095.1	30.942		GCA_009844645.1	61.9728
GCA_002026085.1	31.2803		GCA_009843485.1	61.467
GCA_002026065.1	30.9562		GCA_009843455.1	61.315
GCA_003208935.1	30.7609		GCA_009843385.1	61.7314
GCA_003208885.1	31.5687		GCA_009842265.1	61.5138
GCA_003208875.1	27.4288		GCA_014279915.1	29.89
GCA_003208845.1	30.3374		GCA_014279895.1	30.68
GCA_003208795.1	30.3841		GCA_014279875.1	29.545
GCA_003208735.1	41.0198		GCA_014279855.1	30.23
GCA_003208715.1	30.6725		GCA_014279835.1	26.715
GCA_003208695.1	30.835		GCA_014279815.1	29.41
GCA_003208065.1	31.2244		GCA_014279795.1	29.635
GCA_003208055.1	30.3787		GCA_014279775.1	26.945
GCA_002812945.1	28.28		GCA_014279755.1	29.19
GCA_002720205.1	29.1589		GCA_014279655.1	26.98
GCA_002692385.1	30.5259		GCA_014279635.1	29.885
GCA_002689785.1	34.3053		GCA_014279615.1	30.18
GCA_002500205.1	53.5554		GCA_014279595.1	32.22
GCA_002478645.1	52.3592		GCA_014279575.1	29.75
GCA_002470335.1	58.5794		GCA_014279555.1	26.71
GCA_002384845.1	58.906		GCA_014279535.1	30.38
GCA_002378185.1	51.4562		GCA_014224355.1	60.9919
GCA_003209495.1	30.62		GCA_014224335.1	61.0389
GCA_003209475.1	31.0939		GCA_014217875.1	31.28
GCA_003209455.1	35.2071		GCA_014217855.1	30.605
GCA_003209425.1	30.75		GCA_013911515.1	60.5082
GCA_003209415.1	31.4035		GCA_013911495.1	61.1747
GCA_003209375.1	30.83		GCA_013133755.1	50.183
GCA_003209355.1	39.5792		GCA_012270465.1	61.7936
GCA_003209305.1	40.4353		GCA_015840525.1	32.285
GCA_003209295.1	38.3135		GCA_015840335.1	31.845
GCA_003209275.1	39.4259		GCA_015295985.1	57.4318
GCA_003209235.1	49.2212		GCA_014698945.1	64.5294
GCA_003209115.1	30.4537		GCA_014698905.1	49.915
GCA_003209095.1	31.8552		GCA_014698895.1	49.547
GCA_003209065.1	30.1806		GCA_014698415.1	49.547
GCA_003209055.1	30.5294		GCA_014383055.1	46.5957
GCA_003208995.1	30.8202		GCA_014381295.1	54.9985
GCA_003208955.1	30.8265		GCA_014304815.1	28.185
GCA_003210175.1	31.201		GCA_014304795.1	31.675
GCA_003210155.1	29.7138		GCA_014280215.1	30.31
GCA_003210135.1	30.2859		GCA_014280195.1	29.82
GCA_003209995.1	31.555		GCA_014280175.1	30.065
GCA_003209975.1	31.1907		GCA_014280115.1	30.395
GCA_003209855.1	50.4151		GCA_014280095.1	29.11
GCA_003209835.1	30.1274		GCA_014280075.1	29.955
GCA_003209815.1	38.5441		GCA_014280055.1	29.755
GCA_003209795.1	30.9176		GCA_014280035.1	29.075
GCA_003209775.1	36.8778		GCA_014280015.1	29.655
GCA_003209755.1	34.0502		GCA_014279995.1	27.56
GCA_003209735.1	36.0282		GCA_014279975.1	27.49
GCA_003209715.1	29.1694		GCA_014279955.1	30.18
GCA_003209675.1	30.1059		GCA_019038465.1	64.9562
GCA_003209655.1	29.1236		GCA_019038415.1	64.6503
GCA_003209615.1	31.3382		GCA_018623875.1	64.3894
GCA_003209585.1	30.8976		GCA_018623675.1	60.0895
GCA_003209565.1	31.2638		GCA_018623125.1	62.621
GCA_003209535.1	34.1074		GCA_018502385.1	31.62
GCA_003209505.1	29.9684		GCA_017859715.1	54.9203
GCA_003210915.1	30.5322		GCA_017855335.1	54.3848
GCA_003210895.1	30.321		GCA_017854925.1	54.7645
GCA_003210875.1	31.0279		GCA_016779825.1	61.1403
GCA_003210835.1	30.7943		GCA_016779785.1	61.5591
GCA_003210825.1	30.6537		GCA_016778445.1	61.9478
GCA_003210695.1	30.7664		GCA_016778425.1	55.9409
GCA_003210675.1	34.196		GCA_016778405.1	61.1639
GCA_003210655.1	30.4005		GCA_016778375.1	59.5851
GCA_003210625.1	30.3288		GCA_016778355.1	59.992
GCA_003210615.1	31.4705		GCA_016778345.1	55.4687
GCA_003210595.1	31.1791		GCA_016777285.1	54.9062
GCA_003210455.1	30.6207		GCA_016777265.1	55.3965
GCA_003210435.1	30.802		GCA_016462855.1	49.4674
GCA_003210415.1	30.7638		GCA_015841355.1	33.135
GCA_003210285.1	29.9236		GCA_015840915.1	32.32
GCA_003210275.1	30.7795		GCA_015840715.1	33.53
GCA_003210255.1	31.2393		GCA_021156015.1	64.8099
GCA_003210235.1	30.6517		GCA_021156005.1	60.7451
GCA_003210215.1	30.3919		GCA_020514355.1	51.3588
GCA_003210195.1	31.4767		GCA_020514285.1	57.6555
GCA_003211485.1	31.8304		GCA_020514275.1	52.9364
GCA_003211475.1	30.5357		GCA_020514255.1	53.57
GCA_003211435.1	30.5665		GCA_020514235.1	54.2782
GCA_003211415.1	31.1174		GCA_020514205.1	54.7038
GCA_003211395.1	31.8525		GCA_020514115.1	57.4665
GCA_003211375.1	30.1172		GCA_020514095.1	55.8493
GCA_003211345.1	30.8949		GCA_020514035.1	58.532
GCA_003211335.1	30.7274		GCA_020514015.1	56.7915
GCA_003211315.1	30.5092		GCA_019652355.1	49.472
GCA_003211285.1	30.7727		GCA_019651575.1	49.074
GCA_003211195.1	32.0946		GCA_019650595.1	44.535
GCA_003211165.1	31.074		GCA_019650515.1	30.73
GCA_003211155.1	34.8456		GCA_019137795.1	62.6087
GCA_003211135.1	30.71		GCA_019137755.1	37.5065
GCA_003211115.1	30.4366		GCA_019104765.1	60.658
GCA_003211095.1	30.612		GCA_019038535.1	65.9717
GCA_003211075.1	30.264		GCA_019038515.1	65.2494
GCA_003211055.1	30.7471		GCA_019038475.1	65.8586
GCA_003210945.1	29.7105		GCA_900474295.1	55.7047
GCA_003212005.1	30.4018		GCA_900474245.1	50.9504
GCA_003211995.1	30.5649		GCA_900474185.1	52.7063
GCA_003211975.1	30.0256		GCA_900474085.1	54.7363
GCA_003211955.1	31.0879		GCA_900474045.1	56.8063
GCA_003211925.1	30.7764		GCA_900474015.1	53.8425
GCA_003211915.1	31.1591		GCA_900473975.1	54.9307
GCA_003211895.1	34.771		GCA_900473965.1	52.125
GCA_003211875.1	30.2296		GCA_900473955.1	52.4393
GCA_003211855.1	30.718		GCA_900473935.1	55.2509
GCA_003211815.1	40.6467		GCA_900473925.1	54.904
GCA_003211795.1	40.9538		GCA_900473895.1	55.0544
GCA_003211775.1	49.6659		GCA_900177825.1	39.7843
GCA_003211755.1	39.9581		GCA_900177365.1	39.5357
GCA_003211725.1	39.1521		GCA_900047545.1	61.3657
GCA_003211715.1	40.8223		GCA_021737805.1	51.2945
GCA_003211675.1	31.0423		GCA_021737765.1	68.8976
GCA_003211655.1	31.1351		GCA_021731735.1	52.7485
GCA_003211635.1	31.4941		GCA_021533835.1	44.17
GCA_003211615.1	30.8721		GCA_021156065.1	58.3873
GCA_003212575.1	48.4996		GCA_021156025.1	62.229
GCA_003212555.1	36.7218		GCA_903835175.1	63.9865
GCA_003212535.1	30.087		GCA_903826325.1	63.6252
GCA_003212515.1	35.4631		GCA_902635485.1	53.112
GCA_003212495.1	35.487		GCA_902635365.1	51.5523
GCA_003212475.1	35.3712		GCA_902618885.1	57.8342
GCA_003212455.1	49.6042		GCA_902618505.1	53.0498
GCA_003212395.1	30.2416		GCA_902616995.1	55.6389
GCA_003212375.1	30.0611		GCA_902616255.1	54.1115
GCA_003212245.1	31.2121		GCA_902612475.1	53.9076
GCA_003212235.1	31.0233		GCA_902599585.1	58.9941
GCA_003212215.1	31.3546		GCA_902599435.1	57.8467
GCA_003212195.1	30.7186		GCA_902596755.1	57.1255
GCA_003212175.1	30.386		GCA_902592665.1	50.1174
GCA_003212125.1	31.6397		GCA_902592305.1	53.817
GCA_003212115.1	31.5349		GCA_902589915.1	49.5275
GCA_003212095.1	34.8531		GCA_902584485.1	54.165
GCA_003212065.1	30.5881		GCA_902582045.1	49.2827
GCA_003212055.1	31.2262		GCA_902579345.1	41.733
GCA_003212035.1	31.2238		GCA_902575935.1	56.6458
GCA_003213255.1	31.2727		GCA_902560665.1	53.6823
GCA_003213235.1	31.7209		GCA_902549675.1	55.7211
GCA_003213055.1	31.5076		GCA_902548805.1	50.212
GCA_003213045.1	31.4601		GCA_902540675.1	55.3496
GCA_003213035.1	34.2911		GCA_902533725.1	52.505
GCA_003212955.1	35.4006		GCA_902527915.1	57.883
GCA_003212915.1	34.3731		GCA_903934605.1	59.6418
GCA_003212885.1	35.3026		GCA_903934005.1	59.0709
GCA_003212875.1	31.9455		GCA_903933145.1	57.9553
GCA_003212855.1	34.2942		GCA_903931615.1	62.2494
GCA_003212835.1	34.4666		GCA_903911785.1	65.0724
GCA_003212755.1	29.9749		GCA_903906915.1	64.9202
GCA_003212725.1	31.5617		GCA_903897165.1	65.953
GCA_003212715.1	33.1541		GCA_903888375.1	67.7131
GCA_003212695.1	34.4308		GCA_903887965.1	63.4752
GCA_003212675.1	41.4579		GCA_903884075.1	59.8945
GCA_003212655.1	30.2392		GCA_903883435.1	62.4378
GCA_003212625.1	33.975		GCA_903878095.1	61.117
GCA_003212615.1	31.5931		GCA_903872815.1	62.9589
GCA_003212595.1	47.1946		GCA_903872215.1	62.9121
GCA_003214195.1	31.0071		GCA_903870095.1	66.5811
GCA_003214175.1	29.3168		GCA_903866575.1	63.6454
GCA_003214115.1	30.9257		GCA_903858395.1	63.0938
GCA_003214085.1	31.0248		GCA_903855705.1	65.0272
GCA_003214075.1	31.1077		GCA_903837405.1	62.9147
GCA_003214055.1	30.4613		GCA_903958945.1	64.3308
GCA_003213995.1	30.1012		GCA_903954105.1	59.2669
GCA_003213975.1	32.2518		GCA_903953475.1	60.2789
GCA_003213955.1	29.3913		GCA_903953385.1	54.092
GCA_003213935.1	30.48		GCA_903949385.1	59.1121
GCA_003213875.1	30.7535		GCA_903949255.1	59.7025
GCA_003213855.1	31.6591		GCA_903944935.1	60.2127
GCA_003213815.1	30.5427		GCA_903944915.1	59.8471
GCA_003213795.1	30.8902		GCA_903944355.1	59.4579
GCA_003213375.1	31.4279		GCA_903943975.1	59.4825
GCA_003213355.1	34.8794		GCA_903940455.1	59.1378
GCA_003213335.1	30.1553		GCA_903940395.1	58.9595
GCA_003213315.1	31.1469		GCA_903940385.1	63.2283
GCA_003213295.1	31.306		GCA_903940285.1	64.0912
GCA_003213275.1	31.0706		GCA_903939705.1	59.7004
GCA_003215335.1	39.1969		GCA_903938375.1	60.2789
GCA_003215315.1	34.3242		GCA_903937765.1	59.6624
GCA_003215295.1	40.3167		GCA_903936985.1	59.1873
GCA_003214975.1	30.7768		GCA_903936805.1	59.7887
GCA_003214955.1	31.3643		GCA_903936695.1	58.2006
GCA_003214935.1	30.4573		GCA_903935695.1	59.946
GCA_003214875.1	34.2457		GCA_903935055.1	66.5315
GCA_003214855.1	47.965		GCA_913051885.1	58.1635
GCA_003214835.1	49.2009		GCA_913051855.1	54.1951
GCA_003214815.1	31.412		GCA_913050565.1	59.8928
GCA_003214755.1	50.0023		GCA_913050445.1	60.0047
GCA_003214735.1	29.4407		GCA_913050105.1	59.0007
GCA_003214715.1	34.7192		GCA_913049865.1	55.5951
GCA_003214695.1	36.006		GCA_913049535.1	63.0867
GCA_003214415.1	32.0422		GCA_913049465.1	57.3275
GCA_003214355.1	31.2006		GCA_913048995.1	59.7252
GCA_003214335.1	30.611		GCA_913048165.1	62.6126
GCA_003214315.1	30.0938		GCA_913047455.1	61.5491
GCA_003214295.1	31.3261		GCA_913043915.1	60.3618
GCA_003214235.1	31.0518		GCA_913042965.1	58.715
GCA_003214215.1	30.6751		GCA_913041045.1	59.3452
GCA_003215895.1	32.8595		GCA_913040905.1	62.0009
GCA_003215865.1	37.2184		GCA_913020095.1	62.3859
GCA_003215855.1	40.7563		GCA_905480275.1	54.7192
GCA_003215815.1	30.4862		GCA_905480115.1	55.5831
GCA_003215795.1	35.9757		GCA_903960735.1	62.3
GCA_003215775.1	36.8858		GCA_903959745.1	60.2318
GCA_003215725.1	36.3913		GCA_903959415.1	58.9436
GCA_003215715.1	38.086		GCA_913064865.1	58.9937
GCA_003215695.1	38.1215		GCA_913064845.1	63.1103
GCA_003215675.1	37.9248		GCA_913064835.1	53.7231
GCA_003215655.1	37.8226		GCA_913064695.1	62.5304
GCA_003215635.1	37.5944		GCA_913061455.1	54.5526
GCA_003215595.1	36.155		GCA_913061215.1	68.3385
GCA_003215555.1	33.9208		GCA_913060925.1	60.8206
GCA_003215545.1	37.6839		GCA_913057985.1	58.7753
GCA_003215535.1	38.8705		GCA_913057735.1	59.8794
GCA_003215475.1	33.1629		GCA_913053255.1	59.9162
GCA_003215455.1	40.8287		GCA_913052185.1	59.9072
GCA_003215435.1	39.7518
GCA_003215415.1	38.0674
GCA_003215355.1	41.4675
GCA_003216455.1	30.1938
GCA_003216435.1	35.4802
GCA_003216415.1	29.6865
GCA_003216375.1	33.775
GCA_003216355.1	30.7564
GCA_003216335.1	30.2883
GCA_003216295.1	33.7377
GCA_003216275.1	32.9553
GCA_003216175.1	33.437
GCA_003216155.1	38.4171
GCA_003216135.1	30.4331
GCA_003216095.1	35.7081
GCA_003216075.1	38.1804
GCA_003216055.1	36.9695
GCA_003216035.1	39.329
GCA_003215985.1	39.805
GCA_003215975.1	32.5818
GCA_003215955.1	36.2994
GCA_003215935.1	33.3448
GCA_003216935.1	35.0962
GCA_003216915.1	30.4455
GCA_003216895.1	34.3773
GCA_003216875.1	34.84
GCA_003216855.1	37.2668
GCA_003216835.1	30.126
GCA_003216815.1	34.0888
GCA_003216795.1	31.31
GCA_003216775.1	30.4224
GCA_003216755.1	31.6429
GCA_003216725.1	30.3593
GCA_003216715.1	33.705
GCA_003216695.1	33.9811
GCA_003216675.1	34.3979
GCA_003216635.1	31.0591
GCA_003216615.1	29.7926
GCA_003216595.1	33.9821
GCA_003216575.1	33.3616
GCA_003216535.1	30.2679
GCA_003216515.1	34.1111
GCA_003216465.1	28.4378
GCA_003278375.1	36.1409
GCA_003278365.1	38.9027
GCA_003278345.1	34.0009
GCA_003278325.1	36.1842
GCA_003278305.1	34.5711
GCA_003278285.1	35.848
GCA_003278255.1	38.034
GCA_003278245.1	38.226
GCA_003278225.1	38.3864
GCA_003278195.1	38.2711
GCA_003278175.1	39.3062
GCA_003278045.1	31.2324
GCA_003278015.1	33.7045
GCA_003278005.1	35.3082
GCA_003277985.1	34.1224
GCA_003226275.1	30.382
GCA_003217035.1	36.8322
GCA_003217005.1	30.7047
GCA_003216995.1	34.571
GCA_003216975.1	33.842
GCA_003216955.1	33.8287
GCA_003278725.1	29.8527
GCA_003278705.1	31.4878
GCA_003278685.1	30.8911
GCA_003278665.1	29.393
GCA_003278635.1	31.077
GCA_003278625.1	30.2652
GCA_003278605.1	30.7509
GCA_003278585.1	30.4262
GCA_003278545.1	29.6887
GCA_003278535.1	31.3618
GCA_003278525.1	30.0361
GCA_003278505.1	30.8197
GCA_003278465.1	37.9281
GCA_003278455.1	33.3258
GCA_003278445.1	33.7492
GCA_003278425.1	36.1017
GCA_003278385.1	34.29
GCA_003279115.1	30.0035
GCA_003279105.1	30.4489
GCA_003279085.1	30.9923
GCA_003279055.1	30.3334
GCA_003279045.1	30.1443
GCA_003279015.1	29.9995
GCA_003279005.1	30.0703
GCA_003278965.1	30.645
GCA_003278955.1	30.1431
GCA_003278945.1	30.74
GCA_003278925.1	29.9056
GCA_003278895.1	30.9778
GCA_003278875.1	31.3078
GCA_003278855.1	31.386
GCA_003278845.1	30.6672
GCA_003278775.1	30.77
GCA_003278765.1	31.0994
GCA_003278735.1	31.2
GCA_003279745.1	34.2752
GCA_003279655.1	33.8721
GCA_003279635.1	34.9637
GCA_003279615.1	34.0007
GCA_003279585.1	33.9583
GCA_003279565.1	33.7471
GCA_003279535.1	31.5879
GCA_003279505.1	34.2507
GCA_003279495.1	34.5855
GCA_003279485.1	31.362
GCA_003279455.1	33.9687
GCA_003279445.1	36.2884
GCA_003279415.1	30.877
GCA_003279405.1	31.1611
GCA_003279365.1	31.2768
GCA_003279335.1	30.3736
GCA_003279325.1	32.5847
GCA_003279285.1	34.6015
GCA_003279265.1	33.3257
GCA_003279215.1	26.826
GCA_003279125.1	30.3933
GCA_003280245.1	38.2604
GCA_003280225.1	38.5916
GCA_003280185.1	39.8721
GCA_003280175.1	35.1641
GCA_003280165.1	31.9563
GCA_003280135.1	34.8958
GCA_003280105.1	38.702
GCA_003280095.1	37.9059
GCA_003280085.1	38.6185
GCA_003280055.1	37.6303
GCA_003280025.1	29.267
GCA_003279945.1	30.611
GCA_003279935.1	30.2386
GCA_003279925.1	30.1279
GCA_003279875.1	29.5404
GCA_003279865.1	29.7215
GCA_003279855.1	29.0478
GCA_003279845.1	30.2771
GCA_003279795.1	34.5926
GCA_003279785.1	30.4104
GCA_003280685.1	32.2
GCA_003280655.1	29.8864
GCA_003280645.1	31.7611
GCA_003280615.1	30.1518
GCA_003280575.1	30.4887
GCA_003280565.1	30.5829
GCA_003280545.1	31.5259
GCA_003280515.1	30.8583
GCA_003280445.1	34.4952
GCA_003280415.1	38.4885
GCA_003280405.1	30.5703
GCA_003280375.1	38.6427
GCA_003280345.1	39.6006
GCA_003280335.1	30.3238
GCA_003280325.1	32.9576
GCA_003280295.1	37.8962
GCA_003280265.1	34.2903
GCA_003280255.1	35.9463
GCA_003281205.1	30.7108
GCA_003281185.1	30.7072
GCA_003281165.1	31.2954
GCA_003281145.1	30.8322
GCA_003281125.1	31.2589
GCA_003280995.1	30.41
GCA_003280985.1	31.0503
GCA_003280965.1	30.2244
GCA_003280935.1	30.9509
GCA_003280915.1	31.2308
GCA_003280895.1	30.668
GCA_003280885.1	30.8655
GCA_003280855.1	30.3614
GCA_003280835.1	30.681
GCA_003280815.1	31.1474
GCA_003280805.1	30.2156
GCA_003280775.1	30.5163
GCA_003280765.1	30.755
GCA_003280735.1	30.9202
GCA_003280725.1	30.6321
GCA_003280695.1	30.5338
GCA_003281625.1	29.8911
GCA_003281605.1	28.3491
GCA_003281585.1	31.6369
GCA_003281565.1	31.8646
GCA_003281545.1	30.49
GCA_003281525.1	30.5844
GCA_003281505.1	30.4248
GCA_003281485.1	30.5633
GCA_003281455.1	30.3456
GCA_003281445.1	30.8397
GCA_003281415.1	31.0441
GCA_003281405.1	30.6324
GCA_003281385.1	30.4473
GCA_003281365.1	29.3
GCA_003281335.1	30.2743
GCA_003281315.1	30.9035
GCA_003281305.1	31.5595
GCA_003281285.1	30.8582
GCA_003281255.1	30.5146
GCA_003281235.1	30.7727
GCA_003281225.1	30.4038
GCA_003282355.1	31.3484
GCA_003282345.1	30.8773
GCA_003282325.1	30.6698
GCA_003282305.1	30.5836
GCA_003282285.1	31.382
GCA_003282265.1	30.085
GCA_003282235.1	30.0827
GCA_003282225.1	30.2469
GCA_003282045.1	32.7923
GCA_003282025.1	34.5819
GCA_003282005.1	33.7467
GCA_003281965.1	34.2656
GCA_003281955.1	33.69
GCA_003281925.1	34.0029
GCA_003281715.1	30.748
GCA_003281705.1	31.0025
GCA_003281685.1	29.9131
GCA_003281645.1	30.1994
GCA_003281635.1	30.4779
GCA_003283345.1	30.2469
GCA_003283315.1	29.9441
GCA_003283305.1	30.7557
GCA_003283285.1	30.7
GCA_003283235.1	30.6396
GCA_003283225.1	30.8498
GCA_003282785.1	33.8947
GCA_003282755.1	30.3195
GCA_003282745.1	33.65
GCA_003282725.1	28.7913
GCA_003282695.1	34.2752
GCA_003282665.1	33.1462
GCA_003282645.1	30.3331
GCA_003282615.1	30.1059
GCA_003282595.1	30.7319
GCA_003282585.1	30.294
GCA_003282565.1	31.0058
GCA_003282535.1	32.6183
GCA_003282515.1	35.2417
GCA_003282425.1	31.2007
GCA_003282405.1	32.2508
GCA_003282385.1	30.8696
GCA_003283825.1	33.354
GCA_003283785.1	34.2494
GCA_003283775.1	34.6995
GCA_003283745.1	34.4832
GCA_003283695.1	34.4679
GCA_003283685.1	34.4867
GCA_003283675.1	32.5067
GCA_003283665.1	33.324
GCA_003283635.1	34.4043
GCA_003283615.1	34.0587
GCA_003283595.1	34.2655
GCA_003283545.1	46.9786
GCA_003283525.1	48.4243
GCA_003283475.1	28.755
GCA_003283465.1	29.8902
GCA_003283445.1	30.5523
GCA_003283415.1	29.8722
GCA_003283395.1	29.803
GCA_003283385.1	31.3233
GCA_003283365.1	30.1404
GCA_003284425.1	29.6971
GCA_003284375.1	34.543
GCA_003284365.1	31.2326
GCA_003284355.1	30.6543
GCA_003284345.1	29.0117
GCA_003284315.1	30.5909
GCA_003284285.1	34.2486
GCA_003284205.1	33.993
GCA_003284185.1	34.5567
GCA_003284145.1	34.9056
GCA_003284125.1	33.8774
GCA_003284115.1	33.8368
GCA_003284105.1	34.481
GCA_003284055.1	43.7076
GCA_003284035.1	44.51
GCA_003283965.1	45.4743
GCA_003283955.1	47.2957
GCA_003283945.1	45.4834
GCA_003283835.1	33.3976
GCA_017644485.1	27.6163
GCA_017644465.1	42.2491
GCA_017644445.1	36.0981
GCA_017644425.1	25.352
GCA_017644405.1	24.634
GCA_017644375.1	20.6567
GCA_017644365.1	41.6317
GCA_017644345.1	41.905
GCA_017644325.1	25.198
GCA_017644295.1	36.5143
GCA_012933605.1	47.7526
GCA_012933595.1	47.7784
GCA_012933585.1	47.9507
GCA_005789585.1	52.4406
GCA_005787545.1	69.3959
GCA_004213165.1	52.2643
GCA_003331725.1	29.207
GCA_003331715.1	34.7353
GCA_003284445.1	35.0209
GCA_003284435.1	30.0979
GCA_017696245.1	20.8967
GCA_017696205.1	20.7633
GCA_017696175.1	23.405
GCA_017696085.1	24.764
GCA_017696075.1	26.8286
GCA_017696055.1	23.7325
GCA_017696035.1	25.214
GCA_017696015.1	20.8333
GCA_017695975.1	20.85
GCA_017695965.1	25.425
GCA_017695955.1	23.3525
GCA_017644685.1	36.6133
GCA_017644665.1	27.5089
GCA_017644645.1	30.9968
GCA_017644615.1	39.2291
GCA_017644605.1	28.1973
GCA_017644585.1	31.6729
GCA_017644555.1	47.0258
GCA_017644545.1	29.6043
GCA_017644525.1	25.8133
GCA_017644495.1	28.3667
GCA_902510835.1	27.525
GCA_019651555.1	21.55
GCA_019649475.1	26.195
GCA_019325115.1	26.48
GCA_019325105.1	31.6031
GCA_019325065.1	34.1984
GCA_019325055.1	25.7133
GCA_019325045.1	34.496
GCA_019325015.1	27.8378
GCA_019325005.1	27.145
GCA_019324985.1	35.7092
GCA_019324955.1	28.122
GCA_019324945.1	27.589
GCA_019324925.1	29.0153
GCA_019324905.1	28.648
GCA_019324885.1	29.4975
GCA_019324845.1	26.864
GCA_019324835.1	29.2727
GCA_017696315.1	31.05
GCA_017696275.1	23.31
GCA_902521235.1	29.392
GCA_902521125.1	31.196
GCA_902520965.1	34.5205
GCA_902520935.1	33.9915
GCA_902520485.1	30.9912
GCA_902520365.1	34.1539
GCA_902520005.1	31.0455
GCA_902519915.1	30.5091
GCA_902519765.1	34.8441
GCA_902519705.1	30.9325
GCA_902519565.1	31.6919
GCA_902519535.1	30.6959
GCA_902519235.1	31.6974
GCA_902519185.1	31.2606
GCA_902519155.1	31.1368
GCA_902518475.1	30.7382
GCA_902517955.1	33.806
GCA_902517845.1	34.914
GCA_902517015.1	31.5943
GCA_902516365.1	29.7515
GCA_902515505.1	30.7745
GCA_902514845.1	30.74
GCA_902527105.1	30.327
GCA_902526435.1	31.0836
GCA_902526145.1	30.7278
GCA_902525905.1	31.1351
GCA_902525585.1	30.7071
GCA_902525125.1	31.5392
GCA_902525075.1	30.5637
GCA_902524975.1	31.1496
GCA_902524855.1	28.307
GCA_902523935.1	32.0065
GCA_902523415.1	31.8972
GCA_902522905.1	31.2289
GCA_902522795.1	30.3587
GCA_902522745.1	34.5732
GCA_902522675.1	31.4644
GCA_902521995.1	31.1518
GCA_902521945.1	33.5456
GCA_902521665.1	34.992
GCA_902521415.1	30.6967
GCA_902521405.1	30.1795
GCA_902536455.1	30.9979
GCA_902536265.1	31.2893
GCA_902535555.1	30.977
GCA_902535525.1	31.5556
GCA_902535425.1	30.086
GCA_902535185.1	31.0873
GCA_902535175.1	30.6644
GCA_902535025.1	30.8947
GCA_902534835.1	30.3319
GCA_902534685.1	30.8727
GCA_902534675.1	31.5154
GCA_902534615.1	30.163
GCA_902534475.1	31.1522
GCA_902533935.1	31.023
GCA_902533015.1	31.0966
GCA_902532915.1	31.5405
GCA_902532695.1	30.8556
GCA_902528325.1	31.6922
GCA_902528015.1	31.4276
GCA_902527755.1	30.8328
GCA_902541835.1	30.8805
GCA_902541645.1	30.8122
GCA_902539985.1	30.969
GCA_902539785.1	30.9653
GCA_902539515.1	31.1448
GCA_902539115.1	31.0239
GCA_902538785.1	30.4525
GCA_902538515.1	30.5104
GCA_902538355.1	29.5533
GCA_902538225.1	30.2932
GCA_902538045.1	31.2007
GCA_902537995.1	30.0367
GCA_902537825.1	31.5189
GCA_902537495.1	30.051
GCA_902537445.1	30.8762
GCA_902537435.1	30.8218
GCA_902537005.1	30.585
GCA_902536775.1	31.2888
GCA_902536725.1	30.2818
GCA_902536555.1	30.3047
GCA_902536545.1	30.9502
GCA_902555385.1	31.2509
GCA_902553055.1	31.6043
GCA_902552965.1	36.9015
GCA_902552235.1	30.4018
GCA_902551645.1	31.1419
GCA_902551545.1	30.3273
GCA_902550485.1	29.6633
GCA_902546595.1	31.1263
GCA_902546555.1	31.5875
GCA_902545955.1	30.9364
GCA_902545745.1	30.1979
GCA_902545685.1	30.6209
GCA_902544495.1	31.3073
GCA_902543475.1	30.7445
GCA_902542595.1	30.4467
GCA_902542305.1	29.024
GCA_902542205.1	31.0544
GCA_902542055.1	31.4384
GCA_902542035.1	31.3023
GCA_902541855.1	30.7189
GCA_902565195.1	30.9317
GCA_902564695.1	33.2953
GCA_902564535.1	35.3628
GCA_902564255.1	30.9462
GCA_902564235.1	30.545
GCA_902564035.1	30.2396
GCA_902563335.1	38.7566
GCA_902563005.1	31.2995
GCA_902561565.1	30.3573
GCA_902561415.1	31.3903
GCA_902561365.1	31.4676
GCA_902561345.1	31.7071
GCA_902561185.1	31.4543
GCA_902560875.1	37.8446
GCA_902559455.1	31.0386
GCA_902558895.1	31.0324
GCA_902558515.1	31.4608
GCA_902557665.1	31.3059
GCA_902557525.1	30.9408
GCA_902572195.1	31.2747
GCA_902572075.1	31.226
GCA_902572065.1	30.8206
GCA_902571795.1	31.0097
GCA_902571615.1	30.841
GCA_902571595.1	31.4557
GCA_902571455.1	31.0689
GCA_902571335.1	30.4652
GCA_902571305.1	30.7251
GCA_902571165.1	30.9593
GCA_902571145.1	30.5
GCA_902570735.1	31.085
GCA_902570585.1	31.1261
GCA_902569905.1	34.844
GCA_902569085.1	30.733
GCA_902568755.1	31.0478
GCA_902567285.1	46.3005
GCA_902567055.1	35.6026
GCA_902566175.1	30.6027
GCA_902565665.1	31.1118
GCA_902565305.1	31.108
GCA_902576415.1	30.7427
GCA_902575525.1	31.0114
GCA_902574585.1	30.7058
GCA_902574545.1	30.9038
GCA_902574425.1	30.8829
GCA_902574405.1	31.3004
GCA_902574315.1	31.7207
GCA_902573845.1	31.0106
GCA_902573715.1	31.1538
GCA_902573685.1	30.8749
GCA_902573565.1	31.3248
GCA_902573455.1	31.621
GCA_902573135.1	31.1885
GCA_902573045.1	30.4516
GCA_902572915.1	31.1749
GCA_902572825.1	31.0784
GCA_902572785.1	31.8252
GCA_902572675.1	31.4724
GCA_902572595.1	31.3316
GCA_902572285.1	31.2377
GCA_902583935.1	29.185
GCA_902583845.1	31.2393
GCA_902583425.1	30.8836
GCA_902583265.1	31.0077
GCA_902583025.1	30.6556
GCA_902582995.1	31.6176
GCA_902582575.1	31.5481
GCA_902582565.1	30.6327
GCA_902582195.1	31.6479
GCA_902582185.1	30.7077
GCA_902582035.1	29.6777
GCA_902581715.1	30.6087
GCA_902581165.1	31.1384
GCA_902580985.1	29.92
GCA_902580955.1	31.622
GCA_902580925.1	31.492
GCA_902580315.1	34.3459
GCA_902578845.1	30.2103
GCA_902578535.1	30.928
GCA_902578435.1	31.3798
GCA_902577725.1	31.0279
GCA_902592635.1	31.1536
GCA_902592295.1	30.7058
GCA_902591865.1	30.6705
GCA_902591685.1	31.2619
GCA_902591275.1	31.3183
GCA_902590805.1	34.0904
GCA_902590775.1	34.1692
GCA_902590355.1	30.7381
GCA_902590015.1	34.0627
GCA_902589575.1	34.1029
GCA_902589115.1	36.4694
GCA_902588035.1	30.4114
GCA_902588025.1	31.4411
GCA_902587995.1	31.2446
GCA_902587615.1	35.4295
GCA_902586725.1	29.3511
GCA_902586205.1	35.063
GCA_902584875.1	29.7247
GCA_902584845.1	34.3794
GCA_902584725.1	30.7558
GCA_902584155.1	33.7708
GCA_902584105.1	29.919
GCA_902599705.1	30.4485
GCA_902599535.1	31.1714
GCA_902599245.1	30.6723
GCA_902598505.1	30.1883
GCA_902598335.1	31.2514
GCA_902598035.1	30.8997
GCA_902597845.1	31.3079
GCA_902597705.1	31.1298
GCA_902597005.1	30.52
GCA_902596945.1	30.812
GCA_902596585.1	30.4807
GCA_902596265.1	31.1909
GCA_902596215.1	30.9762
GCA_902595995.1	31.3235
GCA_902595615.1	30.1626
GCA_902595175.1	30.8303
GCA_902595155.1	31.6369
GCA_902595095.1	30.7371
GCA_902595085.1	31.2598
GCA_902594875.1	31.3336
GCA_902594065.1	30.6332
GCA_902593695.1	30.6467
GCA_902606025.1	30.9985
GCA_902605325.1	30.7475
GCA_902605265.1	30.534
GCA_902604735.1	30.954
GCA_902604625.1	31.338
GCA_902603335.1	31.1941
GCA_902603265.1	30.6583
GCA_902602905.1	34.5069
GCA_902602255.1	31.1205
GCA_902602145.1	29.6952
GCA_902601815.1	30.2628
GCA_902601265.1	31.149
GCA_902601255.1	32.0344
GCA_902600975.1	30.9592
GCA_902600805.1	30.6688
GCA_902600675.1	31.1698
GCA_902600495.1	31.3488
GCA_902600475.1	30.8725
GCA_902600395.1	31.1502
GCA_902600275.1	31.1473
GCA_902600055.1	30.894
GCA_902599905.1	31.5489
GCA_902614045.1	31.5677
GCA_902612525.1	31.0616
GCA_902612425.1	30.952
GCA_902612005.1	31.1187
GCA_902611855.1	31.304
GCA_902611825.1	31.209
GCA_902611725.1	30.3997
GCA_902611225.1	31.6291
GCA_902611085.1	30.8876
GCA_902610955.1	30.7369
GCA_902610045.1	30.7307
GCA_902610005.1	31.991
GCA_902609995.1	30.6628
GCA_902609805.1	30.6275
GCA_902609395.1	30.6754
GCA_902609155.1	30.6571
GCA_902609055.1	30.0886
GCA_902608745.1	30.2934
GCA_902606595.1	31.5296
GCA_902606505.1	31.1536
GCA_902606465.1	31.06
GCA_902606255.1	31.033
GCA_902619715.1	31.2827
GCA_902619355.1	30.6091
GCA_902619215.1	31.0105
GCA_902618795.1	31.1456
GCA_902618405.1	31.477
GCA_902618335.1	30.5273
GCA_902618265.1	31.1133
GCA_902617855.1	31.1022
GCA_902617605.1	31.2787
GCA_902616695.1	30.8205
GCA_902616595.1	30.4602
GCA_902616515.1	31.176
GCA_902616505.1	31.2282
GCA_902616385.1	29.9546
GCA_902616055.1	31.033
GCA_902615955.1	30.6236
GCA_902615195.1	30.9757
GCA_902615165.1	30.7488
GCA_902614565.1	30.8694
GCA_902614465.1	30.8324
GCA_902614405.1	31.1988
GCA_902624105.1	30.1154
GCA_902624085.1	30.153
GCA_902623935.1	31.1781
GCA_902623705.1	31.5895
GCA_902623505.1	29.7285
GCA_902623195.1	30.3024
GCA_902623115.1	30.8231
GCA_902623065.1	29.5079
GCA_902623015.1	30.5492
GCA_902622705.1	30.8792
GCA_902622625.1	30.7342
GCA_902622555.1	30.5016
GCA_902622435.1	29.5637
GCA_902622295.1	31.3079
GCA_902621765.1	30.0216
GCA_902621675.1	31.2848
GCA_902621495.1	30.9309
GCA_902621475.1	31.1631
GCA_902620895.1	30.0474
GCA_902620875.1	31.4967
GCA_902619985.1	30.2375
GCA_902619865.1	30.9639
GCA_902628235.1	29.9946
GCA_902627445.1	29.8804
GCA_902627345.1	30.6761
GCA_902627335.1	30.609
GCA_902627325.1	29.9531
GCA_902627235.1	29.8137
GCA_902627035.1	29.8683
GCA_902626525.1	29.9111
GCA_902626515.1	30.2491
GCA_902626435.1	31.1376
GCA_902626425.1	31.6729
GCA_902626345.1	28.8344
GCA_902626265.1	28.4643
GCA_902625845.1	29.837
GCA_902625805.1	29.6032
GCA_902625575.1	29.7238
GCA_902625335.1	30.2696
GCA_902625175.1	29.8086
GCA_902625145.1	29.7579
GCA_902624785.1	29.983
GCA_902624115.1	30.6198
GCA_913051795.1	31.3252
GCA_913048245.1	32.1652
GCA_913043925.1	34.4191
GCA_913042145.1	37.7192
GCA_913041805.1	40.7864
GCA_913031585.1	30.3639
GCA_913031015.1	30.7077
GCA_902729465.1	29.6926
GCA_902634795.1	34.1576
GCA_902634515.1	34.9493
GCA_902633875.1	33.2926
GCA_902633735.1	31.5293
GCA_902633145.1	31.3026
GCA_902632285.1	30.8975
GCA_902631435.1	30.7307
GCA_902631045.1	31.2184
GCA_902629395.1	33.481
GCA_902629065.1	30.1978

## Sheet: S_4 Bowtie2_Alignment
Andaman Samples	Alignment rate			TARA Samples	Alignment rate
	Synechococcus genomes	Prochlorococcus genomes			Synechococcus genomes	Prochlorococcus genomes
CT	0.0648	0.0059		TARA_036_SRF_01_022	0.0025	0.0011
EB	0.0119	0.0047		TARA_036_SRF_022_16	0.0381	0.0179
HW	0.4437	0.0268		TARA_038_SRF_01_022	0.0015	0.0033
RGC	0.2102	0.0137		TARA_038_SRF_022_16	0.0493	0.0817
RI	0.0881	0.0043		TARA_039_SRF_01_022	0.0022	0.0021
RN	0.0385	0.0035		TARA_041_SRF_01_022	0.0012	0.0081
				TARA_041_SRF_022_16	0.0072	0.1947
				TARA_042_SRF_022_16	0.0021	0.1621
				TARA_045_SRF_022_16	0.0052	0.283

## Sheet: S_5 Top Abundant genomes
Andaman - Top 100			TARA - Top 100
Genome ID	AVERAGE		Genome ID	AVERAGE
GCA_018623875.1	8.03904e-09		GCA_001627525.1	1.93127e-09
GCA_001628295.1	6.00799e-09		GCA_001627435.1	1.80159e-09
GCA_001628325.1	5.65026e-09		GCA_019651555.1	1.23766e-09
GCA_003526105.1	4.41077e-09		GCA_001627445.1	1.21263e-09
GCA_002724845.1	4.1845e-09		GCA_001627475.1	1.12938e-09
GCA_008081095.1	3.85336e-09		GCA_003213935.1	1.08144e-09
GCA_021156025.1	3.42559e-09		GCA_913051795.1	6.47098e-10
GCA_019652355.1	3.41073e-09		GCA_003214335.1	5.96936e-10
GCA_019650595.1	3.27128e-09		GCA_001628295.1	4.55929e-10
GCA_019650515.1	2.85138e-09		GCA_019649475.1	4.31474e-10
GCA_900473975.1	2.78912e-09		GCA_019650515.1	4.22987e-10
GCA_014279895.1	2.50521e-09		GCA_000634835.1	4.16481e-10
GCA_900473925.1	2.34675e-09		GCA_001628325.1	4.16267e-10
GCA_900474085.1	2.2808e-09		GCA_902582185.1	3.61438e-10
GCA_902575935.1	2.25919e-09		GCA_902574405.1	3.59828e-10
GCA_014279535.1	2.23982e-09		GCA_003526105.1	3.49991e-10
GCA_021156015.1	2.23366e-09		GCA_002724845.1	3.40611e-10
GCA_900474045.1	2.10752e-09		GCA_019652355.1	3.30989e-10
GCA_902635485.1	2.03577e-09		GCA_008081095.1	3.27208e-10
GCA_012270465.1	1.95999e-09		GCA_902535175.1	3.13106e-10
GCA_900473895.1	1.94881e-09		GCA_019650595.1	3.06827e-10
GCA_021156005.1	1.84671e-09		GCA_003279045.1	3.03325e-10
GCA_003209555.1	1.78874e-09		GCA_003210135.1	2.86823e-10
GCA_018623675.1	1.74983e-09		GCA_003281165.1	2.86459e-10
GCA_014217875.1	1.69342e-09		GCA_902545745.1	2.57154e-10
GCA_014279615.1	1.42224e-09		GCA_001180285.1	2.56581e-10
GCA_014279635.1	1.34735e-09		GCA_003278855.1	2.5553e-10
GCA_012269695.1	1.04195e-09		GCA_900474045.1	2.50992e-10
GCA_913057985.1	9.31169e-10		GCA_003209615.1	2.49623e-10
GCA_014280115.1	9.16061e-10		GCA_902521235.1	2.49567e-10
GCA_000153825.1	8.5087e-10		GCA_021156005.1	2.49185e-10
GCA_014280075.1	6.22051e-10		GCA_003216335.1	2.34181e-10
GCA_019651575.1	5.4121e-10		GCA_014279895.1	2.3286e-10
GCA_000161795.2	5.17134e-10		GCA_000760115.1	2.27516e-10
GCA_001627525.1	4.1492e-10		GCA_902600495.1	2.26916e-10
GCA_913048165.1	3.82626e-10		GCA_902600395.1	2.25339e-10
GCA_001627435.1	3.76027e-10		GCA_003214295.1	2.21829e-10
GCA_003209215.1	3.32535e-10		GCA_900473975.1	2.19574e-10
GCA_003211565.1	3.04698e-10		GCA_902571145.1	2.17771e-10
GCA_003211455.1	2.79323e-10		GCA_900474085.1	2.15285e-10
GCA_003212155.1	2.73242e-10		GCA_900473895.1	2.15064e-10
GCA_011523295.1	2.60101e-10		GCA_900473925.1	2.13224e-10
GCA_902533725.1	2.58696e-10		GCA_014279535.1	2.08889e-10
GCA_001627445.1	2.30605e-10		GCA_902611225.1	2.02273e-10
GCA_003213935.1	2.11755e-10		GCA_003281145.1	2.02129e-10
GCA_016779825.1	2.10546e-10		GCA_902528325.1	1.98036e-10
GCA_913020095.1	2.04953e-10		GCA_902617605.1	1.97839e-10
GCA_003213755.1	1.52992e-10		GCA_003281605.1	1.96883e-10
GCA_019651555.1	1.52236e-10		GCA_003281405.1	1.96361e-10
GCA_001627475.1	1.21698e-10		GCA_902598335.1	1.96082e-10
GCA_020514115.1	1.05106e-10		GCA_913052185.1	1.93655e-10
GCA_913040905.1	1.02332e-10		GCA_000015645.1	1.93087e-10
GCA_000737595.1	9.88792e-11		GCA_902572785.1	1.92599e-10
GCA_013911515.1	9.8834e-11		GCA_001180325.1	1.91414e-10
GCA_020514235.1	9.49303e-11		GCA_003279115.1	1.9024e-10
GCA_020514095.1	9.39004e-11		GCA_003281445.1	1.89829e-10
GCA_913060925.1	9.01266e-11		GCA_003214085.1	1.88329e-10
GCA_913047455.1	8.6205e-11		GCA_902571305.1	1.87511e-10
GCA_000063525.1	8.58987e-11		GCA_902580985.1	1.86638e-10
GCA_019324985.1	8.42918e-11		GCA_902573455.1	1.84988e-10
GCA_014279815.1	8.0506e-11		GCA_902572825.1	1.84201e-10
GCA_913053255.1	7.63558e-11		GCA_902606505.1	1.81993e-10
GCA_014279855.1	7.52519e-11		GCA_902621675.1	1.81686e-10
GCA_913052185.1	6.56433e-11		GCA_003278725.1	1.80562e-10
GCA_002172045.1	6.1715e-11		GCA_902575935.1	1.79471e-10
GCA_011523155.1	5.41928e-11		GCA_003278705.1	1.77568e-10
GCA_003331795.1	5.30538e-11		GCA_902571335.1	1.77322e-10
GCA_913043915.1	5.19618e-11		GCA_003212655.1	1.76341e-10
GCA_009919765.1	5.11208e-11		GCA_902535185.1	1.75942e-10
GCA_003712035.1	4.88435e-11		GCA_003280995.1	1.74978e-10
GCA_000179255.1	4.79085e-11		GCA_902583935.1	1.74456e-10
GCA_002378185.1	3.92062e-11		GCA_003214175.1	1.74348e-10
GCA_902582045.1	3.7168e-11		GCA_017644365.1	1.74205e-10
GCA_003209165.1	3.42277e-11		GCA_902536265.1	1.73895e-10
GCA_003149585.1	3.3982e-11		GCA_003213255.1	1.71215e-10
GCA_002693285.1	3.36289e-11		GCA_902537445.1	1.71017e-10
GCA_017644365.1	3.22851e-11		GCA_902635485.1	1.69476e-10
GCA_004211895.1	3.04159e-11		GCA_003216915.1	1.67211e-10
GCA_902540675.1	2.97029e-11		GCA_902596585.1	1.67033e-10
GCA_000633995.1	2.95821e-11		GCA_902538225.1	1.66637e-10
GCA_913051795.1	2.81476e-11		GCA_902588025.1	1.65088e-10
GCA_913048995.1	2.70696e-11		GCA_902601255.1	1.6505e-10
GCA_000634835.1	2.62855e-11		GCA_003216355.1	1.64895e-10
GCA_014279755.1	2.62604e-11		GCA_902535525.1	1.64879e-10
GCA_011525445.1	2.56717e-11		GCA_003280915.1	1.64607e-10
GCA_902618505.1	2.54809e-11		GCA_902572195.1	1.64466e-10
GCA_021156065.1	2.54472e-11		GCA_003212245.1	1.64277e-10
GCA_020514255.1	2.5223e-11		GCA_902552235.1	1.63617e-10
GCA_014280095.1	2.46829e-11		GCA_003281415.1	1.62161e-10
GCA_014280035.1	2.41818e-11		GCA_902557525.1	1.61609e-10
GCA_900473965.1	2.41725e-11		GCA_003278965.1	1.61539e-10
GCA_003214175.1	2.38998e-11		GCA_001180245.1	1.61308e-10
GCA_000737535.1	2.37602e-11		GCA_003212395.1	1.609e-10
GCA_913057735.1	2.18465e-11		GCA_902542305.1	1.60161e-10
GCA_902560665.1	2.14423e-11		GCA_902606255.1	1.59775e-10
GCA_913041045.1	2.11276e-11		GCA_902519235.1	1.57118e-10
GCA_017644345.1	2.03082e-11		GCA_003209675.1	1.56825e-10
GCA_900474185.1	2.02533e-11		GCA_003209585.1	1.56448e-10
GCA_020514205.1	1.86759e-11		GCA_000015965.1	1.56274e-10
GCA_902589915.1	1.79782e-11		GCA_003213795.1	1.55985e-10

## Sheet: S_6
Genbank_Accession	Assembly_name	Comments	link	Title_of_study
GCA_000634835.1	Prochlorococcus sp. scB243_495I8	we applied large-scale single-cell genomics to study populations of the globally abundant marine cyanobacterium Prochlorococcus.	10.1126/science.1248575	Single-cell genomics reveals hundreds of coexisting subpopulations in wild Prochlorococcus
GCA_001627435.1	Prochlorococcus sp. REDSEA-S23_B1	Here, we report 136 microbial genomes (completion minus contamination is ≥50%) assembled from 45 metagenomes from eight stations spanning the Red Sea and taken from multiple depths between 10 to 500 m.	https://www.nature.com/articles/sdata201650	A catalogue of 136 microbial draft genomes from Red Sea metagenomes
GCA_001627525.1	Prochlorococcus sp. REDSEA-S17_B1	Here, we report 136 microbial genomes (completion minus contamination is ≥50%) assembled from 45 metagenomes from eight stations spanning the Red Sea and taken from multiple depths between 10 to 500 m.	https://www.nature.com/articles/sdata201650	A catalogue of 136 microbial draft genomes from Red Sea metagenomes
GCA_001628295.1	Synechococcus sp. REDSEA-S01_B1	Here, we report 136 microbial genomes (completion minus contamination is ≥50%) assembled from 45 metagenomes from eight stations spanning the Red Sea and taken from multiple depths between 10 to 500 m.	https://www.nature.com/articles/sdata201650	A catalogue of 136 microbial draft genomes from Red Sea metagenomes
GCA_001628325.1	Synechococcus sp. REDSEA-S02_B4	Here, we report 136 microbial genomes (completion minus contamination is ≥50%) assembled from 45 metagenomes from eight stations spanning the Red Sea and taken from multiple depths between 10 to 500 m.	https://www.nature.com/articles/sdata201650	A catalogue of 136 microbial draft genomes from Red Sea metagenomes
GCA_002724845.1	Synechococcus sp. RS344	n total, 2,631 draft genomes with an estimated completion of ≥50% were generated (1,491 draft genomes >70% complete; 603 genomes >90% complete).	https://www.nature.com/articles/sdata2017203	The reconstruction of 2,631 draft metagenome-assembled genomes from the global oceans
GCA_003209555.1	Synechococcus sp. AG-450-M17	we report a data set of single cell genomes for 489 Prochlorococcus, 50 Synechococcus, 9 extracellular virus particles, and 190 additional microorganisms from a diverse range of bacterial, archaeal, and viral groups.	https://www.nature.com/articles/sdata2018154	Single cell genomes of Prochlorococcus, Synechococcus, and sympatric microbes from diverse marine environments
GCA_003209975.1	Prochlorococcus sp. AG-429-P21	we report a data set of single cell genomes for 489 Prochlorococcus, 50 Synechococcus, 9 extracellular virus particles, and 190 additional microorganisms from a diverse range of bacterial, archaeal, and viral groups.	https://www.nature.com/articles/sdata2018154	Single cell genomes of Prochlorococcus, Synechococcus, and sympatric microbes from diverse marine environments
GCA_003213935.1	Prochlorococcus sp. AG-418-M21	we report a data set of single cell genomes for 489 Prochlorococcus, 50 Synechococcus, 9 extracellular virus particles, and 190 additional microorganisms from a diverse range of bacterial, archaeal, and viral groups.	https://www.nature.com/articles/sdata2018154	Single cell genomes of Prochlorococcus, Synechococcus, and sympatric microbes from diverse marine environments
GCA_003214335.1	Prochlorococcus sp. AG-418-C17	we report a data set of single cell genomes for 489 Prochlorococcus, 50 Synechococcus, 9 extracellular virus particles, and 190 additional microorganisms from a diverse range of bacterial, archaeal, and viral groups.	https://www.nature.com/articles/sdata2018154	Single cell genomes of Prochlorococcus, Synechococcus, and sympatric microbes from diverse marine environments
GCA_003526105.1	Synechococcus sp. UBA8071	Here we present a phylogeny inferred from the concatenation of 120 ubiquitous single-copy proteins, and we used this phylogeny to propose a bacterial taxonomy that covers 94,759 bacterial genomes, including 13,636 (14.4%) from uncultured organisms (metagenome-assembled or single-cell genomes).	https://www.nature.com/articles/nbt.4229	A standardized bacterial taxonomy based on genome phylogeny substantially revises the tree of life
GCA_008081095.1	Synechococcus sp. 16_2	We present metagenomes and 45 metagenome-assembled genomes (MAGs) from Sapelo Island, Georgia, to further understand coastal microbial populations.	https://www.ncbi.nlm.nih.gov/search/all/?term=GCA_008081095.1// https://journals.asm.org/doi/10.1128/MRA.00934-19	Coastal Ocean Metagenomes and Curated Metagenome-Assembled Genomes from Marsh Landing, Sapelo Island (Georgia, USA)
GCA_012270465.1	Synechococcus sp. (cyanobacteria) genome assembly ASM1227046v1	High-quality genomes were recovered from P. lutea, as well as a metagenome-assembled Cladocopium C15 (the dinoflagellate symbiont) and 52 bacterial and archaeal populations.	https://www.nature.com/articles/s41564-019-0532-4	A genomic view of the reef-building coral Porites lutea and its microbial symbionts
GCA_018623875.1	Synechococcus sp. HW_metabat.21	A total of 82 metagenome-assembled genomes (MAGs) were reconstructed from six sequenced metagenomes of the PG (completeness ≥ 40% and contamination ≤ 5%). Amongst them, eight MAGs belonged to domain Archaea and 74 to domain bacteria. According to GTDB-tk assigned taxonomy (release89)	https://www.ncbi.nlm.nih.gov/search/all/?term=GCA_018623875.1 / https://www.nature.com/articles/s41598-021-90735-0	Distinct microbial community along the chronic oil pollution continuum of the Persian Gulf converge with oil spill accidents
GCA_019652355.1	Synechococcus sp.		https://www.ncbi.nlm.nih.gov/search/all/?term=GCA_019652355.1	Deep-Sea Bioresource Research Group , Research Center for Bioscience and Nanoscience (CeBN), Japan Agency for Marine-Earth Science and Technology (JAMSTEC)
GCA_021156005.1	Synechococcus sp. eddy-syn-bin4	e recovered four Synechococcus metagenome-assembled genomes (MAGs) from eddies in the South China Sea.	https://www.ncbi.nlm.nih.gov/search/all/?term=GCA_021156005.1	We recovered four Synechococcus metagenome-assembled genomes (MAGs) from eddies in the South China Sea.
GCA_021156025.1	Synechococcus sp. eddy-syn-bin2	e recovered four Synechococcus metagenome-assembled genomes (MAGs) from eddies in the South China Sea.	https://www.ncbi.nlm.nih.gov/search/all/?term=GCA_021156025.1
GCA_902535175.1	uncultured Prochlorococcus sp. (cyanobacteria) genome assembly AG-349-C13	o improve our understanding of this complex microbiome, we employed single-cell genomics and a randomized, hypothesis-agnostic cell selection strategy to recover 12,715 partial genomes from the tropical and subtropical euphotic ocean.	https://www.ncbi.nlm.nih.gov/search/all/?term=GCA_902535175.1//https://www.sciencedirect.com/science/article/pii/S0092867419312735?via%3Dihub	Charting the Complexity of the Marine Microbiome through Single-Cell Genomics
GCA_902572785.1	uncultured Prochlorococcus sp. (cyanobacteria) genome assembly AG-422-G20	o improve our understanding of this complex microbiome, we employed single-cell genomics and a randomized, hypothesis-agnostic cell selection strategy to recover 12,715 partial genomes from the tropical and subtropical euphotic ocean.	https://www.ncbi.nlm.nih.gov/search/all/?term=GCA_902535175.1//https://www.sciencedirect.com/science/article/pii/S0092867419312735?via%3Dihub	Charting the Complexity of the Marine Microbiome through Single-Cell Genomics
