# Supplementary material for: Metagenomic exploration of Andaman region of the Indian Ocean
Source: Sci Rep. 2024 Feb 1;14:2717. doi: 10.1038/s41598-024-53190-1 (PMC10834444; doi:10.1038/s41598-024-53190-1)
Supplement: Supplementary file 9 — Supplementary Information 9. [file 41598_2024_53190_MOESM9_ESM.xlsx]

## Sheet: README
S_1	Total number of genes in Synechococcus and Prochlorococcus gene sets and number of genes assigned to Kegg and COG classes
S_2	Number of genes (from Synechococcus and Prochlorococcus gene sets) assigned to each COG classes
S_3	Number of genes (from Synechococcus and Prochlorococcus gene sets) assigned to each KEGG reaction classes
S_4	Number of genes (from Synechococcus and Prochlorococcus gene sets) assigned to each KO
S_5	Top KEGG pathways with high SYN/PRO or PRO/SYN ratios

## Sheet: S_1 Analysis_Summary
Genus_genomes	Total genes input	total annotated		KO assigned	KO unassigned		KEGG_rclass assigned	KEGG_rclass unassigned		COG_assigned	COG_unassigned
PROCHLORO_SELECTED_GENES_egg_out.emapper.annotations	88718	86096	97.0446	51761	34335	60.1201	26973	59123	31.329	82019	4077	95.2646
SYNECHO_SELECTED_GENES_egg_out.emapper.annotations	137371	127240	92.6251	68979	58261	54.2117	32911	94329	25.8653	107162	20078	84.2204

## Sheet: S_2 COG_Classes
Prochlorococcus			Synechococcus
Class	Count		Class	Count
S	27308		S	26372
J	6487		H	8792
H	5907		C	7871
E	5791		M	7845
F	4535		J	7122
M	4297		E	6231
C	4026		L	5861
L	3928		P	5329
O	3140		F	4768
P	2895		O	4419
G	2184		G	3905
K	1717		K	3464
I	1567		I	1976
D	1275		T	1683
V	879		V	1562
Q	874		Q	1465
T	794		D	1236
U	782		U	1131
GM	548		GM	814
IQ	507		NU	562
EH	328		IQ	531
KT	323		KT	346
CO	229		EGP	319
EG	166		MU	268
NU	139		EH	265
MU	133		CO	264
CE	132		ET	208
CH	122		KLT	199
EGP	114		EG	187
CP	111		CH	146
KLT	107		CQ	144
FJ	106		FJ	144
OU	83		N	140
FP	67		KL	139
IM	60		OU	95
KL	59		LU	92
CQ	57		FG	88
HQ	53		PT	84
FG	47		EQ	76
LU	38		CP	75
JM	34		NOU	73
KO	18		KO	71
NOU	9		CE	68
ET	7		FP	66
EP	5		HP	63
DZ	2		IM	63
EM	2		BQ	61
BQ	2		HQ	56
MQ	2		JKL	53
GK	2		DTZ	47
CM	2		EJ	46
QU	2		MT	36
GO	2		CKT	34
EJM	2		DZ	26
CI	2		EU	24
FH	1		JM	20
AJ	1		GT	17
KQ	1		UW	17
AEJ	1		NT	14
AT	1		OQ	12
DMUZ	1		MQ	11
HK	1		GH	8
N	1		HJ	8
A	1		DOTZ	7
EK	1		HM	7
HP	1		CG	5
			EP	5
			DETZ	4
			DMQZ	3
			QU	3
			EF	2
			GK	2
			AJ	1
			BK	1
			CEP	1
			COP	1
			EM	1
			FQ	1
			GQ	1
			IMO	1
			LT	1
			LV	1
			MW	1
			Z	1

## Sheet: S_3 KEGG-REACTION_CLASS_V2
Prochlorococcus			Synechococcus			Unique in Prochlorococcus	Count		Unique in Synechococcus	Count		Common	Pro	Syn	Pro/Syn	Syn/Pro
KEGG Reaction class	Count		KEGG Reaction class	Count		RC00652	53		RC00033	1		RC00001	268	310	0.864516	1.15672
RC00001	268		RC00001	310		RC02832	53		RC00075	1		RC00002	3352	3904	0.858607	1.16468
RC00002	3352		RC00002	3904		RC01612	48		RC00092	1		RC00003	927	1058	0.876181	1.14132
RC00003	927		RC00003	1058		RC01333	48		RC00108	1		RC00004	1449	1563	0.927063	1.07867
RC00004	1449		RC00004	1563		RC00661	2		RC00122	34		RC00005	627	686	0.913994	1.0941
RC00005	627		RC00005	686		RC00184	2		RC00128	18		RC00006	600	677	0.886263	1.12833
RC00006	600		RC00006	677		RC01195	2		RC00133	1		RC00007	55	56	0.982143	1.01818
RC00007	55		RC00007	56		RC00161	1		RC00146	3		RC00008	118	104	1.13462	0.881356
RC00008	118		RC00008	104		RC02653	1		RC00150	1		RC00010	1325	1578	0.83967	1.19094
RC00009	4		RC00010	1578		RC01654	2		RC00167	2		RC00011	89	110	0.809091	1.23596
RC00010	1325		RC00011	110		RC02277	2		RC00180	1		RC00012	58	63	0.920635	1.08621
RC00011	89		RC00012	63		RC03444	2		RC00225	41		RC00013	94	86	1.09302	0.914894
RC00012	58		RC00013	86		RC00347	4		RC00240	3		RC00014	129	138	0.934783	1.06977
RC00013	94		RC00014	138		RC00697	3		RC00250	1		RC00015	57	62	0.919355	1.08772
RC00014	129		RC00015	62		RC01371	1		RC00296	41		RC00016	171	248	0.689516	1.45029
RC00015	57		RC00016	248		RC01372	1		RC00320	2		RC00017	1207	1565	0.771246	1.2966
RC00016	171		RC00017	1565		RC00181	5		RC00328	1		RC00018	107	52	2.05769	0.485981
RC00017	1207		RC00018	52		RC02743	7		RC00330	2		RC00020	322	341	0.944282	1.05901
RC00018	107		RC00020	341		RC02883	7		RC00341	1		RC00021	120	113	1.06195	0.941667
RC00020	322		RC00021	113		RC02723	2		RC00354	1		RC00022	407	482	0.844398	1.18428
RC00021	120		RC00022	482		RC02817	2		RC00375	2		RC00024	74	86	0.860465	1.16216
RC00022	407		RC00024	86		RC00425	3		RC00386	2		RC00026	277	316	0.876582	1.14079
RC00024	74		RC00026	316		RC02331	2		RC00387	1		RC00027	185	202	0.915842	1.09189
RC00025	1		RC00027	202		RC01078	2		RC00388	1		RC00028	172	247	0.696356	1.43605
RC00026	277		RC00028	247		RC02088	3		RC00390	6		RC00029	132	212	0.622642	1.60606
RC00027	185		RC00029	212		RC02605	3		RC00391	101		RC00031	165	190	0.868421	1.15152
RC00028	172		RC00031	190		RC00405	3		RC00424	22		RC00032	129	128	1.00781	0.992248
RC00029	132		RC00032	128		RC01702	3		RC00448	3		RC00034	2	30	0.0666667	15
RC00031	165		RC00033	1		RC02898	3		RC00529	1		RC00035	61	72	0.847222	1.18033
RC00032	129		RC00034	30		RC02955	3		RC00530	1		RC00036	55	168	0.327381	3.05455
RC00034	2		RC00035	72		RC02345	2		RC00535	1		RC00037	151	169	0.893491	1.11921
RC00035	61		RC00036	168		RC03363	1		RC00553	76		RC00039	534	586	0.911263	1.09738
RC00036	55		RC00037	169		RC00825	1		RC00595	2		RC00040	196	191	1.02618	0.97449
RC00037	151		RC00039	586		RC00679	2		RC00610	1		RC00041	266	276	0.963768	1.03759
RC00039	534		RC00040	191		RC03195	3		RC00662	2		RC00042	3	169	0.0177515	56.3333
RC00040	196		RC00041	276		RC00311	5		RC00676	41		RC00043	558	643	0.867807	1.15233
RC00041	266		RC00042	169		RC00407	2		RC00770	1		RC00044	4	4	1	1
RC00042	3		RC00043	643		RC01118	2		RC00807	41		RC00045	20	105	0.190476	5.25
RC00043	558		RC00044	4		RC03400	1		RC00808	41		RC00046	1	2	0.5	2
RC00044	4		RC00045	105		RC03401	1		RC00812	15		RC00047	67	65	1.03077	0.970149
RC00045	20		RC00046	2		RC03261	6		RC00814	51		RC00048	56	54	1.03704	0.964286
RC00046	1		RC00047	65		RC01152	4		RC00897	1		RC00049	134	250	0.536	1.86567
RC00047	67		RC00048	54		RC00406	3		RC00938	10		RC00050	58	72	0.805556	1.24138
RC00048	56		RC00049	250		RC02827	3		RC00983	16		RC00051	54	54	1	1
RC00049	134		RC00050	72		RC01447	1		RC01044	2		RC00052	56	38	1.47368	0.678571
RC00050	58		RC00051	54		RC01728	1		RC01251	1		RC00053	161	187	0.860963	1.16149
RC00051	54		RC00052	38		RC01764	1		RC01366	1		RC00054	54	58	0.931034	1.07407
RC00052	56		RC00053	187		RC02528	1		RC01376	60		RC00055	1229	1386	0.886724	1.12775
RC00053	161		RC00054	58		RC03084	2		RC01381	9		RC00056	225	198	1.13636	0.88
RC00054	54		RC00055	1386		RC00488	1		RC01395	3		RC00059	200	313	0.638978	1.565
RC00055	1229		RC00056	198		RC01239	2		RC01428	1		RC00060	10	1	10	0.1
RC00056	225		RC00059	313		RC01785	2		RC01499	64		RC00061	706	751	0.94008	1.06374
RC00058	1		RC00060	1		RC02903	1		RC01505	2		RC00062	120	96	1.25	0.8
RC00059	200		RC00061	751		RC02909	1		RC01515	1		RC00063	333	449	0.741648	1.34835
RC00060	10		RC00062	96		RC01254	2		RC01550	2		RC00064	688	869	0.791715	1.26308
RC00061	706		RC00063	449		RC01136	2		RC01575	1		RC00065	49	62	0.790323	1.26531
RC00062	120		RC00064	869		RC00009	4		RC01799	5		RC00066	55	65	0.846154	1.18182
RC00063	333		RC00065	62		RC00247	4		RC01808	41		RC00067	94	50	1.88	0.531915
RC00064	688		RC00066	65		RC02796	2		RC01812	1		RC00068	9	1	9	0.111111
RC00065	49		RC00067	50		RC00548	1		RC01816	62		RC00069	443	569	0.778559	1.28442
RC00066	55		RC00068	1		RC00549	1		RC01866	56		RC00070	232	243	0.954733	1.04741
RC00067	94		RC00069	569		RC00312	1		RC01900	20		RC00071	67	65	1.03077	0.970149
RC00068	9		RC00070	243		RC00372	1		RC01939	56		RC00074	162	222	0.72973	1.37037
RC00069	443		RC00071	65		RC01610	1		RC01991	20		RC00076	53	38	1.39474	0.716981
RC00070	232		RC00074	222		RC01549	1		RC02018	73		RC00077	64	112	0.571429	1.75
RC00071	67		RC00075	1		RC01291	7		RC02052	8		RC00078	773	723	1.06916	0.935317
RC00074	162		RC00076	38		RC00058	1		RC02054	8		RC00080	71	76	0.934211	1.07042
RC00076	53		RC00077	112		RC00190	3		RC02074	11		RC00081	57	50	1.14	0.877193
RC00077	64		RC00078	723		RC02747	2		RC02118	56		RC00083	55	60	0.916667	1.09091
RC00078	773		RC00080	76		RC03151	1		RC02226	41		RC00084	117	109	1.07339	0.931624
RC00080	71		RC00081	50		RC03152	1		RC02262	1		RC00087	141	181	0.779006	1.28369
RC00081	57		RC00083	60		RC00214	2		RC02432	26		RC00088	58	73	0.794521	1.25862
RC00083	55		RC00084	109		RC00105	1		RC02475	26		RC00089	61	70	0.871429	1.14754
RC00084	117		RC00087	181		RC01331	1		RC02713	41		RC00090	332	442	0.751131	1.33133
RC00087	141		RC00088	73		RC03393	1		RC02740	17		RC00094	52	56	0.928571	1.07692
RC00088	58		RC00089	70		RC01551	1		RC02779	56		RC00095	9	1	9	0.111111
RC00089	61		RC00090	442		RC00942	2		RC02807	60		RC00096	445	548	0.812044	1.23146
RC00090	332		RC00092	1		RC00313	3		RC02810	26		RC00099	117	262	0.446565	2.23932
RC00094	52		RC00094	56		RC00502	1		RC02891	3		RC00100	114	129	0.883721	1.13158
RC00095	9		RC00095	1		RC01205	1		RC02904	1		RC00106	71	103	0.68932	1.4507
RC00096	445		RC00096	548		RC02661	1		RC02954	2		RC00111	50	57	0.877193	1.14
RC00097	1		RC00099	262		RC02107	1		RC03002	9		RC00112	56	62	0.903226	1.10714
RC00099	117		RC00100	129		RC00153	2		RC03007	9		RC00113	65	72	0.902778	1.10769
RC00100	114		RC00106	103		RC02949	1		RC03038	9		RC00114	53	55	0.963636	1.03774
RC00105	1		RC00108	1		RC02953	1		RC03040	11		RC00116	171	184	0.929348	1.07602
RC00106	71		RC00111	57		RC03287	1		RC03155	5		RC00117	129	127	1.01575	0.984496
RC00109	1		RC00112	62		RC01141	1		RC03267	3		RC00120	45	34	1.32353	0.755556
RC00110	1		RC00113	72		RC01162	1		RC03268	3		RC00121	53	58	0.913793	1.09434
RC00111	50		RC00114	55		RC03427	2		RC03269	3		RC00125	58	66	0.878788	1.13793
RC00112	56		RC00116	184		RC01309	1		RC03278	5		RC00135	51	5	10.2	0.0980392
RC00113	65		RC00117	127		RC00156	3		RC03309	62		RC00137	59	60	0.983333	1.01695
RC00114	53		RC00120	34		RC00097	1		RC03392	51		RC00141	550	578	0.951557	1.05091
RC00116	171		RC00121	58		RC00378	1		RC03479	1		RC00143	56	52	1.07692	0.928571
RC00117	129		RC00122	34		RC00145	1					RC00148	9	1	9	0.111111
RC00120	45		RC00125	66		RC00709	1					RC00149	144	162	0.888889	1.125
RC00121	53		RC00128	18		RC02689	1					RC00152	39	101	0.386139	2.58974
RC00125	58		RC00133	1		RC03003	1					RC00157	3	1	3	0.333333
RC00134	1		RC00135	5		RC02732	1					RC00159	39	58	0.672414	1.48718
RC00135	51		RC00137	60		RC00025	1					RC00160	63	41	1.53659	0.650794
RC00137	59		RC00141	578		RC00885	2					RC00162	108	126	0.857143	1.16667
RC00141	550		RC00143	52		RC00834	2					RC00163	59	124	0.475806	2.10169
RC00143	56		RC00146	3		RC01086	2					RC00165	116	139	0.834532	1.19828
RC00144	1		RC00148	1		RC01098	2					RC00166	225	306	0.735294	1.36
RC00145	1		RC00149	162		RC01103	2					RC00171	30	64	0.46875	2.13333
RC00148	9		RC00150	1		RC02115	2					RC00172	5	31	0.16129	6.2
RC00149	144		RC00152	101		RC00109	1					RC00174	50	48	1.04167	0.96
RC00152	39		RC00157	1		RC00110	1					RC00176	11	66	0.166667	6
RC00153	2		RC00159	58		RC00158	1					RC00177	3	2	1.5	0.666667
RC00156	3		RC00160	41		RC00219	1					RC00182	28	65	0.430769	2.32143
RC00157	3		RC00162	126		RC00185	1					RC00183	117	185	0.632432	1.5812
RC00158	1		RC00163	124		RC00556	1					RC00186	67	65	1.03077	0.970149
RC00159	39		RC00165	139		RC00732	1					RC00197	101	122	0.827869	1.20792
RC00160	63		RC00166	306		RC01839	1					RC00200	59	57	1.03509	0.966102
RC00161	1		RC00167	2		RC02082	1					RC00202	54	56	0.964286	1.03704
RC00162	108		RC00171	64		RC00134	1					RC00204	156	172	0.906977	1.10256
RC00163	59		RC00172	31		RC00144	1					RC00206	45	62	0.725806	1.37778
RC00165	116		RC00174	48		RC01514	2					RC00209	273	292	0.934932	1.0696
RC00166	225		RC00176	66		RC01519	2					RC00210	103	106	0.971698	1.02913
RC00171	30		RC00177	2								RC00212	41	51	0.803922	1.2439
RC00172	5		RC00180	1								RC00213	2	30	0.0666667	15
RC00174	50		RC00182	65								RC00216	1	2	0.5	2
RC00176	11		RC00183	185								RC00218	67	65	1.03077	0.970149
RC00177	3		RC00186	65								RC00224	105	61	1.72131	0.580952
RC00181	5		RC00197	122								RC00226	74	73	1.0137	0.986486
RC00182	28		RC00200	57								RC00230	8	12	0.666667	1.5
RC00183	117		RC00202	56								RC00231	1	19	0.0526316	19
RC00184	2		RC00204	172								RC00236	2	3	0.666667	1.5
RC00185	1		RC00206	62								RC00242	122	129	0.945736	1.05738
RC00186	67		RC00209	292								RC00246	8	1	8	0.125
RC00190	3		RC00210	106								RC00253	140	147	0.952381	1.05
RC00197	101		RC00212	51								RC00255	1	2	0.5	2
RC00200	59		RC00213	30								RC00262	30	63	0.47619	2.1
RC00202	54		RC00216	2								RC00263	108	109	0.990826	1.00926
RC00204	156		RC00218	65								RC00279	151	163	0.92638	1.07947
RC00206	45		RC00224	61								RC00285	58	67	0.865672	1.15517
RC00209	273		RC00225	41								RC00286	3	5	0.6	1.66667
RC00210	103		RC00226	73								RC00287	3	5	0.6	1.66667
RC00212	41		RC00230	12								RC00288	4	3	1.33333	0.75
RC00213	2		RC00231	19								RC00289	221	267	0.827715	1.20814
RC00214	2		RC00236	3								RC00290	7	118	0.059322	16.8571
RC00216	1		RC00240	3								RC00291	55	68	0.808824	1.23636
RC00218	67		RC00242	129								RC00293	50	58	0.862069	1.16
RC00219	1		RC00246	1								RC00294	43	47	0.914894	1.09302
RC00224	105		RC00250	1								RC00295	61	108	0.564815	1.77049
RC00226	74		RC00253	147								RC00299	269	306	0.879085	1.13755
RC00230	8		RC00255	2								RC00300	107	185	0.578378	1.72897
RC00231	1		RC00262	63								RC00302	160	181	0.883978	1.13125
RC00236	2		RC00263	109								RC00307	63	66	0.954545	1.04762
RC00242	122		RC00279	163								RC00308	60	63	0.952381	1.05
RC00246	8		RC00285	67								RC00315	5	21	0.238095	4.2
RC00247	4		RC00286	5								RC00317	3	1	3	0.333333
RC00253	140		RC00287	5								RC00318	68	130	0.523077	1.91176
RC00255	1		RC00288	3								RC00323	97	111	0.873874	1.14433
RC00262	30		RC00289	267								RC00325	5	21	0.238095	4.2
RC00263	108		RC00290	118								RC00326	8	1	8	0.125
RC00279	151		RC00291	68								RC00329	72	85	0.847059	1.18056
RC00285	58		RC00293	58								RC00332	67	59	1.13559	0.880597
RC00286	3		RC00294	47								RC00334	66	60	1.1	0.909091
RC00287	3		RC00295	108								RC00348	107	106	1.00943	0.990654
RC00288	4		RC00296	41								RC00349	59	52	1.13462	0.881356
RC00289	221		RC00299	306								RC00350	120	116	1.03448	0.966667
RC00290	7		RC00300	185								RC00360	57	57	1	1
RC00291	55		RC00302	181								RC00362	49	59	0.830508	1.20408
RC00293	50		RC00307	66								RC00367	196	191	1.02618	0.97449
RC00294	43		RC00308	63								RC00371	1	1	1	1
RC00295	61		RC00315	21								RC00376	104	178	0.58427	1.71154
RC00299	269		RC00317	1								RC00379	59	57	1.03509	0.966102
RC00300	107		RC00318	130								RC00380	47	46	1.02174	0.978723
RC00302	160		RC00320	2								RC00382	108	106	1.01887	0.981481
RC00307	63		RC00323	111								RC00389	5	1	5	0.2
RC00308	60		RC00325	21								RC00392	7	10	0.7	1.42857
RC00311	5		RC00326	1								RC00394	46	64	0.71875	1.3913
RC00312	1		RC00328	1								RC00397	33	123	0.268293	3.72727
RC00313	3		RC00329	85								RC00402	163	235	0.693617	1.44172
RC00315	5		RC00330	2								RC00408	154	219	0.703196	1.42208
RC00317	3		RC00332	59								RC00409	59	67	0.880597	1.13559
RC00318	68		RC00334	60								RC00416	64	66	0.969697	1.03125
RC00323	97		RC00341	1								RC00417	63	54	1.16667	0.857143
RC00325	5		RC00348	106								RC00418	55	62	0.887097	1.12727
RC00326	8		RC00349	52								RC00420	109	81	1.34568	0.743119
RC00329	72		RC00350	116								RC00423	52	48	1.08333	0.923077
RC00332	67		RC00354	1								RC00428	103	118	0.872881	1.14563
RC00334	66		RC00360	57								RC00434	77	61	1.2623	0.792208
RC00347	4		RC00362	59								RC00435	120	167	0.718563	1.39167
RC00348	107		RC00367	191								RC00436	52	61	0.852459	1.17308
RC00349	59		RC00371	1								RC00437	52	61	0.852459	1.17308
RC00350	120		RC00375	2								RC00438	69	65	1.06154	0.942029
RC00360	57		RC00376	178								RC00439	133	116	1.14655	0.87218
RC00362	49		RC00379	57								RC00440	51	123	0.414634	2.41176
RC00367	196		RC00380	46								RC00441	50	56	0.892857	1.12
RC00371	1		RC00382	106								RC00443	58	68	0.852941	1.17241
RC00372	1		RC00386	2								RC00444	57	57	1	1
RC00376	104		RC00387	1								RC00445	109	114	0.95614	1.04587
RC00378	1		RC00388	1								RC00447	52	57	0.912281	1.09615
RC00379	59		RC00389	1								RC00451	30	124	0.241935	4.13333
RC00380	47		RC00390	6								RC00456	65	62	1.04839	0.953846
RC00382	108		RC00391	101								RC00457	3	1	3	0.333333
RC00389	5		RC00392	10								RC00458	54	48	1.125	0.888889
RC00392	7		RC00394	64								RC00459	54	48	1.125	0.888889
RC00394	46		RC00397	123								RC00460	152	183	0.830601	1.20395
RC00397	33		RC00402	235								RC00461	47	66	0.712121	1.40426
RC00402	163		RC00408	219								RC00463	54	62	0.870968	1.14815
RC00405	3		RC00409	67								RC00467	3	32	0.09375	10.6667
RC00406	3		RC00416	66								RC00468	55	60	0.916667	1.09091
RC00407	2		RC00417	54								RC00470	54	49	1.10204	0.907407
RC00408	154		RC00418	62								RC00477	57	56	1.01786	0.982456
RC00409	59		RC00420	81								RC00478	97	140	0.692857	1.4433
RC00416	64		RC00423	48								RC00491	40	49	0.816327	1.225
RC00417	63		RC00424	22								RC00496	2	11	0.181818	5.5
RC00418	55		RC00428	118								RC00497	120	130	0.923077	1.08333
RC00420	109		RC00434	61								RC00498	63	69	0.913043	1.09524
RC00423	52		RC00435	167								RC00506	5	9	0.555556	1.8
RC00425	3		RC00436	61								RC00508	28	60	0.466667	2.14286
RC00428	103		RC00437	61								RC00514	60	102	0.588235	1.7
RC00434	77		RC00438	65								RC00522	41	51	0.803922	1.2439
RC00435	120		RC00439	116								RC00523	1122	1272	0.882075	1.13369
RC00436	52		RC00440	123								RC00526	50	68	0.735294	1.36
RC00437	52		RC00441	56								RC00528	6	65	0.0923077	10.8333
RC00438	69		RC00443	68								RC00533	165	185	0.891892	1.12121
RC00439	133		RC00444	57								RC00536	59	62	0.951613	1.05085
RC00440	51		RC00445	114								RC00537	54	66	0.818182	1.22222
RC00441	50		RC00447	57								RC00538	67	65	1.03077	0.970149
RC00443	58		RC00448	3								RC00539	51	56	0.910714	1.09804
RC00444	57		RC00451	124								RC00540	61	34	1.79412	0.557377
RC00445	109		RC00456	62								RC00541	7	52	0.134615	7.42857
RC00447	52		RC00457	1								RC00543	2	1	2	0.5
RC00451	30		RC00458	48								RC00557	10	1	10	0.1
RC00456	65		RC00459	48								RC00563	106	116	0.913793	1.09434
RC00457	3		RC00460	183								RC00571	74	56	1.32143	0.756757
RC00458	54		RC00461	66								RC00572	4	2	2	0.5
RC00459	54		RC00463	62								RC00574	4	2	2	0.5
RC00460	152		RC00467	32								RC00578	54	56	0.964286	1.03704
RC00461	47		RC00468	60								RC00583	64	58	1.10345	0.90625
RC00463	54		RC00470	49								RC00586	60	52	1.15385	0.866667
RC00467	3		RC00477	56								RC00588	53	56	0.946429	1.0566
RC00468	55		RC00478	140								RC00603	70	92	0.76087	1.31429
RC00470	54		RC00491	49								RC00604	134	143	0.937063	1.06716
RC00477	57		RC00496	11								RC00611	56	64	0.875	1.14286
RC00478	97		RC00497	130								RC00613	61	66	0.924242	1.08197
RC00488	1		RC00498	69								RC00615	53	110	0.481818	2.07547
RC00491	40		RC00506	9								RC00617	5	21	0.238095	4.2
RC00496	2		RC00508	60								RC00618	63	69	0.913043	1.09524
RC00497	120		RC00514	102								RC00626	53	55	0.963636	1.03774
RC00498	63		RC00522	51								RC00627	114	97	1.17526	0.850877
RC00502	1		RC00523	1272								RC00629	47	46	1.02174	0.978723
RC00506	5		RC00526	68								RC00632	51	136	0.375	2.66667
RC00508	28		RC00528	65								RC00644	2	1	2	0.5
RC00514	60		RC00529	1								RC00649	58	72	0.805556	1.24138
RC00522	41		RC00530	1								RC00670	51	71	0.71831	1.39216
RC00523	1122		RC00533	185								RC00675	55	65	0.846154	1.18182
RC00526	50		RC00535	1								RC00677	62	59	1.05085	0.951613
RC00528	6		RC00536	62								RC00684	166	175	0.948571	1.05422
RC00533	165		RC00537	66								RC00700	103	106	0.971698	1.02913
RC00536	59		RC00538	65								RC00701	103	106	0.971698	1.02913
RC00537	54		RC00539	56								RC00710	108	106	1.01887	0.981481
RC00538	67		RC00540	34								RC00713	1	12	0.0833333	12
RC00539	51		RC00541	52								RC00714	30	64	0.46875	2.13333
RC00540	61		RC00543	1								RC00721	51	50	1.02	0.980392
RC00541	7		RC00553	76								RC00726	46	45	1.02222	0.978261
RC00543	2		RC00557	1								RC00740	36	44	0.818182	1.22222
RC00548	1		RC00563	116								RC00741	47	54	0.87037	1.14894
RC00549	1		RC00571	56								RC00745	62	65	0.953846	1.04839
RC00556	1		RC00572	2								RC00746	30	123	0.243902	4.1
RC00557	10		RC00574	2								RC00767	2	30	0.0666667	15
RC00563	106		RC00578	56								RC00769	58	57	1.01754	0.982759
RC00571	74		RC00583	58								RC00780	1	3	0.333333	3
RC00572	4		RC00586	52								RC00781	10	11	0.909091	1.1
RC00574	4		RC00588	56								RC00782	1	1	1	1
RC00578	54		RC00595	2								RC00809	60	64	0.9375	1.06667
RC00583	64		RC00603	92								RC00816	67	65	1.03077	0.970149
RC00586	60		RC00604	143								RC00819	3	1	3	0.333333
RC00588	53		RC00610	1								RC00822	55	69	0.797101	1.25455
RC00603	70		RC00611	64								RC00831	53	40	1.325	0.754717
RC00604	134		RC00613	66								RC00836	44	45	0.977778	1.02273
RC00611	56		RC00615	110								RC00837	44	45	0.977778	1.02273
RC00613	61		RC00617	21								RC00840	160	247	0.647773	1.54375
RC00615	53		RC00618	69								RC00842	53	58	0.913793	1.09434
RC00617	5		RC00626	55								RC00847	63	64	0.984375	1.01587
RC00618	63		RC00627	97								RC00848	44	50	0.88	1.13636
RC00626	53		RC00629	46								RC00859	5	31	0.16129	6.2
RC00627	114		RC00632	136								RC00868	51	60	0.85	1.17647
RC00629	47		RC00644	1								RC00870	106	125	0.848	1.17925
RC00632	51		RC00649	72								RC00871	108	109	0.990826	1.00926
RC00644	2		RC00662	2								RC00872	51	53	0.962264	1.03922
RC00649	58		RC00670	71								RC00884	64	67	0.955224	1.04688
RC00652	53		RC00675	65								RC00887	55	61	0.901639	1.10909
RC00661	2		RC00676	41								RC00888	57	53	1.07547	0.929825
RC00670	51		RC00677	59								RC00910	18	53	0.339623	2.94444
RC00675	55		RC00684	175								RC00912	59	59	1	1
RC00677	62		RC00700	106								RC00917	51	80	0.6375	1.56863
RC00679	2		RC00701	106								RC00918	56	50	1.12	0.892857
RC00684	166		RC00710	106								RC00929	72	76	0.947368	1.05556
RC00697	3		RC00713	12								RC00932	53	44	1.20455	0.830189
RC00700	103		RC00714	64								RC00933	106	116	0.913793	1.09434
RC00701	103		RC00721	50								RC00943	51	50	1.02	0.980392
RC00709	1		RC00726	45								RC00944	60	56	1.07143	0.933333
RC00710	108		RC00740	44								RC00945	156	163	0.957055	1.04487
RC00713	1		RC00741	54								RC00948	160	247	0.647773	1.54375
RC00714	30		RC00745	65								RC00950	1	3	0.333333	3
RC00721	51		RC00746	123								RC00952	5	38	0.131579	7.6
RC00726	46		RC00767	30								RC00958	52	63	0.825397	1.21154
RC00732	1		RC00769	57								RC00959	52	75	0.693333	1.44231
RC00740	36		RC00770	1								RC00960	88	102	0.862745	1.15909
RC00741	47		RC00780	3								RC00961	51	66	0.772727	1.29412
RC00745	62		RC00781	11								RC00976	115	111	1.03604	0.965217
RC00746	30		RC00782	1								RC00977	115	111	1.03604	0.965217
RC00767	2		RC00807	41								RC00980	65	62	1.04839	0.953846
RC00769	58		RC00808	41								RC00982	40	45	0.888889	1.125
RC00780	1		RC00809	64								RC00992	101	113	0.893805	1.11881
RC00781	10		RC00812	15								RC01002	28	27	1.03704	0.964286
RC00782	1		RC00814	51								RC01004	100	60	1.66667	0.6
RC00809	60		RC00816	65								RC01008	251	316	0.794304	1.25896
RC00816	67		RC00819	1								RC01012	279	312	0.894231	1.11828
RC00819	3		RC00822	69								RC01014	39	33	1.18182	0.846154
RC00822	55		RC00831	40								RC01018	22	71	0.309859	3.22727
RC00825	1		RC00836	45								RC01025	1	3	0.333333	3
RC00831	53		RC00837	45								RC01035	51	60	0.85	1.17647
RC00834	2		RC00840	247								RC01041	115	111	1.03604	0.965217
RC00836	44		RC00842	58								RC01046	115	111	1.03604	0.965217
RC00837	44		RC00847	64								RC01053	51	116	0.439655	2.27451
RC00840	160		RC00848	50								RC01055	46	58	0.793103	1.26087
RC00842	53		RC00859	31								RC01095	52	40	1.3	0.769231
RC00847	63		RC00868	60								RC01100	58	65	0.892308	1.12069
RC00848	44		RC00870	125								RC01101	49	59	0.830508	1.20408
RC00859	5		RC00871	109								RC01107	2	14	0.142857	7
RC00868	51		RC00872	53								RC01117	97	103	0.941748	1.06186
RC00870	106		RC00884	67								RC01119	44	55	0.8	1.25
RC00871	108		RC00887	61								RC01128	101	122	0.827869	1.20792
RC00872	51		RC00888	53								RC01137	57	62	0.919355	1.08772
RC00884	64		RC00897	1								RC01151	2	65	0.0307692	32.5
RC00885	2		RC00910	53								RC01153	61	69	0.884058	1.13115
RC00887	55		RC00912	59								RC01160	140	153	0.915033	1.09286
RC00888	57		RC00917	80								RC01161	58	50	1.16	0.862069
RC00910	18		RC00918	50								RC01188	43	47	0.914894	1.09302
RC00912	59		RC00929	76								RC01190	111	127	0.874016	1.14414
RC00917	51		RC00932	44								RC01192	71	103	0.68932	1.4507
RC00918	56		RC00933	116								RC01208	36	93	0.387097	2.58333
RC00929	72		RC00938	10								RC01209	107	106	1.00943	0.990654
RC00932	53		RC00943	50								RC01210	107	106	1.00943	0.990654
RC00933	106		RC00944	56								RC01211	65	51	1.27451	0.784615
RC00942	2		RC00945	163								RC01214	111	106	1.04717	0.954955
RC00943	51		RC00948	247								RC01217	2	1	2	0.5
RC00944	60		RC00950	3								RC01241	61	72	0.847222	1.18033
RC00945	156		RC00952	38								RC01243	58	50	1.16	0.862069
RC00948	160		RC00958	63								RC01245	108	106	1.01887	0.981481
RC00950	1		RC00959	75								RC01248	30	63	0.47619	2.1
RC00952	5		RC00960	102								RC01253	60	111	0.540541	1.85
RC00958	52		RC00961	66								RC01270	48	54	0.888889	1.125
RC00959	52		RC00976	111								RC01279	48	63	0.761905	1.3125
RC00960	88		RC00977	111								RC01280	57	64	0.890625	1.12281
RC00961	51		RC00980	62								RC01292	49	53	0.924528	1.08163
RC00976	115		RC00982	45								RC01293	55	70	0.785714	1.27273
RC00977	115		RC00983	16								RC01294	63	51	1.23529	0.809524
RC00980	65		RC00992	113								RC01301	52	67	0.776119	1.28846
RC00982	40		RC01002	27								RC01302	44	68	0.647059	1.54545
RC00992	101		RC01004	60								RC01317	50	57	0.877193	1.14
RC01002	28		RC01008	316								RC01336	5	19	0.263158	3.8
RC01004	100		RC01012	312								RC01340	50	57	0.877193	1.14
RC01008	251		RC01014	33								RC01341	50	57	0.877193	1.14
RC01012	279		RC01018	71								RC01418	96	114	0.842105	1.1875
RC01014	39		RC01025	3								RC01439	48	61	0.786885	1.27083
RC01018	22		RC01035	60								RC01440	69	79	0.873418	1.14493
RC01025	1		RC01041	111								RC01448	1	1	1	1
RC01035	51		RC01044	2								RC01452	48	58	0.827586	1.20833
RC01041	115		RC01046	111								RC01469	43	54	0.796296	1.25581
RC01046	115		RC01053	116								RC01474	53	52	1.01923	0.981132
RC01053	51		RC01055	58								RC01475	55	65	0.846154	1.18182
RC01055	46		RC01095	40								RC01476	46	57	0.807018	1.23913
RC01078	2		RC01100	65								RC01479	51	50	1.02	0.980392
RC01086	2		RC01101	59								RC01486	38	45	0.844444	1.18421
RC01095	52		RC01107	14								RC01487	57	62	0.919355	1.08772
RC01098	2		RC01117	103								RC01491	47	54	0.87037	1.14894
RC01100	58		RC01119	55								RC01492	47	54	0.87037	1.14894
RC01101	49		RC01128	122								RC01500	67	65	1.03077	0.970149
RC01103	2		RC01137	62								RC01531	24	63	0.380952	2.625
RC01107	2		RC01151	65								RC01545	55	70	0.785714	1.27273
RC01117	97		RC01153	69								RC01560	74	56	1.32143	0.756757
RC01118	2		RC01160	153								RC01573	57	54	1.05556	0.947368
RC01119	44		RC01161	50								RC01574	57	58	0.982759	1.01754
RC01128	101		RC01188	47								RC01583	56	62	0.903226	1.10714
RC01136	2		RC01190	127								RC01662	170	240	0.708333	1.41176
RC01137	57		RC01192	103								RC01704	160	247	0.647773	1.54375
RC01141	1		RC01208	93								RC01705	160	247	0.647773	1.54375
RC01151	2		RC01209	106								RC01706	160	247	0.647773	1.54375
RC01152	4		RC01210	106								RC01714	55	60	0.916667	1.09091
RC01153	61		RC01211	51								RC01715	1	4	0.25	4
RC01160	140		RC01214	106								RC01726	44	45	0.977778	1.02273
RC01161	58		RC01217	1								RC01734	56	72	0.777778	1.28571
RC01162	1		RC01241	72								RC01735	61	64	0.953125	1.04918
RC01188	43		RC01243	50								RC01758	160	247	0.647773	1.54375
RC01190	111		RC01245	106								RC01759	160	247	0.647773	1.54375
RC01192	71		RC01248	63								RC01765	160	247	0.647773	1.54375
RC01195	2		RC01251	1								RC01767	160	247	0.647773	1.54375
RC01205	1		RC01253	111								RC01769	160	247	0.647773	1.54375
RC01208	36		RC01270	54								RC01781	56	50	1.12	0.892857
RC01209	107		RC01279	63								RC01786	54	55	0.981818	1.01852
RC01210	107		RC01280	64								RC01788	57	68	0.838235	1.19298
RC01211	65		RC01292	53								RC01789	160	201	0.79602	1.25625
RC01214	111		RC01293	70								RC01792	50	58	0.862069	1.16
RC01217	2		RC01294	51								RC01815	50	58	0.862069	1.16
RC01239	2		RC01301	67								RC01823	41	51	0.803922	1.2439
RC01241	61		RC01302	68								RC01843	57	65	0.876923	1.14035
RC01243	58		RC01317	57								RC01847	56	62	0.903226	1.10714
RC01245	108		RC01336	19								RC01861	57	53	1.07547	0.929825
RC01248	30		RC01340	57								RC01875	36	43	0.837209	1.19444
RC01253	60		RC01341	57								RC01895	5	9	0.555556	1.8
RC01254	2		RC01366	1								RC01906	22	71	0.309859	3.22727
RC01270	48		RC01376	60								RC01907	22	71	0.309859	3.22727
RC01279	48		RC01381	9								RC01923	52	51	1.01961	0.980769
RC01280	57		RC01395	3								RC01927	56	57	0.982456	1.01786
RC01291	7		RC01418	114								RC01943	111	127	0.874016	1.14414
RC01292	49		RC01428	1								RC01947	56	48	1.16667	0.857143
RC01293	55		RC01439	61								RC01958	48	57	0.842105	1.1875
RC01294	63		RC01440	79								RC01959	60	49	1.22449	0.816667
RC01301	52		RC01448	1								RC01960	99	122	0.811475	1.23232
RC01302	44		RC01452	58								RC01964	100	60	1.66667	0.6
RC01309	1		RC01469	54								RC01978	108	113	0.955752	1.0463
RC01317	50		RC01474	52								RC01980	49	53	0.924528	1.08163
RC01331	1		RC01475	65								RC02000	63	73	0.863014	1.15873
RC01333	48		RC01476	57								RC02013	50	57	0.877193	1.14
RC01336	5		RC01479	50								RC02049	63	51	1.23529	0.809524
RC01340	50		RC01486	45								RC02051	50	64	0.78125	1.28
RC01341	50		RC01487	62								RC02097	55	70	0.785714	1.27273
RC01371	1		RC01491	54								RC02120	1	2	0.5	2
RC01372	1		RC01492	54								RC02141	2	30	0.0666667	15
RC01418	96		RC01499	64								RC02148	208	253	0.822134	1.21635
RC01439	48		RC01500	65								RC02186	58	72	0.805556	1.24138
RC01440	69		RC01505	2								RC02207	54	52	1.03846	0.962963
RC01447	1		RC01515	1								RC02243	160	247	0.647773	1.54375
RC01448	1		RC01531	63								RC02273	56	72	0.777778	1.28571
RC01452	48		RC01545	70								RC02303	108	106	1.01887	0.981481
RC01469	43		RC01550	2								RC02313	215	259	0.830116	1.20465
RC01474	53		RC01560	56								RC02315	55	58	0.948276	1.05455
RC01475	55		RC01573	54								RC02317	53	45	1.17778	0.849057
RC01476	46		RC01574	58								RC02396	3	1	3	0.333333
RC01479	51		RC01575	1								RC02414	110	113	0.973451	1.02727
RC01486	38		RC01583	62								RC02441	22	71	0.309859	3.22727
RC01487	57		RC01662	240								RC02467	22	71	0.309859	3.22727
RC01491	47		RC01704	247								RC02468	22	71	0.309859	3.22727
RC01492	47		RC01705	247								RC02504	50	58	0.862069	1.16
RC01500	67		RC01706	247								RC02507	12	39	0.307692	3.25
RC01514	2		RC01714	60								RC02518	94	86	1.09302	0.914894
RC01519	2		RC01715	4								RC02527	160	247	0.647773	1.54375
RC01531	24		RC01726	45								RC02541	1	1	1	1
RC01545	55		RC01734	72								RC02551	1	1	1	1
RC01549	1		RC01735	64								RC02566	59	63	0.936508	1.0678
RC01551	1		RC01758	247								RC02600	55	62	0.887097	1.12727
RC01560	74		RC01759	247								RC02633	60	61	0.983607	1.01667
RC01573	57		RC01765	247								RC02634	60	61	0.983607	1.01667
RC01574	57		RC01767	247								RC02639	57	65	0.876923	1.14035
RC01583	56		RC01769	247								RC02670	56	66	0.848485	1.17857
RC01610	1		RC01781	50								RC02674	22	71	0.309859	3.22727
RC01612	48		RC01786	55								RC02675	22	71	0.309859	3.22727
RC01654	2		RC01788	68								RC02686	22	71	0.309859	3.22727
RC01662	170		RC01789	201								RC02724	54	61	0.885246	1.12963
RC01702	3		RC01792	58								RC02725	46	64	0.71875	1.3913
RC01704	160		RC01799	5								RC02727	68	61	1.11475	0.897059
RC01705	160		RC01808	41								RC02728	60	73	0.821918	1.21667
RC01706	160		RC01812	1								RC02729	117	133	0.879699	1.13675
RC01714	55		RC01815	58								RC02739	1	3	0.333333	3
RC01715	1		RC01816	62								RC02741	69	69	1	1
RC01726	44		RC01823	51								RC02742	232	219	1.05936	0.943966
RC01728	1		RC01843	65								RC02744	179	202	0.886139	1.12849
RC01734	56		RC01847	62								RC02746	59	63	0.936508	1.0678
RC01735	61		RC01861	53								RC02748	51	72	0.708333	1.41176
RC01758	160		RC01866	56								RC02749	2	1	2	0.5
RC01759	160		RC01875	43								RC02750	111	137	0.810219	1.23423
RC01764	1		RC01895	9								RC02752	113	120	0.941667	1.06195
RC01765	160		RC01900	20								RC02753	102	134	0.761194	1.31373
RC01767	160		RC01906	71								RC02754	54	49	1.10204	0.907407
RC01769	160		RC01907	71								RC02756	2	1	2	0.5
RC01781	56		RC01923	51								RC02758	2	13	0.153846	6.5
RC01785	2		RC01927	57								RC02759	1	1	1	1
RC01786	54		RC01939	56								RC02792	3	1	3	0.333333
RC01788	57		RC01943	127								RC02795	794	834	0.952038	1.05038
RC01789	160		RC01947	48								RC02798	322	420	0.766667	1.30435
RC01792	50		RC01958	57								RC02799	11	2	5.5	0.181818
RC01815	50		RC01959	49								RC02801	53	55	0.963636	1.03774
RC01823	41		RC01960	122								RC02806	122	109	1.11927	0.893443
RC01839	1		RC01964	60								RC02809	51	51	1	1
RC01843	57		RC01978	113								RC02811	5	21	0.238095	4.2
RC01847	56		RC01980	53								RC02812	10	68	0.147059	6.8
RC01861	57		RC01991	20								RC02814	81	90	0.9	1.11111
RC01875	36		RC02000	73								RC02816	59	63	0.936508	1.0678
RC01895	5		RC02013	57								RC02819	160	159	1.00629	0.99375
RC01906	22		RC02018	73								RC02820	57	55	1.03636	0.964912
RC01907	22		RC02049	51								RC02821	127	147	0.863946	1.15748
RC01923	52		RC02051	64								RC02833	77	58	1.32759	0.753247
RC01927	56		RC02052	8								RC02834	242	307	0.788274	1.2686
RC01943	111		RC02054	8								RC02839	52	61	0.852459	1.17308
RC01947	56		RC02074	11								RC02846	97	103	0.941748	1.06186
RC01958	48		RC02097	70								RC02847	97	103	0.941748	1.06186
RC01959	60		RC02118	56								RC02848	155	138	1.12319	0.890323
RC01960	99		RC02120	2								RC02850	56	100	0.56	1.78571
RC01964	100		RC02141	30								RC02857	60	63	0.952381	1.05
RC01978	108		RC02148	253								RC02862	53	54	0.981481	1.01887
RC01980	49		RC02186	72								RC02866	109	81	1.34568	0.743119
RC02000	63		RC02207	52								RC02867	53	53	1	1
RC02013	50		RC02226	41								RC02868	103	106	0.971698	1.02913
RC02049	63		RC02243	247								RC02869	49	59	0.830508	1.20408
RC02051	50		RC02262	1								RC02873	94	86	1.09302	0.914894
RC02082	1		RC02273	72								RC02877	46	58	0.793103	1.26087
RC02088	3		RC02303	106								RC02878	69	68	1.01471	0.985507
RC02097	55		RC02313	259								RC02880	72	76	0.947368	1.05556
RC02107	1		RC02315	58								RC02882	108	97	1.1134	0.898148
RC02115	2		RC02317	45								RC02888	117	133	0.879699	1.13675
RC02120	1		RC02396	1								RC02889	51	51	1	1
RC02141	2		RC02414	113								RC02893	71	103	0.68932	1.4507
RC02148	208		RC02432	26								RC02895	64	61	1.04918	0.953125
RC02186	58		RC02441	71								RC02896	110	114	0.964912	1.03636
RC02207	54		RC02467	71								RC02935	52	55	0.945455	1.05769
RC02243	160		RC02468	71								RC02936	52	55	0.945455	1.05769
RC02273	56		RC02475	26								RC02939	160	247	0.647773	1.54375
RC02277	2		RC02504	58								RC02940	160	247	0.647773	1.54375
RC02303	108		RC02507	39								RC02942	160	247	0.647773	1.54375
RC02313	215		RC02518	86								RC02943	160	247	0.647773	1.54375
RC02315	55		RC02527	247								RC02944	160	247	0.647773	1.54375
RC02317	53		RC02541	1								RC02958	56	62	0.903226	1.10714
RC02331	2		RC02551	1								RC02989	48	64	0.75	1.33333
RC02345	2		RC02566	63								RC03036	63	54	1.16667	0.857143
RC02396	3		RC02600	62								RC03042	46	54	0.851852	1.17391
RC02414	110		RC02633	61								RC03057	4	2	2	0.5
RC02441	22		RC02634	61								RC03062	51	53	0.962264	1.03922
RC02467	22		RC02639	65								RC03063	51	53	0.962264	1.03922
RC02468	22		RC02670	66								RC03072	115	111	1.03604	0.965217
RC02504	50		RC02674	71								RC03092	48	57	0.842105	1.1875
RC02507	12		RC02675	71								RC03093	48	57	0.842105	1.1875
RC02518	94		RC02686	71								RC03096	115	128	0.898438	1.11304
RC02527	160		RC02713	41								RC03097	115	128	0.898438	1.11304
RC02528	1		RC02724	61								RC03116	48	52	0.923077	1.08333
RC02541	1		RC02725	64								RC03200	96	101	0.950495	1.05208
RC02551	1		RC02727	61								RC03217	61	56	1.08929	0.918033
RC02566	59		RC02728	73								RC03220	2	1	2	0.5
RC02600	55		RC02729	133								RC03221	63	62	1.01613	0.984127
RC02605	3		RC02739	3								RC03222	63	62	1.01613	0.984127
RC02633	60		RC02740	17								RC03251	50	50	1	1
RC02634	60		RC02741	69								RC03252	50	50	1	1
RC02639	57		RC02742	219								RC03255	52	61	0.852459	1.17308
RC02653	1		RC02744	202								RC03257	46	62	0.741935	1.34783
RC02661	1		RC02746	63								RC03264	52	55	0.945455	1.05769
RC02670	56		RC02748	72								RC03275	45	50	0.9	1.11111
RC02674	22		RC02749	1								RC03279	62	67	0.925373	1.08065
RC02675	22		RC02750	137								RC03314	111	137	0.810219	1.23423
RC02686	22		RC02752	120								RC03333	50	50	1	1
RC02689	1		RC02753	134								RC03334	50	50	1	1
RC02723	2		RC02754	49								RC03354	45	50	0.9	1.11111
RC02724	54		RC02756	1								RC03388	1	2	0.5	2
RC02725	46		RC02758	13								RC03390	1	2	0.5	2
RC02727	68		RC02759	1								RC03397	52	61	0.852459	1.17308
RC02728	60		RC02779	56								RC03420	10	71	0.140845	7.1
RC02729	117		RC02792	1								RC03425	8	50	0.16	6.25
RC02732	1		RC02795	834								RC03461	115	128	0.898438	1.11304
RC02739	1		RC02798	420								RC03462	10	70	0.142857	7
RC02741	69		RC02799	2								RC03471	55	70	0.785714	1.27273
RC02742	232		RC02801	55
RC02743	7		RC02806	109
RC02744	179		RC02807	60
RC02746	59		RC02809	51
RC02747	2		RC02810	26
RC02748	51		RC02811	21
RC02749	2		RC02812	68
RC02750	111		RC02814	90
RC02752	113		RC02816	63
RC02753	102		RC02819	159
RC02754	54		RC02820	55
RC02756	2		RC02821	147
RC02758	2		RC02833	58
RC02759	1		RC02834	307
RC02792	3		RC02839	61
RC02795	794		RC02846	103
RC02796	2		RC02847	103
RC02798	322		RC02848	138
RC02799	11		RC02850	100
RC02801	53		RC02857	63
RC02806	122		RC02862	54
RC02809	51		RC02866	81
RC02811	5		RC02867	53
RC02812	10		RC02868	106
RC02814	81		RC02869	59
RC02816	59		RC02873	86
RC02817	2		RC02877	58
RC02819	160		RC02878	68
RC02820	57		RC02880	76
RC02821	127		RC02882	97
RC02827	3		RC02888	133
RC02832	53		RC02889	51
RC02833	77		RC02891	3
RC02834	242		RC02893	103
RC02839	52		RC02895	61
RC02846	97		RC02896	114
RC02847	97		RC02904	1
RC02848	155		RC02935	55
RC02850	56		RC02936	55
RC02857	60		RC02939	247
RC02862	53		RC02940	247
RC02866	109		RC02942	247
RC02867	53		RC02943	247
RC02868	103		RC02944	247
RC02869	49		RC02954	2
RC02873	94		RC02958	62
RC02877	46		RC02989	64
RC02878	69		RC03002	9
RC02880	72		RC03007	9
RC02882	108		RC03036	54
RC02883	7		RC03038	9
RC02888	117		RC03040	11
RC02889	51		RC03042	54
RC02893	71		RC03057	2
RC02895	64		RC03062	53
RC02896	110		RC03063	53
RC02898	3		RC03072	111
RC02903	1		RC03092	57
RC02909	1		RC03093	57
RC02935	52		RC03096	128
RC02936	52		RC03097	128
RC02939	160		RC03116	52
RC02940	160		RC03155	5
RC02942	160		RC03200	101
RC02943	160		RC03217	56
RC02944	160		RC03220	1
RC02949	1		RC03221	62
RC02953	1		RC03222	62
RC02955	3		RC03251	50
RC02958	56		RC03252	50
RC02989	48		RC03255	61
RC03003	1		RC03257	62
RC03036	63		RC03264	55
RC03042	46		RC03267	3
RC03057	4		RC03268	3
RC03062	51		RC03269	3
RC03063	51		RC03275	50
RC03072	115		RC03278	5
RC03084	2		RC03279	67
RC03092	48		RC03309	62
RC03093	48		RC03314	137
RC03096	115		RC03333	50
RC03097	115		RC03334	50
RC03116	48		RC03354	50
RC03151	1		RC03388	2
RC03152	1		RC03390	2
RC03195	3		RC03392	51
RC03200	96		RC03397	61
RC03217	61		RC03420	71
RC03220	2		RC03425	50
RC03221	63		RC03461	128
RC03222	63		RC03462	70
RC03251	50		RC03471	70
RC03252	50		RC03479	1
RC03255	52
RC03257	46
RC03261	6
RC03264	52
RC03275	45
RC03279	62
RC03287	1
RC03314	111
RC03333	50
RC03334	50
RC03354	45
RC03363	1
RC03388	1
RC03390	1
RC03393	1
RC03397	52
RC03400	1
RC03401	1
RC03420	10
RC03425	8
RC03427	2
RC03444	2
RC03461	115
RC03462	10
RC03471	55

## Sheet: S_4 KO_ID_V2
Prochlorococcus			Synechococcus
KO ID	Count		KO ID	Count		Unique in Prochlorococcus	Count		Unique in Synechococcus	Count		Common	Pro	Syn	Pro/Syn	Syn/Pro
K00001	55		K00001	68		K00010	2		K00002	1		K00001	55	68	0.808824	1.23636
K00003	54		K00002	1		K00015	3		K00066	3		K00003	54	57	0.947368	1.05556
K00005	51		K00003	57		K00019	1		K00070	1		K00005	51	71	0.71831	1.39216
K00010	2		K00005	71		K00029	1		K00104	68		K00012	47	62	0.758065	1.31915
K00012	47		K00012	62		K00043	1		K00118	1		K00013	54	62	0.870968	1.14815
K00013	54		K00013	62		K00046	2		K00141	1		K00014	45	62	0.725806	1.37778
K00014	45		K00014	62		K00050	1		K00209	3		K00018	1	1	1	1
K00015	3		K00018	1		K00064	1		K00226	1		K00020	4	126	0.031746	31.5
K00018	1		K00020	126		K00077	2		K00243	1		K00021	2	1	2	0.5
K00019	1		K00021	1		K00090	1		K00262	1		K00024	3	3	1	1
K00020	4		K00024	3		K00102	1		K00274	41		K00031	53	55	0.963636	1.03774
K00021	2		K00031	55		K00117	1		K00322	10		K00033	51	56	0.910714	1.09804
K00024	3		K00033	56		K00122	1		K00362	1		K00034	1	14	0.0714286	14
K00029	1		K00034	14		K00123	1		K00372	1		K00036	49	51	0.960784	1.04082
K00031	53		K00036	51		K00124	1		K00389	3		K00042	2	126	0.015873	63
K00033	51		K00042	126		K00140	2		K00423	1		K00052	63	54	1.16667	0.857143
K00034	1		K00052	54		K00154	1		K00452	1		K00053	44	45	0.977778	1.02273
K00036	49		K00053	45		K00164	6		K00476	29		K00057	3	16	0.1875	5.33333
K00042	2		K00057	16		K00210	4		K00477	1		K00058	102	127	0.80315	1.2451
K00043	1		K00058	127		K00219	1		K00486	1		K00059	76	55	1.38182	0.723684
K00046	2		K00059	55		K00220	3		K00491	2		K00065	1	3	0.333333	3
K00050	1		K00065	3		K00230	2		K00505	1		K00067	17	59	0.288136	3.47059
K00052	63		K00066	3		K00242	2		K00555	61		K00075	57	65	0.876923	1.14035
K00053	44		K00067	59		K00248	2		K00571	1		K00082	54	59	0.915254	1.09259
K00057	3		K00070	1		K00252	3		K00684	11		K00088	54	52	1.03846	0.962963
K00058	102		K00075	65		K00261	1		K00694	44		K00091	1	1	1	1
K00059	76		K00082	59		K00266	4		K00695	2		K00097	55	65	0.846154	1.18182
K00064	1		K00088	52		K00273	48		K00743	1		K00099	48	58	0.827586	1.20833
K00065	1		K00091	1		K00287	1		K00769	33		K00101	2	3	0.666667	1.5
K00067	17		K00097	65		K00303	2		K00836	2		K00108	3	9	0.333333	3
K00075	57		K00099	58		K00304	2		K00850	18		K00111	1	69	0.0144928	69
K00077	2		K00101	3		K00305	2		K00884	60		K00116	57	59	0.966102	1.03509
K00082	54		K00104	68		K00311	2		K00886	2		K00121	1	4	0.25	4
K00088	54		K00108	9		K00315	4		K00925	20		K00128	67	65	1.03077	0.970149
K00090	1		K00111	69		K00317	1		K00949	1		K00129	61	64	0.953125	1.04918
K00091	1		K00116	59		K00330	1		K00960	1		K00133	61	63	0.968254	1.03279
K00097	55		K00118	1		K00331	1		K00982	1		K00134	44	79	0.556962	1.79545
K00099	48		K00121	4		K00332	1		K01007	4		K00135	2	8	0.25	4
K00101	2		K00128	65		K00333	1		K01014	1		K00145	49	53	0.924528	1.08163
K00102	1		K00129	64		K00334	1		K01015	1		K00147	56	59	0.949153	1.05357
K00108	3		K00133	63		K00335	2		K01016	1		K00150	46	36	1.27778	0.782609
K00111	1		K00134	79		K00336	1		K01053	14		K00161	55	53	1.03774	0.963636
K00116	57		K00135	8		K00337	1		K01070	2		K00162	50	43	1.16279	0.86
K00117	1		K00141	1		K00338	1		K01087	1		K00163	3	1	3	0.333333
K00121	1		K00145	53		K00339	1		K01130	17		K00208	43	34	1.26471	0.790698
K00122	1		K00147	59		K00340	1		K01135	1		K00215	51	51	1	1
K00123	1		K00150	36		K00341	1		K01138	1		K00218	144	168	0.857143	1.16667
K00124	1		K00161	53		K00342	1		K01144	63		K00228	64	67	0.955224	1.04688
K00128	67		K00162	43		K00343	1		K01187	62		K00239	10	37	0.27027	3.7
K00129	61		K00163	1		K00346	2		K01191	72		K00240	5	34	0.147059	6.8
K00133	61		K00208	34		K00347	1		K01195	1		K00241	3	34	0.0882353	11.3333
K00134	44		K00209	3		K00348	1		K01198	1		K00249	8	1	8	0.125
K00135	2		K00215	51		K00349	2		K01212	5		K00254	54	53	1.01887	0.981481
K00140	2		K00218	168		K00350	1		K01218	2		K00259	2	52	0.0384615	26
K00145	49		K00226	1		K00351	2		K01241	1		K00263	1	52	0.0192308	52
K00147	56		K00228	67		K00355	1		K01279	1		K00265	6	1	6	0.166667
K00150	46		K00239	37		K00365	1		K01337	1		K00275	56	54	1.03704	0.964286
K00154	1		K00240	34		K00394	1		K01387	2		K00278	59	63	0.936508	1.0678
K00161	55		K00241	34		K00395	1		K01434	1		K00281	72	76	0.947368	1.05556
K00162	50		K00243	1		K00410	1		K01442	12		K00283	1	1	1	1
K00163	3		K00249	1		K00411	2		K01443	63		K00284	71	90	0.788889	1.26761
K00164	6		K00254	53		K00412	3		K01455	26		K00286	54	58	0.931034	1.07407
K00208	43		K00259	52		K00413	1		K01469	76		K00297	57	50	1.14	0.877193
K00210	4		K00262	1		K00428	1		K01487	15		K00302	2	1	2	0.5
K00215	51		K00263	52		K00471	1		K01489	38		K00324	67	82	0.817073	1.22388
K00218	144		K00265	1		K00526	2		K01512	36		K00325	48	56	0.857143	1.16667
K00219	1		K00274	41		K00544	1		K01534	1		K00329	1	2	0.5	2
K00220	3		K00275	54		K00557	1		K01537	5		K00344	3	1	3	0.333333
K00228	64		K00278	63		K00560	1		K01551	5		K00356	1	2	0.5	2
K00230	2		K00281	76		K00567	3		K01568	2		K00364	3	1	3	0.333333
K00239	10		K00283	1		K00569	2		K01575	15		K00366	11	66	0.166667	6
K00240	5		K00284	90		K00573	2		K01576	2		K00367	10	67	0.149254	6.7
K00241	3		K00286	58		K00588	2		K01580	12		K00382	64	58	1.10345	0.90625
K00242	2		K00297	50		K00590	2		K01594	67		K00383	49	65	0.753846	1.32653
K00248	2		K00302	1		K00625	1		K01607	10		K00384	94	86	1.09302	0.914894
K00249	8		K00322	10		K00632	3		K01621	17		K00390	51	54	0.944444	1.05882
K00252	3		K00324	82		K00634	1		K01673	60		K00392	49	62	0.790323	1.26531
K00254	54		K00325	56		K00647	1		K01734	22		K00432	40	45	0.888889	1.125
K00259	2		K00329	2		K00658	7		K01750	1		K00436	53	59	0.898305	1.11321
K00261	1		K00344	1		K00662	3		K01788	58		K00459	1	1	1	1
K00263	1		K00356	2		K00666	7		K01799	3		K00464	59	59	1	1
K00265	6		K00362	1		K00674	2		K01812	1		K00472	1	34	0.0294118	34
K00266	4		K00364	1		K00712	4		K01894	57		K00479	25	40	0.625	1.6
K00273	48		K00366	66		K00728	3		K01912	1		K00480	3	1	3	0.333333
K00275	56		K00367	67		K00737	5		K01949	1		K00499	27	41	0.658537	1.51852
K00278	59		K00372	1		K00786	3		K01993	9		K00507	51	80	0.6375	1.56863
K00281	72		K00382	58		K00795	2		K02018	2		K00514	60	49	1.22449	0.816667
K00283	1		K00383	65		K00809	2		K02020	3		K00518	36	36	1	1
K00284	71		K00384	86		K00819	4		K02092	16		K00524	57	65	0.876923	1.14035
K00286	54		K00389	3		K00822	56		K02093	27		K00525	2	1	2	0.5
K00287	1		K00390	54		K00824	1		K02094	15		K00537	56	45	1.24444	0.803571
K00297	57		K00392	62		K00831	4		K02095	34		K00548	61	72	0.847222	1.18033
K00302	2		K00423	1		K00857	1		K02096	89		K00554	66	58	1.13793	0.878788
K00303	2		K00432	45		K00892	1		K02097	42		K00556	54	52	1.03846	0.962963
K00304	2		K00436	59		K00912	1		K02191	8		K00558	15	3	5	0.2
K00305	2		K00452	1		K00963	2		K02214	1		K00566	55	58	0.948276	1.05455
K00311	2		K00459	1		K00986	2		K02217	7		K00568	5	9	0.555556	1.8
K00315	4		K00464	59		K00990	1		K02238	63		K00574	10	11	0.909091	1.1
K00317	1		K00472	34		K00992	4		K02282	3		K00595	48	63	0.761905	1.3125
K00324	67		K00476	29		K00997	2		K02284	33		K00600	56	62	0.903226	1.10714
K00325	48		K00477	1		K01006	1		K02285	37		K00602	65	62	1.04839	0.953846
K00329	1		K00479	40		K01011	2		K02286	98		K00604	62	75	0.826667	1.20968
K00330	1		K00480	1		K01017	1		K02288	50		K00605	58	124	0.467742	2.13793
K00331	1		K00486	1		K01055	1		K02289	52		K00606	59	57	1.03509	0.966102
K00332	1		K00491	2		K01075	1		K02290	120		K00609	56	100	0.56	1.78571
K00333	1		K00499	41		K01089	1		K02396	2		K00611	52	57	0.912281	1.09615
K00334	1		K00505	1		K01095	2		K02400	1		K00612	22	20	1.1	0.909091
K00335	2		K00507	80		K01118	1		K02405	5		K00613	2	1	2	0.5
K00336	1		K00514	49		K01126	3		K02409	1		K00615	74	56	1.32143	0.756757
K00337	1		K00518	36		K01141	4		K02424	1		K00616	63	51	1.23529	0.809524
K00338	1		K00524	65		K01156	1		K02440	7		K00620	59	62	0.951613	1.05085
K00339	1		K00525	1		K01247	2		K02461	4		K00626	6	1	6	0.166667
K00340	1		K00537	45		K01253	1		K02479	1		K00627	60	63	0.952381	1.05
K00341	1		K00548	72		K01271	2		K02490	1		K00638	1	2	0.5	2
K00342	1		K00554	58		K01273	3		K02564	65		K00639	46	64	0.71875	1.3913
K00343	1		K00555	61		K01283	1		K02585	1		K00640	58	52	1.11538	0.896552
K00344	3		K00556	52		K01322	1		K02586	1		K00641	5	2	2.5	0.4
K00346	2		K00558	3		K01354	1		K02587	1		K00645	61	61	1	1
K00347	1		K00566	58		K01419	1		K02588	1		K00648	60	60	1	1
K00348	1		K00568	9		K01438	3		K02591	1		K00651	44	56	0.785714	1.27273
K00349	2		K00571	1		K01439	2		K02593	1		K00652	46	64	0.71875	1.3913
K00350	1		K00574	11		K01447	1		K02597	1		K00655	97	113	0.858407	1.16495
K00351	2		K00595	63		K01450	2		K02616	60		K00661	4	1	4	0.25
K00355	1		K00600	62		K01452	1		K02631	61		K00677	53	55	0.963636	1.03774
K00356	1		K00602	62		K01483	1		K02660	12		K00681	8	52	0.153846	6.5
K00364	3		K00604	75		K01496	1		K02664	49		K00688	55	69	0.797101	1.25455
K00365	1		K00605	124		K01498	1		K02682	1		K00690	61	63	0.968254	1.03279
K00366	11		K00606	57		K01525	1		K02713	11		K00696	51	70	0.728571	1.37255
K00367	10		K00609	100		K01560	1		K02719	39		K00700	50	63	0.793651	1.26
K00382	64		K00611	57		K01561	2		K02720	32		K00703	55	53	1.03774	0.963636
K00383	49		K00612	20		K01571	2		K02805	6		K00705	48	67	0.716418	1.39583
K00384	94		K00613	1		K01572	1		K02806	1		K00721	69	117	0.589744	1.69565
K00390	51		K00615	56		K01578	1		K03090	127		K00748	110	131	0.839695	1.19091
K00392	49		K00616	51		K01581	2		K03093	7		K00759	39	57	0.684211	1.46154
K00394	1		K00620	62		K01598	2		K03112	6		K00761	51	56	0.910714	1.09804
K00395	1		K00626	1		K01613	1		K03152	1		K00762	56	54	1.03704	0.964286
K00410	1		K00627	63		K01620	1		K03182	50		K00764	54	61	0.885246	1.12963
K00411	2		K00638	2		K01630	1		K03186	51		K00765	47	45	1.04444	0.957447
K00412	3		K00639	64		K01637	3		K03208	8		K00766	51	123	0.414634	2.41176
K00413	1		K00640	52		K01638	2		K03215	62		K00767	46	58	0.793103	1.26087
K00428	1		K00641	2		K01644	2		K03280	1		K00772	64	58	1.10345	0.90625
K00432	40		K00645	61		K01659	3		K03282	36		K00773	60	49	1.22449	0.816667
K00436	53		K00648	60		K01681	2		K03284	9		K00783	41	48	0.854167	1.17073
K00459	1		K00651	56		K01685	1		K03294	5		K00784	48	62	0.774194	1.29167
K00464	59		K00652	64		K01692	2		K03313	1		K00788	52	61	0.852459	1.17308
K00471	1		K00655	113		K01716	2		K03316	22		K00789	65	51	1.27451	0.784615
K00472	1		K00661	1		K01720	4		K03333	2		K00790	61	60	1.01667	0.983607
K00479	25		K00677	55		K01760	1		K03337	1		K00791	57	55	1.03636	0.964912
K00480	3		K00681	52		K01779	2		K03379	2		K00793	52	63	0.825397	1.21154
K00499	27		K00684	11		K01796	2		K03381	1		K00794	36	39	0.923077	1.08333
K00507	51		K00688	69		K01808	1		K03429	1		K00796	53	58	0.913793	1.09434
K00514	60		K00690	63		K01826	1		K03442	7		K00797	55	62	0.887097	1.12727
K00518	36		K00694	44		K01834	3		K03446	9		K00798	51	83	0.614458	1.62745
K00524	57		K00695	2		K01880	1		K03455	8		K00799	160	247	0.647773	1.54375
K00525	2		K00696	70		K01902	5		K03490	2		K00800	59	56	1.05357	0.949153
K00526	2		K00700	63		K01903	4		K03543	9		K00806	52	61	0.852459	1.17308
K00537	56		K00703	53		K01907	2		K03546	3		K00812	55	60	0.916667	1.09091
K00544	1		K00705	67		K01908	1		K03547	1		K00817	57	53	1.07547	0.929825
K00548	61		K00721	117		K01918	1		K03566	1		K00820	59	59	1	1
K00554	66		K00743	1		K01919	2		K03576	6		K00821	60	53	1.13208	0.883333
K00556	54		K00748	131		K01938	4		K03579	72		K00826	50	116	0.431034	2.32
K00557	1		K00759	57		K01941	1		K03642	88		K00830	59	52	1.13462	0.881356
K00558	15		K00761	56		K01960	2		K03643	1		K00833	55	61	0.901639	1.10909
K00560	1		K00762	54		K01968	2		K03651	41		K00845	56	118	0.474576	2.10714
K00566	55		K00764	61		K01995	1		K03654	70		K00847	113	108	1.0463	0.955752
K00567	3		K00765	45		K01997	1		K03666	32		K00852	52	68	0.764706	1.30769
K00568	5		K00766	123		K01998	3		K03689	13		K00854	67	65	1.03077	0.970149
K00569	2		K00767	58		K01999	1		K03705	59		K00855	20	46	0.434783	2.3
K00573	2		K00769	33		K02029	6		K03714	1		K00856	1	1	1	1
K00574	10		K00772	58		K02052	2		K03715	1		K00858	101	86	1.17442	0.851485
K00588	2		K00773	49		K02055	1		K03737	1		K00859	57	57	1	1
K00590	2		K00783	48		K02058	2		K03744	1		K00860	57	48	1.1875	0.842105
K00595	48		K00784	62		K02193	1		K03760	1		K00864	2	66	0.030303	33
K00600	56		K00788	61		K02194	2		K03762	24		K00872	53	48	1.10417	0.90566
K00602	65		K00789	51		K02195	6		K03777	1		K00873	56	57	0.982456	1.01786
K00604	62		K00790	60		K02197	5		K03783	1		K00876	55	47	1.17021	0.854545
K00605	58		K00791	55		K02200	5		K03802	2		K00891	61	53	1.15094	0.868852
K00606	59		K00793	63		K02203	2		K03815	1		K00901	38	37	1.02703	0.973684
K00609	56		K00794	39		K02204	1		K03856	1		K00919	48	61	0.786885	1.27083
K00611	52		K00796	58		K02237	1		K03923	2		K00927	50	45	1.11111	0.9
K00612	22		K00797	62		K02258	2		K03924	12		K00928	57	63	0.904762	1.10526
K00613	2		K00798	83		K02298	1		K03928	11		K00930	51	41	1.2439	0.803922
K00615	74		K00799	247		K02371	1		K03969	52		K00931	58	63	0.920635	1.08621
K00616	63		K00800	56		K02379	1		K04028	22		K00937	62	65	0.953846	1.04839
K00620	59		K00806	61		K02401	1		K04033	57		K00939	53	58	0.913793	1.09434
K00625	1		K00812	60		K02427	2		K04047	31		K00940	45	40	1.125	0.888889
K00626	6		K00817	53		K02441	1		K04096	59		K00941	54	13	4.15385	0.240741
K00627	60		K00820	59		K02455	1		K04103	8		K00942	55	54	1.01852	0.981818
K00632	3		K00821	53		K02457	1		K04564	14		K00943	56	60	0.933333	1.07143
K00634	1		K00826	116		K02458	1		K04565	45		K00945	2	1	2	0.5
K00638	1		K00830	52		K02460	1		K04653	2		K00946	58	65	0.892308	1.12069
K00639	46		K00833	61		K02473	1		K04654	3		K00948	49	49	1	1
K00640	58		K00836	2		K02517	2		K04655	3		K00950	60	58	1.03448	0.966667
K00641	5		K00845	118		K02523	2		K04656	3		K00951	60	64	0.9375	1.06667
K00645	61		K00847	108		K02527	4		K04742	1		K00954	40	39	1.02564	0.975
K00647	1		K00850	18		K02553	1		K04749	5		K00958	51	51	1	1
K00648	60		K00852	68		K02558	1		K04758	3		K00962	48	68	0.705882	1.41667
K00651	44		K00854	65		K02671	1		K04759	4		K00966	52	52	1	1
K00652	46		K00855	46		K02674	6		K04761	1		K00968	3	1	3	0.333333
K00655	97		K00856	1		K02681	1		K04769	1		K00969	57	52	1.09615	0.912281
K00658	7		K00858	86		K02718	2		K04772	1		K00970	128	124	1.03226	0.96875
K00661	4		K00859	57		K02843	3		K05193	1		K00971	52	112	0.464286	2.15385
K00662	3		K00860	48		K02849	4		K05195	1		K00973	20	56	0.357143	2.8
K00666	7		K00864	66		K02858	1		K05304	1		K00974	128	125	1.024	0.976562
K00674	2		K00872	48		K02907	1		K05340	1		K00975	49	52	0.942308	1.06122
K00677	53		K00873	57		K03077	1		K05341	62		K00978	9	10	0.9	1.11111
K00681	8		K00876	47		K03079	9		K05343	62		K00979	18	53	0.339623	2.94444
K00688	55		K00884	60		K03089	3		K05367	1		K00980	6	1	6	0.166667
K00690	61		K00886	2		K03091	1		K05376	36		K00981	49	52	0.942308	1.06122
K00696	51		K00891	53		K03092	2		K05378	143		K00983	13	41	0.317073	3.15385
K00700	50		K00901	37		K03119	1		K05379	52		K00988	50	67	0.746269	1.34
K00703	55		K00919	61		K03210	3		K05380	50		K00989	1	47	0.0212766	47
K00705	48		K00925	20		K03273	14		K05381	19		K00991	54	56	0.964286	1.03704
K00712	4		K00927	45		K03274	7		K05383	105		K00995	53	57	0.929825	1.07547
K00721	69		K00928	63		K03301	1		K05384	64		K01000	52	67	0.776119	1.28846
K00728	3		K00930	41		K03306	2		K05385	62		K01002	1	2	0.5	2
K00737	5		K00931	63		K03309	1		K05386	50		K01008	69	68	1.01471	0.985507
K00748	110		K00937	65		K03314	2		K05516	63		K01012	50	56	0.892857	1.12
K00759	39		K00939	58		K03317	1		K05520	8		K01025	1	1	1	1
K00761	51		K00940	40		K03335	1		K05566	15		K01046	50	56	0.892857	1.12
K00762	56		K00941	13		K03336	2		K05567	16		K01056	55	54	1.01852	0.981818
K00764	54		K00942	54		K03342	1		K05568	22		K01057	54	52	1.03846	0.962963
K00765	47		K00943	60		K03367	2		K05569	12		K01061	22	71	0.309859	3.22727
K00766	51		K00945	1		K03402	1		K05570	13		K01066	1	2	0.5	2
K00767	46		K00946	65		K03406	1		K05571	13		K01069	59	58	1.01724	0.983051
K00772	64		K00948	49		K03416	1		K05586	2		K01077	72	40	1.8	0.555556
K00773	60		K00949	1		K03425	1		K05587	3		K01081	2	1	2	0.5
K00783	41		K00950	58		K03426	1		K05588	3		K01082	51	62	0.822581	1.21569
K00784	48		K00951	64		K03451	1		K05595	21		K01083	15	1	15	0.0666667
K00786	3		K00954	39		K03457	1		K05776	1		K01091	12	66	0.181818	5.5
K00788	52		K00958	51		K03458	1		K05801	2		K01092	105	119	0.882353	1.13333
K00789	65		K00960	1		K03466	3		K05814	57		K01104	54	53	1.01887	0.981481
K00790	61		K00962	68		K03521	2		K05815	49		K01113	16	2	8	0.125
K00791	57		K00966	52		K03528	2		K05820	1		K01129	3	1	3	0.333333
K00793	52		K00968	1		K03534	1		K05841	2		K01133	3	14	0.214286	4.66667
K00794	36		K00969	52		K03548	1		K05844	9		K01139	60	61	0.983607	1.01667
K00795	2		K00970	124		K03557	1		K05878	1		K01142	60	66	0.909091	1.1
K00796	53		K00971	112		K03558	3		K05927	1		K01147	53	68	0.779412	1.28302
K00797	55		K00973	56		K03562	2		K05946	59		K01153	2	14	0.142857	7
K00798	51		K00974	125		K03565	3		K06132	1		K01154	2	9	0.222222	4.5
K00799	160		K00975	52		K03571	1		K06133	29		K01159	52	44	1.18182	0.846154
K00800	59		K00978	10		K03590	1		K06137	2		K01176	1	2	0.5	2
K00806	52		K00979	53		K03599	1		K06139	2		K01179	14	33	0.424242	2.35714
K00809	2		K00980	1		K03611	2		K06177	51		K01181	1	1	1	1
K00812	55		K00981	52		K03614	1		K06181	55		K01183	3	29	0.103448	9.66667
K00817	57		K00982	1		K03624	2		K06188	7		K01185	8	114	0.0701754	14.25
K00819	4		K00983	41		K03634	1		K06191	5		K01193	60	50	1.2	0.833333
K00820	59		K00988	67		K03641	2		K06348	1		K01207	4	61	0.0655738	15.25
K00821	60		K00989	47		K03648	1		K06398	3		K01208	3	63	0.047619	21
K00822	56		K00991	56		K03667	1		K06400	2		K01214	59	76	0.776316	1.28814
K00824	1		K00995	57		K03673	1		K06415	1		K01243	8	40	0.2	5
K00826	50		K01000	67		K03683	2		K06417	2		K01251	58	50	1.16	0.862069
K00830	59		K01002	2		K03688	4		K06867	1		K01255	55	65	0.846154	1.18182
K00831	4		K01007	4		K03694	1		K06871	41		K01256	104	68	1.52941	0.653846
K00833	55		K01008	68		K03704	2		K06872	55		K01259	61	7	8.71429	0.114754
K00845	56		K01012	56		K03707	53		K06877	1		K01262	58	66	0.878788	1.13793
K00847	113		K01014	1		K03734	2		K06893	6		K01265	57	47	1.21277	0.824561
K00852	52		K01015	1		K03743	1		K06909	4		K01297	60	137	0.437956	2.28333
K00854	67		K01016	1		K03769	8		K06921	2		K01299	56	64	0.875	1.14286
K00855	20		K01025	1		K03771	9		K06955	56		K01317	1	4	0.25	4
K00856	1		K01046	56		K03773	1		K06971	9		K01338	65	45	1.44444	0.692308
K00857	1		K01053	14		K03778	1		K06990	2		K01356	53	40	1.325	0.754717
K00858	101		K01056	54		K03793	1		K06991	5		K01358	119	138	0.862319	1.15966
K00859	57		K01057	52		K03796	1		K06992	1		K01406	10	24	0.416667	2.4
K00860	57		K01061	71		K03806	2		K07006	1		K01409	64	66	0.969697	1.03125
K00864	2		K01066	2		K03811	1		K07020	25		K01414	54	75	0.72	1.38889
K00872	53		K01069	58		K03829	1		K07028	3		K01424	51	102	0.5	2
K00873	56		K01070	2		K03852	1		K07040	53		K01425	1	7	0.142857	7
K00876	55		K01077	40		K03925	2		K07043	5		K01426	1	3	0.333333	3
K00891	61		K01081	1		K03941	1		K07045	6		K01428	59	53	1.11321	0.898305
K00892	1		K01082	62		K03943	1		K07064	3		K01429	48	31	1.54839	0.645833
K00901	38		K01083	1		K03972	1		K07065	1		K01430	15	25	0.6	1.66667
K00912	1		K01087	1		K03973	2		K07069	7		K01433	46	57	0.807018	1.23913
K00919	48		K01091	66		K03978	1		K07075	5		K01436	60	55	1.09091	0.916667
K00927	50		K01092	119		K03981	1		K07089	63		K01437	52	64	0.8125	1.23077
K00928	57		K01104	53		K04034	1		K07100	3		K01448	59	56	1.05357	0.949153
K00930	51		K01113	2		K04072	2		K07106	60		K01457	2	1	2	0.5
K00931	58		K01129	1		K04080	3		K07112	2		K01462	45	54	0.833333	1.2
K00937	62		K01130	17		K04084	4		K07114	2		K01465	51	136	0.375	2.66667
K00939	53		K01133	14		K04087	2		K07126	3		K01470	53	110	0.481818	2.07547
K00940	45		K01135	1		K04088	2		K07132	1		K01480	72	85	0.847059	1.18056
K00941	54		K01138	1		K04114	1		K07137	62		K01485	60	64	0.9375	1.06667
K00942	55		K01139	61		K04115	1		K07140	4		K01491	54	56	0.964286	1.03704
K00943	56		K01142	66		K04488	2		K07154	1		K01494	46	66	0.69697	1.43478
K00945	2		K01144	63		K04517	4		K07171	5		K01495	43	47	0.914894	1.09302
K00946	58		K01147	68		K04566	2		K07172	1		K01501	5	21	0.238095	4.2
K00948	49		K01153	14		K04744	3		K07182	51		K01502	5	19	0.263158	3.8
K00950	60		K01154	9		K04754	3		K07190	69		K01507	90	85	1.05882	0.944444
K00951	60		K01159	44		K04764	2		K07214	1		K01515	61	55	1.10909	0.901639
K00954	40		K01176	2		K04768	2		K07231	2		K01520	3	2	1.5	0.666667
K00958	51		K01179	33		K04774	1		K07238	10		K01524	69	66	1.04545	0.956522
K00962	48		K01181	1		K04782	1		K07242	15		K01533	56	79	0.708861	1.41071
K00963	2		K01183	29		K04784	1		K07267	32		K01563	50	57	0.877193	1.14
K00966	52		K01185	114		K05297	1		K07282	2		K01582	46	63	0.730159	1.36957
K00968	3		K01187	62		K05524	2		K07300	42		K01585	57	63	0.904762	1.10526
K00969	57		K01191	72		K05527	2		K07313	52		K01586	47	60	0.783333	1.2766
K00970	128		K01193	50		K05658	1		K07334	2		K01588	56	48	1.16667	0.857143
K00971	52		K01195	1		K05770	2		K07339	4		K01589	56	57	0.982456	1.01786
K00973	20		K01198	1		K05786	1		K07340	4		K01590	58	1	58	0.0172414
K00974	128		K01207	61		K05788	2		K07389	1		K01591	59	57	1.03509	0.966102
K00975	49		K01208	63		K05789	1		K07391	75		K01595	68	68	1	1
K00978	9		K01212	5		K05790	1		K07443	49		K01599	51	53	0.962264	1.03922
K00979	18		K01214	76		K05807	2		K07445	3		K01601	2	19	0.105263	9.5
K00980	6		K01218	2		K05816	1		K07452	1		K01602	3	12	0.25	4
K00981	49		K01241	1		K05952	1		K07459	1		K01609	59	56	1.05357	0.949153
K00983	13		K01243	40		K06001	1		K07460	46		K01610	1	1	1	1
K00986	2		K01251	50		K06019	2		K07462	72		K01611	58	41	1.41463	0.706897
K00988	50		K01255	65		K06077	1		K07481	1		K01619	52	61	0.852459	1.17308
K00989	1		K01256	68		K06125	1		K07483	4		K01623	49	21	2.33333	0.428571
K00990	1		K01259	7		K06134	2		K07486	1		K01624	20	35	0.571429	1.75
K00991	54		K01262	66		K06142	1		K07491	1		K01625	56	63	0.888889	1.125
K00992	4		K01265	47		K06179	2		K07493	1		K01626	55	54	1.01852	0.981818
K00995	53		K01279	1		K06186	1		K07497	22		K01627	8	49	0.163265	6.125
K00997	2		K01297	137		K06189	1		K07507	1		K01628	1	27	0.037037	27
K01000	52		K01299	64		K06190	4		K07550	1		K01633	50	50	1	1
K01002	1		K01317	4		K06204	2		K07638	58		K01647	41	49	0.836735	1.19512
K01006	1		K01337	1		K06323	1		K07669	34		K01649	54	49	1.10204	0.907407
K01008	69		K01338	45		K06338	1		K07671	1		K01652	62	71	0.873239	1.14516
K01011	2		K01356	40		K06346	1		K07692	1		K01653	9	32	0.28125	3.55556
K01012	50		K01358	138		K06413	2		K07722	1		K01654	39	56	0.696429	1.4359
K01017	1		K01387	2		K06444	48		K07726	1		K01657	71	66	1.07576	0.929577
K01025	1		K01406	24		K06878	2		K07746	1		K01658	38	47	0.808511	1.23684
K01046	50		K01409	66		K06879	1		K07749	1		K01661	52	51	1.01961	0.980769
K01055	1		K01414	75		K06895	1		K08097	5		K01662	55	55	1	1
K01056	55		K01424	102		K06900	2		K08226	59		K01664	37	47	0.787234	1.27027
K01057	54		K01425	7		K06902	2		K08276	10		K01665	55	67	0.820896	1.21818
K01061	22		K01426	3		K06912	1		K08282	50		K01666	1	1	1	1
K01066	1		K01428	53		K06916	1		K08301	1		K01669	186	188	0.989362	1.01075
K01069	59		K01429	31		K06929	3		K08303	53		K01679	58	68	0.852941	1.17241
K01075	1		K01430	25		K06938	3		K08369	1		K01682	61	69	0.884058	1.13115
K01077	72		K01433	57		K06972	3		K08480	56		K01687	55	60	0.916667	1.09091
K01081	2		K01434	1		K06977	1		K08680	26		K01689	59	52	1.13462	0.881356
K01082	51		K01436	55		K07000	1		K08696	48		K01693	53	44	1.20455	0.830189
K01083	15		K01437	64		K07010	1		K08715	2		K01695	51	51	1	1
K01089	1		K01442	12		K07018	1		K08869	1		K01696	52	55	0.945455	1.05769
K01091	12		K01443	63		K07031	10		K08884	72		K01698	56	50	1.12	0.892857
K01092	105		K01448	56		K07070	1		K08955	1		K01703	57	61	0.934426	1.07018
K01095	2		K01455	26		K07080	1		K08964	56		K01704	58	50	1.16	0.862069
K01104	54		K01457	1		K07082	1		K08966	11		K01709	11	10	1.1	0.909091
K01113	16		K01462	54		K07091	2		K08967	56		K01710	101	183	0.551913	1.81188
K01118	1		K01465	136		K07119	1		K08972	5		K01711	51	42	1.21429	0.823529
K01126	3		K01469	76		K07127	1		K08994	35		K01713	1	1	1	1
K01129	3		K01470	110		K07141	1		K08999	47		K01714	51	53	0.962264	1.03922
K01133	3		K01480	85		K07147	1		K09012	52		K01719	57	53	1.07547	0.929825
K01139	60		K01485	64		K07149	2		K09118	75		K01724	36	93	0.387097	2.58333
K01141	4		K01487	15		K07152	1		K09131	2		K01725	5	38	0.131579	7.6
K01142	60		K01489	38		K07157	1		K09136	6		K01733	50	68	0.735294	1.36
K01147	53		K01491	56		K07160	2		K09384	1		K01735	63	64	0.984375	1.01587
K01153	2		K01494	66		K07168	1		K09474	22		K01736	60	52	1.15385	0.866667
K01154	2		K01495	47		K07219	1		K09512	1		K01737	97	103	0.941748	1.06186
K01156	1		K01501	21		K07250	3		K09523	1		K01738	81	90	0.9	1.11111
K01159	52		K01502	19		K07271	2		K09527	1		K01739	109	81	1.34568	0.743119
K01176	1		K01507	85		K07276	2		K09649	1		K01740	46	57	0.807018	1.23913
K01179	14		K01512	36		K07287	1		K09768	1		K01749	53	45	1.17778	0.849057
K01181	1		K01515	55		K07291	2		K09774	51		K01754	55	62	0.887097	1.12727
K01183	3		K01520	2		K07323	2		K09776	1		K01755	52	57	0.912281	1.09615
K01185	8		K01524	66		K07394	1		K09793	4		K01756	57	57	1	1
K01193	60		K01533	79		K07395	1		K09809	1		K01758	107	106	1.00943	0.990654
K01207	4		K01534	1		K07400	2		K09818	114		K01759	36	44	0.818182	1.22222
K01208	3		K01537	5		K07402	2		K09836	20		K01768	61	108	0.564815	1.77049
K01214	59		K01551	5		K07560	1		K09858	51		K01770	68	79	0.860759	1.16176
K01243	8		K01563	57		K07708	1		K09880	56		K01772	56	76	0.736842	1.35714
K01247	2		K01568	2		K07712	1		K09914	1		K01775	58	67	0.865672	1.15517
K01251	58		K01575	15		K07729	1		K09924	1		K01776	54	56	0.964286	1.03704
K01253	1		K01576	2		K07736	1		K09930	4		K01778	52	65	0.8	1.25
K01255	55		K01580	12		K07793	2		K09932	13		K01783	52	34	1.52941	0.653846
K01256	104		K01582	63		K07794	1		K09981	2		K01784	119	206	0.57767	1.73109
K01259	61		K01585	63		K07795	1		K09983	4		K01785	56	51	1.09804	0.910714
K01262	58		K01586	60		K07806	2		K10004	50		K01790	24	63	0.380952	2.625
K01265	57		K01588	48		K08010	1		K10011	1		K01791	7	60	0.116667	8.57143
K01271	2		K01589	57		K08081	1		K10012	2		K01802	149	207	0.719807	1.38926
K01273	3		K01590	1		K08084	1		K10117	1		K01803	52	48	1.08333	0.923077
K01283	1		K01591	57		K08086	2		K10118	1		K01807	53	53	1	1
K01297	60		K01594	67		K08218	4		K10237	1		K01809	4	51	0.0784314	12.75
K01299	56		K01595	68		K08305	2		K10241	1		K01810	49	65	0.753846	1.32653
K01317	1		K01599	53		K08307	3		K10352	1		K01814	56	48	1.16667	0.857143
K01322	1		K01601	19		K08311	3		K10389	1		K01817	56	68	0.823529	1.21429
K01338	65		K01602	12		K08344	3		K10680	1		K01835	51	56	0.910714	1.09804
K01354	1		K01607	10		K08688	1		K10873	3		K01838	3	57	0.0526316	19
K01356	53		K01609	56		K08691	1		K10908	4		K01841	3	1	3	0.333333
K01358	119		K01610	1		K08692	1		K10914	29		K01845	62	59	1.05085	0.951613
K01406	10		K01611	41		K08738	1		K11005	3		K01854	3	1	3	0.333333
K01409	64		K01619	61		K08744	4		K11105	26		K01866	59	54	1.09259	0.915254
K01414	54		K01621	17		K08997	2		K11107	1		K01867	51	56	0.910714	1.09804
K01419	1		K01623	21		K09024	1		K11159	1		K01868	62	64	0.96875	1.03226
K01424	51		K01624	35		K09117	2		K11204	2		K01869	54	65	0.830769	1.2037
K01425	1		K01625	63		K09159	2		K11312	52		K01870	61	67	0.910448	1.09836
K01426	1		K01626	54		K09472	1		K11326	14		K01872	64	59	1.08475	0.921875
K01428	59		K01627	49		K09672	1		K11327	9		K01873	63	58	1.08621	0.920635
K01429	48		K01628	27		K09673	1		K11328	3		K01874	51	66	0.772727	1.29412
K01430	15		K01633	50		K09680	2		K11439	1		K01875	54	62	0.870968	1.14815
K01433	46		K01647	49		K09702	4		K11443	1		K01876	54	68	0.794118	1.25926
K01436	60		K01649	49		K09765	2		K11446	1		K01878	44	44	1	1
K01437	52		K01652	71		K09769	1		K11472	48		K01879	54	68	0.794118	1.25926
K01438	3		K01653	32		K09791	2		K11473	51		K01881	63	73	0.863014	1.15873
K01439	2		K01654	56		K09808	2		K11517	1		K01883	57	68	0.838235	1.19298
K01447	1		K01657	66		K09817	3		K11521	4		K01885	66	117	0.564103	1.77273
K01448	59		K01658	47		K09823	2		K11645	9		K01887	50	58	0.862069	1.16
K01450	2		K01661	51		K09826	1		K11709	1		K01889	47	45	1.04444	0.957447
K01452	1		K01662	55		K09846	1		K11739	2		K01890	57	65	0.876923	1.14035
K01457	2		K01664	47		K09861	1		K11740	1		K01892	52	55	0.945455	1.05769
K01462	45		K01665	67		K09862	1		K11741	38		K01895	58	63	0.920635	1.08621
K01465	51		K01666	1		K09882	2		K11748	2		K01897	60	79	0.759494	1.31667
K01470	53		K01669	188		K09883	2		K11780	3		K01911	55	57	0.964912	1.03636
K01480	72		K01673	60		K09888	2		K11781	6		K01915	37	65	0.569231	1.75676
K01483	1		K01679	68		K09921	1		K11811	2		K01916	57	64	0.890625	1.12281
K01485	60		K01682	69		K09937	1		K11903	1		K01920	40	54	0.740741	1.35
K01491	54		K01687	60		K09938	2		K11904	4		K01921	58	63	0.920635	1.08621
K01494	46		K01689	52		K09948	1		K12240	7		K01923	50	61	0.819672	1.22
K01495	43		K01693	44		K09949	1		K12279	4		K01924	58	69	0.84058	1.18966
K01496	1		K01695	51		K09986	1		K12285	1		K01925	58	71	0.816901	1.22414
K01498	1		K01696	55		K09987	1		K12289	4		K01928	51	59	0.864407	1.15686
K01501	5		K01698	50		K10018	1		K12370	1		K01929	60	65	0.923077	1.08333
K01502	5		K01703	61		K10019	1		K12405	1		K01933	58	65	0.892308	1.12069
K01507	90		K01704	50		K10020	1		K12450	1		K01934	59	61	0.967213	1.0339
K01515	61		K01709	10		K10027	3		K12541	3		K01935	51	60	0.85	1.17647
K01520	3		K01710	183		K10439	1		K12549	1		K01937	56	54	1.03704	0.964286
K01524	69		K01711	42		K10440	2		K12686	2		K01939	54	48	1.125	0.888889
K01525	1		K01713	1		K10536	3		K12957	2		K01940	47	46	1.02174	0.978723
K01533	56		K01714	53		K10674	2		K12963	1		K01945	59	62	0.951613	1.05085
K01560	1		K01719	53		K10763	2		K12979	30		K01950	57	64	0.890625	1.12281
K01561	2		K01724	93		K10778	2		K12986	1		K01951	104	100	1.04	0.961538
K01563	50		K01725	38		K10804	2		K12990	2		K01952	140	153	0.915033	1.09286
K01571	2		K01733	68		K10805	1		K12991	7		K01953	36	82	0.439024	2.27778
K01572	1		K01734	22		K10831	2		K12993	1		K01955	57	75	0.76	1.31579
K01578	1		K01735	64		K10906	2		K13001	1		K01956	54	62	0.870968	1.14815
K01581	2		K01736	52		K10924	5		K13009	1		K01961	41	53	0.773585	1.29268
K01582	46		K01737	103		K11016	1		K13017	2		K01962	47	48	0.979167	1.02128
K01585	57		K01738	90		K11066	1		K13019	1		K01963	52	46	1.13043	0.884615
K01586	47		K01739	81		K11081	1		K13042	11		K01972	115	80	1.4375	0.695652
K01588	56		K01740	57		K11381	1		K13311	1		K01990	119	115	1.03478	0.966387
K01589	56		K01749	45		K11528	1		K13326	1		K01991	43	39	1.10256	0.906977
K01590	58		K01750	1		K11688	1		K13327	1		K01992	148	137	1.08029	0.925676
K01591	59		K01754	62		K11690	1		K13421	10		K01996	1	1	1	1
K01595	68		K01755	57		K11749	3		K13448	1		K02000	3	9	0.333333	3
K01598	2		K01756	57		K11822	1		K13472	2		K02001	4	7	0.571429	1.75
K01599	51		K01758	106		K11891	2		K13684	2		K02002	5	15	0.333333	3
K01601	2		K01759	44		K11940	5		K13690	1		K02003	96	108	0.888889	1.125
K01602	3		K01768	108		K12251	1		K13774	1		K02004	112	112	1	1
K01609	59		K01770	79		K12255	1		K13819	2		K02005	102	129	0.790698	1.26471
K01610	1		K01772	76		K12257	1		K13868	3		K02010	59	63	0.936508	1.0678
K01611	58		K01775	67		K12288	1		K13893	1		K02011	70	69	1.01449	0.985714
K01613	1		K01776	56		K12340	2		K13993	54		K02012	51	62	0.822581	1.21569
K01619	52		K01778	65		K12343	1		K14274	10		K02013	50	67	0.746269	1.34
K01620	1		K01783	34		K12373	1		K14333	6		K02014	9	4	2.25	0.444444
K01623	49		K01784	206		K12503	2		K14340	1		K02016	2	2	1	1
K01624	20		K01785	51		K12506	2		K14415	1		K02017	1	3	0.333333	3
K01625	56		K01788	58		K12524	1		K14442	1		K02021	55	67	0.820896	1.21818
K01626	55		K01790	63		K12543	1		K14673	2		K02022	16	119	0.134454	7.4375
K01627	8		K01791	60		K12941	1		K14731	2		K02025	1	51	0.0196078	51
K01628	1		K01799	3		K12961	2		K15063	2		K02026	2	61	0.0327869	30.5
K01630	1		K01802	207		K12984	1		K15176	1		K02027	1	65	0.0153846	65
K01633	50		K01803	48		K12989	1		K15257	1		K02028	3	1	3	0.333333
K01637	3		K01807	53		K13003	2		K15303	1		K02030	3	101	0.029703	33.6667
K01638	2		K01809	51		K13005	5		K15349	2		K02031	59	66	0.893939	1.11864
K01644	2		K01810	65		K13006	1		K15354	1		K02032	59	67	0.880597	1.13559
K01647	41		K01812	1		K13016	1		K15429	2		K02033	56	59	0.949153	1.05357
K01649	54		K01814	48		K13075	1		K15521	1		K02034	52	54	0.962963	1.03846
K01652	62		K01817	68		K13256	3		K15526	1		K02035	57	70	0.814286	1.22807
K01653	9		K01835	56		K13277	1		K15539	1		K02036	46	50	0.92	1.08696
K01654	39		K01838	57		K13288	1		K15725	1		K02037	50	54	0.925926	1.08
K01657	71		K01841	1		K13481	1		K15726	1		K02038	46	58	0.793103	1.26087
K01658	38		K01845	59		K13482	1		K15727	1		K02039	6	7	0.857143	1.16667
K01659	3		K01854	1		K13485	1		K15738	72		K02040	70	129	0.542636	1.84286
K01661	52		K01866	54		K13497	1		K15771	1		K02041	61	67	0.910448	1.09836
K01662	55		K01867	56		K13498	2		K15899	1		K02042	77	80	0.9625	1.03896
K01664	37		K01868	64		K13500	1		K15986	9		K02044	56	81	0.691358	1.44643
K01665	55		K01869	65		K13503	1		K16012	2		K02049	4	34	0.117647	8.5
K01666	1		K01870	67		K13529	1		K16050	17		K02050	1	28	0.0357143	28
K01669	186		K01872	59		K13581	1		K16089	1		K02051	20	39	0.512821	1.95
K01679	58		K01873	58		K13583	1		K16153	1		K02056	2	2	1	1
K01681	2		K01874	66		K13598	1		K16167	5		K02057	3	2	1.5	0.666667
K01682	61		K01875	62		K13599	1		K16233	5		K02065	64	44	1.45455	0.6875
K01685	1		K01876	68		K13609	3		K16264	4		K02066	48	43	1.11628	0.895833
K01687	55		K01878	44		K13611	1		K16267	1		K02067	62	48	1.29167	0.774194
K01689	59		K01879	68		K13614	1		K16363	1		K02074	38	61	0.622951	1.60526
K01692	2		K01881	73		K13643	2		K16422	3		K02075	36	65	0.553846	1.80556
K01693	53		K01883	68		K13668	1		K16435	1		K02077	49	64	0.765625	1.30612
K01695	51		K01885	117		K13745	58		K16555	1		K02078	16	33	0.484848	2.0625
K01696	52		K01887	58		K13775	1		K16648	1		K02108	22	19	1.15789	0.863636
K01698	56		K01889	45		K13797	1		K16692	1		K02109	68	75	0.906667	1.10294
K01703	57		K01890	65		K13810	1		K16704	1		K02110	3	6	0.5	2
K01704	58		K01892	55		K13820	1		K16710	1		K02111	24	44	0.545455	1.83333
K01709	11		K01894	57		K13829	6		K16712	5		K02112	30	48	0.625	1.6
K01710	101		K01895	63		K13888	1		K16839	1		K02113	42	36	1.16667	0.857143
K01711	51		K01897	79		K13935	2		K16870	5		K02114	47	41	1.14634	0.87234
K01713	1		K01911	57		K13940	1		K16899	2		K02115	42	43	0.976744	1.02381
K01714	51		K01912	1		K13941	1		K16949	1		K02116	44	39	1.12821	0.886364
K01716	2		K01915	65		K13950	4		K16961	1		K02160	53	44	1.20455	0.830189
K01719	57		K01916	64		K13953	1		K17108	61		K02168	1	58	0.0172414	58
K01720	4		K01920	54		K14067	1		K17218	5		K02169	53	64	0.828125	1.20755
K01724	36		K01921	63		K14159	2		K17235	1		K02182	7	2	3.5	0.285714
K01725	5		K01923	61		K14166	1		K17244	61		K02188	50	64	0.78125	1.28
K01733	50		K01924	69		K14170	1		K17245	56		K02198	8	1	8	0.125
K01735	63		K01925	71		K14194	3		K17246	48		K02199	6	1	6	0.166667
K01736	60		K01928	59		K14445	4		K17619	1		K02221	66	81	0.814815	1.22727
K01737	97		K01929	65		K14584	2		K17734	1		K02224	52	67	0.776119	1.28846
K01738	81		K01933	65		K14742	1		K17743	1		K02227	49	61	0.803279	1.2449
K01739	109		K01934	61		K14980	7		K17836	63		K02230	59	73	0.808219	1.23729
K01740	46		K01935	60		K14981	3		K17838	1		K02231	50	66	0.757576	1.32
K01749	53		K01937	54		K14998	2		K17867	1		K02232	44	68	0.647059	1.54545
K01754	55		K01939	48		K15012	2		K17892	30		K02233	55	55	1	1
K01755	52		K01940	46		K15045	2		K18007	3		K02234	57	67	0.850746	1.17544
K01756	57		K01945	62		K15270	1		K18067	2		K02257	54	55	0.981818	1.01852
K01758	107		K01949	1		K15327	2		K18134	1		K02259	58	57	1.01754	0.982759
K01759	36		K01950	64		K15396	2		K18197	1		K02274	62	80	0.775	1.29032
K01760	1		K01951	100		K15509	1		K18235	4		K02275	57	85	0.670588	1.49123
K01768	61		K01952	153		K15551	3		K18346	10		K02276	52	83	0.626506	1.59615
K01770	68		K01953	82		K15552	3		K18565	3		K02291	49	59	0.830508	1.20408
K01772	56		K01955	75		K15553	1		K18660	2		K02293	48	57	0.842105	1.1875
K01775	58		K01956	62		K15581	2		K18814	65		K02294	45	55	0.818182	1.22222
K01776	54		K01961	53		K15582	2		K18828	1		K02303	53	56	0.946429	1.0566
K01778	52		K01962	48		K15598	4		K18829	1		K02313	52	56	0.928571	1.07692
K01779	2		K01963	46		K15724	4		K18831	2		K02314	53	51	1.03922	0.962264
K01783	52		K01972	80		K15778	1		K18896	9		K02316	50	62	0.806452	1.24
K01784	119		K01990	115		K15783	1		K18897	11		K02335	58	77	0.753247	1.32759
K01785	56		K01991	39		K15792	2		K18966	1		K02337	59	66	0.893939	1.11864
K01790	24		K01992	137		K15856	1		K19073	42		K02338	52	52	1	1
K01791	7		K01993	9		K15866	1		K19158	2		K02340	53	51	1.03922	0.962264
K01796	2		K01996	1		K15897	1		K19159	1		K02341	57	61	0.934426	1.07018
K01802	149		K02000	9		K15987	2		K19166	2		K02342	52	59	0.881356	1.13462
K01803	52		K02001	7		K16013	1		K19170	1		K02343	66	61	1.08197	0.924242
K01807	53		K02002	15		K16049	1		K19302	6		K02348	1	1	1	1
K01808	1		K02003	108		K16090	2		K19354	1		K02355	60	48	1.25	0.8
K01809	4		K02004	112		K16091	2		K19428	1		K02356	37	30	1.23333	0.810811
K01810	49		K02005	129		K16213	2		K19429	1		K02357	37	37	1	1
K01814	56		K02010	63		K16365	2		K19547	1		K02358	21	43	0.488372	2.04762
K01817	56		K02011	69		K16437	2		K19620	7		K02372	48	39	1.23077	0.8125
K01826	1		K02012	62		K16697	2		K19686	2		K02377	39	33	1.18182	0.846154
K01834	3		K02013	67		K16844	1		K19687	2		K02426	52	47	1.10638	0.903846
K01835	51		K02014	4		K16845	1		K19696	1		K02428	111	115	0.965217	1.03604
K01838	3		K02016	2		K16846	1		K19802	62		K02433	57	55	1.03636	0.964912
K01841	3		K02017	3		K16850	1		K20023	1		K02434	62	57	1.08772	0.919355
K01845	62		K02018	2		K16856	1		K20151	2		K02435	50	46	1.08696	0.92
K01854	3		K02020	3		K16868	1		K20344	2		K02437	48	49	0.979592	1.02083
K01866	59		K02021	67		K16872	1		K20385	1		K02453	2	1	2	0.5
K01867	51		K02022	119		K17062	1		K20421	1		K02454	9	70	0.128571	7.77778
K01868	62		K02025	51		K17063	1		K20713	11		K02456	11	6	1.83333	0.545455
K01869	54		K02026	61		K17103	1		K20755	2		K02459	5	3	1.66667	0.6
K01870	61		K02027	65		K17247	1		K20977	1		K02469	128	130	0.984615	1.01562
K01872	64		K02028	1		K17285	1		K20998	1		K02470	62	56	1.10714	0.903226
K01873	63		K02030	101		K17315	1		K21011	1		K02471	54	66	0.818182	1.22222
K01874	51		K02031	66		K17317	1		K21014	1		K02472	1	7	0.142857	7
K01875	54		K02032	67		K17324	1		K21024	3		K02474	7	5	1.4	0.714286
K01876	54		K02033	59		K17325	1		K21061	5		K02492	54	47	1.14894	0.87037
K01878	44		K02034	54		K17486	4		K21085	2		K02493	62	67	0.925373	1.08065
K01879	54		K02035	70		K17662	1		K21086	1		K02498	2	6	0.333333	3
K01880	1		K02036	50		K17675	1		K21231	18		K02499	51	63	0.809524	1.23529
K01881	63		K02037	54		K17713	1		K21313	2		K02500	59	60	0.983333	1.01695
K01883	57		K02038	58		K17716	2		K21335	1		K02501	52	70	0.742857	1.34615
K01885	66		K02039	7		K17735	1		K21379	3		K02502	49	56	0.875	1.14286
K01887	50		K02040	129		K17768	1		K21416	1		K02503	45	47	0.957447	1.04444
K01889	47		K02041	67		K17865	1		K21417	1		K02510	4	2	2	0.5
K01890	57		K02042	80		K18138	1		K21479	1		K02518	18	5	3.6	0.277778
K01892	52		K02044	81		K18144	3		K21495	5		K02519	63	64	0.984375	1.01587
K01895	58		K02049	34		K18195	5		K21498	2		K02520	47	37	1.27027	0.787234
K01897	60		K02050	28		K18277	1		K21572	1		K02528	46	62	0.741935	1.34783
K01902	5		K02051	39		K18316	3		K21636	1		K02533	52	58	0.896552	1.11538
K01903	4		K02056	2		K18459	5		K21639	1		K02535	51	57	0.894737	1.11765
K01907	2		K02057	2		K18491	1		K21801	2		K02536	56	57	0.982456	1.01786
K01908	1		K02065	44		K18588	1		K21822	1		K02548	52	55	0.945455	1.05769
K01911	55		K02066	43		K18650	2		K22130	1		K02549	51	116	0.439655	2.27451
K01915	37		K02067	48		K18653	1		K22230	1		K02551	58	72	0.805556	1.24138
K01916	57		K02074	61		K18688	1		K22452	11		K02552	53	56	0.946429	1.0566
K01918	1		K02075	65		K18691	3					K02563	52	58	0.896552	1.11538
K01919	2		K02077	64		K18704	1					K02575	8	60	0.133333	7.5
K01920	40		K02078	33		K18800	1					K02594	51	1	51	0.0196078
K01921	58		K02092	16		K18983	1					K02600	54	55	0.981818	1.01852
K01923	50		K02093	27		K18990	1					K02601	21	39	0.538462	1.85714
K01924	58		K02094	15		K19002	1					K02619	56	65	0.861538	1.16071
K01925	58		K02095	34		K19191	1					K02621	1	1	1	1
K01928	51		K02096	89		K19199	1					K02622	1	1	1	1
K01929	60		K02097	42		K19225	6					K02634	58	56	1.03571	0.965517
K01933	58		K02108	19		K19281	1					K02635	7	20	0.35	2.85714
K01934	59		K02109	75		K19282	1					K02636	28	27	1.03704	0.964286
K01935	51		K02110	6		K19294	2					K02637	18	20	0.9	1.11111
K01937	56		K02111	44		K19337	1					K02638	18	32	0.5625	1.77778
K01938	4		K02112	48		K19416	1					K02639	94	155	0.606452	1.64894
K01939	54		K02113	36		K19465	3					K02640	18	10	1.8	0.555556
K01940	47		K02114	41		K19615	2					K02641	49	49	1	1
K01941	1		K02115	43		K19670	1					K02643	3	17	0.176471	5.66667
K01945	59		K02116	39		K19714	2					K02650	10	27	0.37037	2.7
K01950	57		K02160	44		K19715	4					K02652	11	71	0.15493	6.45455
K01951	104		K02168	58		K19745	1					K02653	9	64	0.140625	7.11111
K01952	140		K02169	64		K19758	1					K02654	9	73	0.123288	8.11111
K01953	36		K02182	2		K19872	2					K02655	5	2	2.5	0.4
K01955	57		K02188	64		K19883	1					K02662	2	26	0.0769231	13
K01956	54		K02191	8		K19982	48					K02663	1	50	0.02	50
K01960	2		K02198	1		K19997	2					K02666	8	54	0.148148	6.75
K01961	41		K02199	1		K20034	1					K02669	9	114	0.0789474	12.6667
K01962	47		K02214	1		K20035	1					K02672	4	2	2	0.5
K01963	52		K02217	7		K20140	1					K02680	4	2	2	0.5
K01968	2		K02221	81		K20218	2					K02687	50	61	0.819672	1.22
K01972	115		K02224	67		K20430	1					K02689	31	43	0.72093	1.3871
K01990	119		K02227	61		K20431	2					K02690	24	37	0.648649	1.54167
K01991	43		K02230	73		K20862	1					K02691	1	16	0.0625	16
K01992	148		K02231	66		K20946	1					K02692	25	33	0.757576	1.32
K01995	1		K02232	68		K20999	1					K02693	11	25	0.44	2.27273
K01996	1		K02233	55		K21055	1					K02694	28	35	0.8	1.25
K01997	1		K02234	67		K21062	2					K02696	4	21	0.190476	5.25
K01998	3		K02238	63		K21071	2					K02697	5	11	0.454545	2.2
K01999	1		K02257	55		K21136	1					K02698	14	30	0.466667	2.14286
K02000	3		K02259	57		K21142	1					K02699	30	32	0.9375	1.06667
K02001	4		K02274	80		K21192	1					K02700	9	23	0.391304	2.55556
K02002	5		K02275	85		K21196	6					K02703	3	61	0.0491803	20.3333
K02003	96		K02276	83		K21310	1					K02704	36	44	0.818182	1.22222
K02004	112		K02282	3		K21336	2					K02705	8	28	0.285714	3.5
K02005	102		K02284	33		K21344	1					K02706	7	24	0.291667	3.42857
K02010	59		K02285	37		K21457	1					K02707	12	21	0.571429	1.75
K02011	70		K02286	98		K21585	1					K02708	30	24	1.25	0.8
K02012	51		K02288	50		K21686	1					K02709	10	12	0.833333	1.2
K02013	50		K02289	52		K21750	1					K02710	1	8	0.125	8
K02014	9		K02290	120		K21817	1					K02711	4	16	0.25	4
K02016	2		K02291	59		K21883	2					K02712	2	15	0.133333	7.5
K02017	1		K02293	57		K22024	1					K02714	8	18	0.444444	2.25
K02021	55		K02294	55		K22066	1					K02715	13	15	0.866667	1.15385
K02022	16		K02303	56		K22073	1					K02716	41	49	0.836735	1.19512
K02025	1		K02313	56		K22084	1					K02717	48	52	0.923077	1.08333
K02026	2		K02314	51		K22085	1					K02722	18	22	0.818182	1.22222
K02027	1		K02316	62		K22086	1					K02723	5	19	0.263158	3.8
K02028	3		K02335	77		K22185	3					K02724	6	13	0.461538	2.16667
K02029	6		K02337	66		K22292	1					K02825	51	56	0.910714	1.09804
K02030	3		K02338	52		K22318	1					K02834	56	43	1.30233	0.767857
K02031	59		K02340	51		K22320	1					K02835	53	66	0.80303	1.24528
K02032	59		K02341	61		K22424	1					K02836	50	51	0.980392	1.02
K02033	56		K02342	59		K22445	1					K02837	42	52	0.807692	1.2381
K02034	52		K02343	61								K02838	40	47	0.851064	1.175
K02035	57		K02348	1								K02847	1	3	0.333333	3
K02036	46		K02355	48								K02851	17	58	0.293103	3.41176
K02037	50		K02356	30								K02860	54	54	1	1
K02038	46		K02357	37								K02863	43	30	1.43333	0.697674
K02039	6		K02358	43								K02864	37	25	1.48	0.675676
K02040	70		K02372	39								K02867	18	17	1.05882	0.944444
K02041	61		K02377	33								K02871	38	30	1.26667	0.789474
K02042	77		K02396	2								K02874	7	16	0.4375	2.28571
K02044	56		K02400	1								K02876	40	41	0.97561	1.025
K02049	4		K02405	5								K02878	41	19	2.15789	0.463415
K02050	1		K02409	1								K02879	27	21	1.28571	0.777778
K02051	20		K02424	1								K02881	35	32	1.09375	0.914286
K02052	2		K02426	47								K02884	56	43	1.30233	0.767857
K02055	1		K02428	115								K02886	35	27	1.2963	0.771429
K02056	2		K02433	55								K02887	36	27	1.33333	0.75
K02057	3		K02434	57								K02888	55	41	1.34146	0.745455
K02058	2		K02435	46								K02890	43	26	1.65385	0.604651
K02065	64		K02437	49								K02892	23	21	1.09524	0.913043
K02066	48		K02440	7								K02895	25	31	0.806452	1.24
K02067	62		K02453	1								K02897	2	1	2	0.5
K02074	38		K02454	70								K02899	22	30	0.733333	1.36364
K02075	36		K02456	6								K02902	27	19	1.42105	0.703704
K02077	49		K02459	3								K02904	32	20	1.6	0.625
K02078	16		K02461	4								K02906	44	32	1.375	0.727273
K02108	22		K02469	130								K02909	33	30	1.1	0.909091
K02109	68		K02470	56								K02911	17	24	0.708333	1.41176
K02110	3		K02471	66								K02913	9	22	0.409091	2.44444
K02111	24		K02472	7								K02914	9	18	0.5	2
K02112	30		K02474	5								K02916	7	20	0.35	2.85714
K02113	42		K02479	1								K02919	1	12	0.0833333	12
K02114	47		K02490	1								K02926	49	37	1.32432	0.755102
K02115	42		K02492	47								K02931	19	20	0.95	1.05263
K02116	44		K02493	67								K02933	36	34	1.05882	0.944444
K02160	53		K02498	6								K02935	19	31	0.612903	1.63158
K02168	1		K02499	63								K02939	38	44	0.863636	1.15789
K02169	53		K02500	60								K02945	117	102	1.14706	0.871795
K02182	7		K02501	70								K02946	15	12	1.25	0.8
K02188	50		K02502	56								K02948	19	18	1.05556	0.947368
K02193	1		K02503	47								K02950	16	18	0.888889	1.125
K02194	2		K02510	2								K02952	27	29	0.931034	1.07407
K02195	6		K02518	5								K02954	33	28	1.17857	0.848485
K02197	5		K02519	64								K02956	36	23	1.56522	0.638889
K02198	8		K02520	37								K02959	54	42	1.28571	0.777778
K02199	6		K02528	62								K02961	30	21	1.42857	0.7
K02200	5		K02533	58								K02963	5	7	0.714286	1.4
K02203	2		K02535	57								K02965	16	12	1.33333	0.75
K02204	1		K02536	57								K02967	18	24	0.75	1.33333
K02221	66		K02548	55								K02968	48	42	1.14286	0.875
K02224	52		K02549	116								K02970	7	7	1	1
K02227	49		K02551	72								K02982	37	28	1.32143	0.756757
K02230	59		K02552	56								K02986	17	29	0.586207	1.70588
K02231	50		K02563	58								K02988	44	28	1.57143	0.636364
K02232	44		K02564	65								K02990	45	33	1.36364	0.733333
K02233	55		K02575	60								K02992	20	21	0.952381	1.05
K02234	57		K02585	1								K02994	17	21	0.809524	1.23529
K02237	1		K02586	1								K02996	31	33	0.939394	1.06452
K02257	54		K02587	1								K03040	49	44	1.11364	0.897959
K02258	2		K02588	1								K03043	59	42	1.40476	0.711864
K02259	58		K02591	1								K03046	105	109	0.963303	1.0381
K02274	62		K02593	1								K03060	32	20	1.6	0.625
K02275	57		K02594	1								K03070	66	56	1.17857	0.848485
K02276	52		K02597	1								K03072	55	56	0.982143	1.01818
K02291	49		K02600	55								K03073	24	26	0.923077	1.08333
K02293	48		K02601	39								K03074	51	61	0.836066	1.19608
K02294	45		K02616	60								K03075	30	38	0.789474	1.26667
K02298	1		K02619	65								K03076	51	44	1.15909	0.862745
K02303	53		K02621	1								K03086	152	183	0.830601	1.20395
K02313	52		K02622	1								K03087	106	170	0.623529	1.60377
K02314	53		K02631	61								K03088	1	4	0.25	4
K02316	50		K02634	56								K03100	108	113	0.955752	1.0463
K02335	58		K02635	20								K03101	50	55	0.909091	1.1
K02337	59		K02636	27								K03106	55	58	0.948276	1.05455
K02338	52		K02637	20								K03110	54	66	0.818182	1.22222
K02340	53		K02638	32								K03111	97	83	1.16867	0.85567
K02341	57		K02639	155								K03113	51	39	1.30769	0.764706
K02342	52		K02640	10								K03116	44	48	0.916667	1.09091
K02343	66		K02641	49								K03117	8	1	8	0.125
K02348	1		K02643	17								K03118	51	40	1.275	0.784314
K02355	60		K02650	27								K03147	50	50	1	1
K02356	37		K02652	71								K03149	115	128	0.898438	1.11304
K02357	37		K02653	64								K03153	57	68	0.838235	1.19298
K02358	21		K02654	73								K03154	39	41	0.95122	1.05128
K02371	1		K02655	2								K03168	69	61	1.13115	0.884058
K02372	48		K02660	12								K03177	47	64	0.734375	1.3617
K02377	39		K02662	26								K03179	64	61	1.04918	0.953125
K02379	1		K02663	50								K03181	40	49	0.816327	1.225
K02401	1		K02664	49								K03183	60	111	0.540541	1.85
K02426	52		K02666	54								K03185	56	66	0.848485	1.17857
K02427	2		K02669	114								K03187	46	46	1	1
K02428	111		K02672	2								K03188	48	52	0.923077	1.08333
K02433	57		K02680	2								K03189	45	41	1.09756	0.911111
K02434	62		K02682	1								K03190	49	60	0.816667	1.22449
K02435	50		K02687	61								K03192	1	64	0.015625	64
K02437	48		K02689	43								K03207	1	3	0.333333	3
K02441	1		K02690	37								K03216	51	55	0.927273	1.07843
K02453	2		K02691	16								K03217	45	48	0.9375	1.06667
K02454	9		K02692	33								K03218	49	64	0.765625	1.30612
K02455	1		K02693	25								K03269	2	8	0.25	4
K02456	11		K02694	35								K03270	12	49	0.244898	4.08333
K02457	1		K02696	21								K03271	23	8	2.875	0.347826
K02458	1		K02697	11								K03272	5	1	5	0.2
K02459	5		K02698	30								K03281	49	46	1.06522	0.938776
K02460	1		K02699	32								K03287	68	108	0.62963	1.58824
K02469	128		K02700	23								K03292	55	59	0.932203	1.07273
K02470	62		K02703	61								K03296	1	171	0.00584795	171
K02471	54		K02704	44								K03297	2	38	0.0526316	19
K02472	1		K02705	28								K03305	1	1	1	1
K02473	1		K02706	24								K03307	2	3	0.666667	1.5
K02474	7		K02707	21								K03308	37	54	0.685185	1.45946
K02492	54		K02708	24								K03310	1	59	0.0169492	59
K02493	62		K02709	12								K03312	54	27	2	0.5
K02498	2		K02710	8								K03320	21	87	0.241379	4.14286
K02499	51		K02711	16								K03321	104	188	0.553191	1.80769
K02500	59		K02712	15								K03325	8	29	0.275862	3.625
K02501	52		K02713	11								K03327	1	1	1	1
K02502	49		K02714	18								K03328	2	3	0.666667	1.5
K02503	45		K02715	15								K03386	18	29	0.62069	1.61111
K02510	4		K02716	49								K03394	51	60	0.85	1.17647
K02517	2		K02717	52								K03403	55	75	0.733333	1.36364
K02518	18		K02719	39								K03404	72	55	1.30909	0.763889
K02519	63		K02720	32								K03405	43	48	0.895833	1.11628
K02520	47		K02722	22								K03417	3	5	0.6	1.66667
K02523	2		K02723	19								K03424	53	60	0.883333	1.13208
K02527	4		K02724	13								K03427	5	16	0.3125	3.2
K02528	46		K02805	6								K03428	52	53	0.981132	1.01923
K02533	52		K02806	1								K03431	55	59	0.932203	1.07273
K02535	51		K02825	56								K03437	55	59	0.932203	1.07273
K02536	56		K02834	43								K03438	60	56	1.07143	0.933333
K02548	52		K02835	66								K03439	56	58	0.965517	1.03571
K02549	51		K02836	51								K03453	1	52	0.0192308	52
K02551	58		K02837	52								K03465	50	56	0.892857	1.12
K02552	53		K02838	47								K03469	58	54	1.07407	0.931034
K02553	1		K02847	3								K03470	57	61	0.934426	1.07018
K02558	1		K02851	58								K03474	46	57	0.807018	1.23913
K02563	52		K02860	54								K03495	56	67	0.835821	1.19643
K02575	8		K02863	30								K03496	46	71	0.647887	1.54348
K02594	51		K02864	25								K03497	4	1	4	0.25
K02600	54		K02867	17								K03498	63	55	1.14545	0.873016
K02601	21		K02871	30								K03499	32	40	0.8	1.25
K02619	56		K02874	16								K03500	57	65	0.876923	1.14035
K02621	1		K02876	41								K03501	50	61	0.819672	1.22
K02622	1		K02878	19								K03502	49	56	0.875	1.14286
K02634	58		K02879	21								K03503	43	43	1	1
K02635	7		K02881	32								K03517	44	55	0.8	1.25
K02636	28		K02884	43								K03522	2	1	2	0.5
K02637	18		K02886	27								K03523	58	53	1.09434	0.913793
K02638	18		K02887	27								K03524	62	54	1.14815	0.870968
K02639	94		K02888	41								K03525	52	65	0.8	1.25
K02640	18		K02890	26								K03526	38	45	0.844444	1.18421
K02641	49		K02892	21								K03527	57	62	0.919355	1.08772
K02643	3		K02895	31								K03529	66	67	0.985075	1.01515
K02650	10		K02897	1								K03530	8	12	0.666667	1.5
K02652	11		K02899	30								K03531	48	55	0.872727	1.14583
K02653	9		K02902	19								K03536	46	47	0.978723	1.02174
K02654	9		K02904	20								K03544	53	52	1.01923	0.981132
K02655	5		K02906	32								K03545	53	60	0.883333	1.13208
K02662	2		K02909	30								K03550	45	51	0.882353	1.13333
K02663	1		K02911	24								K03551	58	56	1.03571	0.965517
K02666	8		K02913	22								K03553	36	54	0.666667	1.5
K02669	9		K02914	18								K03555	51	60	0.85	1.17647
K02671	1		K02916	20								K03559	2	6	0.333333	3
K02672	4		K02919	12								K03560	2	5	0.4	2.5
K02674	6		K02926	37								K03561	6	7	0.857143	1.16667
K02680	4		K02931	20								K03564	128	146	0.876712	1.14062
K02681	1		K02933	34								K03568	51	64	0.796875	1.2549
K02687	50		K02935	31								K03569	28	49	0.571429	1.75
K02689	31		K02939	44								K03570	54	53	1.01887	0.981481
K02690	24		K02945	102								K03574	1	63	0.015873	63
K02691	1		K02946	12								K03575	3	61	0.0491803	20.3333
K02692	25		K02948	18								K03581	46	67	0.686567	1.45652
K02693	11		K02950	18								K03582	56	74	0.756757	1.32143
K02694	28		K02952	29								K03583	49	80	0.6125	1.63265
K02696	4		K02954	28								K03584	54	58	0.931034	1.07407
K02697	5		K02956	23								K03585	1	3	0.333333	3
K02698	14		K02959	42								K03587	63	66	0.954545	1.04762
K02699	30		K02961	21								K03588	53	50	1.06	0.943396
K02700	9		K02963	7								K03589	56	64	0.875	1.14286
K02703	3		K02965	12								K03592	52	70	0.742857	1.34615
K02704	36		K02967	24								K03593	63	60	1.05	0.952381
K02705	8		K02968	42								K03594	2	13	0.153846	6.5
K02706	7		K02970	7								K03595	51	53	0.962264	1.03922
K02707	12		K02982	28								K03596	38	49	0.77551	1.28947
K02708	30		K02986	29								K03601	2	63	0.031746	31.5
K02709	10		K02988	28								K03602	1	51	0.0196078	51
K02710	1		K02990	33								K03606	20	12	1.66667	0.6
K02711	4		K02992	21								K03608	46	33	1.39394	0.717391
K02712	2		K02994	21								K03609	49	40	1.225	0.816327
K02714	8		K02996	33								K03610	62	64	0.96875	1.03226
K02715	13		K03040	44								K03621	58	57	1.01754	0.982759
K02716	41		K03043	42								K03625	50	49	1.02041	0.98
K02717	48		K03046	109								K03628	1	2	0.5	2
K02718	2		K03060	20								K03629	57	57	1	1
K02722	18		K03070	56								K03631	54	70	0.771429	1.2963
K02723	5		K03072	56								K03635	11	39	0.282051	3.54545
K02724	6		K03073	26								K03636	9	41	0.219512	4.55556
K02825	51		K03074	61								K03637	8	50	0.16	6.25
K02834	56		K03075	38								K03638	9	60	0.15	6.66667
K02835	53		K03076	44								K03639	10	71	0.140845	7.1
K02836	50		K03086	183								K03640	3	1	3	0.333333
K02837	42		K03087	170								K03644	108	113	0.955752	1.0463
K02838	40		K03088	4								K03646	2	8	0.25	4
K02843	3		K03090	127								K03650	50	58	0.862069	1.16
K02847	1		K03093	7								K03652	49	71	0.690141	1.44898
K02849	4		K03100	113								K03655	53	75	0.706667	1.41509
K02851	17		K03101	55								K03657	69	59	1.16949	0.855072
K02858	1		K03106	58								K03664	51	30	1.7	0.588235
K02860	54		K03110	66								K03665	2	60	0.0333333	30
K02863	43		K03111	83								K03671	11	60	0.183333	5.45455
K02864	37		K03112	6								K03676	24	36	0.666667	1.5
K02867	18		K03113	39								K03684	56	52	1.07692	0.928571
K02871	38		K03116	48								K03685	58	55	1.05455	0.948276
K02874	7		K03117	1								K03686	113	99	1.14141	0.876106
K02876	40		K03118	40								K03687	54	65	0.830769	1.2037
K02878	41		K03147	50								K03692	3	53	0.0566038	17.6667
K02879	27		K03149	128								K03695	53	64	0.828125	1.20755
K02881	35		K03152	1								K03696	51	65	0.784615	1.27451
K02884	56		K03153	68								K03699	61	53	1.15094	0.868852
K02886	35		K03154	41								K03701	51	67	0.761194	1.31373
K02887	36		K03168	61								K03702	53	60	0.883333	1.13208
K02888	55		K03177	64								K03703	54	57	0.947368	1.05556
K02890	43		K03179	61								K03711	69	140	0.492857	2.02899
K02892	23		K03181	49								K03719	1	1	1	1
K02895	25		K03182	50								K03722	57	63	0.904762	1.10526
K02897	2		K03183	111								K03723	63	70	0.9	1.11111
K02899	22		K03185	66								K03724	57	70	0.814286	1.22807
K02902	27		K03186	51								K03733	1	1	1	1
K02904	32		K03187	46								K03741	4	6	0.666667	1.5
K02906	44		K03188	52								K03742	55	62	0.887097	1.12727
K02907	1		K03189	41								K03750	10	70	0.142857	7
K02909	33		K03190	60								K03752	8	61	0.131148	7.625
K02911	17		K03192	64								K03767	92	44	2.09091	0.478261
K02913	9		K03207	3								K03768	95	89	1.06742	0.936842
K02914	9		K03208	8								K03770	4	8	0.5	2
K02916	7		K03215	62								K03772	49	52	0.942308	1.06122
K02919	1		K03216	55								K03782	2	30	0.0666667	15
K02926	49		K03217	48								K03786	44	50	0.88	1.13636
K02931	19		K03218	64								K03787	47	45	1.04444	0.957447
K02933	36		K03269	8								K03789	103	88	1.17045	0.854369
K02935	19		K03270	49								K03791	3	2	1.5	0.666667
K02939	38		K03271	8								K03795	53	58	0.913793	1.09434
K02945	117		K03272	1								K03797	139	126	1.10317	0.906475
K02946	15		K03280	1								K03798	206	206	1	1
K02948	19		K03281	46								K03800	48	60	0.8	1.25
K02950	16		K03282	36								K03801	53	53	1	1
K02952	27		K03284	9								K03809	2	1	2	0.5
K02954	33		K03287	108								K03810	60	49	1.22449	0.816667
K02956	36		K03292	59								K03818	3	6	0.5	2
K02959	54		K03294	5								K03820	56	63	0.888889	1.125
K02961	30		K03296	171								K03830	24	20	1.2	0.833333
K02963	5		K03297	38								K03831	8	60	0.133333	7.5
K02965	16		K03305	1								K03832	5	16	0.3125	3.2
K02967	18		K03307	3								K03839	25	33	0.757576	1.32
K02968	48		K03308	54								K03867	49	63	0.777778	1.28571
K02970	7		K03310	59								K03885	54	130	0.415385	2.40741
K02982	37		K03312	27								K03892	34	37	0.918919	1.08824
K02986	17		K03313	1								K03926	55	56	0.982143	1.01818
K02988	44		K03316	22								K03929	2	1	2	0.5
K02990	45		K03320	87								K03932	3	20	0.15	6.66667
K02992	20		K03321	188								K03977	49	55	0.890909	1.12245
K02994	17		K03325	29								K03979	50	53	0.943396	1.06
K02996	31		K03327	1								K03980	67	65	1.03077	0.970149
K03040	49		K03328	3								K04035	46	54	0.851852	1.17391
K03043	59		K03333	2								K04037	20	40	0.5	2
K03046	105		K03337	1								K04038	42	50	0.84	1.19048
K03060	32		K03379	2								K04039	45	58	0.775862	1.28889
K03070	66		K03381	1								K04040	36	57	0.631579	1.58333
K03072	55		K03386	29								K04042	57	63	0.904762	1.10526
K03073	24		K03394	60								K04043	95	107	0.88785	1.12632
K03074	51		K03403	75								K04066	67	71	0.943662	1.0597
K03075	30		K03404	55								K04075	60	61	0.983607	1.01667
K03076	51		K03405	48								K04077	99	89	1.11236	0.89899
K03077	1		K03417	5								K04078	12	20	0.6	1.66667
K03079	9		K03424	60								K04079	55	62	0.887097	1.12727
K03086	152		K03427	16								K04083	55	56	0.982143	1.01818
K03087	106		K03428	53								K04094	36	63	0.571429	1.75
K03088	1		K03429	1								K04127	52	60	0.866667	1.15385
K03089	3		K03431	59								K04485	56	52	1.07692	0.928571
K03091	1		K03437	59								K04487	109	135	0.807407	1.23853
K03092	2		K03438	56								K04518	55	56	0.982143	1.01818
K03100	108		K03439	58								K04567	56	60	0.933333	1.07143
K03101	50		K03442	7								K04651	15	26	0.576923	1.73333
K03106	55		K03446	9								K04652	18	30	0.6	1.66667
K03110	54		K03453	52								K04751	11	22	0.5	2
K03111	97		K03455	8								K04752	11	22	0.5	2
K03113	51		K03465	56								K04755	44	50	0.88	1.13636
K03116	44		K03469	54								K04757	47	50	0.94	1.06383
K03117	8		K03470	61								K04763	5	72	0.0694444	14.4
K03118	51		K03474	57								K04771	4	3	1.33333	0.75
K03119	1		K03490	2								K04773	52	59	0.881356	1.13462
K03147	50		K03495	67								K04786	2	1	2	0.5
K03149	115		K03496	71								K05275	57	58	0.982759	1.01754
K03153	57		K03497	1								K05303	3	1	3	0.333333
K03154	39		K03498	55								K05337	46	42	1.09524	0.913043
K03168	69		K03499	40								K05349	30	63	0.47619	2.1
K03177	47		K03500	65								K05356	49	49	1	1
K03179	64		K03501	61								K05366	64	64	1	1
K03181	40		K03502	56								K05369	53	52	1.01923	0.981132
K03183	60		K03503	43								K05370	57	58	0.982759	1.01754
K03185	56		K03517	55								K05371	57	54	1.05556	0.947368
K03187	46		K03522	1								K05377	58	50	1.16	0.862069
K03188	48		K03523	53								K05382	57	53	1.07547	0.929825
K03189	45		K03524	54								K05515	53	66	0.80303	1.24528
K03190	49		K03525	65								K05539	56	51	1.09804	0.910714
K03192	1		K03526	45								K05540	43	67	0.641791	1.55814
K03207	1		K03527	62								K05572	37	37	1	1
K03210	3		K03529	67								K05573	53	54	0.981481	1.01887
K03216	51		K03530	12								K05574	21	19	1.10526	0.904762
K03217	45		K03531	55								K05575	109	165	0.660606	1.51376
K03218	49		K03536	47								K05576	22	21	1.04762	0.954545
K03269	2		K03543	9								K05577	59	109	0.541284	1.84746
K03270	12		K03544	52								K05578	38	36	1.05556	0.947368
K03271	23		K03545	60								K05579	28	34	0.823529	1.21429
K03272	5		K03546	3								K05580	40	47	0.851064	1.175
K03273	14		K03547	1								K05581	65	47	1.38298	0.723077
K03274	7		K03550	51								K05582	63	37	1.7027	0.587302
K03281	49		K03551	56								K05583	25	39	0.641026	1.56
K03287	68		K03553	54								K05584	48	40	1.2	0.833333
K03292	55		K03555	60								K05585	37	40	0.925	1.08108
K03296	1		K03559	6								K05592	47	54	0.87037	1.14894
K03297	2		K03560	5								K05606	1	3	0.333333	3
K03301	1		K03561	7								K05712	2	3	0.666667	1.5
K03305	1		K03564	146								K05808	44	46	0.956522	1.04545
K03306	2		K03566	1								K05810	52	56	0.928571	1.07692
K03307	2		K03568	64								K05837	62	64	0.96875	1.03226
K03308	37		K03569	49								K05886	54	6	9	0.111111
K03309	1		K03570	53								K05895	57	64	0.890625	1.12281
K03310	1		K03574	63								K05896	57	54	1.05556	0.947368
K03312	54		K03575	61								K05936	63	51	1.23529	0.809524
K03314	2		K03576	6								K05978	54	60	0.9	1.11111
K03317	1		K03579	72								K05979	53	52	1.01923	0.981132
K03320	21		K03581	67								K06013	1	1	1	1
K03321	104		K03582	74								K06016	18	59	0.305085	3.27778
K03325	8		K03583	80								K06024	40	45	0.888889	1.125
K03327	1		K03584	58								K06041	7	51	0.137255	7.28571
K03328	2		K03585	3								K06042	49	53	0.924528	1.08163
K03335	1		K03587	66								K06118	43	54	0.796296	1.25581
K03336	2		K03588	50								K06147	164	380	0.431579	2.31707
K03342	1		K03589	64								K06148	13	76	0.171053	5.84615
K03367	2		K03592	70								K06153	61	56	1.08929	0.918033
K03386	18		K03593	60								K06158	55	61	0.901639	1.10909
K03394	51		K03594	13								K06168	63	62	1.01613	0.984127
K03402	1		K03595	53								K06169	47	58	0.810345	1.23404
K03403	55		K03596	49								K06173	57	64	0.890625	1.12281
K03404	72		K03601	63								K06178	49	56	0.875	1.14286
K03405	43		K03602	51								K06180	47	114	0.412281	2.42553
K03406	1		K03606	12								K06182	48	56	0.857143	1.16667
K03416	1		K03608	33								K06183	48	57	0.842105	1.1875
K03417	3		K03609	40								K06187	38	52	0.730769	1.36842
K03424	53		K03610	64								K06196	50	53	0.943396	1.06
K03425	1		K03621	57								K06199	104	96	1.08333	0.923077
K03426	1		K03625	49								K06206	59	58	1.01724	0.983051
K03427	5		K03628	2								K06207	46	44	1.04545	0.956522
K03428	52		K03629	57								K06208	47	52	0.903846	1.10638
K03431	55		K03631	70								K06213	62	45	1.37778	0.725806
K03437	55		K03635	39								K06217	47	51	0.921569	1.08511
K03438	60		K03636	41								K06219	3	1	3	0.333333
K03439	56		K03637	50								K06287	45	56	0.803571	1.24444
K03451	1		K03638	60								K06381	45	126	0.357143	2.8
K03453	1		K03639	71								K06402	52	60	0.866667	1.15385
K03457	1		K03640	1								K06442	49	61	0.803279	1.2449
K03458	1		K03642	88								K06443	100	60	1.66667	0.6
K03465	50		K03643	1								K06861	47	49	0.959184	1.04255
K03466	3		K03644	113								K06864	60	70	0.857143	1.16667
K03469	58		K03646	8								K06873	57	55	1.03636	0.964912
K03470	57		K03650	58								K06876	60	62	0.967742	1.03333
K03474	46		K03651	41								K06883	163	181	0.900552	1.11043
K03495	56		K03652	71								K06885	65	62	1.04839	0.953846
K03496	46		K03654	70								K06889	11	2	5.5	0.181818
K03497	4		K03655	75								K06890	44	40	1.1	0.909091
K03498	63		K03657	59								K06891	97	81	1.19753	0.835052
K03499	32		K03664	30								K06898	47	54	0.87037	1.14894
K03500	57		K03665	60								K06901	1	20	0.05	20
K03501	50		K03666	32								K06910	4	1	4	0.25
K03502	49		K03671	60								K06911	52	53	0.981132	1.01923
K03503	43		K03676	36								K06917	51	73	0.69863	1.43137
K03517	44		K03684	52								K06919	1	27	0.037037	27
K03521	2		K03685	55								K06920	47	54	0.87037	1.14894
K03522	2		K03686	99								K06925	58	48	1.20833	0.827586
K03523	58		K03687	65								K06940	46	54	0.851852	1.17391
K03524	62		K03689	13								K06941	49	57	0.859649	1.16327
K03525	52		K03692	53								K06942	48	58	0.827586	1.20833
K03526	38		K03695	64								K06949	54	62	0.870968	1.14815
K03527	57		K03696	65								K06966	60	89	0.674157	1.48333
K03528	2		K03699	53								K06978	47	66	0.712121	1.40426
K03529	66		K03701	67								K06980	2	61	0.0327869	30.5
K03530	8		K03702	60								K06995	41	23	1.78261	0.560976
K03531	48		K03703	57								K06997	54	55	0.981818	1.01852
K03534	1		K03705	59								K06999	57	55	1.03636	0.964912
K03536	46		K03711	140								K07003	2	2	1	1
K03544	53		K03714	1								K07004	24	5	4.8	0.208333
K03545	53		K03715	1								K07007	52	61	0.852459	1.17308
K03548	1		K03719	1								K07011	8	23	0.347826	2.875
K03550	45		K03722	63								K07015	52	55	0.945455	1.05769
K03551	58		K03723	70								K07019	49	64	0.765625	1.30612
K03553	36		K03724	70								K07025	4	15	0.266667	3.75
K03555	51		K03733	1								K07026	53	57	0.929825	1.07547
K03557	1		K03737	1								K07027	56	73	0.767123	1.30357
K03558	3		K03741	6								K07033	52	67	0.776119	1.28846
K03559	2		K03742	62								K07037	51	67	0.761194	1.31373
K03560	2		K03744	1								K07042	47	54	0.87037	1.14894
K03561	6		K03750	70								K07052	109	131	0.832061	1.20183
K03562	2		K03752	61								K07054	4	1	4	0.25
K03564	128		K03760	1								K07056	44	59	0.745763	1.34091
K03565	3		K03762	24								K07058	51	60	0.85	1.17647
K03568	51		K03767	44								K07071	56	58	0.965517	1.03571
K03569	28		K03768	89								K07079	108	132	0.818182	1.22222
K03570	54		K03770	8								K07086	47	12	3.91667	0.255319
K03571	1		K03772	52								K07088	48	66	0.727273	1.375
K03574	1		K03777	1								K07090	56	132	0.424242	2.35714
K03575	3		K03782	30								K07093	4	27	0.148148	6.75
K03581	46		K03783	1								K07101	4	10	0.4	2.5
K03582	56		K03786	50								K07102	6	1	6	0.166667
K03583	49		K03787	45								K07107	47	64	0.734375	1.3617
K03584	54		K03789	88								K07117	2	1	2	0.5
K03585	1		K03791	2								K07120	50	36	1.38889	0.72
K03587	63		K03795	58								K07123	6	18	0.333333	3
K03588	53		K03797	126								K07124	2	4	0.5	2
K03589	56		K03798	206								K07146	52	61	0.852459	1.17308
K03590	1		K03800	60								K07175	2	44	0.0454545	22
K03592	52		K03801	53								K07192	1	31	0.0322581	31
K03593	63		K03802	2								K07222	6	15	0.4	2.5
K03594	2		K03809	1								K07240	27	67	0.402985	2.48148
K03595	51		K03810	49								K07251	2	1	2	0.5
K03596	38		K03815	1								K07257	11	1	11	0.0909091
K03599	1		K03818	6								K07258	1	6	0.166667	6
K03601	2		K03820	63								K07259	49	68	0.720588	1.38776
K03602	1		K03830	20								K07260	51	57	0.894737	1.11765
K03606	20		K03831	60								K07263	66	66	1	1
K03608	46		K03832	16								K07265	5	20	0.25	4
K03609	49		K03839	33								K07266	6	23	0.26087	3.83333
K03610	62		K03856	1								K07270	1	2	0.5	2
K03611	2		K03867	63								K07272	1	14	0.0714286	14
K03614	1		K03885	130								K07277	55	64	0.859375	1.16364
K03621	58		K03892	37								K07301	49	59	0.830508	1.20408
K03624	2		K03923	2								K07304	114	122	0.934426	1.07018
K03625	50		K03924	12								K07305	50	94	0.531915	1.88
K03628	1		K03926	56								K07315	48	65	0.738462	1.35417
K03629	57		K03928	11								K07316	2	2	1	1
K03631	54		K03929	1								K07336	38	41	0.926829	1.07895
K03634	1		K03932	20								K07390	39	36	1.08333	0.923077
K03635	11		K03969	52								K07393	52	66	0.787879	1.26923
K03636	9		K03977	55								K07397	41	34	1.20588	0.829268
K03637	8		K03979	53								K07399	48	61	0.786885	1.27083
K03638	9		K03980	65								K07444	51	65	0.784615	1.27451
K03639	10		K04028	22								K07447	52	47	1.10638	0.903846
K03640	3		K04033	57								K07448	52	12	4.33333	0.230769
K03641	2		K04035	54								K07451	3	9	0.333333	3
K03644	108		K04037	40								K07454	4	6	0.666667	1.5
K03646	2		K04038	50								K07456	64	65	0.984615	1.01562
K03648	1		K04039	58								K07458	9	1	9	0.111111
K03650	50		K04040	57								K07478	51	66	0.772727	1.29412
K03652	49		K04042	63								K07516	1	1	1	1
K03655	53		K04043	107								K07533	1	8	0.125	8
K03657	69		K04047	31								K07566	62	65	0.953846	1.04839
K03664	51		K04066	71								K07568	57	56	1.01786	0.982456
K03665	2		K04075	61								K07577	48	61	0.786885	1.27083
K03667	1		K04077	89								K07636	33	57	0.578947	1.72727
K03671	11		K04078	20								K07657	34	50	0.68	1.47059
K03673	1		K04079	62								K07659	3	45	0.0666667	15
K03676	24		K04083	56								K07733	2	15	0.133333	7.5
K03683	2		K04094	63								K07738	44	40	1.1	0.909091
K03684	56		K04096	59								K07742	43	37	1.16216	0.860465
K03685	58		K04103	8								K07755	54	64	0.84375	1.18519
K03686	113		K04127	60								K07769	55	64	0.859375	1.16364
K03687	54		K04485	52								K07978	57	37	1.54054	0.649123
K03688	4		K04487	135								K08068	3	3	1	1
K03692	3		K04518	56								K08080	3	1	3	0.333333
K03694	1		K04564	14								K08151	51	56	0.910714	1.09804
K03695	53		K04565	45								K08234	2	9	0.222222	4.5
K03696	51		K04567	60								K08289	47	66	0.712121	1.40426
K03699	61		K04651	26								K08296	1	59	0.0169492	59
K03701	51		K04652	30								K08300	59	64	0.921875	1.08475
K03702	53		K04653	2								K08309	1	70	0.0142857	70
K03703	54		K04654	3								K08316	2	1	2	0.5
K03704	2		K04655	3								K08372	58	71	0.816901	1.22414
K03707	53		K04656	3								K08479	45	47	0.957447	1.04444
K03711	69		K04742	1								K08481	21	32	0.65625	1.52381
K03719	1		K04749	5								K08482	49	45	1.08889	0.918367
K03722	57		K04751	22								K08591	51	53	0.962264	1.03922
K03723	63		K04752	22								K08641	50	67	0.746269	1.34
K03724	57		K04755	50								K08678	28	60	0.466667	2.14286
K03733	1		K04757	50								K08679	42	53	0.792453	1.2619
K03734	2		K04758	3								K08902	53	40	1.325	0.754717
K03741	4		K04759	4								K08903	34	42	0.809524	1.23529
K03742	55		K04761	1								K08906	45	125	0.36	2.77778
K03743	1		K04763	72								K08918	35	23	1.52174	0.657143
K03750	10		K04769	1								K08920	25	23	1.08696	0.92
K03752	8		K04771	3								K08921	35	23	1.52174	0.657143
K03767	92		K04772	1								K08963	2	65	0.0307692	32.5
K03768	95		K04773	59								K08973	38	38	1	1
K03769	8		K04786	1								K08974	1	5	0.2	5
K03770	4		K05193	1								K08983	27	41	0.658537	1.51852
K03771	9		K05195	1								K08998	18	35	0.514286	1.94444
K03772	49		K05275	58								K09001	2	62	0.0322581	31
K03773	1		K05303	1								K09005	1	53	0.0188679	53
K03778	1		K05304	1								K09013	50	50	1	1
K03782	2		K05337	42								K09014	47	52	0.903846	1.10638
K03786	44		K05340	1								K09015	53	67	0.791045	1.26415
K03787	47		K05341	62								K09022	45	50	0.9	1.11111
K03789	103		K05343	62								K09121	57	63	0.904762	1.10526
K03791	3		K05349	63								K09125	2	54	0.037037	27
K03793	1		K05356	49								K09127	1	9	0.111111	9
K03795	53		K05366	64								K09457	36	43	0.837209	1.19444
K03796	1		K05367	1								K09458	56	73	0.767123	1.30357
K03797	139		K05369	52								K09459	5	1	5	0.2
K03798	206		K05370	58								K09553	1	2	0.5	2
K03800	48		K05371	54								K09688	4	27	0.148148	6.75
K03801	53		K05376	36								K09689	4	20	0.2	5
K03806	2		K05377	50								K09690	5	26	0.192308	5.2
K03809	2		K05378	143								K09691	3	25	0.12	8.33333
K03810	60		K05379	52								K09692	3	4	0.75	1.33333
K03811	1		K05380	50								K09701	1	1	1	1
K03818	3		K05381	19								K09705	48	58	0.827586	1.20833
K03820	56		K05382	53								K09710	43	38	1.13158	0.883721
K03829	1		K05383	105								K09747	32	35	0.914286	1.09375
K03830	24		K05384	64								K09748	51	51	1	1
K03831	8		K05385	62								K09760	6	13	0.461538	2.16667
K03832	5		K05386	50								K09761	53	61	0.868852	1.15094
K03839	25		K05515	66								K09763	48	45	1.06667	0.9375
K03852	1		K05516	63								K09767	57	41	1.39024	0.719298
K03867	49		K05520	8								K09772	48	64	0.75	1.33333
K03885	54		K05539	51								K09775	48	45	1.06667	0.9375
K03892	34		K05540	67								K09780	41	46	0.891304	1.12195
K03925	2		K05566	15								K09797	14	4	3.5	0.285714
K03926	55		K05567	16								K09800	49	81	0.604938	1.65306
K03929	2		K05568	22								K09810	2	4	0.5	2
K03932	3		K05569	12								K09815	2	14	0.142857	7
K03941	1		K05570	13								K09816	3	12	0.25	4
K03943	1		K05571	13								K09819	40	35	1.14286	0.875
K03972	1		K05572	37								K09835	99	122	0.811475	1.23232
K03973	2		K05573	54								K09903	39	44	0.886364	1.12821
K03977	49		K05574	19								K09919	59	63	0.936508	1.0678
K03978	1		K05575	165								K09920	1	1	1	1
K03979	50		K05576	21								K09928	39	44	0.886364	1.12821
K03980	67		K05577	109								K09931	51	59	0.864407	1.15686
K03981	1		K05578	36								K09942	52	68	0.764706	1.30769
K04034	1		K05579	34								K09958	5	13	0.384615	2.6
K04035	46		K05580	47								K09966	46	44	1.04545	0.956522
K04037	20		K05581	47								K09969	2	54	0.037037	27
K04038	42		K05582	37								K09970	2	54	0.037037	27
K04039	45		K05583	39								K09971	2	48	0.0416667	24
K04040	36		K05584	40								K09972	2	50	0.04	25
K04042	57		K05585	40								K09989	1	1	1	1
K04043	95		K05586	2								K10001	2	6	0.333333	3
K04066	67		K05587	3								K10026	48	64	0.75	1.33333
K04072	2		K05588	3								K10107	4	26	0.153846	6.5
K04075	60		K05592	54								K10111	5	65	0.0769231	13
K04077	99		K05595	21								K10112	7	129	0.0542636	18.4286
K04078	12		K05606	3								K10206	56	62	0.903226	1.10714
K04079	55		K05712	3								K10255	94	59	1.59322	0.62766
K04080	3		K05776	1								K10257	46	40	1.15	0.869565
K04083	55		K05801	2								K10563	70	56	1.25	0.8
K04084	4		K05808	46								K10697	47	44	1.06818	0.93617
K04087	2		K05810	56								K10716	21	136	0.154412	6.47619
K04088	2		K05814	57								K10747	109	67	1.62687	0.614679
K04094	36		K05815	49								K10773	57	55	1.03636	0.964912
K04114	1		K05820	1								K10823	1	1	1	1
K04115	1		K05837	64								K10960	41	51	0.803922	1.2439
K04127	52		K05841	2								K11021	2	1	2	0.5
K04485	56		K05844	9								K11085	2	5	0.4	2.5
K04487	109		K05878	1								K11145	45	42	1.07143	0.933333
K04488	2		K05886	6								K11175	54	56	0.964286	1.03704
K04517	4		K05895	64								K11206	43	52	0.826923	1.2093
K04518	55		K05896	54								K11209	3	81	0.037037	27
K04566	2		K05927	1								K11325	52	60	0.866667	1.15385
K04567	56		K05936	51								K11329	26	35	0.742857	1.34615
K04651	15		K05946	59								K11434	1	2	0.5	2
K04652	18		K05978	60								K11532	31	34	0.911765	1.09677
K04744	3		K05979	52								K11601	52	64	0.8125	1.23077
K04751	11		K06013	1								K11602	40	35	1.14286	0.875
K04752	11		K06016	59								K11603	34	45	0.755556	1.32353
K04754	3		K06024	45								K11717	51	66	0.772727	1.29412
K04755	44		K06041	51								K11720	50	55	0.909091	1.1
K04757	47		K06042	53								K11752	52	57	0.912281	1.09615
K04763	5		K06118	54								K11753	53	58	0.913793	1.09434
K04764	2		K06132	1								K11754	58	65	0.892308	1.12069
K04768	2		K06133	29								K11755	46	58	0.793103	1.26087
K04771	4		K06137	2								K11777	59	62	0.951613	1.05085
K04773	52		K06139	2								K11909	1	1	1	1
K04774	1		K06147	380								K11927	1	18	0.0555556	18
K04782	1		K06148	76								K11959	31	52	0.596154	1.67742
K04784	1		K06153	56								K11960	44	45	0.977778	1.02273
K04786	2		K06158	61								K11961	48	48	1	1
K05275	57		K06168	62								K11962	42	48	0.875	1.14286
K05297	1		K06169	58								K11963	41	47	0.87234	1.14634
K05303	3		K06173	64								K11991	57	56	1.01786	0.982456
K05337	46		K06177	51								K12073	49	48	1.02083	0.979592
K05349	30		K06178	56								K12132	1	8	0.125	8
K05356	49		K06180	114								K12267	1	1	1	1
K05366	64		K06181	55								K12287	2	10	0.2	5
K05369	53		K06182	56								K12448	1	64	0.015625	64
K05370	57		K06183	57								K12452	8	12	0.666667	1.5
K05371	57		K06187	52								K12454	5	1	5	0.2
K05377	58		K06188	7								K12531	3	10	0.3	3.33333
K05382	57		K06191	5								K12542	1	5	0.2	5
K05515	53		K06196	53								K12573	52	71	0.732394	1.36538
K05524	2		K06199	96								K12574	50	55	0.909091	1.1
K05527	2		K06206	58								K12995	3	5	0.6	1.66667
K05539	56		K06207	44								K12997	3	7	0.428571	2.33333
K05540	43		K06208	52								K13002	1	1	1	1
K05572	37		K06213	45								K13007	19	4	4.75	0.210526
K05573	53		K06217	51								K13010	9	7	1.28571	0.777778
K05574	21		K06219	1								K13015	6	3	2	0.5
K05575	109		K06287	56								K13018	1	2	0.5	2
K05576	22		K06348	1								K13020	3	3	1	1
K05577	59		K06381	126								K13038	55	69	0.797101	1.25455
K05578	38		K06398	3								K13292	67	54	1.24074	0.80597
K05579	28		K06400	2								K13541	55	70	0.785714	1.27273
K05580	40		K06402	60								K13542	55	53	1.03774	0.963636
K05581	65		K06415	1								K13628	49	40	1.225	0.816327
K05582	63		K06417	2								K13683	5	6	0.833333	1.2
K05583	25		K06442	61								K13693	49	55	0.890909	1.12245
K05584	48		K06443	60								K13735	27	3	9	0.111111
K05585	37		K06861	49								K13776	1	1	1	1
K05592	47		K06864	70								K13789	47	53	0.886792	1.12766
K05606	1		K06867	1								K13799	55	66	0.833333	1.2
K05658	1		K06871	41								K13821	1	2	0.5	2
K05712	2		K06872	55								K14059	1	1	1	1
K05770	2		K06873	55								K14330	45	46	0.978261	1.02222
K05786	1		K06876	62								K14331	41	45	0.911111	1.09756
K05788	2		K06877	1								K14441	61	56	1.08929	0.918033
K05789	1		K06883	181								K14518	26	37	0.702703	1.42308
K05790	1		K06885	62								K14540	45	48	0.9375	1.06667
K05807	2		K06889	2								K14645	1	11	0.0909091	11
K05808	44		K06890	40								K14652	50	58	0.862069	1.16
K05810	52		K06891	81								K14761	33	38	0.868421	1.15152
K05816	1		K06893	6								K14952	4	1	4	0.25
K05837	62		K06898	54								K15011	1	1	1	1
K05886	54		K06901	20								K15034	47	45	1.04444	0.957447
K05895	57		K06909	4								K15226	54	66	0.818182	1.22222
K05896	57		K06910	1								K15256	1	11	0.0909091	11
K05936	63		K06911	53								K15383	39	20	1.95	0.512821
K05952	1		K06917	73								K15576	4	2	2	0.5
K05978	54		K06919	27								K15577	21	2	10.5	0.0952381
K05979	53		K06920	54								K15578	23	2	11.5	0.0869565
K06001	1		K06921	2								K15580	3	1	3	0.333333
K06013	1		K06925	48								K15583	1	1	1	1
K06016	18		K06940	54								K15633	56	62	0.903226	1.10714
K06019	2		K06941	57								K15669	9	1	9	0.111111
K06024	40		K06942	58								K15736	2	5	0.4	2.5
K06041	7		K06949	62								K15898	8	5	1.6	0.625
K06042	49		K06955	56								K15918	57	62	0.919355	1.08772
K06077	1		K06966	89								K15977	81	97	0.835052	1.19753
K06118	43		K06971	9								K15984	1	3	0.333333	3
K06125	1		K06978	66								K16011	52	61	0.852459	1.17308
K06134	2		K06980	61								K16052	49	66	0.742424	1.34694
K06142	1		K06990	2								K16087	1	3	0.333333	3
K06147	164		K06991	5								K16149	46	64	0.71875	1.3913
K06148	13		K06992	1								K16653	5	5	1	1
K06153	61		K06995	23								K16702	2	2	1	1
K06158	55		K06997	55								K16785	50	53	0.943396	1.06
K06168	63		K06999	55								K16786	56	55	1.01818	0.982143
K06169	47		K07003	2								K16787	41	56	0.732143	1.36585
K06173	57		K07004	5								K16881	44	47	0.93617	1.06818
K06178	49		K07006	1								K16898	4	1	4	0.25
K06179	2		K07007	61								K16914	1	1	1	1
K06180	47		K07011	23								K17316	1	1	1	1
K06182	48		K07015	55								K17623	3	57	0.0526316	19
K06183	48		K07019	64								K17680	2	9	0.222222	4.5
K06186	1		K07020	25								K17758	55	68	0.808824	1.23636
K06187	38		K07025	15								K17759	55	68	0.808824	1.23636
K06189	1		K07026	57								K17893	44	16	2.75	0.363636
K06190	4		K07027	73								K17947	4	1	4	0.25
K06196	50		K07028	3								K18234	2	2	1	1
K06199	104		K07033	67								K18335	3	1	3	0.333333
K06204	2		K07037	67								K18429	4	3	1.33333	0.75
K06206	59		K07040	53								K18430	10	14	0.714286	1.4
K06207	46		K07042	54								K18431	8	8	1	1
K06208	47		K07043	5								K18534	59	69	0.855072	1.16949
K06213	62		K07045	6								K18678	53	64	0.828125	1.20755
K06217	47		K07052	131								K18788	2	2	1	1
K06219	3		K07054	1								K18824	53	58	0.913793	1.09434
K06287	45		K07056	59								K18827	2	1	2	0.5
K06323	1		K07058	60								K18889	55	74	0.743243	1.34545
K06338	1		K07064	3								K18890	55	57	0.964912	1.03636
K06346	1		K07065	1								K18916	1	14	0.0714286	14
K06381	45		K07069	7								K18979	53	59	0.898305	1.11321
K06402	52		K07071	58								K19003	56	56	1	1
K06413	2		K07075	5								K19032	46	37	1.24324	0.804348
K06442	49		K07079	132								K19180	4	2	2	0.5
K06443	100		K07086	12								K19221	114	102	1.11765	0.894737
K06444	48		K07088	66								K19423	1	1	1	1
K06861	47		K07089	63								K19425	1	1	1	1
K06864	60		K07090	132								K19427	1	1	1	1
K06873	57		K07093	27								K19560	47	66	0.712121	1.40426
K06876	60		K07100	3								K20024	57	61	0.934426	1.07018
K06878	2		K07101	10								K20207	38	44	0.863636	1.15789
K06879	1		K07102	1								K20276	6	30	0.2	5
K06883	163		K07106	60								K20345	1	1	1	1
K06885	65		K07107	64								K20429	1	7	0.142857	7
K06889	11		K07112	2								K20444	9	125	0.072	13.8889
K06890	44		K07114	2								K20534	3	58	0.0517241	19.3333
K06891	97		K07117	1								K21147	62	61	1.01639	0.983871
K06895	1		K07120	36								K21195	2	14	0.142857	7
K06898	47		K07123	18								K21366	2	3	0.666667	1.5
K06900	2		K07124	4								K21430	3	1	3	0.333333
K06901	1		K07126	3								K21449	1	22	0.0454545	22
K06902	2		K07132	1								K21471	7	2	3.5	0.285714
K06910	4		K07137	62								K21480	48	54	0.888889	1.125
K06911	52		K07140	4								K21561	34	37	0.918919	1.08824
K06912	1		K07146	61								K21700	1	1	1	1
K06916	1		K07154	1								K21749	4	1	4	0.25
K06917	51		K07171	5								K21929	48	57	0.842105	1.1875
K06919	1		K07172	1								K22044	4	5	0.8	1.25
K06920	47		K07175	44								K22278	1	2	0.5	2
K06925	58		K07182	51								K22305	55	61	0.901639	1.10909
K06929	3		K07190	69								K22468	1	55	0.0181818	55
K06938	3		K07192	31
K06940	46		K07214	1
K06941	49		K07222	15
K06942	48		K07231	2
K06949	54		K07238	10
K06966	60		K07240	67
K06972	3		K07242	15
K06977	1		K07251	1
K06978	47		K07257	1
K06980	2		K07258	6
K06995	41		K07259	68
K06997	54		K07260	57
K06999	57		K07263	66
K07000	1		K07265	20
K07003	2		K07266	23
K07004	24		K07267	32
K07007	52		K07270	2
K07010	1		K07272	14
K07011	8		K07277	64
K07015	52		K07282	2
K07018	1		K07300	42
K07019	49		K07301	59
K07025	4		K07304	122
K07026	53		K07305	94
K07027	56		K07313	52
K07031	10		K07315	65
K07033	52		K07316	2
K07037	51		K07334	2
K07042	47		K07336	41
K07052	109		K07339	4
K07054	4		K07340	4
K07056	44		K07389	1
K07058	51		K07390	36
K07070	1		K07391	75
K07071	56		K07393	66
K07079	108		K07397	34
K07080	1		K07399	61
K07082	1		K07443	49
K07086	47		K07444	65
K07088	48		K07445	3
K07090	56		K07447	47
K07091	2		K07448	12
K07093	4		K07451	9
K07101	4		K07452	1
K07102	6		K07454	6
K07107	47		K07456	65
K07117	2		K07458	1
K07119	1		K07459	1
K07120	50		K07460	46
K07123	6		K07462	72
K07124	2		K07478	66
K07127	1		K07481	1
K07141	1		K07483	4
K07146	52		K07486	1
K07147	1		K07491	1
K07149	2		K07493	1
K07152	1		K07497	22
K07157	1		K07507	1
K07160	2		K07516	1
K07168	1		K07533	8
K07175	2		K07550	1
K07192	1		K07566	65
K07219	1		K07568	56
K07222	6		K07577	61
K07240	27		K07636	57
K07250	3		K07638	58
K07251	2		K07657	50
K07257	11		K07659	45
K07258	1		K07669	34
K07259	49		K07671	1
K07260	51		K07692	1
K07263	66		K07722	1
K07265	5		K07726	1
K07266	6		K07733	15
K07270	1		K07738	40
K07271	2		K07742	37
K07272	1		K07746	1
K07276	2		K07749	1
K07277	55		K07755	64
K07287	1		K07769	64
K07291	2		K07978	37
K07301	49		K08068	3
K07304	114		K08080	1
K07305	50		K08097	5
K07315	48		K08151	56
K07316	2		K08226	59
K07323	2		K08234	9
K07336	38		K08276	10
K07390	39		K08282	50
K07393	52		K08289	66
K07394	1		K08296	59
K07395	1		K08300	64
K07397	41		K08301	1
K07399	48		K08303	53
K07400	2		K08309	70
K07402	2		K08316	1
K07444	51		K08369	1
K07447	52		K08372	71
K07448	52		K08479	47
K07451	3		K08480	56
K07454	4		K08481	32
K07456	64		K08482	45
K07458	9		K08591	53
K07478	51		K08641	67
K07516	1		K08678	60
K07533	1		K08679	53
K07560	1		K08680	26
K07566	62		K08696	48
K07568	57		K08715	2
K07577	48		K08869	1
K07636	33		K08884	72
K07657	34		K08902	40
K07659	3		K08903	42
K07708	1		K08906	125
K07712	1		K08918	23
K07729	1		K08920	23
K07733	2		K08921	23
K07736	1		K08955	1
K07738	44		K08963	65
K07742	43		K08964	56
K07755	54		K08966	11
K07769	55		K08967	56
K07793	2		K08972	5
K07794	1		K08973	38
K07795	1		K08974	5
K07806	2		K08983	41
K07978	57		K08994	35
K08010	1		K08998	35
K08068	3		K08999	47
K08080	3		K09001	62
K08081	1		K09005	53
K08084	1		K09012	52
K08086	2		K09013	50
K08151	51		K09014	52
K08218	4		K09015	67
K08234	2		K09022	50
K08289	47		K09118	75
K08296	1		K09121	63
K08300	59		K09125	54
K08305	2		K09127	9
K08307	3		K09131	2
K08309	1		K09136	6
K08311	3		K09384	1
K08316	2		K09457	43
K08344	3		K09458	73
K08372	58		K09459	1
K08479	45		K09474	22
K08481	21		K09512	1
K08482	49		K09523	1
K08591	51		K09527	1
K08641	50		K09553	2
K08678	28		K09649	1
K08679	42		K09688	27
K08688	1		K09689	20
K08691	1		K09690	26
K08692	1		K09691	25
K08738	1		K09692	4
K08744	4		K09701	1
K08902	53		K09705	58
K08903	34		K09710	38
K08906	45		K09747	35
K08918	35		K09748	51
K08920	25		K09760	13
K08921	35		K09761	61
K08963	2		K09763	45
K08973	38		K09767	41
K08974	1		K09768	1
K08983	27		K09772	64
K08997	2		K09774	51
K08998	18		K09775	45
K09001	2		K09776	1
K09005	1		K09780	46
K09013	50		K09793	4
K09014	47		K09797	4
K09015	53		K09800	81
K09022	45		K09809	1
K09024	1		K09810	4
K09117	2		K09815	14
K09121	57		K09816	12
K09125	2		K09818	114
K09127	1		K09819	35
K09159	2		K09835	122
K09457	36		K09836	20
K09458	56		K09858	51
K09459	5		K09880	56
K09472	1		K09903	44
K09553	1		K09914	1
K09672	1		K09919	63
K09673	1		K09920	1
K09680	2		K09924	1
K09688	4		K09928	44
K09689	4		K09930	4
K09690	5		K09931	59
K09691	3		K09932	13
K09692	3		K09942	68
K09701	1		K09958	13
K09702	4		K09966	44
K09705	48		K09969	54
K09710	43		K09970	54
K09747	32		K09971	48
K09748	51		K09972	50
K09760	6		K09981	2
K09761	53		K09983	4
K09763	48		K09989	1
K09765	2		K10001	6
K09767	57		K10004	50
K09769	1		K10011	1
K09772	48		K10012	2
K09775	48		K10026	64
K09780	41		K10107	26
K09791	2		K10111	65
K09797	14		K10112	129
K09800	49		K10117	1
K09808	2		K10118	1
K09810	2		K10206	62
K09815	2		K10237	1
K09816	3		K10241	1
K09817	3		K10255	59
K09819	40		K10257	40
K09823	2		K10352	1
K09826	1		K10389	1
K09835	99		K10563	56
K09846	1		K10680	1
K09861	1		K10697	44
K09862	1		K10716	136
K09882	2		K10747	67
K09883	2		K10773	55
K09888	2		K10823	1
K09903	39		K10873	3
K09919	59		K10908	4
K09920	1		K10914	29
K09921	1		K10960	51
K09928	39		K11005	3
K09931	51		K11021	1
K09937	1		K11085	5
K09938	2		K11105	26
K09942	52		K11107	1
K09948	1		K11145	42
K09949	1		K11159	1
K09958	5		K11175	56
K09966	46		K11204	2
K09969	2		K11206	52
K09970	2		K11209	81
K09971	2		K11312	52
K09972	2		K11325	60
K09986	1		K11326	14
K09987	1		K11327	9
K09989	1		K11328	3
K10001	2		K11329	35
K10018	1		K11434	2
K10019	1		K11439	1
K10020	1		K11443	1
K10026	48		K11446	1
K10027	3		K11472	48
K10107	4		K11473	51
K10111	5		K11517	1
K10112	7		K11521	4
K10206	56		K11532	34
K10255	94		K11601	64
K10257	46		K11602	35
K10439	1		K11603	45
K10440	2		K11645	9
K10536	3		K11709	1
K10563	70		K11717	66
K10674	2		K11720	55
K10697	47		K11739	2
K10716	21		K11740	1
K10747	109		K11741	38
K10763	2		K11748	2
K10773	57		K11752	57
K10778	2		K11753	58
K10804	2		K11754	65
K10805	1		K11755	58
K10823	1		K11777	62
K10831	2		K11780	3
K10906	2		K11781	6
K10924	5		K11811	2
K10960	41		K11903	1
K11016	1		K11904	4
K11021	2		K11909	1
K11066	1		K11927	18
K11081	1		K11959	52
K11085	2		K11960	45
K11145	45		K11961	48
K11175	54		K11962	48
K11206	43		K11963	47
K11209	3		K11991	56
K11325	52		K12073	48
K11329	26		K12132	8
K11381	1		K12240	7
K11434	1		K12267	1
K11528	1		K12279	4
K11532	31		K12285	1
K11601	52		K12287	10
K11602	40		K12289	4
K11603	34		K12370	1
K11688	1		K12405	1
K11690	1		K12448	64
K11717	51		K12450	1
K11720	50		K12452	12
K11749	3		K12454	1
K11752	52		K12531	10
K11753	53		K12541	3
K11754	58		K12542	5
K11755	46		K12549	1
K11777	59		K12573	71
K11822	1		K12574	55
K11891	2		K12686	2
K11909	1		K12957	2
K11927	1		K12963	1
K11940	5		K12979	30
K11959	31		K12986	1
K11960	44		K12990	2
K11961	48		K12991	7
K11962	42		K12993	1
K11963	41		K12995	5
K11991	57		K12997	7
K12073	49		K13001	1
K12132	1		K13002	1
K12251	1		K13007	4
K12255	1		K13009	1
K12257	1		K13010	7
K12267	1		K13015	3
K12287	2		K13017	2
K12288	1		K13018	2
K12340	2		K13019	1
K12343	1		K13020	3
K12373	1		K13038	69
K12448	1		K13042	11
K12452	8		K13292	54
K12454	5		K13311	1
K12503	2		K13326	1
K12506	2		K13327	1
K12524	1		K13421	10
K12531	3		K13448	1
K12542	1		K13472	2
K12543	1		K13541	70
K12573	52		K13542	53
K12574	50		K13628	40
K12941	1		K13683	6
K12961	2		K13684	2
K12984	1		K13690	1
K12989	1		K13693	55
K12995	3		K13735	3
K12997	3		K13774	1
K13002	1		K13776	1
K13003	2		K13789	53
K13005	5		K13799	66
K13006	1		K13819	2
K13007	19		K13821	2
K13010	9		K13868	3
K13015	6		K13893	1
K13016	1		K13993	54
K13018	1		K14059	1
K13020	3		K14274	10
K13038	55		K14330	46
K13075	1		K14331	45
K13256	3		K14333	6
K13277	1		K14340	1
K13288	1		K14415	1
K13292	67		K14441	56
K13481	1		K14442	1
K13482	1		K14518	37
K13485	1		K14540	48
K13497	1		K14645	11
K13498	2		K14652	58
K13500	1		K14673	2
K13503	1		K14731	2
K13529	1		K14761	38
K13541	55		K14952	1
K13542	55		K15011	1
K13581	1		K15034	45
K13583	1		K15063	2
K13598	1		K15176	1
K13599	1		K15226	66
K13609	3		K15256	11
K13611	1		K15257	1
K13614	1		K15303	1
K13628	49		K15349	2
K13643	2		K15354	1
K13668	1		K15383	20
K13683	5		K15429	2
K13693	49		K15521	1
K13735	27		K15526	1
K13745	58		K15539	1
K13775	1		K15576	2
K13776	1		K15577	2
K13789	47		K15578	2
K13797	1		K15580	1
K13799	55		K15583	1
K13810	1		K15633	62
K13820	1		K15669	1
K13821	1		K15725	1
K13829	6		K15726	1
K13888	1		K15727	1
K13935	2		K15736	5
K13940	1		K15738	72
K13941	1		K15771	1
K13950	4		K15898	5
K13953	1		K15899	1
K14059	1		K15918	62
K14067	1		K15977	97
K14159	2		K15984	3
K14166	1		K15986	9
K14170	1		K16011	61
K14194	3		K16012	2
K14330	45		K16050	17
K14331	41		K16052	66
K14441	61		K16087	3
K14445	4		K16089	1
K14518	26		K16149	64
K14540	45		K16153	1
K14584	2		K16167	5
K14645	1		K16233	5
K14652	50		K16264	4
K14742	1		K16267	1
K14761	33		K16363	1
K14952	4		K16422	3
K14980	7		K16435	1
K14981	3		K16555	1
K14998	2		K16648	1
K15011	1		K16653	5
K15012	2		K16692	1
K15034	47		K16702	2
K15045	2		K16704	1
K15226	54		K16710	1
K15256	1		K16712	5
K15270	1		K16785	53
K15327	2		K16786	55
K15383	39		K16787	56
K15396	2		K16839	1
K15509	1		K16870	5
K15551	3		K16881	47
K15552	3		K16898	1
K15553	1		K16899	2
K15576	4		K16914	1
K15577	21		K16949	1
K15578	23		K16961	1
K15580	3		K17108	61
K15581	2		K17218	5
K15582	2		K17235	1
K15583	1		K17244	61
K15598	4		K17245	56
K15633	56		K17246	48
K15669	9		K17316	1
K15724	4		K17619	1
K15736	2		K17623	57
K15778	1		K17680	9
K15783	1		K17734	1
K15792	2		K17743	1
K15856	1		K17758	68
K15866	1		K17759	68
K15897	1		K17836	63
K15898	8		K17838	1
K15918	57		K17867	1
K15977	81		K17892	30
K15984	1		K17893	16
K15987	2		K17947	1
K16011	52		K18007	3
K16013	1		K18067	2
K16049	1		K18134	1
K16052	49		K18197	1
K16087	1		K18234	2
K16090	2		K18235	4
K16091	2		K18335	1
K16149	46		K18346	10
K16213	2		K18429	3
K16365	2		K18430	14
K16437	2		K18431	8
K16653	5		K18534	69
K16697	2		K18565	3
K16702	2		K18660	2
K16785	50		K18678	64
K16786	56		K18788	2
K16787	41		K18814	65
K16844	1		K18824	58
K16845	1		K18827	1
K16846	1		K18828	1
K16850	1		K18829	1
K16856	1		K18831	2
K16868	1		K18889	74
K16872	1		K18890	57
K16881	44		K18896	9
K16898	4		K18897	11
K16914	1		K18916	14
K17062	1		K18966	1
K17063	1		K18979	59
K17103	1		K19003	56
K17247	1		K19032	37
K17285	1		K19073	42
K17315	1		K19158	2
K17316	1		K19159	1
K17317	1		K19166	2
K17324	1		K19170	1
K17325	1		K19180	2
K17486	4		K19221	102
K17623	3		K19302	6
K17662	1		K19354	1
K17675	1		K19423	1
K17680	2		K19425	1
K17713	1		K19427	1
K17716	2		K19428	1
K17735	1		K19429	1
K17758	55		K19547	1
K17759	55		K19560	66
K17768	1		K19620	7
K17865	1		K19686	2
K17893	44		K19687	2
K17947	4		K19696	1
K18138	1		K19802	62
K18144	3		K20023	1
K18195	5		K20024	61
K18234	2		K20151	2
K18277	1		K20207	44
K18316	3		K20276	30
K18335	3		K20344	2
K18429	4		K20345	1
K18430	10		K20385	1
K18431	8		K20421	1
K18459	5		K20429	7
K18491	1		K20444	125
K18534	59		K20534	58
K18588	1		K20713	11
K18650	2		K20755	2
K18653	1		K20977	1
K18678	53		K20998	1
K18688	1		K21011	1
K18691	3		K21014	1
K18704	1		K21024	3
K18788	2		K21061	5
K18800	1		K21085	2
K18824	53		K21086	1
K18827	2		K21147	61
K18889	55		K21195	14
K18890	55		K21231	18
K18916	1		K21313	2
K18979	53		K21335	1
K18983	1		K21366	3
K18990	1		K21379	3
K19002	1		K21416	1
K19003	56		K21417	1
K19032	46		K21430	1
K19180	4		K21449	22
K19191	1		K21471	2
K19199	1		K21479	1
K19221	114		K21480	54
K19225	6		K21495	5
K19281	1		K21498	2
K19282	1		K21561	37
K19294	2		K21572	1
K19337	1		K21636	1
K19416	1		K21639	1
K19423	1		K21700	1
K19425	1		K21749	1
K19427	1		K21801	2
K19465	3		K21822	1
K19560	47		K21929	57
K19615	2		K22044	5
K19670	1		K22130	1
K19714	2		K22230	1
K19715	4		K22278	2
K19745	1		K22305	61
K19758	1		K22452	11
K19872	2		K22468	55
K19883	1
K19982	48
K19997	2
K20024	57
K20034	1
K20035	1
K20140	1
K20207	38
K20218	2
K20276	6
K20345	1
K20429	1
K20430	1
K20431	2
K20444	9
K20534	3
K20862	1
K20946	1
K20999	1
K21055	1
K21062	2
K21071	2
K21136	1
K21142	1
K21147	62
K21192	1
K21195	2
K21196	6
K21310	1
K21336	2
K21344	1
K21366	2
K21430	3
K21449	1
K21457	1
K21471	7
K21480	48
K21561	34
K21585	1
K21686	1
K21700	1
K21749	4
K21750	1
K21817	1
K21883	2
K21929	48
K22024	1
K22044	4
K22066	1
K22073	1
K22084	1
K22085	1
K22086	1
K22185	3
K22278	1
K22292	1
K22305	55
K22318	1
K22320	1
K22424	1
K22445	1
K22468	1

## Sheet: S_5_TOP_RATIO
Pathways in top 25 high ratio Pro/Syn Kos				Pathways in top 25 high ratio Syn/Pro KOs:
ko01100	Metabolic pathways (13)			ko01100	Metabolic pathways (7)
ko01110	Biosynthesis of secondary metabolites (5)			ko03430	Mismatch repair (2)
ko01250	Biosynthesis of nucleotide sugars (3)			ko01110	Biosynthesis of secondary metabolites (2)
ko00910	Nitrogen metabolism (3)			ko00280	Valine, leucine and isoleucine degradation (2)
ko01120	Microbial metabolism in diverse environments (3)			ko03018	RNA degradation (1)
ko00071	Fatty acid degradation (2)			ko00290	Valine, leucine and isoleucine biosynthesis (1)
ko02020	Two-component system (2)			ko00564	Glycerophospholipid metabolism (1)
ko00620	Pyruvate metabolism (2)			ko00190	Oxidative phosphorylation (1)
ko00540	Lipopolysaccharide biosynthesis (2)			ko00330	Arginine and proline metabolism (1)
ko00280	Valine, leucine and isoleucine degradation (2)			ko03320	PPAR signaling pathway (1)
ko02010	ABC transporters (2)			ko00270	Cysteine and methionine metabolism (1)
ko01212	Fatty acid metabolism (2)			ko00520	Amino sugar and nucleotide sugar metabolism (1)
ko00900	Terpenoid backbone biosynthesis (1)			ko04626	Plant-pathogen interaction (1)
ko00998	Biosynthesis of various antibiotics (1)			ko00630	Glyoxylate and dicarboxylate metabolism (1)
ko01240	Biosynthesis of cofactors (1)			ko00561	Glycerolipid metabolism (1)
ko00310	Lysine degradation (1)			ko01250	Biosynthesis of nucleotide sugars (1)
ko00340	Histidine metabolism (1)
ko00564	Glycerophospholipid metabolism (1)
ko00650	Butanoate metabolism (1)
ko00330	Arginine and proline metabolism (1)
ko00440	Phosphonate and phosphinate metabolism (1)
ko00362	Benzoate degradation (1)
ko04936	Alcoholic liver disease (1)
ko00630	Glyoxylate and dicarboxylate metabolism (1)
ko05135	Yersinia infection (1)
ko03060	Protein export (1)
ko00520	Amino sugar and nucleotide sugar metabolism (1)
ko04975	Fat digestion and absorption (1)
ko05206	MicroRNAs in cancer (1)
ko05100	Bacterial invasion of epithelial cells (1)
ko01230	Biosynthesis of amino acids (1)
ko00380	Tryptophan metabolism (1)
ko01200	Carbon metabolism (1)
ko00250	Alanine, aspartate and glutamate metabolism (1)
ko00790	Folate biosynthesis (1)
ko00562	Inositol phosphate metabolism (1)
ko03320	PPAR signaling pathway (1)
ko00720	Carbon fixation pathways in prokaryotes (1)
ko00270	Cysteine and methionine metabolism (1)
ko03070	Bacterial secretion system (1)
