# Supplementary material for: Metagenomic exploration of Andaman region of the Indian Ocean
Source: Sci Rep. 2024 Feb 1;14:2717. doi: 10.1038/s41598-024-53190-1 (PMC10834444; doi:10.1038/s41598-024-53190-1)
Supplement: Supplementary file 10 — Supplementary Information 10. [file 41598_2024_53190_MOESM10_ESM.xlsx]

## Sheet: README
S_1	Number of genes from Prochlorococcus and Synechococcus nr gene sets in orthologous gene clusters predicted using OrthoVenn2
S_2	Representative genes selected from each orthologous gene cluster (identified using OrthoVenn2)
S_3	Annotation of unique orthologous gene clusters identified in Synechococcus nr gene set (identified using OrthoVenn2). Annotation was carried out using homology (DIAMOND) search against NR database
S_4	Annotation of unique orthologous gene clusters identified in Prochlorococcus nr gene set (identified using OrthoVenn2). Annotation was carried out using homology (DIAMOND) search against NR database
S_5	Number of genes from Prochlorococcus and Synechococcus nr gene sets in orthologous gene clusters predicted using OrthoFinder
S_6	Representative genes selected from each orthologous gene cluster (identified using OrthoFinder)
S_7	Annotation of unique orthologous gene clusters identified in Synechococcus nr gene set (identified using OrthoFinder). Annotation was carried out using homology (DIAMOND) search against nr database
S_8	Annotation of unique orthologous gene clusters identified in Prochlorococcus nr gene set (identified using OrthoFinder). Annotation was carried out using homology (DIAMOND) search against nr database

## Sheet: S_1 OrthoVenn2_Analysis
	SYN	PRO	TOTAL			SYN	PRO	TOTAL			SYN	PRO	TOTAL
cluster_1	185	0	185		cluster_1	185	0	185		cluster_9	0	62	62
cluster_2	152	0	152		cluster_2	152	0	152		cluster_11	0	58	58
cluster_3	114	34	148		cluster_10	60	0	60		cluster_74	0	40	40
cluster_4	89	5	94		cluster_12	57	0	57		cluster_135	0	35	35
cluster_5	31	38	69		cluster_13	57	0	57		cluster_151	0	34	34
cluster_6	35	33	68		cluster_18	53	0	53		cluster_173	0	33	33
cluster_7	29	35	64		cluster_22	51	0	51		cluster_174	0	33	33
cluster_8	48	15	63		cluster_29	46	0	46		cluster_193	0	32	32
cluster_9	0	62	62		cluster_30	46	0	46		cluster_194	0	32	32
cluster_10	60	0	60		cluster_33	45	0	45		cluster_195	0	32	32
cluster_11	0	58	58		cluster_37	44	0	44		cluster_222	0	31	31
cluster_12	57	0	57		cluster_50	43	0	43		cluster_223	0	31	31
cluster_13	57	0	57		cluster_53	42	0	42		cluster_224	0	31	31
cluster_14	20	37	57		cluster_54	42	0	42		cluster_243	0	30	30
cluster_15	32	24	56		cluster_60	42	0	42		cluster_244	0	30	30
cluster_17	53	1	54		cluster_61	42	0	42		cluster_245	0	30	30
cluster_16	25	29	54		cluster_64	41	0	41		cluster_246	0	30	30
cluster_18	53	0	53		cluster_66	40	0	40		cluster_278	0	29	29
cluster_21	37	15	52		cluster_69	40	0	40		cluster_312	0	28	28
cluster_19	25	27	52		cluster_84	38	0	38		cluster_357	0	27	27
cluster_20	23	29	52		cluster_88	38	0	38		cluster_358	0	27	27
cluster_22	51	0	51		cluster_94	37	0	37		cluster_404	0	26	26
cluster_23	25	26	51		cluster_96	37	0	37		cluster_405	0	26	26
cluster_24	21	27	48		cluster_97	37	0	37		cluster_463	0	25	25
cluster_25	30	17	47		cluster_101	36	0	36		cluster_466	0	25	25
cluster_27	17	30	47		cluster_102	36	0	36		cluster_467	0	25	25
cluster_26	16	31	47		cluster_105	36	0	36		cluster_468	0	25	25
cluster_29	46	0	46		cluster_106	36	0	36		cluster_533	0	24	24
cluster_30	46	0	46		cluster_115	35	0	35		cluster_534	0	24	24
cluster_28	44	2	46		cluster_119	35	0	35		cluster_535	0	24	24
cluster_31	44	2	46		cluster_122	35	0	35		cluster_536	0	24	24
cluster_32	33	13	46		cluster_123	35	0	35		cluster_591	0	23	23
cluster_33	45	0	45		cluster_143	34	0	34		cluster_595	0	23	23
cluster_35	26	19	45		cluster_144	34	0	34		cluster_596	0	23	23
cluster_36	25	20	45		cluster_149	34	0	34		cluster_597	0	23	23
cluster_34	21	24	45		cluster_152	33	0	33		cluster_598	0	23	23
cluster_37	44	0	44		cluster_154	33	0	33		cluster_599	0	23	23
cluster_42	42	2	44		cluster_157	33	0	33		cluster_600	0	23	23
cluster_39	41	3	44		cluster_160	33	0	33		cluster_601	0	23	23
cluster_43	41	3	44		cluster_181	32	0	32		cluster_602	0	23	23
cluster_44	27	17	44		cluster_184	32	0	32		cluster_603	0	23	23
cluster_41	23	21	44		cluster_197	31	0	31		cluster_604	0	23	23
cluster_45	23	21	44		cluster_204	31	0	31		cluster_675	0	22	22
cluster_38	9	35	44		cluster_206	31	0	31		cluster_676	0	22	22
cluster_40	9	35	44		cluster_207	31	0	31		cluster_677	0	22	22
cluster_46	9	35	44		cluster_208	31	0	31		cluster_678	0	22	22
cluster_50	43	0	43		cluster_209	31	0	31		cluster_679	0	22	22
cluster_47	35	8	43		cluster_210	31	0	31		cluster_680	0	22	22
cluster_48	33	10	43		cluster_212	31	0	31		cluster_771	0	21	21
cluster_52	21	22	43		cluster_227	30	0	30		cluster_773	0	21	21
cluster_49	20	23	43		cluster_230	30	0	30		cluster_774	0	21	21
cluster_51	18	25	43		cluster_231	30	0	30		cluster_775	0	21	21
cluster_53	42	0	42		cluster_233	30	0	30		cluster_867	0	20	20
cluster_54	42	0	42		cluster_234	30	0	30		cluster_871	0	20	20
cluster_60	42	0	42		cluster_239	30	0	30		cluster_872	0	20	20
cluster_61	42	0	42		cluster_248	29	0	29		cluster_873	0	20	20
cluster_57	41	1	42		cluster_249	29	0	29		cluster_874	0	20	20
cluster_59	26	16	42		cluster_251	29	0	29		cluster_875	0	20	20
cluster_55	24	18	42		cluster_252	29	0	29		cluster_876	0	20	20
cluster_63	24	18	42		cluster_253	29	0	29		cluster_962	0	19	19
cluster_58	22	20	42		cluster_255	29	0	29		cluster_963	0	19	19
cluster_62	22	20	42		cluster_257	29	0	29		cluster_965	0	19	19
cluster_56	11	31	42		cluster_258	29	0	29		cluster_966	0	19	19
cluster_64	41	0	41		cluster_260	29	0	29		cluster_967	0	19	19
cluster_66	40	0	40		cluster_262	29	0	29		cluster_968	0	19	19
cluster_69	40	0	40		cluster_264	29	0	29		cluster_1076	0	18	18
cluster_68	39	1	40		cluster_265	29	0	29		cluster_1077	0	18	18
cluster_71	39	1	40		cluster_272	29	0	29		cluster_1078	0	18	18
cluster_65	33	7	40		cluster_273	29	0	29		cluster_1079	0	18	18
cluster_67	31	9	40		cluster_275	29	0	29		cluster_1080	0	18	18
cluster_70	28	12	40		cluster_276	29	0	29		cluster_1081	0	18	18
cluster_72	28	12	40		cluster_277	29	0	29		cluster_1198	0	17	17
cluster_73	22	18	40		cluster_280	28	0	28		cluster_1199	0	17	17
cluster_74	0	40	40		cluster_283	28	0	28		cluster_1207	0	17	17
cluster_76	38	1	39		cluster_284	28	0	28		cluster_1208	0	17	17
cluster_80	32	7	39		cluster_287	28	0	28		cluster_1209	0	17	17
cluster_77	29	10	39		cluster_290	28	0	28		cluster_1210	0	17	17
cluster_79	27	12	39		cluster_293	28	0	28		cluster_1211	0	17	17
cluster_78	23	16	39		cluster_298	28	0	28		cluster_1212	0	17	17
cluster_81	21	18	39		cluster_300	28	0	28		cluster_1213	0	17	17
cluster_75	19	20	39		cluster_301	28	0	28		cluster_1214	0	17	17
cluster_84	38	0	38		cluster_303	28	0	28		cluster_1215	0	17	17
cluster_88	38	0	38		cluster_307	28	0	28		cluster_1216	0	17	17
cluster_86	36	2	38		cluster_309	28	0	28		cluster_1337	0	16	16
cluster_83	27	11	38		cluster_313	27	0	27		cluster_1338	0	16	16
cluster_90	26	12	38		cluster_319	27	0	27		cluster_1339	0	16	16
cluster_89	25	13	38		cluster_327	27	0	27		cluster_1340	0	16	16
cluster_82	21	17	38		cluster_328	27	0	27		cluster_1341	0	16	16
cluster_87	21	17	38		cluster_329	27	0	27		cluster_1342	0	16	16
cluster_85	11	27	38		cluster_330	27	0	27		cluster_1343	0	16	16
cluster_94	37	0	37		cluster_331	27	0	27		cluster_1345	0	16	16
cluster_96	37	0	37		cluster_332	27	0	27		cluster_1346	0	16	16
cluster_97	37	0	37		cluster_336	27	0	27		cluster_1454	0	15	15
cluster_93	34	3	37		cluster_338	27	0	27		cluster_1476	0	15	15
cluster_98	31	6	37		cluster_339	27	0	27		cluster_1477	0	15	15
cluster_92	27	10	37		cluster_346	27	0	27		cluster_1478	0	15	15
cluster_95	24	13	37		cluster_353	27	0	27		cluster_1479	0	15	15
cluster_99	23	14	37		cluster_356	27	0	27		cluster_1480	0	15	15
cluster_91	20	17	37		cluster_360	26	0	26		cluster_1481	0	15	15
cluster_101	36	0	36		cluster_362	26	0	26		cluster_1482	0	15	15
cluster_102	36	0	36		cluster_363	26	0	26		cluster_1483	0	15	15
cluster_105	36	0	36		cluster_364	26	0	26		cluster_1484	0	15	15
cluster_106	36	0	36		cluster_371	26	0	26		cluster_1486	0	15	15
cluster_112	32	4	36		cluster_373	26	0	26		cluster_1487	0	15	15
cluster_108	28	8	36		cluster_381	26	0	26		cluster_1613	0	14	14
cluster_103	27	9	36		cluster_382	26	0	26		cluster_1614	0	14	14
cluster_104	25	11	36		cluster_383	26	0	26		cluster_1615	0	14	14
cluster_109	25	11	36		cluster_384	26	0	26		cluster_1616	0	14	14
cluster_110	25	11	36		cluster_385	26	0	26		cluster_1618	0	14	14
cluster_100	23	13	36		cluster_389	26	0	26		cluster_1619	0	14	14
cluster_107	21	15	36		cluster_395	26	0	26		cluster_1620	0	14	14
cluster_111	15	21	36		cluster_397	26	0	26		cluster_1621	0	14	14
cluster_115	35	0	35		cluster_399	26	0	26		cluster_1717	0	13	13
cluster_119	35	0	35		cluster_407	26	0	26		cluster_1747	0	13	13
cluster_122	35	0	35		cluster_411	25	0	25		cluster_1751	0	13	13
cluster_123	35	0	35		cluster_413	25	0	25		cluster_1752	0	13	13
cluster_124	34	1	35		cluster_418	25	0	25		cluster_1753	0	13	13
cluster_128	30	5	35		cluster_430	25	0	25		cluster_1755	0	13	13
cluster_114	26	9	35		cluster_431	25	0	25		cluster_1756	0	13	13
cluster_116	26	9	35		cluster_432	25	0	25		cluster_1757	0	13	13
cluster_125	26	9	35		cluster_433	25	0	25		cluster_1758	0	13	13
cluster_120	25	10	35		cluster_434	25	0	25		cluster_1759	0	13	13
cluster_113	24	11	35		cluster_435	25	0	25		cluster_1760	0	13	13
cluster_118	24	11	35		cluster_437	25	0	25		cluster_1761	0	13	13
cluster_129	21	14	35		cluster_438	25	0	25		cluster_1762	0	13	13
cluster_133	20	15	35		cluster_439	25	0	25		cluster_1764	0	13	13
cluster_117	19	16	35		cluster_441	25	0	25		cluster_1884	0	12	12
cluster_126	19	16	35		cluster_443	25	0	25		cluster_1886	0	12	12
cluster_132	19	16	35		cluster_444	25	0	25		cluster_1888	0	12	12
cluster_134	18	17	35		cluster_452	25	0	25		cluster_1889	0	12	12
cluster_127	17	18	35		cluster_453	25	0	25		cluster_1890	0	12	12
cluster_121	16	19	35		cluster_455	25	0	25		cluster_1891	0	12	12
cluster_130	16	19	35		cluster_457	25	0	25		cluster_1892	0	12	12
cluster_131	13	22	35		cluster_458	25	0	25		cluster_1894	0	12	12
cluster_135	0	35	35		cluster_462	25	0	25		cluster_1895	0	12	12
cluster_143	34	0	34		cluster_469	24	0	24		cluster_1896	0	12	12
cluster_144	34	0	34		cluster_470	24	0	24		cluster_1897	0	12	12
cluster_149	34	0	34		cluster_473	24	0	24		cluster_1898	0	12	12
cluster_148	29	5	34		cluster_475	24	0	24		cluster_1900	0	12	12
cluster_138	28	6	34		cluster_476	24	0	24		cluster_1901	0	12	12
cluster_139	26	8	34		cluster_477	24	0	24		cluster_1902	0	12	12
cluster_146	26	8	34		cluster_478	24	0	24		cluster_2015	0	11	11
cluster_150	26	8	34		cluster_482	24	0	24		cluster_2016	0	11	11
cluster_147	25	9	34		cluster_484	24	0	24		cluster_2017	0	11	11
cluster_145	23	11	34		cluster_486	24	0	24		cluster_2018	0	11	11
cluster_136	22	12	34		cluster_487	24	0	24		cluster_2019	0	11	11
cluster_137	18	16	34		cluster_488	24	0	24		cluster_2020	0	11	11
cluster_140	18	16	34		cluster_490	24	0	24		cluster_2022	0	11	11
cluster_141	15	19	34		cluster_492	24	0	24		cluster_2023	0	11	11
cluster_142	12	22	34		cluster_495	24	0	24		cluster_2024	0	11	11
cluster_151	0	34	34		cluster_496	24	0	24		cluster_2026	0	11	11
cluster_152	33	0	33		cluster_497	24	0	24		cluster_2027	0	11	11
cluster_154	33	0	33		cluster_498	24	0	24		cluster_2029	0	11	11
cluster_157	33	0	33		cluster_499	24	0	24		cluster_2030	0	11	11
cluster_160	33	0	33		cluster_501	24	0	24		cluster_2031	0	11	11
cluster_172	26	7	33		cluster_505	24	0	24		cluster_2032	0	11	11
cluster_164	25	8	33		cluster_508	24	0	24		cluster_2033	0	11	11
cluster_159	24	9	33		cluster_518	24	0	24		cluster_2034	0	11	11
cluster_166	24	9	33		cluster_523	24	0	24		cluster_2035	0	11	11
cluster_161	23	10	33		cluster_530	24	0	24		cluster_2036	0	11	11
cluster_163	22	11	33		cluster_531	24	0	24		cluster_2037	0	11	11
cluster_168	21	12	33		cluster_538	23	0	23		cluster_2038	0	11	11
cluster_169	21	12	33		cluster_539	23	0	23		cluster_2130	0	10	10
cluster_170	20	13	33		cluster_541	23	0	23		cluster_2169	0	10	10
cluster_153	19	14	33		cluster_544	23	0	23		cluster_2170	0	10	10
cluster_156	19	14	33		cluster_545	23	0	23		cluster_2176	0	10	10
cluster_171	19	14	33		cluster_546	23	0	23		cluster_2177	0	10	10
cluster_155	16	17	33		cluster_547	23	0	23		cluster_2179	0	10	10
cluster_165	16	17	33		cluster_550	23	0	23		cluster_2180	0	10	10
cluster_162	15	18	33		cluster_552	23	0	23		cluster_2181	0	10	10
cluster_167	14	19	33		cluster_553	23	0	23		cluster_2182	0	10	10
cluster_158	13	20	33		cluster_556	23	0	23		cluster_2183	0	10	10
cluster_173	0	33	33		cluster_559	23	0	23		cluster_2184	0	10	10
cluster_174	0	33	33		cluster_566	23	0	23		cluster_2186	0	10	10
cluster_181	32	0	32		cluster_567	23	0	23		cluster_2187	0	10	10
cluster_184	32	0	32		cluster_570	23	0	23		cluster_2188	0	10	10
cluster_189	27	5	32		cluster_572	23	0	23		cluster_2189	0	10	10
cluster_190	27	5	32		cluster_574	23	0	23		cluster_2190	0	10	10
cluster_192	27	5	32		cluster_577	23	0	23		cluster_2191	0	10	10
cluster_177	26	6	32		cluster_579	23	0	23		cluster_2192	0	10	10
cluster_186	26	6	32		cluster_580	23	0	23		cluster_2193	0	10	10
cluster_176	25	7	32		cluster_581	23	0	23		cluster_2195	0	10	10
cluster_185	25	7	32		cluster_582	23	0	23		cluster_2196	0	10	10
cluster_182	22	10	32		cluster_586	23	0	23		cluster_2197	0	10	10
cluster_188	22	10	32		cluster_590	23	0	23		cluster_2198	0	10	10
cluster_178	21	11	32		cluster_593	23	0	23		cluster_2200	0	10	10
cluster_179	20	12	32		cluster_606	22	0	22		cluster_2309	0	9	9
cluster_175	19	13	32		cluster_609	22	0	22		cluster_2310	0	9	9
cluster_180	19	13	32		cluster_615	22	0	22		cluster_2311	0	9	9
cluster_191	19	13	32		cluster_617	22	0	22		cluster_2349	0	9	9
cluster_183	17	15	32		cluster_619	22	0	22		cluster_2350	0	9	9
cluster_187	16	16	32		cluster_621	22	0	22		cluster_2351	0	9	9
cluster_193	0	32	32		cluster_623	22	0	22		cluster_2352	0	9	9
cluster_194	0	32	32		cluster_631	22	0	22		cluster_2353	0	9	9
cluster_195	0	32	32		cluster_632	22	0	22		cluster_2354	0	9	9
cluster_197	31	0	31		cluster_635	22	0	22		cluster_2355	0	9	9
cluster_204	31	0	31		cluster_636	22	0	22		cluster_2356	0	9	9
cluster_206	31	0	31		cluster_637	22	0	22		cluster_2357	0	9	9
cluster_207	31	0	31		cluster_638	22	0	22		cluster_2358	0	9	9
cluster_208	31	0	31		cluster_639	22	0	22		cluster_2359	0	9	9
cluster_209	31	0	31		cluster_641	22	0	22		cluster_2361	0	9	9
cluster_210	31	0	31		cluster_642	22	0	22		cluster_2362	0	9	9
cluster_212	31	0	31		cluster_643	22	0	22		cluster_2364	0	9	9
cluster_196	28	3	31		cluster_647	22	0	22		cluster_2527	0	8	8
cluster_218	28	3	31		cluster_655	22	0	22		cluster_2528	0	8	8
cluster_221	28	3	31		cluster_658	22	0	22		cluster_2529	0	8	8
cluster_202	27	4	31		cluster_659	22	0	22		cluster_2530	0	8	8
cluster_219	26	5	31		cluster_661	22	0	22		cluster_2531	0	8	8
cluster_203	25	6	31		cluster_662	22	0	22		cluster_2533	0	8	8
cluster_214	25	6	31		cluster_663	22	0	22		cluster_2534	0	8	8
cluster_211	23	8	31		cluster_668	22	0	22		cluster_2535	0	8	8
cluster_217	23	8	31		cluster_673	22	0	22		cluster_2536	0	8	8
cluster_213	21	10	31		cluster_674	22	0	22		cluster_2537	0	8	8
cluster_201	19	12	31		cluster_681	22	0	22		cluster_2538	0	8	8
cluster_215	19	12	31		cluster_683	21	0	21		cluster_2540	0	8	8
cluster_220	19	12	31		cluster_684	21	0	21		cluster_2542	0	8	8
cluster_199	18	13	31		cluster_685	21	0	21		cluster_2543	0	8	8
cluster_205	17	14	31		cluster_690	21	0	21		cluster_2544	0	8	8
cluster_198	16	15	31		cluster_691	21	0	21		cluster_2546	0	8	8
cluster_200	15	16	31		cluster_692	21	0	21		cluster_2548	0	8	8
cluster_216	14	17	31		cluster_694	21	0	21		cluster_2703	0	7	7
cluster_222	0	31	31		cluster_695	21	0	21		cluster_2704	0	7	7
cluster_223	0	31	31		cluster_696	21	0	21		cluster_2705	0	7	7
cluster_224	0	31	31		cluster_697	21	0	21		cluster_2706	0	7	7
cluster_227	30	0	30		cluster_698	21	0	21		cluster_2707	0	7	7
cluster_230	30	0	30		cluster_705	21	0	21		cluster_2708	0	7	7
cluster_231	30	0	30		cluster_706	21	0	21		cluster_2709	0	7	7
cluster_233	30	0	30		cluster_707	21	0	21		cluster_2710	0	7	7
cluster_234	30	0	30		cluster_708	21	0	21		cluster_2711	0	7	7
cluster_239	30	0	30		cluster_715	21	0	21		cluster_2712	0	7	7
cluster_242	26	4	30		cluster_716	21	0	21		cluster_2714	0	7	7
cluster_228	23	7	30		cluster_718	21	0	21		cluster_2715	0	7	7
cluster_237	22	8	30		cluster_719	21	0	21		cluster_2716	0	7	7
cluster_225	20	10	30		cluster_720	21	0	21		cluster_2717	0	7	7
cluster_229	18	12	30		cluster_721	21	0	21		cluster_2718	0	7	7
cluster_235	18	12	30		cluster_724	21	0	21		cluster_2720	0	7	7
cluster_236	18	12	30		cluster_727	21	0	21		cluster_2721	0	7	7
cluster_226	17	13	30		cluster_728	21	0	21		cluster_2722	0	7	7
cluster_240	17	13	30		cluster_735	21	0	21		cluster_2723	0	7	7
cluster_238	15	15	30		cluster_737	21	0	21		cluster_2724	0	7	7
cluster_232	14	16	30		cluster_738	21	0	21		cluster_2725	0	7	7
cluster_241	14	16	30		cluster_740	21	0	21		cluster_2727	0	7	7
cluster_243	0	30	30		cluster_741	21	0	21		cluster_2728	0	7	7
cluster_244	0	30	30		cluster_743	21	0	21		cluster_2729	0	7	7
cluster_245	0	30	30		cluster_746	21	0	21		cluster_2730	0	7	7
cluster_246	0	30	30		cluster_747	21	0	21		cluster_2731	0	7	7
cluster_248	29	0	29		cluster_750	21	0	21		cluster_2732	0	7	7
cluster_249	29	0	29		cluster_752	21	0	21		cluster_2733	0	7	7
cluster_251	29	0	29		cluster_754	21	0	21		cluster_2734	0	7	7
cluster_252	29	0	29		cluster_758	21	0	21		cluster_2735	0	7	7
cluster_253	29	0	29		cluster_765	21	0	21		cluster_2736	0	7	7
cluster_255	29	0	29		cluster_768	21	0	21		cluster_2737	0	7	7
cluster_257	29	0	29		cluster_777	20	0	20		cluster_2738	0	7	7
cluster_258	29	0	29		cluster_780	20	0	20		cluster_2741	0	7	7
cluster_260	29	0	29		cluster_782	20	0	20		cluster_2744	0	7	7
cluster_262	29	0	29		cluster_785	20	0	20		cluster_2747	0	7	7
cluster_264	29	0	29		cluster_789	20	0	20		cluster_2748	0	7	7
cluster_265	29	0	29		cluster_791	20	0	20		cluster_2750	0	7	7
cluster_272	29	0	29		cluster_792	20	0	20		cluster_2761	0	7	7
cluster_273	29	0	29		cluster_800	20	0	20		cluster_2763	0	7	7
cluster_275	29	0	29		cluster_801	20	0	20		cluster_2955	0	6	6
cluster_276	29	0	29		cluster_805	20	0	20		cluster_2956	0	6	6
cluster_277	29	0	29		cluster_808	20	0	20		cluster_2957	0	6	6
cluster_268	27	2	29		cluster_810	20	0	20		cluster_2958	0	6	6
cluster_259	26	3	29		cluster_813	20	0	20		cluster_2962	0	6	6
cluster_270	25	4	29		cluster_814	20	0	20		cluster_2963	0	6	6
cluster_250	24	5	29		cluster_817	20	0	20		cluster_2964	0	6	6
cluster_254	23	6	29		cluster_818	20	0	20		cluster_2965	0	6	6
cluster_263	23	6	29		cluster_819	20	0	20		cluster_2966	0	6	6
cluster_247	22	7	29		cluster_821	20	0	20		cluster_2967	0	6	6
cluster_269	22	7	29		cluster_822	20	0	20		cluster_2968	0	6	6
cluster_261	21	8	29		cluster_823	20	0	20		cluster_2969	0	6	6
cluster_274	20	9	29		cluster_825	20	0	20		cluster_2970	0	6	6
cluster_266	18	11	29		cluster_826	20	0	20		cluster_2971	0	6	6
cluster_271	15	14	29		cluster_829	20	0	20		cluster_2972	0	6	6
cluster_256	14	15	29		cluster_830	20	0	20		cluster_2973	0	6	6
cluster_267	13	16	29		cluster_834	20	0	20		cluster_2974	0	6	6
cluster_278	0	29	29		cluster_838	20	0	20		cluster_2975	0	6	6
cluster_280	28	0	28		cluster_842	20	0	20		cluster_2976	0	6	6
cluster_283	28	0	28		cluster_845	20	0	20		cluster_2977	0	6	6
cluster_284	28	0	28		cluster_847	20	0	20		cluster_2979	0	6	6
cluster_287	28	0	28		cluster_848	20	0	20		cluster_2980	0	6	6
cluster_290	28	0	28		cluster_850	20	0	20		cluster_2981	0	6	6
cluster_293	28	0	28		cluster_851	20	0	20		cluster_2983	0	6	6
cluster_298	28	0	28		cluster_852	20	0	20		cluster_2984	0	6	6
cluster_300	28	0	28		cluster_856	20	0	20		cluster_2985	0	6	6
cluster_301	28	0	28		cluster_857	20	0	20		cluster_2986	0	6	6
cluster_303	28	0	28		cluster_869	20	0	20		cluster_2987	0	6	6
cluster_307	28	0	28		cluster_878	19	0	19		cluster_2988	0	6	6
cluster_309	28	0	28		cluster_879	19	0	19		cluster_2989	0	6	6
cluster_291	26	2	28		cluster_884	19	0	19		cluster_2990	0	6	6
cluster_282	25	3	28		cluster_887	19	0	19		cluster_2991	0	6	6
cluster_285	25	3	28		cluster_888	19	0	19		cluster_2992	0	6	6
cluster_295	25	3	28		cluster_889	19	0	19		cluster_2995	0	6	6
cluster_304	25	3	28		cluster_892	19	0	19		cluster_2996	0	6	6
cluster_288	24	4	28		cluster_893	19	0	19		cluster_2998	0	6	6
cluster_297	23	5	28		cluster_894	19	0	19		cluster_2999	0	6	6
cluster_279	21	7	28		cluster_895	19	0	19		cluster_3000	0	6	6
cluster_286	21	7	28		cluster_897	19	0	19		cluster_3004	0	6	6
cluster_292	20	8	28		cluster_899	19	0	19		cluster_3005	0	6	6
cluster_296	20	8	28		cluster_900	19	0	19		cluster_3006	0	6	6
cluster_302	20	8	28		cluster_901	19	0	19		cluster_3007	0	6	6
cluster_305	19	9	28		cluster_902	19	0	19		cluster_3008	0	6	6
cluster_306	19	9	28		cluster_903	19	0	19		cluster_3009	0	6	6
cluster_294	18	10	28		cluster_904	19	0	19		cluster_3010	0	6	6
cluster_308	18	10	28		cluster_910	19	0	19		cluster_3011	0	6	6
cluster_311	17	11	28		cluster_912	19	0	19		cluster_3012	0	6	6
cluster_281	16	12	28		cluster_913	19	0	19		cluster_3203	0	5	5
cluster_289	16	12	28		cluster_914	19	0	19		cluster_3204	0	5	5
cluster_310	16	12	28		cluster_915	19	0	19		cluster_3263	0	5	5
cluster_299	14	14	28		cluster_916	19	0	19		cluster_3264	0	5	5
cluster_312	0	28	28		cluster_917	19	0	19		cluster_3278	0	5	5
cluster_313	27	0	27		cluster_918	19	0	19		cluster_3279	0	5	5
cluster_319	27	0	27		cluster_919	19	0	19		cluster_3280	0	5	5
cluster_327	27	0	27		cluster_920	19	0	19		cluster_3281	0	5	5
cluster_328	27	0	27		cluster_921	19	0	19		cluster_3282	0	5	5
cluster_329	27	0	27		cluster_922	19	0	19		cluster_3284	0	5	5
cluster_330	27	0	27		cluster_924	19	0	19		cluster_3285	0	5	5
cluster_331	27	0	27		cluster_925	19	0	19		cluster_3286	0	5	5
cluster_332	27	0	27		cluster_928	19	0	19		cluster_3287	0	5	5
cluster_336	27	0	27		cluster_933	19	0	19		cluster_3289	0	5	5
cluster_338	27	0	27		cluster_935	19	0	19		cluster_3291	0	5	5
cluster_339	27	0	27		cluster_938	19	0	19		cluster_3293	0	5	5
cluster_346	27	0	27		cluster_939	19	0	19		cluster_3294	0	5	5
cluster_353	27	0	27		cluster_941	19	0	19		cluster_3295	0	5	5
cluster_356	27	0	27		cluster_943	19	0	19		cluster_3296	0	5	5
cluster_333	26	1	27		cluster_947	19	0	19		cluster_3297	0	5	5
cluster_335	26	1	27		cluster_953	19	0	19		cluster_3299	0	5	5
cluster_348	26	1	27		cluster_954	19	0	19		cluster_3300	0	5	5
cluster_322	25	2	27		cluster_956	19	0	19		cluster_3301	0	5	5
cluster_354	25	2	27		cluster_957	19	0	19		cluster_3302	0	5	5
cluster_321	24	3	27		cluster_958	19	0	19		cluster_3303	0	5	5
cluster_316	23	4	27		cluster_961	19	0	19		cluster_3304	0	5	5
cluster_326	23	4	27		cluster_973	18	0	18		cluster_3305	0	5	5
cluster_344	23	4	27		cluster_974	18	0	18		cluster_3306	0	5	5
cluster_315	22	5	27		cluster_975	18	0	18		cluster_3307	0	5	5
cluster_324	22	5	27		cluster_976	18	0	18		cluster_3309	0	5	5
cluster_349	22	5	27		cluster_977	18	0	18		cluster_3310	0	5	5
cluster_350	22	5	27		cluster_978	18	0	18		cluster_3311	0	5	5
cluster_351	22	5	27		cluster_979	18	0	18		cluster_3312	0	5	5
cluster_323	21	6	27		cluster_980	18	0	18		cluster_3313	0	5	5
cluster_340	21	6	27		cluster_981	18	0	18		cluster_3314	0	5	5
cluster_341	21	6	27		cluster_982	18	0	18		cluster_3315	0	5	5
cluster_347	21	6	27		cluster_984	18	0	18		cluster_3317	0	5	5
cluster_352	21	6	27		cluster_993	18	0	18		cluster_3318	0	5	5
cluster_314	19	8	27		cluster_1002	18	0	18		cluster_3319	0	5	5
cluster_345	19	8	27		cluster_1003	18	0	18		cluster_3320	0	5	5
cluster_317	17	10	27		cluster_1004	18	0	18		cluster_3321	0	5	5
cluster_334	17	10	27		cluster_1009	18	0	18		cluster_3322	0	5	5
cluster_342	17	10	27		cluster_1014	18	0	18		cluster_3323	0	5	5
cluster_343	17	10	27		cluster_1015	18	0	18		cluster_3324	0	5	5
cluster_320	16	11	27		cluster_1016	18	0	18		cluster_3325	0	5	5
cluster_325	16	11	27		cluster_1018	18	0	18		cluster_3326	0	5	5
cluster_355	16	11	27		cluster_1019	18	0	18		cluster_3328	0	5	5
cluster_318	15	12	27		cluster_1020	18	0	18		cluster_3329	0	5	5
cluster_337	15	12	27		cluster_1021	18	0	18		cluster_3331	0	5	5
cluster_357	0	27	27		cluster_1024	18	0	18		cluster_3332	0	5	5
cluster_358	0	27	27		cluster_1027	18	0	18		cluster_3333	0	5	5
cluster_360	26	0	26		cluster_1032	18	0	18		cluster_3334	0	5	5
cluster_362	26	0	26		cluster_1033	18	0	18		cluster_3336	0	5	5
cluster_363	26	0	26		cluster_1034	18	0	18		cluster_3337	0	5	5
cluster_364	26	0	26		cluster_1036	18	0	18		cluster_3338	0	5	5
cluster_371	26	0	26		cluster_1038	18	0	18		cluster_3339	0	5	5
cluster_373	26	0	26		cluster_1041	18	0	18		cluster_3341	0	5	5
cluster_381	26	0	26		cluster_1043	18	0	18		cluster_3344	0	5	5
cluster_382	26	0	26		cluster_1044	18	0	18		cluster_3346	0	5	5
cluster_383	26	0	26		cluster_1046	18	0	18		cluster_3347	0	5	5
cluster_384	26	0	26		cluster_1053	18	0	18		cluster_3348	0	5	5
cluster_385	26	0	26		cluster_1054	18	0	18		cluster_3361	0	5	5
cluster_389	26	0	26		cluster_1055	18	0	18		cluster_3362	0	5	5
cluster_395	26	0	26		cluster_1056	18	0	18		cluster_3365	0	5	5
cluster_397	26	0	26		cluster_1058	18	0	18		cluster_3366	0	5	5
cluster_399	26	0	26		cluster_1061	18	0	18		cluster_3611	0	4	4
cluster_407	26	0	26		cluster_1062	18	0	18		cluster_3612	0	4	4
cluster_361	25	1	26		cluster_1065	18	0	18		cluster_3702	0	4	4
cluster_368	25	1	26		cluster_1066	18	0	18		cluster_3712	0	4	4
cluster_388	25	1	26		cluster_1067	18	0	18		cluster_3713	0	4	4
cluster_403	25	1	26		cluster_1072	18	0	18		cluster_3714	0	4	4
cluster_370	24	2	26		cluster_1075	18	0	18		cluster_3715	0	4	4
cluster_378	24	2	26		cluster_1082	17	0	17		cluster_3717	0	4	4
cluster_401	24	2	26		cluster_1083	17	0	17		cluster_3718	0	4	4
cluster_365	22	4	26		cluster_1089	17	0	17		cluster_3720	0	4	4
cluster_377	22	4	26		cluster_1090	17	0	17		cluster_3721	0	4	4
cluster_391	22	4	26		cluster_1091	17	0	17		cluster_3722	0	4	4
cluster_380	21	5	26		cluster_1096	17	0	17		cluster_3723	0	4	4
cluster_396	21	5	26		cluster_1098	17	0	17		cluster_3724	0	4	4
cluster_402	21	5	26		cluster_1099	17	0	17		cluster_3726	0	4	4
cluster_406	21	5	26		cluster_1100	17	0	17		cluster_3727	0	4	4
cluster_386	20	6	26		cluster_1101	17	0	17		cluster_3728	0	4	4
cluster_369	19	7	26		cluster_1102	17	0	17		cluster_3729	0	4	4
cluster_374	19	7	26		cluster_1103	17	0	17		cluster_3730	0	4	4
cluster_375	19	7	26		cluster_1105	17	0	17		cluster_3731	0	4	4
cluster_387	19	7	26		cluster_1107	17	0	17		cluster_3734	0	4	4
cluster_393	19	7	26		cluster_1108	17	0	17		cluster_3737	0	4	4
cluster_394	19	7	26		cluster_1109	17	0	17		cluster_3738	0	4	4
cluster_390	18	8	26		cluster_1110	17	0	17		cluster_3739	0	4	4
cluster_359	17	9	26		cluster_1113	17	0	17		cluster_3740	0	4	4
cluster_376	17	9	26		cluster_1114	17	0	17		cluster_3741	0	4	4
cluster_379	17	9	26		cluster_1125	17	0	17		cluster_3742	0	4	4
cluster_408	17	9	26		cluster_1129	17	0	17		cluster_3743	0	4	4
cluster_372	16	10	26		cluster_1131	17	0	17		cluster_3745	0	4	4
cluster_398	16	10	26		cluster_1132	17	0	17		cluster_3746	0	4	4
cluster_400	16	10	26		cluster_1133	17	0	17		cluster_3747	0	4	4
cluster_366	15	11	26		cluster_1135	17	0	17		cluster_3748	0	4	4
cluster_367	15	11	26		cluster_1138	17	0	17		cluster_3751	0	4	4
cluster_392	12	14	26		cluster_1139	17	0	17		cluster_3752	0	4	4
cluster_404	0	26	26		cluster_1140	17	0	17		cluster_3754	0	4	4
cluster_405	0	26	26		cluster_1141	17	0	17		cluster_3755	0	4	4
cluster_411	25	0	25		cluster_1143	17	0	17		cluster_3756	0	4	4
cluster_413	25	0	25		cluster_1144	17	0	17		cluster_3757	0	4	4
cluster_418	25	0	25		cluster_1145	17	0	17		cluster_3758	0	4	4
cluster_430	25	0	25		cluster_1146	17	0	17		cluster_3759	0	4	4
cluster_431	25	0	25		cluster_1147	17	0	17		cluster_3760	0	4	4
cluster_432	25	0	25		cluster_1148	17	0	17		cluster_3761	0	4	4
cluster_433	25	0	25		cluster_1149	17	0	17		cluster_3762	0	4	4
cluster_434	25	0	25		cluster_1150	17	0	17		cluster_3763	0	4	4
cluster_435	25	0	25		cluster_1159	17	0	17		cluster_3764	0	4	4
cluster_437	25	0	25		cluster_1161	17	0	17		cluster_3765	0	4	4
cluster_438	25	0	25		cluster_1162	17	0	17		cluster_3767	0	4	4
cluster_439	25	0	25		cluster_1163	17	0	17		cluster_3768	0	4	4
cluster_441	25	0	25		cluster_1166	17	0	17		cluster_3769	0	4	4
cluster_443	25	0	25		cluster_1169	17	0	17		cluster_3770	0	4	4
cluster_444	25	0	25		cluster_1170	17	0	17		cluster_3771	0	4	4
cluster_452	25	0	25		cluster_1171	17	0	17		cluster_3772	0	4	4
cluster_453	25	0	25		cluster_1173	17	0	17		cluster_3773	0	4	4
cluster_455	25	0	25		cluster_1174	17	0	17		cluster_3774	0	4	4
cluster_457	25	0	25		cluster_1177	17	0	17		cluster_3775	0	4	4
cluster_458	25	0	25		cluster_1178	17	0	17		cluster_3776	0	4	4
cluster_462	25	0	25		cluster_1185	17	0	17		cluster_3777	0	4	4
cluster_414	24	1	25		cluster_1191	17	0	17		cluster_3778	0	4	4
cluster_426	24	1	25		cluster_1194	17	0	17		cluster_3779	0	4	4
cluster_412	23	2	25		cluster_1201	17	0	17		cluster_3781	0	4	4
cluster_417	23	2	25		cluster_1205	17	0	17		cluster_3782	0	4	4
cluster_420	23	2	25		cluster_1217	17	0	17		cluster_3783	0	4	4
cluster_460	23	2	25		cluster_1218	16	0	16		cluster_3785	0	4	4
cluster_454	22	3	25		cluster_1219	16	0	16		cluster_3786	0	4	4
cluster_416	21	4	25		cluster_1220	16	0	16		cluster_3787	0	4	4
cluster_419	21	4	25		cluster_1221	16	0	16		cluster_3788	0	4	4
cluster_427	21	4	25		cluster_1222	16	0	16		cluster_3789	0	4	4
cluster_451	21	4	25		cluster_1225	16	0	16		cluster_3790	0	4	4
cluster_421	20	5	25		cluster_1226	16	0	16		cluster_3791	0	4	4
cluster_428	20	5	25		cluster_1228	16	0	16		cluster_3792	0	4	4
cluster_429	20	5	25		cluster_1233	16	0	16		cluster_3793	0	4	4
cluster_442	20	5	25		cluster_1234	16	0	16		cluster_3794	0	4	4
cluster_464	20	5	25		cluster_1236	16	0	16		cluster_3795	0	4	4
cluster_409	19	6	25		cluster_1239	16	0	16		cluster_3796	0	4	4
cluster_425	19	6	25		cluster_1249	16	0	16		cluster_3797	0	4	4
cluster_446	19	6	25		cluster_1251	16	0	16		cluster_3798	0	4	4
cluster_447	19	6	25		cluster_1252	16	0	16		cluster_3799	0	4	4
cluster_449	19	6	25		cluster_1255	16	0	16		cluster_3800	0	4	4
cluster_450	19	6	25		cluster_1257	16	0	16		cluster_3801	0	4	4
cluster_422	18	7	25		cluster_1258	16	0	16		cluster_3802	0	4	4
cluster_461	18	7	25		cluster_1262	16	0	16		cluster_3803	0	4	4
cluster_423	17	8	25		cluster_1263	16	0	16		cluster_3804	0	4	4
cluster_448	17	8	25		cluster_1264	16	0	16		cluster_3805	0	4	4
cluster_456	17	8	25		cluster_1265	16	0	16		cluster_3806	0	4	4
cluster_415	16	9	25		cluster_1266	16	0	16		cluster_3807	0	4	4
cluster_424	16	9	25		cluster_1268	16	0	16		cluster_3808	0	4	4
cluster_440	16	9	25		cluster_1271	16	0	16		cluster_3809	0	4	4
cluster_445	16	9	25		cluster_1273	16	0	16		cluster_3810	0	4	4
cluster_465	16	9	25		cluster_1275	16	0	16		cluster_3811	0	4	4
cluster_410	15	10	25		cluster_1276	16	0	16		cluster_3812	0	4	4
cluster_459	15	10	25		cluster_1279	16	0	16		cluster_3813	0	4	4
cluster_436	14	11	25		cluster_1288	16	0	16		cluster_3814	0	4	4
cluster_463	0	25	25		cluster_1289	16	0	16		cluster_3817	0	4	4
cluster_466	0	25	25		cluster_1290	16	0	16		cluster_3818	0	4	4
cluster_467	0	25	25		cluster_1291	16	0	16		cluster_3819	0	4	4
cluster_468	0	25	25		cluster_1292	16	0	16		cluster_3820	0	4	4
cluster_469	24	0	24		cluster_1294	16	0	16		cluster_3821	0	4	4
cluster_470	24	0	24		cluster_1299	16	0	16		cluster_3823	0	4	4
cluster_473	24	0	24		cluster_1300	16	0	16		cluster_3824	0	4	4
cluster_475	24	0	24		cluster_1301	16	0	16		cluster_3825	0	4	4
cluster_476	24	0	24		cluster_1303	16	0	16		cluster_3827	0	4	4
cluster_477	24	0	24		cluster_1309	16	0	16		cluster_3828	0	4	4
cluster_478	24	0	24		cluster_1313	16	0	16		cluster_3830	0	4	4
cluster_482	24	0	24		cluster_1314	16	0	16		cluster_3831	0	4	4
cluster_484	24	0	24		cluster_1318	16	0	16		cluster_3832	0	4	4
cluster_486	24	0	24		cluster_1321	16	0	16		cluster_3833	0	4	4
cluster_487	24	0	24		cluster_1328	16	0	16		cluster_3851	0	4	4
cluster_488	24	0	24		cluster_1330	16	0	16		cluster_3852	0	4	4
cluster_490	24	0	24		cluster_1331	16	0	16		cluster_3854	0	4	4
cluster_492	24	0	24		cluster_1332	16	0	16		cluster_3855	0	4	4
cluster_495	24	0	24		cluster_1333	16	0	16		cluster_3856	0	4	4
cluster_496	24	0	24		cluster_1334	16	0	16		cluster_3857	0	4	4
cluster_497	24	0	24		cluster_1335	16	0	16		cluster_3858	0	4	4
cluster_498	24	0	24		cluster_1336	16	0	16		cluster_3859	0	4	4
cluster_499	24	0	24		cluster_1350	15	0	15		cluster_3860	0	4	4
cluster_501	24	0	24		cluster_1351	15	0	15		cluster_3862	0	4	4
cluster_505	24	0	24		cluster_1357	15	0	15		cluster_4212	0	3	3
cluster_508	24	0	24		cluster_1358	15	0	15		cluster_4221	0	3	3
cluster_518	24	0	24		cluster_1359	15	0	15		cluster_4222	0	3	3
cluster_523	24	0	24		cluster_1362	15	0	15		cluster_4346	0	3	3
cluster_530	24	0	24		cluster_1363	15	0	15		cluster_4368	0	3	3
cluster_531	24	0	24		cluster_1367	15	0	15		cluster_4369	0	3	3
cluster_479	23	1	24		cluster_1371	15	0	15		cluster_4373	0	3	3
cluster_493	23	1	24		cluster_1372	15	0	15		cluster_4374	0	3	3
cluster_494	23	1	24		cluster_1375	15	0	15		cluster_4376	0	3	3
cluster_500	23	1	24		cluster_1381	15	0	15		cluster_4377	0	3	3
cluster_510	23	1	24		cluster_1384	15	0	15		cluster_4378	0	3	3
cluster_514	23	1	24		cluster_1385	15	0	15		cluster_4379	0	3	3
cluster_519	23	1	24		cluster_1386	15	0	15		cluster_4380	0	3	3
cluster_525	23	1	24		cluster_1388	15	0	15		cluster_4381	0	3	3
cluster_527	23	1	24		cluster_1393	15	0	15		cluster_4382	0	3	3
cluster_528	23	1	24		cluster_1397	15	0	15		cluster_4383	0	3	3
cluster_489	20	4	24		cluster_1398	15	0	15		cluster_4384	0	3	3
cluster_504	20	4	24		cluster_1402	15	0	15		cluster_4385	0	3	3
cluster_516	20	4	24		cluster_1403	15	0	15		cluster_4386	0	3	3
cluster_524	20	4	24		cluster_1404	15	0	15		cluster_4387	0	3	3
cluster_532	20	4	24		cluster_1405	15	0	15		cluster_4388	0	3	3
cluster_472	19	5	24		cluster_1406	15	0	15		cluster_4389	0	3	3
cluster_474	19	5	24		cluster_1408	15	0	15		cluster_4390	0	3	3
cluster_480	19	5	24		cluster_1409	15	0	15		cluster_4391	0	3	3
cluster_491	19	5	24		cluster_1410	15	0	15		cluster_4392	0	3	3
cluster_509	19	5	24		cluster_1411	15	0	15		cluster_4393	0	3	3
cluster_481	18	6	24		cluster_1413	15	0	15		cluster_4394	0	3	3
cluster_507	18	6	24		cluster_1414	15	0	15		cluster_4395	0	3	3
cluster_513	18	6	24		cluster_1415	15	0	15		cluster_4396	0	3	3
cluster_515	18	6	24		cluster_1417	15	0	15		cluster_4397	0	3	3
cluster_517	18	6	24		cluster_1419	15	0	15		cluster_4399	0	3	3
cluster_521	17	7	24		cluster_1420	15	0	15		cluster_4400	0	3	3
cluster_522	17	7	24		cluster_1424	15	0	15		cluster_4401	0	3	3
cluster_526	16	8	24		cluster_1425	15	0	15		cluster_4402	0	3	3
cluster_471	15	9	24		cluster_1428	15	0	15		cluster_4403	0	3	3
cluster_485	15	9	24		cluster_1430	15	0	15		cluster_4404	0	3	3
cluster_506	15	9	24		cluster_1431	15	0	15		cluster_4405	0	3	3
cluster_520	15	9	24		cluster_1432	15	0	15		cluster_4407	0	3	3
cluster_529	15	9	24		cluster_1433	15	0	15		cluster_4409	0	3	3
cluster_502	13	11	24		cluster_1435	15	0	15		cluster_4410	0	3	3
cluster_483	12	12	24		cluster_1436	15	0	15		cluster_4411	0	3	3
cluster_512	9	15	24		cluster_1440	15	0	15		cluster_4412	0	3	3
cluster_503	7	17	24		cluster_1441	15	0	15		cluster_4413	0	3	3
cluster_511	3	21	24		cluster_1449	15	0	15		cluster_4414	0	3	3
cluster_533	0	24	24		cluster_1453	15	0	15		cluster_4415	0	3	3
cluster_534	0	24	24		cluster_1456	15	0	15		cluster_4417	0	3	3
cluster_535	0	24	24		cluster_1458	15	0	15		cluster_4418	0	3	3
cluster_536	0	24	24		cluster_1459	15	0	15		cluster_4419	0	3	3
cluster_538	23	0	23		cluster_1460	15	0	15		cluster_4420	0	3	3
cluster_539	23	0	23		cluster_1463	15	0	15		cluster_4421	0	3	3
cluster_541	23	0	23		cluster_1465	15	0	15		cluster_4422	0	3	3
cluster_544	23	0	23		cluster_1466	15	0	15		cluster_4423	0	3	3
cluster_545	23	0	23		cluster_1467	15	0	15		cluster_4424	0	3	3
cluster_546	23	0	23		cluster_1470	15	0	15		cluster_4425	0	3	3
cluster_547	23	0	23		cluster_1472	15	0	15		cluster_4426	0	3	3
cluster_550	23	0	23		cluster_1474	15	0	15		cluster_4428	0	3	3
cluster_552	23	0	23		cluster_1489	14	0	14		cluster_4429	0	3	3
cluster_553	23	0	23		cluster_1490	14	0	14		cluster_4430	0	3	3
cluster_556	23	0	23		cluster_1495	14	0	14		cluster_4431	0	3	3
cluster_559	23	0	23		cluster_1496	14	0	14		cluster_4432	0	3	3
cluster_566	23	0	23		cluster_1499	14	0	14		cluster_4433	0	3	3
cluster_567	23	0	23		cluster_1500	14	0	14		cluster_4434	0	3	3
cluster_570	23	0	23		cluster_1502	14	0	14		cluster_4435	0	3	3
cluster_572	23	0	23		cluster_1506	14	0	14		cluster_4436	0	3	3
cluster_574	23	0	23		cluster_1507	14	0	14		cluster_4437	0	3	3
cluster_577	23	0	23		cluster_1508	14	0	14		cluster_4438	0	3	3
cluster_579	23	0	23		cluster_1513	14	0	14		cluster_4439	0	3	3
cluster_580	23	0	23		cluster_1514	14	0	14		cluster_4440	0	3	3
cluster_581	23	0	23		cluster_1515	14	0	14		cluster_4441	0	3	3
cluster_582	23	0	23		cluster_1517	14	0	14		cluster_4442	0	3	3
cluster_586	23	0	23		cluster_1519	14	0	14		cluster_4443	0	3	3
cluster_590	23	0	23		cluster_1523	14	0	14		cluster_4444	0	3	3
cluster_593	23	0	23		cluster_1525	14	0	14		cluster_4445	0	3	3
cluster_537	22	1	23		cluster_1528	14	0	14		cluster_4447	0	3	3
cluster_548	22	1	23		cluster_1529	14	0	14		cluster_4448	0	3	3
cluster_558	22	1	23		cluster_1531	14	0	14		cluster_4449	0	3	3
cluster_569	22	1	23		cluster_1532	14	0	14		cluster_4450	0	3	3
cluster_573	22	1	23		cluster_1533	14	0	14		cluster_4451	0	3	3
cluster_592	22	1	23		cluster_1535	14	0	14		cluster_4452	0	3	3
cluster_563	21	2	23		cluster_1537	14	0	14		cluster_4453	0	3	3
cluster_564	21	2	23		cluster_1538	14	0	14		cluster_4454	0	3	3
cluster_571	21	2	23		cluster_1540	14	0	14		cluster_4455	0	3	3
cluster_583	21	2	23		cluster_1544	14	0	14		cluster_4456	0	3	3
cluster_588	21	2	23		cluster_1549	14	0	14		cluster_4457	0	3	3
cluster_562	20	3	23		cluster_1558	14	0	14		cluster_4458	0	3	3
cluster_576	20	3	23		cluster_1560	14	0	14		cluster_4459	0	3	3
cluster_589	20	3	23		cluster_1562	14	0	14		cluster_4460	0	3	3
cluster_561	19	4	23		cluster_1563	14	0	14		cluster_4461	0	3	3
cluster_568	19	4	23		cluster_1564	14	0	14		cluster_4462	0	3	3
cluster_575	19	4	23		cluster_1568	14	0	14		cluster_4463	0	3	3
cluster_565	18	5	23		cluster_1570	14	0	14		cluster_4464	0	3	3
cluster_584	18	5	23		cluster_1572	14	0	14		cluster_4465	0	3	3
cluster_585	18	5	23		cluster_1574	14	0	14		cluster_4467	0	3	3
cluster_594	18	5	23		cluster_1577	14	0	14		cluster_4468	0	3	3
cluster_555	16	7	23		cluster_1580	14	0	14		cluster_4470	0	3	3
cluster_540	15	8	23		cluster_1582	14	0	14		cluster_4472	0	3	3
cluster_578	15	8	23		cluster_1584	14	0	14		cluster_4473	0	3	3
cluster_543	14	9	23		cluster_1589	14	0	14		cluster_4474	0	3	3
cluster_554	14	9	23		cluster_1591	14	0	14		cluster_4475	0	3	3
cluster_542	13	10	23		cluster_1597	14	0	14		cluster_4476	0	3	3
cluster_551	13	10	23		cluster_1599	14	0	14		cluster_4477	0	3	3
cluster_549	12	11	23		cluster_1604	14	0	14		cluster_4479	0	3	3
cluster_560	12	11	23		cluster_1608	14	0	14		cluster_4480	0	3	3
cluster_587	11	12	23		cluster_1610	14	0	14		cluster_4481	0	3	3
cluster_557	9	14	23		cluster_1622	14	0	14		cluster_4482	0	3	3
cluster_591	0	23	23		cluster_1626	13	0	13		cluster_4483	0	3	3
cluster_595	0	23	23		cluster_1634	13	0	13		cluster_4485	0	3	3
cluster_596	0	23	23		cluster_1635	13	0	13		cluster_4486	0	3	3
cluster_597	0	23	23		cluster_1636	13	0	13		cluster_4487	0	3	3
cluster_598	0	23	23		cluster_1637	13	0	13		cluster_4488	0	3	3
cluster_599	0	23	23		cluster_1638	13	0	13		cluster_4489	0	3	3
cluster_600	0	23	23		cluster_1639	13	0	13		cluster_4490	0	3	3
cluster_601	0	23	23		cluster_1640	13	0	13		cluster_4493	0	3	3
cluster_602	0	23	23		cluster_1641	13	0	13		cluster_4495	0	3	3
cluster_603	0	23	23		cluster_1645	13	0	13		cluster_4496	0	3	3
cluster_604	0	23	23		cluster_1646	13	0	13		cluster_4497	0	3	3
cluster_606	22	0	22		cluster_1648	13	0	13		cluster_4498	0	3	3
cluster_609	22	0	22		cluster_1652	13	0	13		cluster_4499	0	3	3
cluster_615	22	0	22		cluster_1653	13	0	13		cluster_4500	0	3	3
cluster_617	22	0	22		cluster_1654	13	0	13		cluster_4501	0	3	3
cluster_619	22	0	22		cluster_1657	13	0	13		cluster_4502	0	3	3
cluster_621	22	0	22		cluster_1658	13	0	13		cluster_4503	0	3	3
cluster_623	22	0	22		cluster_1659	13	0	13		cluster_4504	0	3	3
cluster_631	22	0	22		cluster_1660	13	0	13		cluster_4505	0	3	3
cluster_632	22	0	22		cluster_1661	13	0	13		cluster_4506	0	3	3
cluster_635	22	0	22		cluster_1664	13	0	13		cluster_4508	0	3	3
cluster_636	22	0	22		cluster_1665	13	0	13		cluster_4509	0	3	3
cluster_637	22	0	22		cluster_1667	13	0	13		cluster_4510	0	3	3
cluster_638	22	0	22		cluster_1668	13	0	13		cluster_4511	0	3	3
cluster_639	22	0	22		cluster_1670	13	0	13		cluster_4512	0	3	3
cluster_641	22	0	22		cluster_1671	13	0	13		cluster_4513	0	3	3
cluster_642	22	0	22		cluster_1672	13	0	13		cluster_4514	0	3	3
cluster_643	22	0	22		cluster_1675	13	0	13		cluster_4515	0	3	3
cluster_647	22	0	22		cluster_1677	13	0	13		cluster_4516	0	3	3
cluster_655	22	0	22		cluster_1679	13	0	13		cluster_4517	0	3	3
cluster_658	22	0	22		cluster_1680	13	0	13		cluster_4519	0	3	3
cluster_659	22	0	22		cluster_1681	13	0	13		cluster_4520	0	3	3
cluster_661	22	0	22		cluster_1682	13	0	13		cluster_4521	0	3	3
cluster_662	22	0	22		cluster_1683	13	0	13		cluster_4523	0	3	3
cluster_663	22	0	22		cluster_1686	13	0	13		cluster_4524	0	3	3
cluster_668	22	0	22		cluster_1687	13	0	13		cluster_4525	0	3	3
cluster_673	22	0	22		cluster_1688	13	0	13		cluster_4526	0	3	3
cluster_674	22	0	22		cluster_1689	13	0	13		cluster_4527	0	3	3
cluster_681	22	0	22		cluster_1690	13	0	13		cluster_4530	0	3	3
cluster_605	21	1	22		cluster_1692	13	0	13		cluster_4531	0	3	3
cluster_618	21	1	22		cluster_1697	13	0	13		cluster_4532	0	3	3
cluster_672	21	1	22		cluster_1700	13	0	13		cluster_4533	0	3	3
cluster_625	20	2	22		cluster_1701	13	0	13		cluster_4534	0	3	3
cluster_627	20	2	22		cluster_1702	13	0	13		cluster_4536	0	3	3
cluster_654	20	2	22		cluster_1706	13	0	13		cluster_4537	0	3	3
cluster_610	19	3	22		cluster_1710	13	0	13		cluster_4538	0	3	3
cluster_611	19	3	22		cluster_1711	13	0	13		cluster_4539	0	3	3
cluster_622	19	3	22		cluster_1713	13	0	13		cluster_4540	0	3	3
cluster_633	19	3	22		cluster_1719	13	0	13		cluster_4541	0	3	3
cluster_626	18	4	22		cluster_1724	13	0	13		cluster_4542	0	3	3
cluster_630	18	4	22		cluster_1726	13	0	13		cluster_4545	0	3	3
cluster_646	18	4	22		cluster_1729	13	0	13		cluster_4547	0	3	3
cluster_650	18	4	22		cluster_1731	13	0	13		cluster_4548	0	3	3
cluster_653	18	4	22		cluster_1733	13	0	13		cluster_4549	0	3	3
cluster_656	18	4	22		cluster_1734	13	0	13		cluster_4550	0	3	3
cluster_657	18	4	22		cluster_1735	13	0	13		cluster_4551	0	3	3
cluster_667	18	4	22		cluster_1736	13	0	13		cluster_4552	0	3	3
cluster_671	18	4	22		cluster_1744	13	0	13		cluster_4553	0	3	3
cluster_607	17	5	22		cluster_1745	13	0	13		cluster_4554	0	3	3
cluster_608	17	5	22		cluster_1746	13	0	13		cluster_4555	0	3	3
cluster_612	17	5	22		cluster_1750	13	0	13		cluster_4556	0	3	3
cluster_614	17	5	22		cluster_1766	13	0	13		cluster_4557	0	3	3
cluster_624	17	5	22		cluster_1767	13	0	13		cluster_4558	0	3	3
cluster_648	17	5	22		cluster_1768	13	0	13		cluster_4559	0	3	3
cluster_649	17	5	22		cluster_1769	13	0	13		cluster_4561	0	3	3
cluster_652	17	5	22		cluster_1770	13	0	13		cluster_4563	0	3	3
cluster_665	17	5	22		cluster_1771	12	0	12		cluster_4564	0	3	3
cluster_669	17	5	22		cluster_1772	12	0	12		cluster_4565	0	3	3
cluster_616	16	6	22		cluster_1773	12	0	12		cluster_4566	0	3	3
cluster_620	15	7	22		cluster_1780	12	0	12		cluster_4568	0	3	3
cluster_629	15	7	22		cluster_1781	12	0	12		cluster_4569	0	3	3
cluster_666	15	7	22		cluster_1785	12	0	12		cluster_4570	0	3	3
cluster_634	14	8	22		cluster_1789	12	0	12		cluster_4571	0	3	3
cluster_670	14	8	22		cluster_1795	12	0	12		cluster_4572	0	3	3
cluster_613	13	9	22		cluster_1796	12	0	12		cluster_4573	0	3	3
cluster_660	13	9	22		cluster_1798	12	0	12		cluster_4574	0	3	3
cluster_645	12	10	22		cluster_1799	12	0	12		cluster_4575	0	3	3
cluster_651	12	10	22		cluster_1800	12	0	12		cluster_4576	0	3	3
cluster_664	12	10	22		cluster_1804	12	0	12		cluster_4577	0	3	3
cluster_640	11	11	22		cluster_1805	12	0	12		cluster_4578	0	3	3
cluster_644	11	11	22		cluster_1807	12	0	12		cluster_4579	0	3	3
cluster_628	10	12	22		cluster_1809	12	0	12		cluster_4580	0	3	3
cluster_675	0	22	22		cluster_1811	12	0	12		cluster_4581	0	3	3
cluster_676	0	22	22		cluster_1812	12	0	12		cluster_4582	0	3	3
cluster_677	0	22	22		cluster_1814	12	0	12		cluster_4584	0	3	3
cluster_678	0	22	22		cluster_1816	12	0	12		cluster_4585	0	3	3
cluster_679	0	22	22		cluster_1817	12	0	12		cluster_4588	0	3	3
cluster_680	0	22	22		cluster_1818	12	0	12		cluster_4589	0	3	3
cluster_683	21	0	21		cluster_1819	12	0	12		cluster_4590	0	3	3
cluster_684	21	0	21		cluster_1820	12	0	12		cluster_4592	0	3	3
cluster_685	21	0	21		cluster_1821	12	0	12		cluster_4593	0	3	3
cluster_690	21	0	21		cluster_1822	12	0	12		cluster_4594	0	3	3
cluster_691	21	0	21		cluster_1825	12	0	12		cluster_4595	0	3	3
cluster_692	21	0	21		cluster_1827	12	0	12		cluster_4596	0	3	3
cluster_694	21	0	21		cluster_1830	12	0	12		cluster_4597	0	3	3
cluster_695	21	0	21		cluster_1833	12	0	12		cluster_4598	0	3	3
cluster_696	21	0	21		cluster_1834	12	0	12		cluster_4599	0	3	3
cluster_697	21	0	21		cluster_1835	12	0	12		cluster_4600	0	3	3
cluster_698	21	0	21		cluster_1837	12	0	12		cluster_4601	0	3	3
cluster_705	21	0	21		cluster_1839	12	0	12		cluster_4602	0	3	3
cluster_706	21	0	21		cluster_1840	12	0	12		cluster_4603	0	3	3
cluster_707	21	0	21		cluster_1843	12	0	12		cluster_4604	0	3	3
cluster_708	21	0	21		cluster_1848	12	0	12		cluster_4605	0	3	3
cluster_715	21	0	21		cluster_1849	12	0	12		cluster_4608	0	3	3
cluster_716	21	0	21		cluster_1853	12	0	12		cluster_4609	0	3	3
cluster_718	21	0	21		cluster_1854	12	0	12		cluster_4610	0	3	3
cluster_719	21	0	21		cluster_1856	12	0	12		cluster_4611	0	3	3
cluster_720	21	0	21		cluster_1862	12	0	12		cluster_4612	0	3	3
cluster_721	21	0	21		cluster_1863	12	0	12		cluster_4613	0	3	3
cluster_724	21	0	21		cluster_1865	12	0	12		cluster_4614	0	3	3
cluster_727	21	0	21		cluster_1867	12	0	12		cluster_4615	0	3	3
cluster_728	21	0	21		cluster_1869	12	0	12		cluster_4616	0	3	3
cluster_735	21	0	21		cluster_1870	12	0	12		cluster_4617	0	3	3
cluster_737	21	0	21		cluster_1871	12	0	12		cluster_4618	0	3	3
cluster_738	21	0	21		cluster_1872	12	0	12		cluster_4620	0	3	3
cluster_740	21	0	21		cluster_1874	12	0	12		cluster_4621	0	3	3
cluster_741	21	0	21		cluster_1876	12	0	12		cluster_4622	0	3	3
cluster_743	21	0	21		cluster_1877	12	0	12		cluster_4623	0	3	3
cluster_746	21	0	21		cluster_1878	12	0	12		cluster_4626	0	3	3
cluster_747	21	0	21		cluster_1882	12	0	12		cluster_4627	0	3	3
cluster_750	21	0	21		cluster_1883	12	0	12		cluster_4651	0	3	3
cluster_752	21	0	21		cluster_1885	12	0	12		cluster_4653	0	3	3
cluster_754	21	0	21		cluster_1908	12	0	12		cluster_4654	0	3	3
cluster_758	21	0	21		cluster_1909	12	0	12		cluster_4655	0	3	3
cluster_765	21	0	21		cluster_1910	12	0	12		cluster_4656	0	3	3
cluster_768	21	0	21		cluster_1911	12	0	12		cluster_4657	0	3	3
cluster_682	20	1	21		cluster_1912	11	0	11		cluster_4659	0	3	3
cluster_686	20	1	21		cluster_1913	11	0	11		cluster_4660	0	3	3
cluster_688	20	1	21		cluster_1914	11	0	11		cluster_4662	0	3	3
cluster_730	20	1	21		cluster_1917	11	0	11		cluster_4663	0	3	3
cluster_732	20	1	21		cluster_1918	11	0	11		cluster_4664	0	3	3
cluster_736	20	1	21		cluster_1920	11	0	11		cluster_4665	0	3	3
cluster_745	20	1	21		cluster_1922	11	0	11		cluster_4669	0	3	3
cluster_757	20	1	21		cluster_1924	11	0	11		cluster_4670	0	3	3
cluster_759	20	1	21		cluster_1925	11	0	11		cluster_4671	0	3	3
cluster_760	20	1	21		cluster_1926	11	0	11		cluster_4672	0	3	3
cluster_761	20	1	21		cluster_1927	11	0	11		cluster_4673	0	3	3
cluster_762	20	1	21		cluster_1928	11	0	11		cluster_4674	0	3	3
cluster_766	20	1	21		cluster_1932	11	0	11		cluster_4675	0	3	3
cluster_711	19	2	21		cluster_1934	11	0	11		cluster_4676	0	3	3
cluster_712	19	2	21		cluster_1938	11	0	11		cluster_4677	0	3	3
cluster_713	19	2	21		cluster_1941	11	0	11		cluster_4678	0	3	3
cluster_722	19	2	21		cluster_1942	11	0	11		cluster_4679	0	3	3
cluster_723	19	2	21		cluster_1943	11	0	11		cluster_4680	0	3	3
cluster_725	19	2	21		cluster_1944	11	0	11		cluster_4681	0	3	3
cluster_739	19	2	21		cluster_1945	11	0	11		cluster_4682	0	3	3
cluster_731	18	3	21		cluster_1946	11	0	11		cluster_4683	0	3	3
cluster_733	18	3	21		cluster_1949	11	0	11		cluster_4684	0	3	3
cluster_734	18	3	21		cluster_1950	11	0	11		cluster_4685	0	3	3
cluster_687	17	4	21		cluster_1954	11	0	11		cluster_4686	0	3	3
cluster_710	17	4	21		cluster_1955	11	0	11		cluster_4687	0	3	3
cluster_729	17	4	21		cluster_1956	11	0	11		cluster_4688	0	3	3
cluster_744	17	4	21		cluster_1957	11	0	11		cluster_4689	0	3	3
cluster_753	17	4	21		cluster_1961	11	0	11		cluster_4690	0	3	3
cluster_776	17	4	21		cluster_1962	11	0	11		cluster_4692	0	3	3
cluster_700	16	5	21		cluster_1963	11	0	11		cluster_4693	0	3	3
cluster_709	16	5	21		cluster_1967	11	0	11		cluster_4694	0	3	3
cluster_717	16	5	21		cluster_1970	11	0	11		cluster_4695	0	3	3
cluster_742	16	5	21		cluster_1978	11	0	11		cluster_4696	0	3	3
cluster_751	16	5	21		cluster_1982	11	0	11		cluster_4697	0	3	3
cluster_755	16	5	21		cluster_1983	11	0	11		cluster_4699	0	3	3
cluster_767	16	5	21		cluster_1984	11	0	11		cluster_4700	0	3	3
cluster_770	16	5	21		cluster_1985	11	0	11		cluster_4701	0	3	3
cluster_714	15	6	21		cluster_1988	11	0	11		cluster_4704	0	3	3
cluster_748	15	6	21		cluster_1995	11	0	11		cluster_4707	0	3	3
cluster_756	15	6	21		cluster_1997	11	0	11		cluster_4708	0	3	3
cluster_763	15	6	21		cluster_1999	11	0	11		cluster_5346	0	2	2
cluster_702	14	7	21		cluster_2008	11	0	11		cluster_5554	0	2	2
cluster_703	14	7	21		cluster_2009	11	0	11		cluster_5556	0	2	2
cluster_704	14	7	21		cluster_2010	11	0	11		cluster_5562	0	2	2
cluster_726	14	7	21		cluster_2011	11	0	11		cluster_5572	0	2	2
cluster_689	13	8	21		cluster_2012	11	0	11		cluster_5573	0	2	2
cluster_693	13	8	21		cluster_2013	11	0	11		cluster_5615	0	2	2
cluster_701	13	8	21		cluster_2045	11	0	11		cluster_5616	0	2	2
cluster_764	13	8	21		cluster_2046	11	0	11		cluster_5617	0	2	2
cluster_769	13	8	21		cluster_2049	10	0	10		cluster_5618	0	2	2
cluster_749	12	9	21		cluster_2051	10	0	10		cluster_5619	0	2	2
cluster_699	11	10	21		cluster_2053	10	0	10		cluster_5620	0	2	2
cluster_772	1	20	21		cluster_2054	10	0	10		cluster_5621	0	2	2
cluster_771	0	21	21		cluster_2055	10	0	10		cluster_5622	0	2	2
cluster_773	0	21	21		cluster_2056	10	0	10		cluster_5623	0	2	2
cluster_774	0	21	21		cluster_2057	10	0	10		cluster_5624	0	2	2
cluster_775	0	21	21		cluster_2058	10	0	10		cluster_5625	0	2	2
cluster_777	20	0	20		cluster_2059	10	0	10		cluster_5626	0	2	2
cluster_780	20	0	20		cluster_2060	10	0	10		cluster_5627	0	2	2
cluster_782	20	0	20		cluster_2061	10	0	10		cluster_5628	0	2	2
cluster_785	20	0	20		cluster_2067	10	0	10		cluster_5629	0	2	2
cluster_789	20	0	20		cluster_2069	10	0	10		cluster_5630	0	2	2
cluster_791	20	0	20		cluster_2070	10	0	10		cluster_5631	0	2	2
cluster_792	20	0	20		cluster_2075	10	0	10		cluster_5632	0	2	2
cluster_800	20	0	20		cluster_2076	10	0	10		cluster_5633	0	2	2
cluster_801	20	0	20		cluster_2079	10	0	10		cluster_5634	0	2	2
cluster_805	20	0	20		cluster_2080	10	0	10		cluster_5635	0	2	2
cluster_808	20	0	20		cluster_2082	10	0	10		cluster_5636	0	2	2
cluster_810	20	0	20		cluster_2083	10	0	10		cluster_5637	0	2	2
cluster_813	20	0	20		cluster_2084	10	0	10		cluster_5638	0	2	2
cluster_814	20	0	20		cluster_2085	10	0	10		cluster_5639	0	2	2
cluster_817	20	0	20		cluster_2086	10	0	10		cluster_5640	0	2	2
cluster_818	20	0	20		cluster_2087	10	0	10		cluster_5641	0	2	2
cluster_819	20	0	20		cluster_2088	10	0	10		cluster_5642	0	2	2
cluster_821	20	0	20		cluster_2089	10	0	10		cluster_5643	0	2	2
cluster_822	20	0	20		cluster_2090	10	0	10		cluster_5644	0	2	2
cluster_823	20	0	20		cluster_2091	10	0	10		cluster_5645	0	2	2
cluster_825	20	0	20		cluster_2092	10	0	10		cluster_5646	0	2	2
cluster_826	20	0	20		cluster_2094	10	0	10		cluster_5647	0	2	2
cluster_829	20	0	20		cluster_2095	10	0	10		cluster_5648	0	2	2
cluster_830	20	0	20		cluster_2097	10	0	10		cluster_5649	0	2	2
cluster_834	20	0	20		cluster_2100	10	0	10		cluster_5650	0	2	2
cluster_838	20	0	20		cluster_2104	10	0	10		cluster_5651	0	2	2
cluster_842	20	0	20		cluster_2105	10	0	10		cluster_5652	0	2	2
cluster_845	20	0	20		cluster_2106	10	0	10		cluster_5653	0	2	2
cluster_847	20	0	20		cluster_2111	10	0	10		cluster_5654	0	2	2
cluster_848	20	0	20		cluster_2112	10	0	10		cluster_5655	0	2	2
cluster_850	20	0	20		cluster_2113	10	0	10		cluster_5656	0	2	2
cluster_851	20	0	20		cluster_2114	10	0	10		cluster_5657	0	2	2
cluster_852	20	0	20		cluster_2115	10	0	10		cluster_5658	0	2	2
cluster_856	20	0	20		cluster_2116	10	0	10		cluster_5659	0	2	2
cluster_857	20	0	20		cluster_2118	10	0	10		cluster_5660	0	2	2
cluster_869	20	0	20		cluster_2120	10	0	10		cluster_5661	0	2	2
cluster_790	19	1	20		cluster_2122	10	0	10		cluster_5662	0	2	2
cluster_795	19	1	20		cluster_2131	10	0	10		cluster_5663	0	2	2
cluster_804	19	1	20		cluster_2134	10	0	10		cluster_5664	0	2	2
cluster_806	19	1	20		cluster_2135	10	0	10		cluster_5665	0	2	2
cluster_816	19	1	20		cluster_2137	10	0	10		cluster_5666	0	2	2
cluster_827	19	1	20		cluster_2140	10	0	10		cluster_5667	0	2	2
cluster_828	19	1	20		cluster_2141	10	0	10		cluster_5668	0	2	2
cluster_837	19	1	20		cluster_2143	10	0	10		cluster_5669	0	2	2
cluster_853	19	1	20		cluster_2148	10	0	10		cluster_5670	0	2	2
cluster_868	19	1	20		cluster_2150	10	0	10		cluster_5671	0	2	2
cluster_787	18	2	20		cluster_2151	10	0	10		cluster_5672	0	2	2
cluster_807	18	2	20		cluster_2158	10	0	10		cluster_5673	0	2	2
cluster_812	18	2	20		cluster_2159	10	0	10		cluster_5674	0	2	2
cluster_815	18	2	20		cluster_2160	10	0	10		cluster_5675	0	2	2
cluster_820	18	2	20		cluster_2161	10	0	10		cluster_5676	0	2	2
cluster_832	18	2	20		cluster_2163	10	0	10		cluster_5677	0	2	2
cluster_836	18	2	20		cluster_2165	10	0	10		cluster_5678	0	2	2
cluster_843	18	2	20		cluster_2166	10	0	10		cluster_5679	0	2	2
cluster_855	18	2	20		cluster_2168	10	0	10		cluster_5680	0	2	2
cluster_859	18	2	20		cluster_2171	10	0	10		cluster_5681	0	2	2
cluster_784	17	3	20		cluster_2211	10	0	10		cluster_5682	0	2	2
cluster_794	17	3	20		cluster_2212	10	0	10		cluster_5683	0	2	2
cluster_798	17	3	20		cluster_2213	10	0	10		cluster_5684	0	2	2
cluster_802	17	3	20		cluster_2214	10	0	10		cluster_5685	0	2	2
cluster_840	17	3	20		cluster_2215	10	0	10		cluster_5686	0	2	2
cluster_841	17	3	20		cluster_2216	10	0	10		cluster_5687	0	2	2
cluster_846	17	3	20		cluster_2217	10	0	10		cluster_5688	0	2	2
cluster_854	17	3	20		cluster_2218	10	0	10		cluster_5689	0	2	2
cluster_858	17	3	20		cluster_2219	10	0	10		cluster_5690	0	2	2
cluster_779	16	4	20		cluster_2220	10	0	10		cluster_5691	0	2	2
cluster_781	16	4	20		cluster_2221	10	0	10		cluster_5692	0	2	2
cluster_783	16	4	20		cluster_2222	10	0	10		cluster_5693	0	2	2
cluster_824	16	4	20		cluster_2224	9	0	9		cluster_5694	0	2	2
cluster_833	16	4	20		cluster_2227	9	0	9		cluster_5695	0	2	2
cluster_844	16	4	20		cluster_2228	9	0	9		cluster_5696	0	2	2
cluster_863	16	4	20		cluster_2229	9	0	9		cluster_5697	0	2	2
cluster_865	16	4	20		cluster_2230	9	0	9		cluster_5698	0	2	2
cluster_778	15	5	20		cluster_2231	9	0	9		cluster_5699	0	2	2
cluster_793	15	5	20		cluster_2233	9	0	9		cluster_5700	0	2	2
cluster_809	15	5	20		cluster_2235	9	0	9		cluster_5701	0	2	2
cluster_849	15	5	20		cluster_2238	9	0	9		cluster_5702	0	2	2
cluster_864	15	5	20		cluster_2241	9	0	9		cluster_5703	0	2	2
cluster_786	14	6	20		cluster_2242	9	0	9		cluster_5704	0	2	2
cluster_797	14	6	20		cluster_2243	9	0	9		cluster_5705	0	2	2
cluster_803	14	6	20		cluster_2244	9	0	9		cluster_5706	0	2	2
cluster_811	14	6	20		cluster_2246	9	0	9		cluster_5707	0	2	2
cluster_839	14	6	20		cluster_2247	9	0	9		cluster_5708	0	2	2
cluster_860	14	6	20		cluster_2248	9	0	9		cluster_5709	0	2	2
cluster_788	13	7	20		cluster_2249	9	0	9		cluster_5710	0	2	2
cluster_796	13	7	20		cluster_2251	9	0	9		cluster_5711	0	2	2
cluster_831	13	7	20		cluster_2252	9	0	9		cluster_5712	0	2	2
cluster_862	13	7	20		cluster_2255	9	0	9		cluster_5713	0	2	2
cluster_835	11	9	20		cluster_2256	9	0	9		cluster_5714	0	2	2
cluster_861	11	9	20		cluster_2257	9	0	9		cluster_5715	0	2	2
cluster_799	9	11	20		cluster_2259	9	0	9		cluster_5716	0	2	2
cluster_870	2	18	20		cluster_2260	9	0	9		cluster_5717	0	2	2
cluster_866	1	19	20		cluster_2261	9	0	9		cluster_5718	0	2	2
cluster_867	0	20	20		cluster_2262	9	0	9		cluster_5719	0	2	2
cluster_871	0	20	20		cluster_2263	9	0	9		cluster_5720	0	2	2
cluster_872	0	20	20		cluster_2264	9	0	9		cluster_5721	0	2	2
cluster_873	0	20	20		cluster_2265	9	0	9		cluster_5722	0	2	2
cluster_874	0	20	20		cluster_2266	9	0	9		cluster_5723	0	2	2
cluster_875	0	20	20		cluster_2267	9	0	9		cluster_5724	0	2	2
cluster_876	0	20	20		cluster_2268	9	0	9		cluster_5725	0	2	2
cluster_878	19	0	19		cluster_2270	9	0	9		cluster_5726	0	2	2
cluster_879	19	0	19		cluster_2271	9	0	9		cluster_5727	0	2	2
cluster_884	19	0	19		cluster_2272	9	0	9		cluster_5728	0	2	2
cluster_887	19	0	19		cluster_2274	9	0	9		cluster_5729	0	2	2
cluster_888	19	0	19		cluster_2275	9	0	9		cluster_5730	0	2	2
cluster_889	19	0	19		cluster_2278	9	0	9		cluster_5731	0	2	2
cluster_892	19	0	19		cluster_2279	9	0	9		cluster_5732	0	2	2
cluster_893	19	0	19		cluster_2281	9	0	9		cluster_5733	0	2	2
cluster_894	19	0	19		cluster_2282	9	0	9		cluster_5734	0	2	2
cluster_895	19	0	19		cluster_2283	9	0	9		cluster_5735	0	2	2
cluster_897	19	0	19		cluster_2284	9	0	9		cluster_5736	0	2	2
cluster_899	19	0	19		cluster_2285	9	0	9		cluster_5737	0	2	2
cluster_900	19	0	19		cluster_2286	9	0	9		cluster_5738	0	2	2
cluster_901	19	0	19		cluster_2287	9	0	9		cluster_5739	0	2	2
cluster_902	19	0	19		cluster_2288	9	0	9		cluster_5740	0	2	2
cluster_903	19	0	19		cluster_2289	9	0	9		cluster_5741	0	2	2
cluster_904	19	0	19		cluster_2291	9	0	9		cluster_5742	0	2	2
cluster_910	19	0	19		cluster_2293	9	0	9		cluster_5743	0	2	2
cluster_912	19	0	19		cluster_2295	9	0	9		cluster_5744	0	2	2
cluster_913	19	0	19		cluster_2296	9	0	9		cluster_5745	0	2	2
cluster_914	19	0	19		cluster_2299	9	0	9		cluster_5746	0	2	2
cluster_915	19	0	19		cluster_2301	9	0	9		cluster_5747	0	2	2
cluster_916	19	0	19		cluster_2305	9	0	9		cluster_5748	0	2	2
cluster_917	19	0	19		cluster_2306	9	0	9		cluster_5749	0	2	2
cluster_918	19	0	19		cluster_2313	9	0	9		cluster_5750	0	2	2
cluster_919	19	0	19		cluster_2314	9	0	9		cluster_5751	0	2	2
cluster_920	19	0	19		cluster_2317	9	0	9		cluster_5752	0	2	2
cluster_921	19	0	19		cluster_2320	9	0	9		cluster_5753	0	2	2
cluster_922	19	0	19		cluster_2322	9	0	9		cluster_5754	0	2	2
cluster_924	19	0	19		cluster_2323	9	0	9		cluster_5755	0	2	2
cluster_925	19	0	19		cluster_2324	9	0	9		cluster_5756	0	2	2
cluster_928	19	0	19		cluster_2331	9	0	9		cluster_5757	0	2	2
cluster_933	19	0	19		cluster_2332	9	0	9		cluster_5758	0	2	2
cluster_935	19	0	19		cluster_2334	9	0	9		cluster_5759	0	2	2
cluster_938	19	0	19		cluster_2339	9	0	9		cluster_5760	0	2	2
cluster_939	19	0	19		cluster_2340	9	0	9		cluster_5761	0	2	2
cluster_941	19	0	19		cluster_2341	9	0	9		cluster_5762	0	2	2
cluster_943	19	0	19		cluster_2343	9	0	9		cluster_5763	0	2	2
cluster_947	19	0	19		cluster_2375	9	0	9		cluster_5764	0	2	2
cluster_953	19	0	19		cluster_2376	9	0	9		cluster_5765	0	2	2
cluster_954	19	0	19		cluster_2377	9	0	9		cluster_5766	0	2	2
cluster_956	19	0	19		cluster_2378	9	0	9		cluster_5767	0	2	2
cluster_957	19	0	19		cluster_2379	9	0	9		cluster_5768	0	2	2
cluster_958	19	0	19		cluster_2380	9	0	9		cluster_5769	0	2	2
cluster_961	19	0	19		cluster_2381	9	0	9		cluster_5770	0	2	2
cluster_880	18	1	19		cluster_2382	9	0	9		cluster_5771	0	2	2
cluster_883	18	1	19		cluster_2383	9	0	9		cluster_5772	0	2	2
cluster_886	18	1	19		cluster_2384	9	0	9		cluster_5773	0	2	2
cluster_896	18	1	19		cluster_2385	9	0	9		cluster_5774	0	2	2
cluster_898	18	1	19		cluster_2386	9	0	9		cluster_5775	0	2	2
cluster_905	18	1	19		cluster_2387	9	0	9		cluster_5776	0	2	2
cluster_911	18	1	19		cluster_2388	9	0	9		cluster_5777	0	2	2
cluster_923	18	1	19		cluster_2392	8	0	8		cluster_5778	0	2	2
cluster_926	18	1	19		cluster_2394	8	0	8		cluster_5779	0	2	2
cluster_932	18	1	19		cluster_2395	8	0	8		cluster_5780	0	2	2
cluster_936	18	1	19		cluster_2396	8	0	8		cluster_5781	0	2	2
cluster_948	18	1	19		cluster_2397	8	0	8		cluster_5782	0	2	2
cluster_951	18	1	19		cluster_2398	8	0	8		cluster_5783	0	2	2
cluster_877	17	2	19		cluster_2402	8	0	8		cluster_5784	0	2	2
cluster_906	17	2	19		cluster_2403	8	0	8		cluster_5785	0	2	2
cluster_908	17	2	19		cluster_2405	8	0	8		cluster_5786	0	2	2
cluster_909	17	2	19		cluster_2407	8	0	8		cluster_5787	0	2	2
cluster_937	17	2	19		cluster_2408	8	0	8		cluster_5788	0	2	2
cluster_955	17	2	19		cluster_2410	8	0	8		cluster_5789	0	2	2
cluster_890	16	3	19		cluster_2412	8	0	8		cluster_5790	0	2	2
cluster_891	16	3	19		cluster_2415	8	0	8		cluster_5791	0	2	2
cluster_929	16	3	19		cluster_2419	8	0	8		cluster_5792	0	2	2
cluster_930	16	3	19		cluster_2420	8	0	8		cluster_5793	0	2	2
cluster_934	16	3	19		cluster_2421	8	0	8		cluster_5794	0	2	2
cluster_944	16	3	19		cluster_2422	8	0	8		cluster_5795	0	2	2
cluster_945	16	3	19		cluster_2423	8	0	8		cluster_5796	0	2	2
cluster_952	16	3	19		cluster_2425	8	0	8		cluster_5797	0	2	2
cluster_881	15	4	19		cluster_2427	8	0	8		cluster_5798	0	2	2
cluster_882	15	4	19		cluster_2428	8	0	8		cluster_5799	0	2	2
cluster_940	15	4	19		cluster_2429	8	0	8		cluster_5800	0	2	2
cluster_946	15	4	19		cluster_2430	8	0	8		cluster_5801	0	2	2
cluster_959	15	4	19		cluster_2431	8	0	8		cluster_5802	0	2	2
cluster_907	14	5	19		cluster_2432	8	0	8		cluster_5803	0	2	2
cluster_950	14	5	19		cluster_2433	8	0	8		cluster_5804	0	2	2
cluster_885	13	6	19		cluster_2435	8	0	8		cluster_5805	0	2	2
cluster_927	13	6	19		cluster_2437	8	0	8		cluster_5806	0	2	2
cluster_942	13	6	19		cluster_2438	8	0	8		cluster_5807	0	2	2
cluster_949	13	6	19		cluster_2440	8	0	8		cluster_5808	0	2	2
cluster_931	5	14	19		cluster_2442	8	0	8		cluster_5809	0	2	2
cluster_960	1	18	19		cluster_2444	8	0	8		cluster_5810	0	2	2
cluster_964	1	18	19		cluster_2445	8	0	8		cluster_5811	0	2	2
cluster_962	0	19	19		cluster_2447	8	0	8		cluster_5812	0	2	2
cluster_963	0	19	19		cluster_2449	8	0	8		cluster_5813	0	2	2
cluster_965	0	19	19		cluster_2450	8	0	8		cluster_5814	0	2	2
cluster_966	0	19	19		cluster_2451	8	0	8		cluster_5815	0	2	2
cluster_967	0	19	19		cluster_2453	8	0	8		cluster_5816	0	2	2
cluster_968	0	19	19		cluster_2454	8	0	8		cluster_5817	0	2	2
cluster_973	18	0	18		cluster_2457	8	0	8		cluster_5818	0	2	2
cluster_974	18	0	18		cluster_2458	8	0	8		cluster_5819	0	2	2
cluster_975	18	0	18		cluster_2459	8	0	8		cluster_5820	0	2	2
cluster_976	18	0	18		cluster_2460	8	0	8		cluster_5821	0	2	2
cluster_977	18	0	18		cluster_2461	8	0	8		cluster_5822	0	2	2
cluster_978	18	0	18		cluster_2462	8	0	8		cluster_5823	0	2	2
cluster_979	18	0	18		cluster_2463	8	0	8		cluster_5824	0	2	2
cluster_980	18	0	18		cluster_2464	8	0	8		cluster_5825	0	2	2
cluster_981	18	0	18		cluster_2465	8	0	8		cluster_5826	0	2	2
cluster_982	18	0	18		cluster_2466	8	0	8		cluster_5827	0	2	2
cluster_984	18	0	18		cluster_2467	8	0	8		cluster_5828	0	2	2
cluster_993	18	0	18		cluster_2468	8	0	8		cluster_5829	0	2	2
cluster_1002	18	0	18		cluster_2469	8	0	8		cluster_5830	0	2	2
cluster_1003	18	0	18		cluster_2470	8	0	8		cluster_5831	0	2	2
cluster_1004	18	0	18		cluster_2471	8	0	8		cluster_5832	0	2	2
cluster_1009	18	0	18		cluster_2475	8	0	8		cluster_5833	0	2	2
cluster_1014	18	0	18		cluster_2476	8	0	8		cluster_5834	0	2	2
cluster_1015	18	0	18		cluster_2478	8	0	8		cluster_5835	0	2	2
cluster_1016	18	0	18		cluster_2480	8	0	8		cluster_5836	0	2	2
cluster_1018	18	0	18		cluster_2483	8	0	8		cluster_5837	0	2	2
cluster_1019	18	0	18		cluster_2484	8	0	8		cluster_5838	0	2	2
cluster_1020	18	0	18		cluster_2485	8	0	8		cluster_5839	0	2	2
cluster_1021	18	0	18		cluster_2486	8	0	8		cluster_5840	0	2	2
cluster_1024	18	0	18		cluster_2487	8	0	8		cluster_5841	0	2	2
cluster_1027	18	0	18		cluster_2488	8	0	8		cluster_5842	0	2	2
cluster_1032	18	0	18		cluster_2491	8	0	8		cluster_5843	0	2	2
cluster_1033	18	0	18		cluster_2492	8	0	8		cluster_5844	0	2	2
cluster_1034	18	0	18		cluster_2493	8	0	8		cluster_5845	0	2	2
cluster_1036	18	0	18		cluster_2501	8	0	8		cluster_5846	0	2	2
cluster_1038	18	0	18		cluster_2505	8	0	8		cluster_5847	0	2	2
cluster_1041	18	0	18		cluster_2506	8	0	8		cluster_5848	0	2	2
cluster_1043	18	0	18		cluster_2507	8	0	8		cluster_5849	0	2	2
cluster_1044	18	0	18		cluster_2511	8	0	8		cluster_5850	0	2	2
cluster_1046	18	0	18		cluster_2514	8	0	8		cluster_5851	0	2	2
cluster_1053	18	0	18		cluster_2515	8	0	8		cluster_5852	0	2	2
cluster_1054	18	0	18		cluster_2516	8	0	8		cluster_5853	0	2	2
cluster_1055	18	0	18		cluster_2517	8	0	8		cluster_5854	0	2	2
cluster_1056	18	0	18		cluster_2518	8	0	8		cluster_5855	0	2	2
cluster_1058	18	0	18		cluster_2519	8	0	8		cluster_5856	0	2	2
cluster_1061	18	0	18		cluster_2520	8	0	8		cluster_5857	0	2	2
cluster_1062	18	0	18		cluster_2521	8	0	8		cluster_5858	0	2	2
cluster_1065	18	0	18		cluster_2522	8	0	8		cluster_5859	0	2	2
cluster_1066	18	0	18		cluster_2523	8	0	8		cluster_5860	0	2	2
cluster_1067	18	0	18		cluster_2525	8	0	8		cluster_5861	0	2	2
cluster_1072	18	0	18		cluster_2561	8	0	8		cluster_5862	0	2	2
cluster_1075	18	0	18		cluster_2562	8	0	8		cluster_5863	0	2	2
cluster_970	17	1	18		cluster_2563	8	0	8		cluster_5864	0	2	2
cluster_990	17	1	18		cluster_2564	8	0	8		cluster_5865	0	2	2
cluster_992	17	1	18		cluster_2565	8	0	8		cluster_5866	0	2	2
cluster_997	17	1	18		cluster_2566	8	0	8		cluster_5867	0	2	2
cluster_1000	17	1	18		cluster_2567	8	0	8		cluster_5868	0	2	2
cluster_1001	17	1	18		cluster_2568	8	0	8		cluster_5869	0	2	2
cluster_1007	17	1	18		cluster_2569	8	0	8		cluster_5870	0	2	2
cluster_1008	17	1	18		cluster_2570	8	0	8		cluster_5871	0	2	2
cluster_1011	17	1	18		cluster_2571	8	0	8		cluster_5872	0	2	2
cluster_1013	17	1	18		cluster_2572	8	0	8		cluster_5873	0	2	2
cluster_1023	17	1	18		cluster_2573	8	0	8		cluster_5874	0	2	2
cluster_1028	17	1	18		cluster_2574	8	0	8		cluster_5875	0	2	2
cluster_1030	17	1	18		cluster_2575	8	0	8		cluster_5876	0	2	2
cluster_1031	17	1	18		cluster_2576	8	0	8		cluster_5877	0	2	2
cluster_1045	17	1	18		cluster_2577	8	0	8		cluster_5878	0	2	2
cluster_1047	17	1	18		cluster_2578	8	0	8		cluster_5879	0	2	2
cluster_1049	17	1	18		cluster_2579	7	0	7		cluster_5880	0	2	2
cluster_1051	17	1	18		cluster_2581	7	0	7		cluster_5881	0	2	2
cluster_1052	17	1	18		cluster_2583	7	0	7		cluster_5882	0	2	2
cluster_1063	17	1	18		cluster_2587	7	0	7		cluster_5883	0	2	2
cluster_1071	17	1	18		cluster_2588	7	0	7		cluster_5884	0	2	2
cluster_1073	17	1	18		cluster_2589	7	0	7		cluster_5885	0	2	2
cluster_969	16	2	18		cluster_2590	7	0	7		cluster_5886	0	2	2
cluster_987	16	2	18		cluster_2591	7	0	7		cluster_5887	0	2	2
cluster_991	16	2	18		cluster_2592	7	0	7		cluster_5888	0	2	2
cluster_996	16	2	18		cluster_2593	7	0	7		cluster_5889	0	2	2
cluster_1006	16	2	18		cluster_2594	7	0	7		cluster_5890	0	2	2
cluster_1012	16	2	18		cluster_2595	7	0	7		cluster_5891	0	2	2
cluster_1025	16	2	18		cluster_2596	7	0	7		cluster_5892	0	2	2
cluster_1026	16	2	18		cluster_2597	7	0	7		cluster_5893	0	2	2
cluster_1042	16	2	18		cluster_2598	7	0	7		cluster_5894	0	2	2
cluster_1057	16	2	18		cluster_2599	7	0	7		cluster_5895	0	2	2
cluster_1068	16	2	18		cluster_2600	7	0	7		cluster_5896	0	2	2
cluster_988	15	3	18		cluster_2601	7	0	7		cluster_5897	0	2	2
cluster_994	15	3	18		cluster_2602	7	0	7		cluster_5898	0	2	2
cluster_995	15	3	18		cluster_2603	7	0	7		cluster_5899	0	2	2
cluster_999	15	3	18		cluster_2604	7	0	7		cluster_5900	0	2	2
cluster_1005	15	3	18		cluster_2606	7	0	7		cluster_5901	0	2	2
cluster_1037	15	3	18		cluster_2607	7	0	7		cluster_5902	0	2	2
cluster_1039	15	3	18		cluster_2608	7	0	7		cluster_5903	0	2	2
cluster_1048	15	3	18		cluster_2609	7	0	7		cluster_5904	0	2	2
cluster_1060	15	3	18		cluster_2610	7	0	7		cluster_5905	0	2	2
cluster_1070	15	3	18		cluster_2612	7	0	7		cluster_5906	0	2	2
cluster_983	14	4	18		cluster_2613	7	0	7		cluster_5907	0	2	2
cluster_985	14	4	18		cluster_2614	7	0	7		cluster_5908	0	2	2
cluster_989	14	4	18		cluster_2615	7	0	7		cluster_5909	0	2	2
cluster_998	14	4	18		cluster_2616	7	0	7		cluster_5910	0	2	2
cluster_1029	14	4	18		cluster_2617	7	0	7		cluster_5911	0	2	2
cluster_1059	14	4	18		cluster_2618	7	0	7		cluster_5912	0	2	2
cluster_1069	14	4	18		cluster_2619	7	0	7		cluster_5913	0	2	2
cluster_971	13	5	18		cluster_2621	7	0	7		cluster_5914	0	2	2
cluster_972	13	5	18		cluster_2622	7	0	7		cluster_5915	0	2	2
cluster_1017	13	5	18		cluster_2623	7	0	7		cluster_5916	0	2	2
cluster_1040	13	5	18		cluster_2624	7	0	7		cluster_5917	0	2	2
cluster_986	12	6	18		cluster_2625	7	0	7		cluster_5918	0	2	2
cluster_1010	12	6	18		cluster_2626	7	0	7		cluster_5919	0	2	2
cluster_1050	12	6	18		cluster_2628	7	0	7		cluster_5920	0	2	2
cluster_1064	10	8	18		cluster_2629	7	0	7		cluster_5921	0	2	2
cluster_1074	9	9	18		cluster_2631	7	0	7		cluster_5922	0	2	2
cluster_1035	8	10	18		cluster_2633	7	0	7		cluster_5923	0	2	2
cluster_1022	6	12	18		cluster_2634	7	0	7		cluster_5924	0	2	2
cluster_1076	0	18	18		cluster_2636	7	0	7		cluster_5925	0	2	2
cluster_1077	0	18	18		cluster_2638	7	0	7		cluster_5926	0	2	2
cluster_1078	0	18	18		cluster_2639	7	0	7		cluster_5927	0	2	2
cluster_1079	0	18	18		cluster_2640	7	0	7		cluster_5928	0	2	2
cluster_1080	0	18	18		cluster_2641	7	0	7		cluster_5929	0	2	2
cluster_1081	0	18	18		cluster_2642	7	0	7		cluster_5930	0	2	2
cluster_1082	17	0	17		cluster_2643	7	0	7		cluster_5931	0	2	2
cluster_1083	17	0	17		cluster_2644	7	0	7		cluster_5932	0	2	2
cluster_1089	17	0	17		cluster_2645	7	0	7		cluster_5933	0	2	2
cluster_1090	17	0	17		cluster_2646	7	0	7		cluster_5934	0	2	2
cluster_1091	17	0	17		cluster_2647	7	0	7		cluster_5935	0	2	2
cluster_1096	17	0	17		cluster_2651	7	0	7		cluster_5936	0	2	2
cluster_1098	17	0	17		cluster_2652	7	0	7		cluster_5937	0	2	2
cluster_1099	17	0	17		cluster_2655	7	0	7		cluster_5938	0	2	2
cluster_1100	17	0	17		cluster_2657	7	0	7		cluster_5939	0	2	2
cluster_1101	17	0	17		cluster_2660	7	0	7		cluster_5940	0	2	2
cluster_1102	17	0	17		cluster_2661	7	0	7		cluster_5941	0	2	2
cluster_1103	17	0	17		cluster_2662	7	0	7		cluster_5942	0	2	2
cluster_1105	17	0	17		cluster_2663	7	0	7		cluster_5943	0	2	2
cluster_1107	17	0	17		cluster_2664	7	0	7		cluster_5944	0	2	2
cluster_1108	17	0	17		cluster_2667	7	0	7		cluster_5945	0	2	2
cluster_1109	17	0	17		cluster_2668	7	0	7		cluster_5946	0	2	2
cluster_1110	17	0	17		cluster_2675	7	0	7		cluster_5947	0	2	2
cluster_1113	17	0	17		cluster_2680	7	0	7		cluster_5948	0	2	2
cluster_1114	17	0	17		cluster_2681	7	0	7		cluster_5949	0	2	2
cluster_1125	17	0	17		cluster_2683	7	0	7		cluster_5950	0	2	2
cluster_1129	17	0	17		cluster_2685	7	0	7		cluster_5951	0	2	2
cluster_1131	17	0	17		cluster_2686	7	0	7		cluster_5952	0	2	2
cluster_1132	17	0	17		cluster_2687	7	0	7		cluster_5953	0	2	2
cluster_1133	17	0	17		cluster_2689	7	0	7		cluster_5954	0	2	2
cluster_1135	17	0	17		cluster_2690	7	0	7		cluster_5955	0	2	2
cluster_1138	17	0	17		cluster_2691	7	0	7		cluster_5956	0	2	2
cluster_1139	17	0	17		cluster_2692	7	0	7		cluster_5957	0	2	2
cluster_1140	17	0	17		cluster_2693	7	0	7		cluster_5958	0	2	2
cluster_1141	17	0	17		cluster_2698	7	0	7		cluster_5959	0	2	2
cluster_1143	17	0	17		cluster_2699	7	0	7		cluster_5960	0	2	2
cluster_1144	17	0	17		cluster_2778	7	0	7		cluster_5961	0	2	2
cluster_1145	17	0	17		cluster_2779	7	0	7		cluster_5962	0	2	2
cluster_1146	17	0	17		cluster_2780	7	0	7		cluster_5963	0	2	2
cluster_1147	17	0	17		cluster_2781	7	0	7		cluster_5964	0	2	2
cluster_1148	17	0	17		cluster_2782	7	0	7		cluster_5965	0	2	2
cluster_1149	17	0	17		cluster_2783	7	0	7		cluster_5966	0	2	2
cluster_1150	17	0	17		cluster_2784	7	0	7		cluster_5967	0	2	2
cluster_1159	17	0	17		cluster_2785	7	0	7		cluster_5968	0	2	2
cluster_1161	17	0	17		cluster_2786	7	0	7		cluster_5969	0	2	2
cluster_1162	17	0	17		cluster_2787	7	0	7		cluster_5970	0	2	2
cluster_1163	17	0	17		cluster_2788	7	0	7		cluster_5971	0	2	2
cluster_1166	17	0	17		cluster_2789	7	0	7		cluster_5972	0	2	2
cluster_1169	17	0	17		cluster_2790	7	0	7		cluster_5973	0	2	2
cluster_1170	17	0	17		cluster_2791	7	0	7		cluster_5974	0	2	2
cluster_1171	17	0	17		cluster_2792	7	0	7		cluster_5975	0	2	2
cluster_1173	17	0	17		cluster_2793	6	0	6		cluster_5976	0	2	2
cluster_1174	17	0	17		cluster_2795	6	0	6		cluster_5977	0	2	2
cluster_1177	17	0	17		cluster_2796	6	0	6		cluster_5978	0	2	2
cluster_1178	17	0	17		cluster_2797	6	0	6		cluster_5979	0	2	2
cluster_1185	17	0	17		cluster_2799	6	0	6		cluster_5980	0	2	2
cluster_1191	17	0	17		cluster_2800	6	0	6		cluster_5981	0	2	2
cluster_1194	17	0	17		cluster_2801	6	0	6		cluster_5982	0	2	2
cluster_1201	17	0	17		cluster_2802	6	0	6		cluster_5983	0	2	2
cluster_1205	17	0	17		cluster_2803	6	0	6		cluster_5984	0	2	2
cluster_1217	17	0	17		cluster_2804	6	0	6		cluster_5985	0	2	2
cluster_1084	16	1	17		cluster_2805	6	0	6		cluster_5986	0	2	2
cluster_1092	16	1	17		cluster_2806	6	0	6		cluster_5987	0	2	2
cluster_1095	16	1	17		cluster_2807	6	0	6		cluster_5988	0	2	2
cluster_1104	16	1	17		cluster_2808	6	0	6		cluster_5989	0	2	2
cluster_1115	16	1	17		cluster_2810	6	0	6		cluster_5990	0	2	2
cluster_1117	16	1	17		cluster_2811	6	0	6		cluster_5991	0	2	2
cluster_1120	16	1	17		cluster_2813	6	0	6		cluster_5992	0	2	2
cluster_1121	16	1	17		cluster_2814	6	0	6		cluster_5993	0	2	2
cluster_1128	16	1	17		cluster_2815	6	0	6		cluster_5994	0	2	2
cluster_1137	16	1	17		cluster_2816	6	0	6		cluster_5995	0	2	2
cluster_1154	16	1	17		cluster_2817	6	0	6		cluster_5996	0	2	2
cluster_1156	16	1	17		cluster_2818	6	0	6		cluster_5997	0	2	2
cluster_1158	16	1	17		cluster_2819	6	0	6		cluster_5998	0	2	2
cluster_1165	16	1	17		cluster_2820	6	0	6		cluster_5999	0	2	2
cluster_1175	16	1	17		cluster_2821	6	0	6		cluster_6000	0	2	2
cluster_1179	16	1	17		cluster_2823	6	0	6		cluster_6001	0	2	2
cluster_1182	16	1	17		cluster_2824	6	0	6		cluster_6002	0	2	2
cluster_1183	16	1	17		cluster_2825	6	0	6		cluster_6003	0	2	2
cluster_1184	16	1	17		cluster_2826	6	0	6		cluster_6004	0	2	2
cluster_1187	16	1	17		cluster_2828	6	0	6		cluster_6005	0	2	2
cluster_1188	16	1	17		cluster_2829	6	0	6		cluster_6006	0	2	2
cluster_1189	16	1	17		cluster_2830	6	0	6		cluster_6007	0	2	2
cluster_1202	16	1	17		cluster_2831	6	0	6		cluster_6008	0	2	2
cluster_1203	16	1	17		cluster_2832	6	0	6		cluster_6009	0	2	2
cluster_1204	16	1	17		cluster_2833	6	0	6		cluster_6010	0	2	2
cluster_1086	15	2	17		cluster_2834	6	0	6		cluster_6011	0	2	2
cluster_1087	15	2	17		cluster_2835	6	0	6		cluster_6012	0	2	2
cluster_1094	15	2	17		cluster_2836	6	0	6		cluster_6013	0	2	2
cluster_1118	15	2	17		cluster_2837	6	0	6		cluster_6014	0	2	2
cluster_1126	15	2	17		cluster_2838	6	0	6		cluster_6015	0	2	2
cluster_1127	15	2	17		cluster_2839	6	0	6		cluster_6016	0	2	2
cluster_1130	15	2	17		cluster_2840	6	0	6		cluster_6017	0	2	2
cluster_1136	15	2	17		cluster_2841	6	0	6		cluster_6018	0	2	2
cluster_1151	15	2	17		cluster_2842	6	0	6		cluster_6019	0	2	2
cluster_1153	15	2	17		cluster_2843	6	0	6		cluster_6020	0	2	2
cluster_1155	15	2	17		cluster_2844	6	0	6		cluster_6021	0	2	2
cluster_1167	15	2	17		cluster_2845	6	0	6		cluster_6022	0	2	2
cluster_1172	15	2	17		cluster_2846	6	0	6		cluster_6023	0	2	2
cluster_1180	15	2	17		cluster_2848	6	0	6		cluster_6024	0	2	2
cluster_1186	15	2	17		cluster_2849	6	0	6		cluster_6025	0	2	2
cluster_1195	15	2	17		cluster_2850	6	0	6		cluster_6026	0	2	2
cluster_1197	15	2	17		cluster_2851	6	0	6		cluster_6027	0	2	2
cluster_1085	14	3	17		cluster_2852	6	0	6		cluster_6028	0	2	2
cluster_1093	14	3	17		cluster_2853	6	0	6		cluster_6029	0	2	2
cluster_1112	14	3	17		cluster_2854	6	0	6		cluster_6030	0	2	2
cluster_1119	14	3	17		cluster_2856	6	0	6		cluster_6031	0	2	2
cluster_1122	14	3	17		cluster_2857	6	0	6		cluster_6032	0	2	2
cluster_1134	14	3	17		cluster_2858	6	0	6		cluster_6033	0	2	2
cluster_1142	14	3	17		cluster_2859	6	0	6		cluster_6034	0	2	2
cluster_1176	14	3	17		cluster_2861	6	0	6		cluster_6035	0	2	2
cluster_1181	14	3	17		cluster_2863	6	0	6		cluster_6036	0	2	2
cluster_1192	14	3	17		cluster_2864	6	0	6		cluster_6037	0	2	2
cluster_1196	14	3	17		cluster_2867	6	0	6		cluster_6038	0	2	2
cluster_1200	14	3	17		cluster_2868	6	0	6		cluster_6039	0	2	2
cluster_1206	14	3	17		cluster_2870	6	0	6		cluster_6040	0	2	2
cluster_1106	13	4	17		cluster_2871	6	0	6		cluster_6041	0	2	2
cluster_1123	13	4	17		cluster_2872	6	0	6		cluster_6042	0	2	2
cluster_1152	13	4	17		cluster_2873	6	0	6		cluster_6043	0	2	2
cluster_1164	13	4	17		cluster_2874	6	0	6		cluster_6044	0	2	2
cluster_1193	13	4	17		cluster_2875	6	0	6		cluster_6045	0	2	2
cluster_1088	12	5	17		cluster_2879	6	0	6		cluster_6046	0	2	2
cluster_1097	12	5	17		cluster_2880	6	0	6		cluster_6047	0	2	2
cluster_1111	12	5	17		cluster_2881	6	0	6		cluster_6048	0	2	2
cluster_1116	11	6	17		cluster_2882	6	0	6		cluster_6049	0	2	2
cluster_1157	11	6	17		cluster_2883	6	0	6		cluster_6050	0	2	2
cluster_1168	10	7	17		cluster_2884	6	0	6		cluster_6051	0	2	2
cluster_1190	10	7	17		cluster_2886	6	0	6		cluster_6052	0	2	2
cluster_1124	8	9	17		cluster_2887	6	0	6		cluster_6053	0	2	2
cluster_1160	7	10	17		cluster_2888	6	0	6		cluster_6054	0	2	2
cluster_1198	0	17	17		cluster_2889	6	0	6		cluster_6055	0	2	2
cluster_1199	0	17	17		cluster_2890	6	0	6		cluster_6056	0	2	2
cluster_1207	0	17	17		cluster_2891	6	0	6		cluster_6057	0	2	2
cluster_1208	0	17	17		cluster_2892	6	0	6		cluster_6058	0	2	2
cluster_1209	0	17	17		cluster_2893	6	0	6		cluster_6059	0	2	2
cluster_1210	0	17	17		cluster_2894	6	0	6		cluster_6060	0	2	2
cluster_1211	0	17	17		cluster_2898	6	0	6		cluster_6061	0	2	2
cluster_1212	0	17	17		cluster_2900	6	0	6		cluster_6062	0	2	2
cluster_1213	0	17	17		cluster_2901	6	0	6		cluster_6063	0	2	2
cluster_1214	0	17	17		cluster_2902	6	0	6		cluster_6064	0	2	2
cluster_1215	0	17	17		cluster_2903	6	0	6		cluster_6065	0	2	2
cluster_1216	0	17	17		cluster_2905	6	0	6		cluster_6066	0	2	2
cluster_1218	16	0	16		cluster_2906	6	0	6		cluster_6067	0	2	2
cluster_1219	16	0	16		cluster_2907	6	0	6		cluster_6068	0	2	2
cluster_1220	16	0	16		cluster_2909	6	0	6		cluster_6069	0	2	2
cluster_1221	16	0	16		cluster_2910	6	0	6		cluster_6070	0	2	2
cluster_1222	16	0	16		cluster_2911	6	0	6		cluster_6071	0	2	2
cluster_1225	16	0	16		cluster_2912	6	0	6		cluster_6072	0	2	2
cluster_1226	16	0	16		cluster_2913	6	0	6		cluster_6073	0	2	2
cluster_1228	16	0	16		cluster_2914	6	0	6		cluster_6074	0	2	2
cluster_1233	16	0	16		cluster_2915	6	0	6		cluster_6075	0	2	2
cluster_1234	16	0	16		cluster_2916	6	0	6		cluster_6076	0	2	2
cluster_1236	16	0	16		cluster_2917	6	0	6		cluster_6077	0	2	2
cluster_1239	16	0	16		cluster_2922	6	0	6		cluster_6078	0	2	2
cluster_1249	16	0	16		cluster_2924	6	0	6		cluster_6079	0	2	2
cluster_1251	16	0	16		cluster_2927	6	0	6		cluster_6080	0	2	2
cluster_1252	16	0	16		cluster_2928	6	0	6		cluster_6081	0	2	2
cluster_1255	16	0	16		cluster_2932	6	0	6		cluster_6082	0	2	2
cluster_1257	16	0	16		cluster_2933	6	0	6		cluster_6083	0	2	2
cluster_1258	16	0	16		cluster_2934	6	0	6		cluster_6084	0	2	2
cluster_1262	16	0	16		cluster_2935	6	0	6		cluster_6085	0	2	2
cluster_1263	16	0	16		cluster_2936	6	0	6		cluster_6086	0	2	2
cluster_1264	16	0	16		cluster_2938	6	0	6		cluster_6087	0	2	2
cluster_1265	16	0	16		cluster_2940	6	0	6		cluster_6088	0	2	2
cluster_1266	16	0	16		cluster_2941	6	0	6		cluster_6089	0	2	2
cluster_1268	16	0	16		cluster_2944	6	0	6		cluster_6090	0	2	2
cluster_1271	16	0	16		cluster_2947	6	0	6		cluster_6091	0	2	2
cluster_1273	16	0	16		cluster_2948	6	0	6		cluster_6092	0	2	2
cluster_1275	16	0	16		cluster_2952	6	0	6		cluster_6093	0	2	2
cluster_1276	16	0	16		cluster_2953	6	0	6		cluster_6094	0	2	2
cluster_1279	16	0	16		cluster_2954	6	0	6		cluster_6095	0	2	2
cluster_1288	16	0	16		cluster_3041	6	0	6		cluster_6096	0	2	2
cluster_1289	16	0	16		cluster_3043	6	0	6		cluster_6097	0	2	2
cluster_1290	16	0	16		cluster_3044	6	0	6		cluster_6098	0	2	2
cluster_1291	16	0	16		cluster_3045	6	0	6		cluster_6099	0	2	2
cluster_1292	16	0	16		cluster_3046	6	0	6		cluster_6100	0	2	2
cluster_1294	16	0	16		cluster_3047	6	0	6		cluster_6101	0	2	2
cluster_1299	16	0	16		cluster_3048	6	0	6		cluster_6102	0	2	2
cluster_1300	16	0	16		cluster_3049	6	0	6		cluster_6103	0	2	2
cluster_1301	16	0	16		cluster_3050	6	0	6		cluster_6104	0	2	2
cluster_1303	16	0	16		cluster_3051	6	0	6		cluster_6105	0	2	2
cluster_1309	16	0	16		cluster_3052	6	0	6		cluster_6106	0	2	2
cluster_1313	16	0	16		cluster_3053	6	0	6		cluster_6107	0	2	2
cluster_1314	16	0	16		cluster_3054	6	0	6		cluster_6108	0	2	2
cluster_1318	16	0	16		cluster_3055	6	0	6		cluster_6109	0	2	2
cluster_1321	16	0	16		cluster_3056	6	0	6		cluster_6110	0	2	2
cluster_1328	16	0	16		cluster_3057	6	0	6		cluster_6111	0	2	2
cluster_1330	16	0	16		cluster_3058	6	0	6		cluster_6112	0	2	2
cluster_1331	16	0	16		cluster_3059	6	0	6		cluster_6113	0	2	2
cluster_1332	16	0	16		cluster_3060	6	0	6		cluster_6114	0	2	2
cluster_1333	16	0	16		cluster_3061	6	0	6		cluster_6115	0	2	2
cluster_1334	16	0	16		cluster_3062	6	0	6		cluster_6116	0	2	2
cluster_1335	16	0	16		cluster_3063	6	0	6		cluster_6117	0	2	2
cluster_1336	16	0	16		cluster_3064	6	0	6		cluster_6118	0	2	2
cluster_1229	15	1	16		cluster_3065	6	0	6		cluster_6119	0	2	2
cluster_1235	15	1	16		cluster_3066	6	0	6		cluster_6120	0	2	2
cluster_1237	15	1	16		cluster_3067	6	0	6		cluster_6121	0	2	2
cluster_1241	15	1	16		cluster_3068	6	0	6		cluster_6122	0	2	2
cluster_1245	15	1	16		cluster_3069	6	0	6		cluster_6123	0	2	2
cluster_1247	15	1	16		cluster_3070	6	0	6		cluster_6124	0	2	2
cluster_1248	15	1	16		cluster_3071	6	0	6		cluster_6125	0	2	2
cluster_1256	15	1	16		cluster_3072	6	0	6		cluster_6126	0	2	2
cluster_1259	15	1	16		cluster_3073	6	0	6		cluster_6127	0	2	2
cluster_1267	15	1	16		cluster_3074	6	0	6		cluster_6128	0	2	2
cluster_1270	15	1	16		cluster_3075	6	0	6		cluster_6129	0	2	2
cluster_1272	15	1	16		cluster_3076	6	0	6		cluster_6130	0	2	2
cluster_1274	15	1	16		cluster_3077	6	0	6		cluster_6131	0	2	2
cluster_1277	15	1	16		cluster_3078	6	0	6		cluster_6132	0	2	2
cluster_1278	15	1	16		cluster_3079	6	0	6		cluster_6133	0	2	2
cluster_1296	15	1	16		cluster_3080	6	0	6		cluster_6229	0	2	2
cluster_1298	15	1	16		cluster_3081	6	0	6		cluster_6230	0	2	2
cluster_1304	15	1	16		cluster_3082	6	0	6		cluster_6231	0	2	2
cluster_1307	15	1	16		cluster_3083	6	0	6		cluster_6232	0	2	2
cluster_1308	15	1	16		cluster_3084	6	0	6		cluster_6233	0	2	2
cluster_1311	15	1	16		cluster_3085	5	0	5		cluster_6234	0	2	2
cluster_1323	15	1	16		cluster_3086	5	0	5		cluster_6235	0	2	2
cluster_1329	15	1	16		cluster_3087	5	0	5		cluster_6236	0	2	2
cluster_1223	14	2	16		cluster_3088	5	0	5		cluster_6237	0	2	2
cluster_1224	14	2	16		cluster_3089	5	0	5		cluster_6238	0	2	2
cluster_1231	14	2	16		cluster_3090	5	0	5		cluster_6239	0	2	2
cluster_1232	14	2	16		cluster_3091	5	0	5		cluster_6240	0	2	2
cluster_1238	14	2	16		cluster_3092	5	0	5		cluster_6241	0	2	2
cluster_1240	14	2	16		cluster_3093	5	0	5		cluster_6242	0	2	2
cluster_1242	14	2	16		cluster_3094	5	0	5		cluster_6243	0	2	2
cluster_1254	14	2	16		cluster_3095	5	0	5		cluster_6244	0	2	2
cluster_1280	14	2	16		cluster_3096	5	0	5		cluster_6245	0	2	2
cluster_1281	14	2	16		cluster_3100	5	0	5		cluster_6246	0	2	2
cluster_1282	14	2	16		cluster_3102	5	0	5		cluster_6247	0	2	2
cluster_1284	14	2	16		cluster_3103	5	0	5		cluster_6248	0	2	2
cluster_1285	14	2	16		cluster_3104	5	0	5		cluster_6249	0	2	2
cluster_1293	14	2	16		cluster_3105	5	0	5		cluster_6250	0	2	2
cluster_1295	14	2	16		cluster_3106	5	0	5		cluster_6251	0	2	2
cluster_1302	14	2	16		cluster_3107	5	0	5		cluster_6252	0	2	2
cluster_1306	14	2	16		cluster_3108	5	0	5		cluster_6253	0	2	2
cluster_1310	14	2	16		cluster_3109	5	0	5		cluster_6254	0	2	2
cluster_1312	14	2	16		cluster_3110	5	0	5		cluster_6255	0	2	2
cluster_1316	14	2	16		cluster_3111	5	0	5		cluster_6256	0	2	2
cluster_1319	14	2	16		cluster_3112	5	0	5		cluster_6257	0	2	2
cluster_1326	14	2	16		cluster_3113	5	0	5		cluster_6258	0	2	2
cluster_1227	13	3	16		cluster_3114	5	0	5		cluster_6259	0	2	2
cluster_1243	13	3	16		cluster_3115	5	0	5		cluster_6260	0	2	2
cluster_1261	13	3	16		cluster_3117	5	0	5		cluster_6261	0	2	2
cluster_1283	13	3	16		cluster_3119	5	0	5		cluster_6262	0	2	2
cluster_1286	13	3	16		cluster_3123	5	0	5		cluster_6263	0	2	2
cluster_1315	13	3	16		cluster_3124	5	0	5		cluster_6264	0	2	2
cluster_1349	13	3	16		cluster_3125	5	0	5		cluster_6265	0	2	2
cluster_1250	12	4	16		cluster_3126	5	0	5		cluster_6266	0	2	2
cluster_1269	12	4	16		cluster_3127	5	0	5		cluster_6267	0	2	2
cluster_1287	12	4	16		cluster_3129	5	0	5		cluster_6268	0	2	2
cluster_1297	12	4	16		cluster_3130	5	0	5		cluster_6269	0	2	2
cluster_1305	12	4	16		cluster_3131	5	0	5		cluster_6270	0	2	2
cluster_1317	12	4	16		cluster_3133	5	0	5		cluster_6271	0	2	2
cluster_1320	12	4	16		cluster_3134	5	0	5		cluster_6272	0	2	2
cluster_1230	11	5	16		cluster_3135	5	0	5		cluster_6273	0	2	2
cluster_1246	11	5	16		cluster_3136	5	0	5		cluster_6274	0	2	2
cluster_1253	11	5	16		cluster_3137	5	0	5		cluster_6275	0	2	2
cluster_1322	11	5	16		cluster_3138	5	0	5		cluster_6276	0	2	2
cluster_1260	9	7	16		cluster_3139	5	0	5		cluster_6277	0	2	2
cluster_1348	7	9	16		cluster_3140	5	0	5		cluster_6278	0	2	2
cluster_1344	6	10	16		cluster_3141	5	0	5		cluster_6279	0	2	2
cluster_1327	5	11	16		cluster_3142	5	0	5		cluster_6280	0	2	2
cluster_1244	3	13	16		cluster_3143	5	0	5		cluster_6281	0	2	2
cluster_1347	2	14	16		cluster_3144	5	0	5		cluster_6282	0	2	2
cluster_1324	1	15	16		cluster_3145	5	0	5		cluster_6283	0	2	2
cluster_1325	1	15	16		cluster_3146	5	0	5		cluster_6284	0	2	2
cluster_1337	0	16	16		cluster_3148	5	0	5		cluster_6285	0	2	2
cluster_1338	0	16	16		cluster_3149	5	0	5		cluster_6286	0	2	2
cluster_1339	0	16	16		cluster_3150	5	0	5		cluster_6287	0	2	2
cluster_1340	0	16	16		cluster_3151	5	0	5		cluster_6288	0	2	2
cluster_1341	0	16	16		cluster_3153	5	0	5		cluster_6289	0	2	2
cluster_1342	0	16	16		cluster_3154	5	0	5		cluster_6290	0	2	2
cluster_1343	0	16	16		cluster_3155	5	0	5		cluster_6291	0	2	2
cluster_1345	0	16	16		cluster_3157	5	0	5		cluster_6292	0	2	2
cluster_1346	0	16	16		cluster_3158	5	0	5		cluster_6293	0	2	2
cluster_1350	15	0	15		cluster_3159	5	0	5		cluster_6294	0	2	2
cluster_1351	15	0	15		cluster_3160	5	0	5		cluster_6295	0	2	2
cluster_1357	15	0	15		cluster_3162	5	0	5		cluster_6296	0	2	2
cluster_1358	15	0	15		cluster_3163	5	0	5		cluster_6297	0	2	2
cluster_1359	15	0	15		cluster_3165	5	0	5		cluster_6298	0	2	2
cluster_1362	15	0	15		cluster_3166	5	0	5		cluster_6299	0	2	2
cluster_1363	15	0	15		cluster_3167	5	0	5		cluster_6300	0	2	2
cluster_1367	15	0	15		cluster_3168	5	0	5		cluster_6301	0	2	2
cluster_1371	15	0	15		cluster_3169	5	0	5		cluster_6302	0	2	2
cluster_1372	15	0	15		cluster_3170	5	0	5		cluster_6303	0	2	2
cluster_1375	15	0	15		cluster_3171	5	0	5		cluster_6304	0	2	2
cluster_1381	15	0	15		cluster_3172	5	0	5		cluster_6305	0	2	2
cluster_1384	15	0	15		cluster_3173	5	0	5		cluster_6306	0	2	2
cluster_1385	15	0	15		cluster_3174	5	0	5		cluster_6307	0	2	2
cluster_1386	15	0	15		cluster_3175	5	0	5		cluster_6308	0	2	2
cluster_1388	15	0	15		cluster_3177	5	0	5		cluster_6309	0	2	2
cluster_1393	15	0	15		cluster_3178	5	0	5		cluster_6310	0	2	2
cluster_1397	15	0	15		cluster_3179	5	0	5		cluster_6311	0	2	2
cluster_1398	15	0	15		cluster_3180	5	0	5		cluster_6312	0	2	2
cluster_1402	15	0	15		cluster_3181	5	0	5		cluster_6313	0	2	2
cluster_1403	15	0	15		cluster_3182	5	0	5		cluster_6314	0	2	2
cluster_1404	15	0	15		cluster_3183	5	0	5		cluster_6315	0	2	2
cluster_1405	15	0	15		cluster_3184	5	0	5		cluster_6316	0	2	2
cluster_1406	15	0	15		cluster_3186	5	0	5		cluster_6317	0	2	2
cluster_1408	15	0	15		cluster_3187	5	0	5		cluster_6318	0	2	2
cluster_1409	15	0	15		cluster_3188	5	0	5		cluster_6319	0	2	2
cluster_1410	15	0	15		cluster_3189	5	0	5		cluster_6320	0	2	2
cluster_1411	15	0	15		cluster_3190	5	0	5		cluster_6321	0	2	2
cluster_1413	15	0	15		cluster_3191	5	0	5		cluster_6322	0	2	2
cluster_1414	15	0	15		cluster_3192	5	0	5		cluster_6323	0	2	2
cluster_1415	15	0	15		cluster_3193	5	0	5		cluster_6324	0	2	2
cluster_1417	15	0	15		cluster_3194	5	0	5		cluster_6325	0	2	2
cluster_1419	15	0	15		cluster_3195	5	0	5		cluster_6326	0	2	2
cluster_1420	15	0	15		cluster_3196	5	0	5		cluster_6327	0	2	2
cluster_1424	15	0	15		cluster_3197	5	0	5		cluster_6328	0	2	2
cluster_1425	15	0	15		cluster_3198	5	0	5		cluster_6329	0	2	2
cluster_1428	15	0	15		cluster_3199	5	0	5		cluster_6330	0	2	2
cluster_1430	15	0	15		cluster_3200	5	0	5		cluster_6331	0	2	2
cluster_1431	15	0	15		cluster_3205	5	0	5		cluster_6332	0	2	2
cluster_1432	15	0	15		cluster_3208	5	0	5		cluster_6333	0	2	2
cluster_1433	15	0	15		cluster_3209	5	0	5		cluster_6334	0	2	2
cluster_1435	15	0	15		cluster_3211	5	0	5		cluster_6335	0	2	2
cluster_1436	15	0	15		cluster_3212	5	0	5		cluster_6336	0	2	2
cluster_1440	15	0	15		cluster_3214	5	0	5		cluster_6337	0	2	2
cluster_1441	15	0	15		cluster_3215	5	0	5		cluster_6338	0	2	2
cluster_1449	15	0	15		cluster_3216	5	0	5		cluster_6339	0	2	2
cluster_1453	15	0	15		cluster_3218	5	0	5		cluster_6340	0	2	2
cluster_1456	15	0	15		cluster_3219	5	0	5		cluster_6341	0	2	2
cluster_1458	15	0	15		cluster_3221	5	0	5		cluster_6342	0	2	2
cluster_1459	15	0	15		cluster_3222	5	0	5		cluster_6343	0	2	2
cluster_1460	15	0	15		cluster_3223	5	0	5		cluster_6344	0	2	2
cluster_1463	15	0	15		cluster_3224	5	0	5		cluster_6345	0	2	2
cluster_1465	15	0	15		cluster_3226	5	0	5		cluster_6346	0	2	2
cluster_1466	15	0	15		cluster_3227	5	0	5		cluster_6347	0	2	2
cluster_1467	15	0	15		cluster_3229	5	0	5		cluster_6348	0	2	2
cluster_1470	15	0	15		cluster_3230	5	0	5		cluster_6349	0	2	2
cluster_1472	15	0	15		cluster_3232	5	0	5		cluster_6350	0	2	2
cluster_1474	15	0	15		cluster_3233	5	0	5		cluster_6351	0	2	2
cluster_1352	14	1	15		cluster_3235	5	0	5		cluster_6352	0	2	2
cluster_1360	14	1	15		cluster_3237	5	0	5		cluster_6353	0	2	2
cluster_1361	14	1	15		cluster_3238	5	0	5		cluster_6354	0	2	2
cluster_1364	14	1	15		cluster_3239	5	0	5		cluster_6355	0	2	2
cluster_1366	14	1	15		cluster_3240	5	0	5		cluster_6356	0	2	2
cluster_1368	14	1	15		cluster_3241	5	0	5		cluster_6357	0	2	2
cluster_1370	14	1	15		cluster_3244	5	0	5		cluster_6358	0	2	2
cluster_1373	14	1	15		cluster_3245	5	0	5		cluster_6359	0	2	2
cluster_1377	14	1	15		cluster_3246	5	0	5		cluster_6360	0	2	2
cluster_1378	14	1	15		cluster_3247	5	0	5		cluster_6361	0	2	2
cluster_1380	14	1	15		cluster_3248	5	0	5		cluster_6362	0	2	2
cluster_1387	14	1	15		cluster_3249	5	0	5		cluster_6363	0	2	2
cluster_1389	14	1	15		cluster_3250	5	0	5		cluster_6364	0	2	2
cluster_1391	14	1	15		cluster_3252	5	0	5		cluster_6365	0	2	2
cluster_1392	14	1	15		cluster_3254	5	0	5		cluster_6366	0	2	2
cluster_1394	14	1	15		cluster_3255	5	0	5		cluster_6367	0	2	2
cluster_1396	14	1	15		cluster_3256	5	0	5		cluster_6368	0	2	2
cluster_1400	14	1	15		cluster_3257	5	0	5		cluster_6369	0	2	2
cluster_1401	14	1	15		cluster_3258	5	0	5		cluster_6370	0	2	2
cluster_1412	14	1	15		cluster_3259	5	0	5		cluster_6371	0	2	2
cluster_1416	14	1	15		cluster_3260	5	0	5		cluster_6372	0	2	2
cluster_1422	14	1	15		cluster_3261	5	0	5		cluster_6373	0	2	2
cluster_1423	14	1	15		cluster_3262	5	0	5		cluster_6374	0	2	2
cluster_1427	14	1	15		cluster_3267	5	0	5		cluster_6375	0	2	2
cluster_1434	14	1	15		cluster_3268	5	0	5		cluster_6376	0	2	2
cluster_1439	14	1	15		cluster_3269	5	0	5		cluster_6377	0	2	2
cluster_1443	14	1	15		cluster_3271	5	0	5		cluster_6378	0	2	2
cluster_1444	14	1	15		cluster_3272	5	0	5		cluster_6379	0	2	2
cluster_1448	14	1	15		cluster_3276	5	0	5		cluster_6380	0	2	2
cluster_1452	14	1	15		cluster_3277	5	0	5		cluster_6381	0	2	2
cluster_1455	14	1	15		cluster_3357	5	0	5		cluster_6382	0	2	2
cluster_1457	14	1	15		cluster_3399	5	0	5		cluster_6383	0	2	2
cluster_1464	14	1	15		cluster_3400	5	0	5		cluster_6384	0	2	2
cluster_1471	14	1	15		cluster_3401	5	0	5		cluster_6385	0	2	2
cluster_1354	13	2	15		cluster_3402	5	0	5		cluster_6386	0	2	2
cluster_1379	13	2	15		cluster_3403	5	0	5		cluster_6387	0	2	2
cluster_1382	13	2	15		cluster_3404	5	0	5		cluster_6388	0	2	2
cluster_1383	13	2	15		cluster_3405	5	0	5		cluster_6389	0	2	2
cluster_1395	13	2	15		cluster_3406	5	0	5		cluster_6390	0	2	2
cluster_1399	13	2	15		cluster_3407	5	0	5		cluster_6391	0	2	2
cluster_1407	13	2	15		cluster_3408	5	0	5		cluster_6392	0	2	2
cluster_1429	13	2	15		cluster_3409	5	0	5		cluster_6393	0	2	2
cluster_1437	13	2	15		cluster_3410	5	0	5		cluster_6394	0	2	2
cluster_1438	13	2	15		cluster_3411	5	0	5		cluster_6395	0	2	2
cluster_1442	13	2	15		cluster_3412	5	0	5		cluster_6396	0	2	2
cluster_1446	13	2	15		cluster_3413	5	0	5		cluster_7317	0	2	2
cluster_1451	13	2	15		cluster_3414	5	0	5		cluster_7318	0	2	2
cluster_1461	13	2	15		cluster_3415	5	0	5		cluster_7319	0	2	2
cluster_1468	13	2	15		cluster_3416	5	0	5		cluster_7320	0	2	2
cluster_1469	13	2	15		cluster_3417	5	0	5		cluster_7321	0	2	2
cluster_1355	12	3	15		cluster_3418	5	0	5
cluster_1356	12	3	15		cluster_3419	5	0	5
cluster_1374	12	3	15		cluster_3420	5	0	5
cluster_1426	12	3	15		cluster_3421	5	0	5
cluster_1445	12	3	15		cluster_3422	5	0	5
cluster_1447	12	3	15		cluster_3423	5	0	5
cluster_1450	12	3	15		cluster_3424	5	0	5
cluster_1462	12	3	15		cluster_3425	5	0	5
cluster_1473	12	3	15		cluster_3427	5	0	5
cluster_1353	11	4	15		cluster_3428	5	0	5
cluster_1369	11	4	15		cluster_3429	5	0	5
cluster_1376	11	4	15		cluster_3430	5	0	5
cluster_1418	11	4	15		cluster_3431	5	0	5
cluster_1421	11	4	15		cluster_3432	5	0	5
cluster_1475	11	4	15		cluster_3433	5	0	5
cluster_1365	3	12	15		cluster_3434	5	0	5
cluster_1390	3	12	15		cluster_3435	5	0	5
cluster_1485	1	14	15		cluster_3436	5	0	5
cluster_1454	0	15	15		cluster_3437	5	0	5
cluster_1476	0	15	15		cluster_3438	5	0	5
cluster_1477	0	15	15		cluster_3439	5	0	5
cluster_1478	0	15	15		cluster_3440	5	0	5
cluster_1479	0	15	15		cluster_3441	5	0	5
cluster_1480	0	15	15		cluster_3442	5	0	5
cluster_1481	0	15	15		cluster_3443	5	0	5
cluster_1482	0	15	15		cluster_3444	5	0	5
cluster_1483	0	15	15		cluster_3445	5	0	5
cluster_1484	0	15	15		cluster_3446	5	0	5
cluster_1486	0	15	15		cluster_3447	5	0	5
cluster_1487	0	15	15		cluster_3448	5	0	5
cluster_1489	14	0	14		cluster_3449	5	0	5
cluster_1490	14	0	14		cluster_3450	5	0	5
cluster_1495	14	0	14		cluster_3451	5	0	5
cluster_1496	14	0	14		cluster_3452	5	0	5
cluster_1499	14	0	14		cluster_3453	5	0	5
cluster_1500	14	0	14		cluster_3454	5	0	5
cluster_1502	14	0	14		cluster_3455	5	0	5
cluster_1506	14	0	14		cluster_3456	5	0	5
cluster_1507	14	0	14		cluster_3457	5	0	5
cluster_1508	14	0	14		cluster_3458	5	0	5
cluster_1513	14	0	14		cluster_3459	5	0	5
cluster_1514	14	0	14		cluster_3460	5	0	5
cluster_1515	14	0	14		cluster_3461	5	0	5
cluster_1517	14	0	14		cluster_3462	4	0	4
cluster_1519	14	0	14		cluster_3463	4	0	4
cluster_1523	14	0	14		cluster_3464	4	0	4
cluster_1525	14	0	14		cluster_3465	4	0	4
cluster_1528	14	0	14		cluster_3467	4	0	4
cluster_1529	14	0	14		cluster_3468	4	0	4
cluster_1531	14	0	14		cluster_3469	4	0	4
cluster_1532	14	0	14		cluster_3470	4	0	4
cluster_1533	14	0	14		cluster_3471	4	0	4
cluster_1535	14	0	14		cluster_3472	4	0	4
cluster_1537	14	0	14		cluster_3473	4	0	4
cluster_1538	14	0	14		cluster_3474	4	0	4
cluster_1540	14	0	14		cluster_3476	4	0	4
cluster_1544	14	0	14		cluster_3477	4	0	4
cluster_1549	14	0	14		cluster_3478	4	0	4
cluster_1558	14	0	14		cluster_3479	4	0	4
cluster_1560	14	0	14		cluster_3480	4	0	4
cluster_1562	14	0	14		cluster_3481	4	0	4
cluster_1563	14	0	14		cluster_3482	4	0	4
cluster_1564	14	0	14		cluster_3483	4	0	4
cluster_1568	14	0	14		cluster_3484	4	0	4
cluster_1570	14	0	14		cluster_3485	4	0	4
cluster_1572	14	0	14		cluster_3486	4	0	4
cluster_1574	14	0	14		cluster_3487	4	0	4
cluster_1577	14	0	14		cluster_3488	4	0	4
cluster_1580	14	0	14		cluster_3489	4	0	4
cluster_1582	14	0	14		cluster_3490	4	0	4
cluster_1584	14	0	14		cluster_3491	4	0	4
cluster_1589	14	0	14		cluster_3492	4	0	4
cluster_1591	14	0	14		cluster_3493	4	0	4
cluster_1597	14	0	14		cluster_3494	4	0	4
cluster_1599	14	0	14		cluster_3495	4	0	4
cluster_1604	14	0	14		cluster_3496	4	0	4
cluster_1608	14	0	14		cluster_3497	4	0	4
cluster_1610	14	0	14		cluster_3498	4	0	4
cluster_1622	14	0	14		cluster_3499	4	0	4
cluster_1488	13	1	14		cluster_3500	4	0	4
cluster_1498	13	1	14		cluster_3504	4	0	4
cluster_1501	13	1	14		cluster_3505	4	0	4
cluster_1505	13	1	14		cluster_3506	4	0	4
cluster_1509	13	1	14		cluster_3507	4	0	4
cluster_1510	13	1	14		cluster_3508	4	0	4
cluster_1511	13	1	14		cluster_3509	4	0	4
cluster_1516	13	1	14		cluster_3510	4	0	4
cluster_1518	13	1	14		cluster_3511	4	0	4
cluster_1520	13	1	14		cluster_3512	4	0	4
cluster_1521	13	1	14		cluster_3513	4	0	4
cluster_1522	13	1	14		cluster_3514	4	0	4
cluster_1524	13	1	14		cluster_3515	4	0	4
cluster_1530	13	1	14		cluster_3516	4	0	4
cluster_1539	13	1	14		cluster_3517	4	0	4
cluster_1541	13	1	14		cluster_3519	4	0	4
cluster_1545	13	1	14		cluster_3520	4	0	4
cluster_1546	13	1	14		cluster_3521	4	0	4
cluster_1547	13	1	14		cluster_3522	4	0	4
cluster_1550	13	1	14		cluster_3524	4	0	4
cluster_1551	13	1	14		cluster_3525	4	0	4
cluster_1552	13	1	14		cluster_3526	4	0	4
cluster_1553	13	1	14		cluster_3527	4	0	4
cluster_1555	13	1	14		cluster_3528	4	0	4
cluster_1556	13	1	14		cluster_3529	4	0	4
cluster_1557	13	1	14		cluster_3530	4	0	4
cluster_1559	13	1	14		cluster_3531	4	0	4
cluster_1566	13	1	14		cluster_3532	4	0	4
cluster_1567	13	1	14		cluster_3533	4	0	4
cluster_1569	13	1	14		cluster_3534	4	0	4
cluster_1571	13	1	14		cluster_3535	4	0	4
cluster_1575	13	1	14		cluster_3536	4	0	4
cluster_1576	13	1	14		cluster_3537	4	0	4
cluster_1578	13	1	14		cluster_3538	4	0	4
cluster_1579	13	1	14		cluster_3539	4	0	4
cluster_1581	13	1	14		cluster_3540	4	0	4
cluster_1585	13	1	14		cluster_3541	4	0	4
cluster_1587	13	1	14		cluster_3542	4	0	4
cluster_1588	13	1	14		cluster_3544	4	0	4
cluster_1590	13	1	14		cluster_3545	4	0	4
cluster_1593	13	1	14		cluster_3547	4	0	4
cluster_1594	13	1	14		cluster_3548	4	0	4
cluster_1595	13	1	14		cluster_3549	4	0	4
cluster_1600	13	1	14		cluster_3550	4	0	4
cluster_1602	13	1	14		cluster_3551	4	0	4
cluster_1605	13	1	14		cluster_3552	4	0	4
cluster_1606	13	1	14		cluster_3556	4	0	4
cluster_1609	13	1	14		cluster_3557	4	0	4
cluster_1611	13	1	14		cluster_3558	4	0	4
cluster_1492	12	2	14		cluster_3559	4	0	4
cluster_1494	12	2	14		cluster_3560	4	0	4
cluster_1503	12	2	14		cluster_3561	4	0	4
cluster_1504	12	2	14		cluster_3563	4	0	4
cluster_1512	12	2	14		cluster_3564	4	0	4
cluster_1527	12	2	14		cluster_3565	4	0	4
cluster_1536	12	2	14		cluster_3566	4	0	4
cluster_1542	12	2	14		cluster_3567	4	0	4
cluster_1543	12	2	14		cluster_3569	4	0	4
cluster_1548	12	2	14		cluster_3571	4	0	4
cluster_1554	12	2	14		cluster_3572	4	0	4
cluster_1561	12	2	14		cluster_3574	4	0	4
cluster_1573	12	2	14		cluster_3575	4	0	4
cluster_1586	12	2	14		cluster_3576	4	0	4
cluster_1596	12	2	14		cluster_3577	4	0	4
cluster_1598	12	2	14		cluster_3579	4	0	4
cluster_1612	12	2	14		cluster_3580	4	0	4
cluster_1491	11	3	14		cluster_3581	4	0	4
cluster_1493	11	3	14		cluster_3582	4	0	4
cluster_1497	11	3	14		cluster_3583	4	0	4
cluster_1534	11	3	14		cluster_3584	4	0	4
cluster_1565	11	3	14		cluster_3585	4	0	4
cluster_1583	11	3	14		cluster_3586	4	0	4
cluster_1592	11	3	14		cluster_3587	4	0	4
cluster_1603	10	4	14		cluster_3588	4	0	4
cluster_1617	10	4	14		cluster_3589	4	0	4
cluster_1607	9	5	14		cluster_3590	4	0	4
cluster_1526	3	11	14		cluster_3591	4	0	4
cluster_1601	3	11	14		cluster_3592	4	0	4
cluster_1613	0	14	14		cluster_3593	4	0	4
cluster_1614	0	14	14		cluster_3594	4	0	4
cluster_1615	0	14	14		cluster_3595	4	0	4
cluster_1616	0	14	14		cluster_3596	4	0	4
cluster_1618	0	14	14		cluster_3597	4	0	4
cluster_1619	0	14	14		cluster_3598	4	0	4
cluster_1620	0	14	14		cluster_3599	4	0	4
cluster_1621	0	14	14		cluster_3600	4	0	4
cluster_1626	13	0	13		cluster_3601	4	0	4
cluster_1634	13	0	13		cluster_3602	4	0	4
cluster_1635	13	0	13		cluster_3603	4	0	4
cluster_1636	13	0	13		cluster_3613	4	0	4
cluster_1637	13	0	13		cluster_3614	4	0	4
cluster_1638	13	0	13		cluster_3615	4	0	4
cluster_1639	13	0	13		cluster_3616	4	0	4
cluster_1640	13	0	13		cluster_3618	4	0	4
cluster_1641	13	0	13		cluster_3619	4	0	4
cluster_1645	13	0	13		cluster_3620	4	0	4
cluster_1646	13	0	13		cluster_3621	4	0	4
cluster_1648	13	0	13		cluster_3622	4	0	4
cluster_1652	13	0	13		cluster_3623	4	0	4
cluster_1653	13	0	13		cluster_3624	4	0	4
cluster_1654	13	0	13		cluster_3625	4	0	4
cluster_1657	13	0	13		cluster_3626	4	0	4
cluster_1658	13	0	13		cluster_3627	4	0	4
cluster_1659	13	0	13		cluster_3628	4	0	4
cluster_1660	13	0	13		cluster_3631	4	0	4
cluster_1661	13	0	13		cluster_3632	4	0	4
cluster_1664	13	0	13		cluster_3633	4	0	4
cluster_1665	13	0	13		cluster_3634	4	0	4
cluster_1667	13	0	13		cluster_3635	4	0	4
cluster_1668	13	0	13		cluster_3636	4	0	4
cluster_1670	13	0	13		cluster_3637	4	0	4
cluster_1671	13	0	13		cluster_3638	4	0	4
cluster_1672	13	0	13		cluster_3639	4	0	4
cluster_1675	13	0	13		cluster_3641	4	0	4
cluster_1677	13	0	13		cluster_3642	4	0	4
cluster_1679	13	0	13		cluster_3643	4	0	4
cluster_1680	13	0	13		cluster_3644	4	0	4
cluster_1681	13	0	13		cluster_3645	4	0	4
cluster_1682	13	0	13		cluster_3646	4	0	4
cluster_1683	13	0	13		cluster_3647	4	0	4
cluster_1686	13	0	13		cluster_3648	4	0	4
cluster_1687	13	0	13		cluster_3649	4	0	4
cluster_1688	13	0	13		cluster_3650	4	0	4
cluster_1689	13	0	13		cluster_3651	4	0	4
cluster_1690	13	0	13		cluster_3652	4	0	4
cluster_1692	13	0	13		cluster_3654	4	0	4
cluster_1697	13	0	13		cluster_3655	4	0	4
cluster_1700	13	0	13		cluster_3656	4	0	4
cluster_1701	13	0	13		cluster_3657	4	0	4
cluster_1702	13	0	13		cluster_3658	4	0	4
cluster_1706	13	0	13		cluster_3659	4	0	4
cluster_1710	13	0	13		cluster_3660	4	0	4
cluster_1711	13	0	13		cluster_3661	4	0	4
cluster_1713	13	0	13		cluster_3662	4	0	4
cluster_1719	13	0	13		cluster_3665	4	0	4
cluster_1724	13	0	13		cluster_3666	4	0	4
cluster_1726	13	0	13		cluster_3667	4	0	4
cluster_1729	13	0	13		cluster_3668	4	0	4
cluster_1731	13	0	13		cluster_3669	4	0	4
cluster_1733	13	0	13		cluster_3670	4	0	4
cluster_1734	13	0	13		cluster_3671	4	0	4
cluster_1735	13	0	13		cluster_3672	4	0	4
cluster_1736	13	0	13		cluster_3673	4	0	4
cluster_1744	13	0	13		cluster_3674	4	0	4
cluster_1745	13	0	13		cluster_3675	4	0	4
cluster_1746	13	0	13		cluster_3676	4	0	4
cluster_1750	13	0	13		cluster_3678	4	0	4
cluster_1766	13	0	13		cluster_3679	4	0	4
cluster_1767	13	0	13		cluster_3680	4	0	4
cluster_1768	13	0	13		cluster_3681	4	0	4
cluster_1769	13	0	13		cluster_3682	4	0	4
cluster_1770	13	0	13		cluster_3683	4	0	4
cluster_1623	12	1	13		cluster_3684	4	0	4
cluster_1625	12	1	13		cluster_3685	4	0	4
cluster_1627	12	1	13		cluster_3686	4	0	4
cluster_1628	12	1	13		cluster_3687	4	0	4
cluster_1629	12	1	13		cluster_3688	4	0	4
cluster_1631	12	1	13		cluster_3689	4	0	4
cluster_1632	12	1	13		cluster_3692	4	0	4
cluster_1633	12	1	13		cluster_3693	4	0	4
cluster_1642	12	1	13		cluster_3694	4	0	4
cluster_1647	12	1	13		cluster_3695	4	0	4
cluster_1649	12	1	13		cluster_3696	4	0	4
cluster_1651	12	1	13		cluster_3697	4	0	4
cluster_1655	12	1	13		cluster_3698	4	0	4
cluster_1656	12	1	13		cluster_3699	4	0	4
cluster_1662	12	1	13		cluster_3700	4	0	4
cluster_1674	12	1	13		cluster_3707	4	0	4
cluster_1676	12	1	13		cluster_3708	4	0	4
cluster_1678	12	1	13		cluster_3709	4	0	4
cluster_1685	12	1	13		cluster_3710	4	0	4
cluster_1691	12	1	13		cluster_3711	4	0	4
cluster_1693	12	1	13		cluster_3886	4	0	4
cluster_1695	12	1	13		cluster_3898	4	0	4
cluster_1696	12	1	13		cluster_3899	4	0	4
cluster_1698	12	1	13		cluster_3900	4	0	4
cluster_1699	12	1	13		cluster_3901	4	0	4
cluster_1703	12	1	13		cluster_3902	4	0	4
cluster_1704	12	1	13		cluster_3903	4	0	4
cluster_1709	12	1	13		cluster_3904	4	0	4
cluster_1712	12	1	13		cluster_3905	4	0	4
cluster_1714	12	1	13		cluster_3907	4	0	4
cluster_1715	12	1	13		cluster_3908	4	0	4
cluster_1716	12	1	13		cluster_3909	4	0	4
cluster_1718	12	1	13		cluster_3910	4	0	4
cluster_1721	12	1	13		cluster_3911	4	0	4
cluster_1722	12	1	13		cluster_3912	4	0	4
cluster_1723	12	1	13		cluster_3913	4	0	4
cluster_1727	12	1	13		cluster_3914	4	0	4
cluster_1737	12	1	13		cluster_3915	4	0	4
cluster_1738	12	1	13		cluster_3916	4	0	4
cluster_1739	12	1	13		cluster_3917	4	0	4
cluster_1742	12	1	13		cluster_3918	4	0	4
cluster_1749	12	1	13		cluster_3919	4	0	4
cluster_1630	11	2	13		cluster_3920	4	0	4
cluster_1644	11	2	13		cluster_3921	4	0	4
cluster_1663	11	2	13		cluster_3922	4	0	4
cluster_1673	11	2	13		cluster_3923	4	0	4
cluster_1708	11	2	13		cluster_3924	4	0	4
cluster_1720	11	2	13		cluster_3925	4	0	4
cluster_1728	11	2	13		cluster_3926	4	0	4
cluster_1732	11	2	13		cluster_3927	4	0	4
cluster_1740	11	2	13		cluster_3928	4	0	4
cluster_1765	11	2	13		cluster_3929	4	0	4
cluster_1624	10	3	13		cluster_3930	4	0	4
cluster_1666	10	3	13		cluster_3931	4	0	4
cluster_1669	10	3	13		cluster_3932	4	0	4
cluster_1684	10	3	13		cluster_3933	4	0	4
cluster_1705	10	3	13		cluster_3934	4	0	4
cluster_1725	10	3	13		cluster_3935	4	0	4
cluster_1730	10	3	13		cluster_3936	4	0	4
cluster_1743	10	3	13		cluster_3937	4	0	4
cluster_1650	9	4	13		cluster_3938	4	0	4
cluster_1694	9	4	13		cluster_3939	4	0	4
cluster_1707	9	4	13		cluster_3940	4	0	4
cluster_1748	9	4	13		cluster_3941	4	0	4
cluster_1741	8	5	13		cluster_3942	4	0	4
cluster_1643	7	6	13		cluster_3943	4	0	4
cluster_1754	2	11	13		cluster_3944	4	0	4
cluster_1763	1	12	13		cluster_3945	4	0	4
cluster_1717	0	13	13		cluster_3946	4	0	4
cluster_1747	0	13	13		cluster_3947	4	0	4
cluster_1751	0	13	13		cluster_3948	4	0	4
cluster_1752	0	13	13		cluster_3949	4	0	4
cluster_1753	0	13	13		cluster_3950	4	0	4
cluster_1755	0	13	13		cluster_3951	4	0	4
cluster_1756	0	13	13		cluster_3952	4	0	4
cluster_1757	0	13	13		cluster_3953	4	0	4
cluster_1758	0	13	13		cluster_3954	4	0	4
cluster_1759	0	13	13		cluster_3955	4	0	4
cluster_1760	0	13	13		cluster_3956	4	0	4
cluster_1761	0	13	13		cluster_3957	4	0	4
cluster_1762	0	13	13		cluster_3958	4	0	4
cluster_1764	0	13	13		cluster_3959	4	0	4
cluster_1771	12	0	12		cluster_3960	4	0	4
cluster_1772	12	0	12		cluster_3961	4	0	4
cluster_1773	12	0	12		cluster_3962	4	0	4
cluster_1780	12	0	12		cluster_3963	4	0	4
cluster_1781	12	0	12		cluster_3964	4	0	4
cluster_1785	12	0	12		cluster_3965	4	0	4
cluster_1789	12	0	12		cluster_3966	4	0	4
cluster_1795	12	0	12		cluster_3967	4	0	4
cluster_1796	12	0	12		cluster_3968	4	0	4
cluster_1798	12	0	12		cluster_3969	4	0	4
cluster_1799	12	0	12		cluster_3970	4	0	4
cluster_1800	12	0	12		cluster_3971	4	0	4
cluster_1804	12	0	12		cluster_3972	4	0	4
cluster_1805	12	0	12		cluster_3973	4	0	4
cluster_1807	12	0	12		cluster_3974	4	0	4
cluster_1809	12	0	12		cluster_3975	4	0	4
cluster_1811	12	0	12		cluster_3976	4	0	4
cluster_1812	12	0	12		cluster_3977	4	0	4
cluster_1814	12	0	12		cluster_3978	4	0	4
cluster_1816	12	0	12		cluster_3979	4	0	4
cluster_1817	12	0	12		cluster_3980	4	0	4
cluster_1818	12	0	12		cluster_3981	4	0	4
cluster_1819	12	0	12		cluster_3982	4	0	4
cluster_1820	12	0	12		cluster_3983	4	0	4
cluster_1821	12	0	12		cluster_3984	4	0	4
cluster_1822	12	0	12		cluster_3985	4	0	4
cluster_1825	12	0	12		cluster_3986	4	0	4
cluster_1827	12	0	12		cluster_3987	4	0	4
cluster_1830	12	0	12		cluster_3988	4	0	4
cluster_1833	12	0	12		cluster_3989	4	0	4
cluster_1834	12	0	12		cluster_3990	4	0	4
cluster_1835	12	0	12		cluster_3991	4	0	4
cluster_1837	12	0	12		cluster_3992	4	0	4
cluster_1839	12	0	12		cluster_3993	4	0	4
cluster_1840	12	0	12		cluster_3994	4	0	4
cluster_1843	12	0	12		cluster_3995	4	0	4
cluster_1848	12	0	12		cluster_3996	4	0	4
cluster_1849	12	0	12		cluster_3997	4	0	4
cluster_1853	12	0	12		cluster_3998	4	0	4
cluster_1854	12	0	12		cluster_3999	4	0	4
cluster_1856	12	0	12		cluster_4000	4	0	4
cluster_1862	12	0	12		cluster_4001	4	0	4
cluster_1863	12	0	12		cluster_4002	4	0	4
cluster_1865	12	0	12		cluster_4003	4	0	4
cluster_1867	12	0	12		cluster_4004	4	0	4
cluster_1869	12	0	12		cluster_4005	4	0	4
cluster_1870	12	0	12		cluster_4006	4	0	4
cluster_1871	12	0	12		cluster_4007	4	0	4
cluster_1872	12	0	12		cluster_4008	4	0	4
cluster_1874	12	0	12		cluster_4009	4	0	4
cluster_1876	12	0	12		cluster_4010	4	0	4
cluster_1877	12	0	12		cluster_4011	4	0	4
cluster_1878	12	0	12		cluster_4012	4	0	4
cluster_1882	12	0	12		cluster_4013	4	0	4
cluster_1883	12	0	12		cluster_4014	4	0	4
cluster_1885	12	0	12		cluster_4015	4	0	4
cluster_1908	12	0	12		cluster_4016	4	0	4
cluster_1909	12	0	12		cluster_4017	4	0	4
cluster_1910	12	0	12		cluster_4018	4	0	4
cluster_1911	12	0	12		cluster_4019	4	0	4
cluster_1774	11	1	12		cluster_4020	4	0	4
cluster_1775	11	1	12		cluster_4021	4	0	4
cluster_1776	11	1	12		cluster_4022	4	0	4
cluster_1777	11	1	12		cluster_4023	4	0	4
cluster_1778	11	1	12		cluster_4024	4	0	4
cluster_1779	11	1	12		cluster_4025	4	0	4
cluster_1782	11	1	12		cluster_4026	4	0	4
cluster_1783	11	1	12		cluster_4027	4	0	4
cluster_1784	11	1	12		cluster_4028	4	0	4
cluster_1786	11	1	12		cluster_4029	4	0	4
cluster_1790	11	1	12		cluster_4030	4	0	4
cluster_1791	11	1	12		cluster_4031	4	0	4
cluster_1794	11	1	12		cluster_4032	4	0	4
cluster_1801	11	1	12		cluster_4033	3	0	3
cluster_1802	11	1	12		cluster_4034	3	0	3
cluster_1803	11	1	12		cluster_4035	3	0	3
cluster_1806	11	1	12		cluster_4036	3	0	3
cluster_1808	11	1	12		cluster_4037	3	0	3
cluster_1810	11	1	12		cluster_4038	3	0	3
cluster_1815	11	1	12		cluster_4039	3	0	3
cluster_1824	11	1	12		cluster_4040	3	0	3
cluster_1826	11	1	12		cluster_4041	3	0	3
cluster_1828	11	1	12		cluster_4042	3	0	3
cluster_1829	11	1	12		cluster_4044	3	0	3
cluster_1831	11	1	12		cluster_4045	3	0	3
cluster_1832	11	1	12		cluster_4046	3	0	3
cluster_1836	11	1	12		cluster_4047	3	0	3
cluster_1838	11	1	12		cluster_4048	3	0	3
cluster_1841	11	1	12		cluster_4049	3	0	3
cluster_1842	11	1	12		cluster_4050	3	0	3
cluster_1844	11	1	12		cluster_4051	3	0	3
cluster_1846	11	1	12		cluster_4052	3	0	3
cluster_1852	11	1	12		cluster_4053	3	0	3
cluster_1855	11	1	12		cluster_4054	3	0	3
cluster_1857	11	1	12		cluster_4055	3	0	3
cluster_1858	11	1	12		cluster_4057	3	0	3
cluster_1868	11	1	12		cluster_4058	3	0	3
cluster_1875	11	1	12		cluster_4059	3	0	3
cluster_1879	11	1	12		cluster_4060	3	0	3
cluster_1906	11	1	12		cluster_4061	3	0	3
cluster_1907	11	1	12		cluster_4062	3	0	3
cluster_1792	10	2	12		cluster_4063	3	0	3
cluster_1793	10	2	12		cluster_4064	3	0	3
cluster_1797	10	2	12		cluster_4065	3	0	3
cluster_1813	10	2	12		cluster_4066	3	0	3
cluster_1823	10	2	12		cluster_4067	3	0	3
cluster_1845	10	2	12		cluster_4068	3	0	3
cluster_1851	10	2	12		cluster_4069	3	0	3
cluster_1859	10	2	12		cluster_4070	3	0	3
cluster_1864	10	2	12		cluster_4071	3	0	3
cluster_1866	10	2	12		cluster_4072	3	0	3
cluster_1873	10	2	12		cluster_4074	3	0	3
cluster_1880	10	2	12		cluster_4075	3	0	3
cluster_1881	10	2	12		cluster_4076	3	0	3
cluster_1905	10	2	12		cluster_4077	3	0	3
cluster_1787	9	3	12		cluster_4078	3	0	3
cluster_1847	9	3	12		cluster_4079	3	0	3
cluster_1903	9	3	12		cluster_4080	3	0	3
cluster_1904	9	3	12		cluster_4081	3	0	3
cluster_1899	8	4	12		cluster_4082	3	0	3
cluster_1788	6	6	12		cluster_4084	3	0	3
cluster_1850	4	8	12		cluster_4085	3	0	3
cluster_1887	3	9	12		cluster_4086	3	0	3
cluster_1860	2	10	12		cluster_4087	3	0	3
cluster_1893	2	10	12		cluster_4088	3	0	3
cluster_1861	1	11	12		cluster_4089	3	0	3
cluster_1884	0	12	12		cluster_4090	3	0	3
cluster_1886	0	12	12		cluster_4091	3	0	3
cluster_1888	0	12	12		cluster_4093	3	0	3
cluster_1889	0	12	12		cluster_4095	3	0	3
cluster_1890	0	12	12		cluster_4096	3	0	3
cluster_1891	0	12	12		cluster_4097	3	0	3
cluster_1892	0	12	12		cluster_4098	3	0	3
cluster_1894	0	12	12		cluster_4099	3	0	3
cluster_1895	0	12	12		cluster_4100	3	0	3
cluster_1896	0	12	12		cluster_4101	3	0	3
cluster_1897	0	12	12		cluster_4102	3	0	3
cluster_1898	0	12	12		cluster_4103	3	0	3
cluster_1900	0	12	12		cluster_4104	3	0	3
cluster_1901	0	12	12		cluster_4105	3	0	3
cluster_1902	0	12	12		cluster_4106	3	0	3
cluster_1912	11	0	11		cluster_4107	3	0	3
cluster_1913	11	0	11		cluster_4108	3	0	3
cluster_1914	11	0	11		cluster_4109	3	0	3
cluster_1917	11	0	11		cluster_4110	3	0	3
cluster_1918	11	0	11		cluster_4111	3	0	3
cluster_1920	11	0	11		cluster_4112	3	0	3
cluster_1922	11	0	11		cluster_4113	3	0	3
cluster_1924	11	0	11		cluster_4114	3	0	3
cluster_1925	11	0	11		cluster_4115	3	0	3
cluster_1926	11	0	11		cluster_4117	3	0	3
cluster_1927	11	0	11		cluster_4119	3	0	3
cluster_1928	11	0	11		cluster_4120	3	0	3
cluster_1932	11	0	11		cluster_4121	3	0	3
cluster_1934	11	0	11		cluster_4122	3	0	3
cluster_1938	11	0	11		cluster_4123	3	0	3
cluster_1941	11	0	11		cluster_4124	3	0	3
cluster_1942	11	0	11		cluster_4125	3	0	3
cluster_1943	11	0	11		cluster_4126	3	0	3
cluster_1944	11	0	11		cluster_4127	3	0	3
cluster_1945	11	0	11		cluster_4129	3	0	3
cluster_1946	11	0	11		cluster_4130	3	0	3
cluster_1949	11	0	11		cluster_4131	3	0	3
cluster_1950	11	0	11		cluster_4132	3	0	3
cluster_1954	11	0	11		cluster_4133	3	0	3
cluster_1955	11	0	11		cluster_4134	3	0	3
cluster_1956	11	0	11		cluster_4135	3	0	3
cluster_1957	11	0	11		cluster_4136	3	0	3
cluster_1961	11	0	11		cluster_4137	3	0	3
cluster_1962	11	0	11		cluster_4139	3	0	3
cluster_1963	11	0	11		cluster_4140	3	0	3
cluster_1967	11	0	11		cluster_4142	3	0	3
cluster_1970	11	0	11		cluster_4143	3	0	3
cluster_1978	11	0	11		cluster_4144	3	0	3
cluster_1982	11	0	11		cluster_4145	3	0	3
cluster_1983	11	0	11		cluster_4146	3	0	3
cluster_1984	11	0	11		cluster_4148	3	0	3
cluster_1985	11	0	11		cluster_4149	3	0	3
cluster_1988	11	0	11		cluster_4153	3	0	3
cluster_1995	11	0	11		cluster_4154	3	0	3
cluster_1997	11	0	11		cluster_4155	3	0	3
cluster_1999	11	0	11		cluster_4156	3	0	3
cluster_2008	11	0	11		cluster_4157	3	0	3
cluster_2009	11	0	11		cluster_4159	3	0	3
cluster_2010	11	0	11		cluster_4160	3	0	3
cluster_2011	11	0	11		cluster_4164	3	0	3
cluster_2012	11	0	11		cluster_4165	3	0	3
cluster_2013	11	0	11		cluster_4166	3	0	3
cluster_2045	11	0	11		cluster_4167	3	0	3
cluster_2046	11	0	11		cluster_4169	3	0	3
cluster_1915	10	1	11		cluster_4170	3	0	3
cluster_1921	10	1	11		cluster_4171	3	0	3
cluster_1923	10	1	11		cluster_4172	3	0	3
cluster_1929	10	1	11		cluster_4173	3	0	3
cluster_1930	10	1	11		cluster_4174	3	0	3
cluster_1931	10	1	11		cluster_4175	3	0	3
cluster_1933	10	1	11		cluster_4176	3	0	3
cluster_1936	10	1	11		cluster_4177	3	0	3
cluster_1937	10	1	11		cluster_4178	3	0	3
cluster_1939	10	1	11		cluster_4179	3	0	3
cluster_1940	10	1	11		cluster_4180	3	0	3
cluster_1948	10	1	11		cluster_4181	3	0	3
cluster_1951	10	1	11		cluster_4182	3	0	3
cluster_1952	10	1	11		cluster_4183	3	0	3
cluster_1959	10	1	11		cluster_4184	3	0	3
cluster_1964	10	1	11		cluster_4185	3	0	3
cluster_1965	10	1	11		cluster_4186	3	0	3
cluster_1966	10	1	11		cluster_4187	3	0	3
cluster_1968	10	1	11		cluster_4188	3	0	3
cluster_1969	10	1	11		cluster_4189	3	0	3
cluster_1972	10	1	11		cluster_4190	3	0	3
cluster_1973	10	1	11		cluster_4191	3	0	3
cluster_1974	10	1	11		cluster_4193	3	0	3
cluster_1975	10	1	11		cluster_4194	3	0	3
cluster_1976	10	1	11		cluster_4195	3	0	3
cluster_1977	10	1	11		cluster_4196	3	0	3
cluster_1979	10	1	11		cluster_4197	3	0	3
cluster_1981	10	1	11		cluster_4198	3	0	3
cluster_1986	10	1	11		cluster_4199	3	0	3
cluster_1989	10	1	11		cluster_4200	3	0	3
cluster_1990	10	1	11		cluster_4201	3	0	3
cluster_1991	10	1	11		cluster_4202	3	0	3
cluster_1992	10	1	11		cluster_4203	3	0	3
cluster_1993	10	1	11		cluster_4204	3	0	3
cluster_1994	10	1	11		cluster_4205	3	0	3
cluster_1996	10	1	11		cluster_4206	3	0	3
cluster_1998	10	1	11		cluster_4223	3	0	3
cluster_2000	10	1	11		cluster_4224	3	0	3
cluster_2002	10	1	11		cluster_4225	3	0	3
[truncated: 5,348 more rows]

## Sheet: S_2 OrthoVenn2_Rep
Cluster	Representative gene
cluster_1	SYN_GCA_014279815.1_contig_1_2634
cluster_2	SYN_GCA_003209555.1_contig_6_59
cluster_3	SYN_GCA_003209555.1_contig_3_3
cluster_4	SYN_GCA_019650595.1_contig_1_720
cluster_5	SYN_GCA_003209165.1_contig_5_20
cluster_6	SYN_GCA_014217875.1_contig_1_1781
cluster_7	SYN_GCA_009919765.1_contig_63_3
cluster_8	SYN_GCA_003209555.1_contig_7_6
cluster_9	PRO_GCA_902535525.1_contig_1_3
cluster_10	SYN_GCA_003213755.1_contig_46_2
cluster_11	PRO_GCA_003212655.1_contig_3_3
cluster_12	SYN_GCA_011523155.1_contig_78_1
cluster_13	SYN_GCA_011523295.1_contig_184_2
cluster_14	SYN_GCA_900473925.1_contig_11_109
cluster_15	SYN_GCA_020514115.1_contig_22_210
cluster_16	SYN_GCA_011523155.1_contig_11_3
cluster_17	SYN_GCA_000737535.1_contig_1_2746
cluster_18	SYN_GCA_014280035.1_contig_1_2599
cluster_19	SYN_GCA_021156005.1_contig_962_5
cluster_20	PRO_GCA_902571145.1_contig_1_44
cluster_21	SYN_GCA_913052185.1_contig_121_3
cluster_22	SYN_GCA_000737535.1_contig_1_708
cluster_23	SYN_GCA_018623675.1_contig_152_2
cluster_24	SYN_GCA_003526105.1_contig_185_4
cluster_25	SYN_GCA_019650595.1_contig_2_72
cluster_26	SYN_GCA_000153825.1_contig_1_1530
cluster_27	SYN_GCA_000161795.2_contig_1_745
cluster_28	SYN_GCA_000153825.1_contig_1_2031
cluster_29	SYN_GCA_014280035.1_contig_1_129
cluster_30	SYN_GCA_913052185.1_contig_64_3
cluster_31	SYN_GCA_900473925.1_contig_11_134
cluster_32	SYN_GCA_018623675.1_contig_239_13
cluster_33	SYN_GCA_019650515.1_contig_1_274
cluster_34	SYN_GCA_011523155.1_contig_308_3
cluster_35	SYN_GCA_900473965.1_contig_3_287
cluster_36	SYN_GCA_000153825.1_contig_1_1400
cluster_37	SYN_GCA_003526105.1_contig_153_3
cluster_38	SYN_GCA_900473965.1_contig_27_20
cluster_39	SYN_GCA_003211565.1_contig_108_3
cluster_40	SYN_GCA_003149585.1_contig_27_58
cluster_41	PRO_GCA_003278855.1_contig_6_82
cluster_42	SYN_GCA_000737595.1_contig_1_2373
cluster_43	SYN_GCA_900473895.1_contig_1_142
cluster_44	SYN_GCA_000153825.1_contig_1_1135
cluster_45	SYN_GCA_913043915.1_contig_3_14
cluster_46	SYN_GCA_003209165.1_contig_9_38
cluster_47	SYN_GCA_014279815.1_contig_1_2526
cluster_48	PRO_GCA_902571145.1_contig_4_70
cluster_49	SYN_GCA_000153825.1_contig_1_2563
cluster_50	SYN_GCA_019652355.1_contig_3_91
cluster_51	SYN_GCA_913041045.1_contig_15_13
cluster_52	PRO_GCA_902601255.1_contig_1_243
cluster_53	SYN_GCA_011525445.1_contig_447_2
cluster_54	SYN_GCA_000179255.1_contig_24_1
cluster_55	SYN_GCA_913040905.1_contig_3_28
cluster_56	SYN_GCA_000161795.2_contig_1_543
cluster_57	SYN_GCA_014279815.1_contig_1_191
cluster_58	SYN_GCA_902582045.1_contig_1_7
cluster_59	PRO_GCA_003281165.1_contig_5_84
cluster_60	SYN_GCA_011525445.1_contig_441_4
cluster_61	SYN_GCA_913043915.1_contig_290_4
cluster_62	SYN_GCA_913041045.1_contig_11_46
cluster_63	SYN_GCA_003526105.1_contig_86_2
cluster_64	SYN_GCA_011523295.1_contig_12_14
cluster_65	SYN_GCA_013911515.1_contig_44_6
cluster_66	SYN_GCA_011523155.1_contig_5_7
cluster_67	SYN_GCA_014279535.1_contig_1_84
cluster_68	SYN_GCA_014279755.1_contig_1_1222
cluster_69	SYN_GCA_000179255.1_contig_35_78
cluster_70	SYN_GCA_020514095.1_contig_8_191
cluster_71	SYN_GCA_913040905.1_contig_87_3
cluster_72	SYN_GCA_018623875.1_contig_220_1
cluster_73	SYN_GCA_011525445.1_contig_83_19
cluster_74	PRO_GCA_003278725.1_contig_3_95
cluster_75	SYN_GCA_003211565.1_contig_10_2
cluster_76	SYN_GCA_900473925.1_contig_11_132
cluster_77	SYN_GCA_014279815.1_contig_1_672
cluster_78	SYN_GCA_900473965.1_contig_14_361
cluster_79	SYN_GCA_014279815.1_contig_1_2733
cluster_80	SYN_GCA_000161795.2_contig_1_1155
cluster_81	SYN_GCA_018623875.1_contig_111_7
cluster_82	SYN_GCA_900473965.1_contig_25_11
cluster_83	SYN_GCA_913041045.1_contig_72_6
cluster_84	SYN_GCA_014279815.1_contig_1_187
cluster_85	SYN_GCA_014280075.1_contig_1_141
cluster_86	SYN_GCA_003211565.1_contig_48_8
cluster_87	SYN_GCA_014279755.1_contig_1_2440
cluster_88	SYN_GCA_014279535.1_contig_1_2416
cluster_89	SYN_GCA_900473925.1_contig_8_498
cluster_90	SYN_GCA_011523155.1_contig_326_7
cluster_91	SYN_GCA_000179255.1_contig_9_53
cluster_92	SYN_GCA_913041045.1_contig_14_21
cluster_93	SYN_GCA_011525445.1_contig_84_20
cluster_94	SYN_GCA_003209165.1_contig_100_2
cluster_95	SYN_GCA_003526105.1_contig_84_2
cluster_96	SYN_GCA_002172045.1_contig_60_37
cluster_97	SYN_GCA_003211455.1_contig_7_2
cluster_98	SYN_GCA_003526105.1_contig_110_1
cluster_99	SYN_GCA_913041045.1_contig_30_4
cluster_100	SYN_GCA_900473965.1_contig_25_24
cluster_101	SYN_GCA_014279815.1_contig_1_2529
cluster_102	SYN_GCA_002693285.1_contig_3_8
cluster_103	SYN_GCA_018623675.1_contig_110_21
cluster_104	SYN_GCA_014280115.1_contig_1_2379
cluster_105	SYN_GCA_000737595.1_contig_1_1133
cluster_106	SYN_GCA_000179255.1_contig_9_67
cluster_107	SYN_GCA_014217875.1_contig_1_203
cluster_108	SYN_GCA_913041045.1_contig_2_57
cluster_109	SYN_GCA_003526105.1_contig_78_2
cluster_110	SYN_GCA_019650595.1_contig_1_141
cluster_111	PRO_GCA_017644365.1_contig_1_1005
cluster_112	SYN_GCA_003209215.1_contig_80_3
cluster_113	PRO_GCA_902535175.1_contig_4_26
cluster_114	SYN_GCA_009919765.1_contig_2_24
cluster_115	SYN_GCA_000737535.1_contig_1_2227
cluster_116	SYN_GCA_003526105.1_contig_83_13
cluster_117	SYN_GCA_900473965.1_contig_3_102
cluster_118	SYN_GCA_011523295.1_contig_403_5
cluster_119	SYN_GCA_014279815.1_contig_1_143
cluster_120	SYN_GCA_913052185.1_contig_188_1
cluster_121	SYN_GCA_011525445.1_contig_317_4
cluster_122	SYN_GCA_900473965.1_contig_34_62
cluster_123	SYN_GCA_900473965.1_contig_10_12
cluster_124	SYN_GCA_020514235.1_contig_2_739
cluster_125	SYN_GCA_900473965.1_contig_21_65
cluster_126	SYN_GCA_913041045.1_contig_79_2
cluster_127	SYN_GCA_011525445.1_contig_97_18
cluster_128	PRO_GCA_902588025.1_contig_3_24
cluster_129	PRO_GCA_001180245.1_contig_134_4
cluster_130	SYN_GCA_900473965.1_contig_14_373
cluster_131	SYN_GCA_002693285.1_contig_42_30
cluster_132	SYN_GCA_913041045.1_contig_21_8
cluster_133	SYN_GCA_002693285.1_contig_18_18
cluster_134	SYN_GCA_913052185.1_contig_171_1
cluster_135	PRO_GCA_003214295.1_contig_1_41
cluster_136	SYN_GCA_900473965.1_contig_25_152
cluster_137	SYN_GCA_900473975.1_contig_13_32
cluster_138	SYN_GCA_011523155.1_contig_68_3
cluster_139	SYN_GCA_913043915.1_contig_312_2
cluster_140	SYN_GCA_011525445.1_contig_9_22
cluster_141	PRO_GCA_001627445.1_contig_111_1
cluster_142	PRO_GCA_902535175.1_contig_2_214
cluster_143	SYN_GCA_019650595.1_contig_1_558
cluster_144	SYN_GCA_003209165.1_contig_90_8
cluster_145	SYN_GCA_913060925.1_contig_246_2
cluster_146	SYN_GCA_913041045.1_contig_44_5
cluster_147	SYN_GCA_000153825.1_contig_1_1142
cluster_148	SYN_GCA_009919765.1_contig_362_1
cluster_149	SYN_GCA_000737535.1_contig_1_1
cluster_150	SYN_GCA_011525445.1_contig_200_6
cluster_151	PRO_GCA_000015645.1_contig_1_1359
cluster_152	SYN_GCA_014279635.1_contig_1_294
cluster_153	SYN_GCA_021156005.1_contig_962_3
cluster_154	SYN_GCA_000737595.1_contig_1_2245
cluster_155	SYN_GCA_900473965.1_contig_3_21
cluster_156	SYN_GCA_913041045.1_contig_2_7
cluster_157	SYN_GCA_003526105.1_contig_15_7
cluster_158	SYN_GCA_913041045.1_contig_10_45
cluster_159	SYN_GCA_002693285.1_contig_47_18
cluster_160	SYN_GCA_013911515.1_contig_42_6
cluster_161	PRO_GCA_902600395.1_contig_8_6
cluster_162	SYN_GCA_020514095.1_contig_1_4
cluster_163	SYN_GCA_002693285.1_contig_35_34
cluster_164	SYN_GCA_003526105.1_contig_95_9
cluster_165	PRO_GCA_902600395.1_contig_42_2
cluster_166	SYN_GCA_003526105.1_contig_212_4
cluster_167	PRO_GCA_001627525.1_contig_30_2
cluster_168	SYN_GCA_018623675.1_contig_206_1
cluster_169	SYN_GCA_011523155.1_contig_6_2
cluster_170	SYN_GCA_000153825.1_contig_1_2268
cluster_171	SYN_GCA_913041045.1_contig_5_34
cluster_172	SYN_GCA_913052185.1_contig_4_1
cluster_173	PRO_GCA_003278965.1_contig_2_26
cluster_174	PRO_GCA_902574405.1_contig_42_2
cluster_175	SYN_GCA_003526105.1_contig_4_2
cluster_176	SYN_GCA_021156005.1_contig_667_1
cluster_177	SYN_GCA_900473965.1_contig_26_45
cluster_178	SYN_GCA_021156065.1_contig_83_1
cluster_179	SYN_GCA_913040905.1_contig_104_3
cluster_180	SYN_GCA_014279815.1_contig_1_2043
cluster_181	SYN_GCA_003526105.1_contig_77_5
cluster_182	SYN_GCA_009919765.1_contig_108_6
cluster_183	SYN_GCA_900473965.1_contig_3_290
cluster_184	SYN_GCA_913048995.1_contig_66_4
cluster_185	SYN_GCA_913048995.1_contig_66_6
cluster_186	SYN_GCA_000063525.1_contig_1_159
cluster_187	PRO_GCA_902600395.1_contig_32_2
cluster_188	SYN_GCA_011525445.1_contig_270_6
cluster_189	SYN_GCA_003211455.1_contig_61_4
cluster_190	SYN_GCA_011523155.1_contig_127_2
cluster_191	SYN_GCA_000179255.1_contig_59_55
cluster_192	SYN_GCA_913041045.1_contig_44_12
cluster_193	PRO_GCA_902596585.1_contig_5_59
cluster_194	PRO_GCA_000015645.1_contig_1_773
cluster_195	PRO_GCA_000760115.1_contig_2_1337
cluster_196	SYN_GCA_913041045.1_contig_32_13
cluster_197	SYN_GCA_018623675.1_contig_107_6
cluster_198	SYN_GCA_000737535.1_contig_1_2137
cluster_199	PRO_GCA_003212655.1_contig_35_4
cluster_200	SYN_GCA_014279815.1_contig_1_1963
cluster_201	SYN_GCA_011523155.1_contig_27_7
cluster_202	SYN_GCA_021156065.1_contig_144_1
cluster_203	SYN_GCA_014279755.1_contig_1_169
cluster_204	SYN_GCA_011523295.1_contig_199_4
cluster_205	SYN_GCA_000153825.1_contig_1_1273
cluster_206	SYN_GCA_000153825.1_contig_1_2119
cluster_207	SYN_GCA_014279815.1_contig_1_619
cluster_208	SYN_GCA_013911515.1_contig_42_3
cluster_209	SYN_GCA_020514205.1_contig_6_79
cluster_210	SYN_GCA_011525445.1_contig_480_2
cluster_211	SYN_GCA_002693285.1_contig_35_15
cluster_212	SYN_GCA_020514205.1_contig_3_928
cluster_213	SYN_GCA_913020095.1_contig_1_2
cluster_214	SYN_GCA_018623675.1_contig_136_4
cluster_215	SYN_GCA_913048995.1_contig_5_10
cluster_216	SYN_GCA_003149585.1_contig_1_125
cluster_217	SYN_GCA_003526105.1_contig_150_7
cluster_218	SYN_GCA_913040905.1_contig_95_5
cluster_219	SYN_GCA_003526105.1_contig_35_7
cluster_220	SYN_GCA_000153825.1_contig_1_2262
cluster_221	SYN_GCA_003526105.1_contig_84_8
cluster_222	PRO_GCA_003209615.1_contig_12_16
cluster_223	PRO_GCA_902537445.1_contig_48_3
cluster_224	PRO_GCA_003281415.1_contig_6_31
cluster_225	SYN_GCA_000161795.2_contig_1_415
cluster_226	SYN_GCA_000179255.1_contig_66_14
cluster_227	SYN_GCA_902560665.1_contig_1_23
cluster_228	SYN_GCA_020514255.1_contig_11_72
cluster_229	SYN_GCA_014280035.1_contig_1_761
cluster_230	SYN_GCA_900473965.1_contig_33_240
cluster_231	SYN_GCA_900474085.1_contig_17_531
cluster_232	SYN_GCA_900473965.1_contig_33_54
cluster_233	SYN_GCA_011523295.1_contig_269_1
cluster_234	SYN_GCA_020514205.1_contig_3_948
cluster_235	SYN_GCA_000153825.1_contig_1_1815
cluster_236	SYN_GCA_011525445.1_contig_444_8
cluster_237	SYN_GCA_902533725.1_contig_8_8
cluster_238	SYN_GCA_011525445.1_contig_244_3
cluster_239	SYN_GCA_011523295.1_contig_119_1
cluster_240	SYN_GCA_000179255.1_contig_23_5
cluster_241	SYN_GCA_000737535.1_contig_1_175
cluster_242	SYN_GCA_011525445.1_contig_158_7
cluster_243	PRO_GCA_003278855.1_contig_14_11
cluster_244	PRO_GCA_001180285.1_contig_186_20
cluster_245	PRO_GCA_003281405.1_contig_1_143
cluster_246	PRO_GCA_003278705.1_contig_24_4
cluster_247	PRO_GCA_902571335.1_contig_2_68
cluster_248	SYN_GCA_000179255.1_contig_54_6
cluster_249	SYN_GCA_003212155.1_contig_2_25
cluster_250	SYN_GCA_000153825.1_contig_1_2739
cluster_251	SYN_GCA_011525445.1_contig_264_7
cluster_252	SYN_GCA_021156005.1_contig_202_1
cluster_253	SYN_GCA_011523295.1_contig_181_6
cluster_254	SYN_GCA_900473965.1_contig_33_204
cluster_255	SYN_GCA_020514095.1_contig_9_30
cluster_256	PRO_GCA_000015645.1_contig_1_255
cluster_257	SYN_GCA_011523155.1_contig_337_4
cluster_258	SYN_GCA_018623675.1_contig_168_2
cluster_259	SYN_GCA_020514205.1_contig_3_525
cluster_260	SYN_GCA_000737535.1_contig_1_2356
cluster_261	SYN_GCA_913041045.1_contig_8_36
cluster_262	SYN_GCA_000737595.1_contig_1_1897
cluster_263	SYN_GCA_000179255.1_contig_67_12
cluster_264	SYN_GCA_011525445.1_contig_466_4
cluster_265	SYN_GCA_900473965.1_contig_21_55
cluster_266	SYN_GCA_900473975.1_contig_9_80
cluster_267	SYN_GCA_900474045.1_contig_14_8
cluster_268	SYN_GCA_011523155.1_contig_246_10
cluster_269	SYN_GCA_000737595.1_contig_1_2746
cluster_270	SYN_GCA_011523155.1_contig_101_5
cluster_271	SYN_GCA_000179255.1_contig_55_5
cluster_272	SYN_GCA_002172045.1_contig_23_2
cluster_273	SYN_GCA_018623875.1_contig_156_23
cluster_274	SYN_GCA_913041045.1_contig_4_51
cluster_275	SYN_GCA_011523155.1_contig_190_12
cluster_276	SYN_GCA_018623675.1_contig_242_3
cluster_277	SYN_GCA_000153825.1_contig_1_1121
cluster_278	PRO_GCA_902611225.1_contig_3_88
cluster_279	SYN_GCA_913048995.1_contig_79_1
cluster_280	SYN_GCA_011523155.1_contig_212_1
cluster_281	SYN_GCA_014280095.1_contig_1_389
cluster_282	SYN_GCA_018623675.1_contig_156_5
cluster_283	SYN_GCA_018623875.1_contig_155_3
cluster_284	SYN_GCA_011523155.1_contig_180_4
cluster_285	SYN_GCA_900474045.1_contig_12_73
cluster_286	SYN_GCA_011523155.1_contig_189_10
cluster_287	SYN_GCA_000153825.1_contig_1_1430
cluster_288	SYN_GCA_913041045.1_contig_73_4
cluster_289	SYN_GCA_913048995.1_contig_14_32
cluster_290	SYN_GCA_011525445.1_contig_55_11
cluster_291	SYN_GCA_000153825.1_contig_1_2428
cluster_292	SYN_GCA_020514205.1_contig_8_52
cluster_293	SYN_GCA_913041045.1_contig_10_27
cluster_294	SYN_GCA_011523155.1_contig_196_2
cluster_295	PRO_GCA_019651555.1_contig_2_65
cluster_296	SYN_GCA_011525445.1_contig_35_3
cluster_297	SYN_GCA_913041045.1_contig_41_6
cluster_298	SYN_GCA_014279535.1_contig_1_2421
cluster_299	SYN_GCA_014279755.1_contig_1_1128
cluster_300	SYN_GCA_011523295.1_contig_242_12
cluster_301	SYN_GCA_003211565.1_contig_31_11
cluster_302	SYN_GCA_900473965.1_contig_14_153
cluster_303	SYN_GCA_012269695.1_contig_188_1
cluster_304	SYN_GCA_021156065.1_contig_52_1
cluster_305	SYN_GCA_014279635.1_contig_1_1255
cluster_306	SYN_GCA_003209215.1_contig_55_3
cluster_307	SYN_GCA_900473965.1_contig_20_85
cluster_308	SYN_GCA_014279755.1_contig_1_1000
cluster_309	SYN_GCA_000153825.1_contig_1_993
cluster_310	PRO_GCA_003278705.1_contig_14_32
cluster_311	SYN_GCA_002693285.1_contig_29_26
cluster_312	PRO_GCA_001627525.1_contig_87_9
cluster_313	SYN_GCA_000179255.1_contig_54_7
cluster_314	SYN_GCA_000153825.1_contig_1_2737
cluster_315	SYN_GCA_002693285.1_contig_34_8
cluster_316	SYN_GCA_011525445.1_contig_363_6
cluster_317	SYN_GCA_000161795.2_contig_1_924
cluster_318	SYN_GCA_000179255.1_contig_30_130
cluster_319	SYN_GCA_000153825.1_contig_1_215
cluster_320	SYN_GCA_019652355.1_contig_3_169
cluster_321	PRO_GCA_003281145.1_contig_1_171
cluster_322	SYN_GCA_014279895.1_contig_1_277
cluster_323	SYN_GCA_003211455.1_contig_9_19
cluster_324	SYN_GCA_900473965.1_contig_3_380
cluster_325	SYN_GCA_913052185.1_contig_45_4
cluster_326	SYN_GCA_003526105.1_contig_146_8
cluster_327	SYN_GCA_900473965.1_contig_34_18
cluster_328	SYN_GCA_902540675.1_contig_27_1
cluster_329	SYN_GCA_913052185.1_contig_44_11
cluster_330	SYN_GCA_913040905.1_contig_131_2
cluster_331	SYN_GCA_000153825.1_contig_1_1907
cluster_332	SYN_GCA_020514205.1_contig_3_941
cluster_333	SYN_GCA_902560665.1_contig_3_5
cluster_334	SYN_GCA_900473965.1_contig_8_27
cluster_335	SYN_GCA_000153825.1_contig_1_2390
cluster_336	SYN_GCA_003211565.1_contig_31_13
cluster_337	SYN_GCA_913060925.1_contig_73_10
cluster_338	SYN_GCA_021156025.1_contig_270_1
cluster_339	SYN_GCA_000737535.1_contig_1_1244
cluster_340	SYN_GCA_900474185.1_contig_15_690
cluster_341	SYN_GCA_003526105.1_contig_116_14
cluster_342	SYN_GCA_913048165.1_contig_183_2
cluster_343	SYN_GCA_913052185.1_contig_35_2
cluster_344	SYN_GCA_014217875.1_contig_1_1055
cluster_345	SYN_GCA_003526105.1_contig_144_1
cluster_346	SYN_GCA_000063525.1_contig_1_774
cluster_347	SYN_GCA_003526105.1_contig_204_4
cluster_348	SYN_GCA_000737595.1_contig_1_1467
cluster_349	SYN_GCA_021156015.1_contig_4_3
cluster_350	SYN_GCA_011525445.1_contig_261_7
cluster_351	PRO_GCA_902596585.1_contig_9_23
cluster_352	SYN_GCA_011523155.1_contig_6_6
cluster_353	SYN_GCA_000737535.1_contig_1_1623
cluster_354	SYN_GCA_011525445.1_contig_365_4
cluster_355	SYN_GCA_009919765.1_contig_236_12
cluster_356	SYN_GCA_913041045.1_contig_2_38
cluster_357	PRO_GCA_902537445.1_contig_4_59
cluster_358	PRO_GCA_003279045.1_contig_9_36
cluster_359	SYN_GCA_003526105.1_contig_115_1
cluster_360	SYN_GCA_913060925.1_contig_33_6
cluster_361	SYN_GCA_000153825.1_contig_1_2103
cluster_362	SYN_GCA_011525445.1_contig_288_6
cluster_363	SYN_GCA_913060925.1_contig_8_6
cluster_364	SYN_GCA_913041045.1_contig_26_2
cluster_365	SYN_GCA_011523295.1_contig_335_6
cluster_366	SYN_GCA_003149585.1_contig_12_259
cluster_367	PRO_GCA_003210135.1_contig_19_2
cluster_368	SYN_GCA_900473965.1_contig_32_8
cluster_369	PRO_GCA_000015645.1_contig_1_1533
cluster_370	SYN_GCA_002693285.1_contig_47_12
cluster_371	SYN_GCA_913048995.1_contig_114_6
cluster_372	SYN_GCA_900473965.1_contig_3_338
cluster_373	SYN_GCA_900473965.1_contig_33_43
cluster_374	SYN_GCA_019650595.1_contig_3_102
cluster_375	SYN_GCA_000179255.1_contig_43_8
cluster_376	SYN_GCA_011523295.1_contig_186_1
cluster_377	SYN_GCA_011523155.1_contig_94_3
cluster_378	SYN_GCA_014279615.1_contig_1_2492
cluster_379	SYN_GCA_013911515.1_contig_29_22
cluster_380	PRO_GCA_902611225.1_contig_22_7
cluster_381	SYN_GCA_900473925.1_contig_11_74
cluster_382	SYN_GCA_900473975.1_contig_7_364
cluster_383	SYN_GCA_913057985.1_contig_3_178
cluster_384	SYN_GCA_004211895.1_contig_62_3
cluster_385	SYN_GCA_002724845.1_contig_74_1
cluster_386	SYN_GCA_000179255.1_contig_30_41
cluster_387	SYN_GCA_000179255.1_contig_29_40
cluster_388	SYN_GCA_021156065.1_contig_898_1
cluster_389	SYN_GCA_003526105.1_contig_173_6
cluster_390	SYN_GCA_913020095.1_contig_20_1
cluster_391	SYN_GCA_003526105.1_contig_210_3
cluster_392	SYN_GCA_011523155.1_contig_111_6
cluster_393	SYN_GCA_018623675.1_contig_54_2
cluster_394	SYN_GCA_003209165.1_contig_13_34
cluster_395	SYN_GCA_003526105.1_contig_130_3
cluster_396	SYN_GCA_913048995.1_contig_1_78
cluster_397	SYN_GCA_000737535.1_contig_1_1493
cluster_398	PRO_GCA_902600395.1_contig_28_8
cluster_399	SYN_GCA_000153825.1_contig_1_113
cluster_400	SYN_GCA_900473965.1_contig_21_96
cluster_401	SYN_GCA_011525445.1_contig_257_3
cluster_402	SYN_GCA_900473965.1_contig_15_70
cluster_403	SYN_GCA_913041045.1_contig_6_10
cluster_404	PRO_GCA_000015645.1_contig_1_1478
cluster_405	PRO_GCA_001180285.1_contig_200_95
cluster_406	SYN_GCA_913052185.1_contig_25_7
cluster_407	SYN_GCA_000153825.1_contig_1_869
cluster_408	SYN_GCA_011523295.1_contig_27_2
cluster_409	SYN_GCA_002693285.1_contig_31_66
cluster_410	SYN_GCA_014279755.1_contig_1_465
cluster_411	SYN_GCA_003149585.1_contig_26_148
cluster_412	SYN_GCA_003526105.1_contig_199_3
cluster_413	SYN_GCA_009919765.1_contig_179_1
cluster_414	SYN_GCA_000161795.2_contig_1_1994
cluster_415	SYN_GCA_014279755.1_contig_1_1104
cluster_416	SYN_GCA_021156065.1_contig_352_3
cluster_417	PRO_GCA_001180245.1_contig_131_270
cluster_418	SYN_GCA_000153825.1_contig_1_1269
cluster_419	SYN_GCA_000737535.1_contig_1_978
cluster_420	SYN_GCA_913060925.1_contig_146_2
cluster_421	SYN_GCA_003526105.1_contig_65_4
cluster_422	SYN_GCA_020514255.1_contig_6_268
cluster_423	SYN_GCA_900473965.1_contig_33_100
cluster_424	SYN_GCA_014279755.1_contig_1_2282
cluster_425	SYN_GCA_014279615.1_contig_1_2330
cluster_426	SYN_GCA_000737595.1_contig_1_1168
cluster_427	SYN_GCA_913048995.1_contig_42_1
cluster_428	SYN_GCA_014279815.1_contig_1_688
cluster_429	SYN_GCA_913060925.1_contig_43_13
cluster_430	SYN_GCA_021156005.1_contig_344_3
cluster_431	SYN_GCA_913053255.1_contig_86_6
cluster_432	SYN_GCA_011523155.1_contig_5_9
cluster_433	SYN_GCA_000737535.1_contig_1_894
cluster_434	SYN_GCA_011525445.1_contig_35_25
cluster_435	SYN_GCA_000161795.2_contig_1_897
cluster_436	PRO_GCA_003213935.1_contig_57_1
cluster_437	SYN_GCA_000737535.1_contig_1_1037
cluster_438	SYN_GCA_011525445.1_contig_181_7
cluster_439	SYN_GCA_000737535.1_contig_1_1667
cluster_440	SYN_GCA_011525445.1_contig_83_5
cluster_441	SYN_GCA_014279815.1_contig_1_1150
cluster_442	SYN_GCA_011523295.1_contig_135_17
cluster_443	SYN_GCA_000153825.1_contig_1_835
cluster_444	SYN_GCA_014217875.1_contig_1_2072
cluster_445	SYN_GCA_000737595.1_contig_1_2628
cluster_446	SYN_GCA_003211455.1_contig_28_20
cluster_447	SYN_GCA_913052185.1_contig_2_54
cluster_448	SYN_GCA_011523295.1_contig_37_11
cluster_449	SYN_GCA_913048995.1_contig_13_38
cluster_450	SYN_GCA_913048995.1_contig_5_4
cluster_451	SYN_GCA_902618505.1_contig_8_13
cluster_452	SYN_GCA_021156005.1_contig_778_2
cluster_453	SYN_GCA_900473965.1_contig_21_241
cluster_454	PRO_GCA_000760115.1_contig_2_720
cluster_455	SYN_GCA_000153825.1_contig_1_1073
cluster_456	SYN_GCA_014280115.1_contig_1_1812
cluster_457	SYN_GCA_011525445.1_contig_335_3
cluster_458	SYN_GCA_011523155.1_contig_105_2
cluster_459	SYN_GCA_000063525.1_contig_1_1383
cluster_460	SYN_GCA_913048995.1_contig_15_16
cluster_461	PRO_GCA_003281145.1_contig_47_1
cluster_462	SYN_GCA_014280035.1_contig_1_1299
cluster_463	PRO_GCA_902537445.1_contig_1_102
cluster_464	SYN_GCA_012269695.1_contig_96_14
cluster_465	PRO_GCA_003281445.1_contig_3_20
cluster_466	PRO_GCA_902596585.1_contig_3_101
cluster_467	PRO_GCA_003212245.1_contig_3_3
cluster_468	PRO_GCA_000015645.1_contig_1_767
cluster_469	SYN_GCA_000737535.1_contig_1_634
cluster_470	SYN_GCA_003526105.1_contig_40_5
cluster_471	PRO_GCA_003281415.1_contig_10_8
cluster_472	SYN_GCA_000179255.1_contig_53_6
cluster_473	SYN_GCA_913060925.1_contig_27_7
cluster_474	SYN_GCA_000737535.1_contig_1_2839
cluster_475	SYN_GCA_000153825.1_contig_1_2033
cluster_476	SYN_GCA_900473965.1_contig_26_63
cluster_477	SYN_GCA_003526105.1_contig_135_3
cluster_478	SYN_GCA_018623675.1_contig_148_7
cluster_479	SYN_GCA_014279815.1_contig_1_1724
cluster_480	SYN_GCA_003213755.1_contig_6_46
cluster_481	SYN_GCA_021156065.1_contig_665_2
cluster_482	SYN_GCA_014217875.1_contig_1_1399
cluster_483	SYN_GCA_900473965.1_contig_3_284
cluster_484	SYN_GCA_913041045.1_contig_108_3
cluster_485	SYN_GCA_011523155.1_contig_83_4
cluster_486	SYN_GCA_000737535.1_contig_1_2479
cluster_487	SYN_GCA_913041045.1_contig_9_2
cluster_488	SYN_GCA_913040905.1_contig_89_1
cluster_489	SYN_GCA_900473965.1_contig_34_154
cluster_490	SYN_GCA_000737535.1_contig_1_2429
cluster_491	SYN_GCA_913040905.1_contig_217_2
cluster_492	SYN_GCA_003213755.1_contig_14_11
cluster_493	SYN_GCA_000737535.1_contig_1_886
cluster_494	SYN_GCA_014280075.1_contig_1_1419
cluster_495	SYN_GCA_900473965.1_contig_7_29
cluster_496	SYN_GCA_900473965.1_contig_7_71
cluster_497	SYN_GCA_000737535.1_contig_1_2764
cluster_498	SYN_GCA_021156065.1_contig_276_2
cluster_499	SYN_GCA_018623675.1_contig_37_3
cluster_500	SYN_GCA_002693285.1_contig_2_24
cluster_501	SYN_GCA_014279615.1_contig_1_872
cluster_502	SYN_GCA_014279755.1_contig_1_1487
cluster_503	SYN_GCA_014279615.1_contig_1_1640
cluster_504	SYN_GCA_019652355.1_contig_2_105
cluster_505	SYN_GCA_913043915.1_contig_261_4
cluster_506	SYN_GCA_902589915.1_contig_1_53
cluster_507	SYN_GCA_000737535.1_contig_1_2328
cluster_508	SYN_GCA_014279815.1_contig_1_1298
cluster_509	SYN_GCA_000161795.2_contig_1_1470
cluster_510	SYN_GCA_000153825.1_contig_1_351
cluster_511	SYN_GCA_000179255.1_contig_67_20
cluster_512	PRO_GCA_003209585.1_contig_11_25
cluster_513	SYN_GCA_011525445.1_contig_457_2
cluster_514	SYN_GCA_913060925.1_contig_78_6
cluster_515	SYN_GCA_913041045.1_contig_25_18
cluster_516	SYN_GCA_000737535.1_contig_1_1664
cluster_517	SYN_GCA_020514205.1_contig_3_2
cluster_518	SYN_GCA_011525445.1_contig_58_14
cluster_519	PRO_GCA_019651555.1_contig_1_1199
cluster_520	SYN_GCA_913052185.1_contig_9_2
cluster_521	SYN_GCA_011525445.1_contig_392_5
cluster_522	SYN_GCA_018623675.1_contig_219_14
cluster_523	SYN_GCA_000737595.1_contig_1_448
cluster_524	SYN_GCA_000153825.1_contig_1_1062
cluster_525	SYN_GCA_002693285.1_contig_19_33
cluster_526	SYN_GCA_003526105.1_contig_163_8
cluster_527	SYN_GCA_011525445.1_contig_45_6
cluster_528	SYN_GCA_900473965.1_contig_19_115
cluster_529	SYN_GCA_913041045.1_contig_50_7
cluster_530	SYN_GCA_018623675.1_contig_46_6
cluster_531	SYN_GCA_002693285.1_contig_19_90
cluster_532	SYN_GCA_011523295.1_contig_259_31
cluster_533	PRO_GCA_003213795.1_contig_3_164
cluster_534	PRO_GCA_000634835.1_contig_189_30
cluster_535	PRO_GCA_003278965.1_contig_11_32
cluster_536	PRO_GCA_003212395.1_contig_2_55
cluster_537	SYN_GCA_018623875.1_contig_19_12
cluster_538	SYN_GCA_900474085.1_contig_9_117
cluster_539	SYN_GCA_009919765.1_contig_37_1
cluster_540	SYN_GCA_913041045.1_contig_12_10
cluster_541	SYN_GCA_000179255.1_contig_66_41
cluster_542	SYN_GCA_011525445.1_contig_307_11
cluster_543	PRO_GCA_003209585.1_contig_2_146
cluster_544	SYN_GCA_011525445.1_contig_14_2
cluster_545	SYN_GCA_913057985.1_contig_26_28
cluster_546	SYN_GCA_002693285.1_contig_13_2
cluster_547	SYN_GCA_011523155.1_contig_236_15
cluster_548	SYN_GCA_014279615.1_contig_1_2184
cluster_549	SYN_GCA_002172045.1_contig_26_19
cluster_550	SYN_GCA_009919765.1_contig_239_1
cluster_551	PRO_GCA_902571145.1_contig_6_51
cluster_552	SYN_GCA_014217875.1_contig_1_1835
cluster_553	SYN_GCA_011523295.1_contig_34_2
cluster_554	PRO_GCA_003212655.1_contig_20_13
cluster_555	SYN_GCA_011523295.1_contig_302_6
cluster_556	SYN_GCA_003526105.1_contig_143_4
cluster_557	PRO_GCA_003216915.1_contig_15_3
cluster_558	SYN_GCA_913060925.1_contig_38_3
cluster_559	SYN_GCA_003209165.1_contig_22_26
cluster_560	SYN_GCA_002693285.1_contig_36_10
cluster_561	PRO_GCA_001627435.1_contig_80_14
cluster_562	SYN_GCA_002724845.1_contig_56_5
cluster_563	SYN_GCA_011525445.1_contig_432_4
cluster_564	SYN_GCA_019652355.1_contig_1_471
cluster_565	PRO_GCA_003214175.1_contig_1_130
cluster_566	SYN_GCA_011525445.1_contig_469_2
cluster_567	SYN_GCA_900473975.1_contig_3_69
cluster_568	SYN_GCA_019650595.1_contig_2_156
cluster_569	SYN_GCA_021156065.1_contig_1042_1
cluster_570	SYN_GCA_003526105.1_contig_42_9
cluster_571	SYN_GCA_000153825.1_contig_1_2316
cluster_572	SYN_GCA_003526105.1_contig_158_21
cluster_573	SYN_GCA_000153825.1_contig_1_2438
cluster_574	SYN_GCA_003526105.1_contig_25_1
cluster_575	SYN_GCA_014280035.1_contig_1_2060
cluster_576	SYN_GCA_913060925.1_contig_177_5
cluster_577	SYN_GCA_913060925.1_contig_44_4
cluster_578	SYN_GCA_902618505.1_contig_1_131
cluster_579	SYN_GCA_000063525.1_contig_1_1614
cluster_580	SYN_GCA_014217875.1_contig_1_733
cluster_581	SYN_GCA_011523295.1_contig_259_30
cluster_582	SYN_GCA_000179255.1_contig_33_136
cluster_583	SYN_GCA_000153825.1_contig_1_723
cluster_584	SYN_GCA_011523155.1_contig_282_1
cluster_585	PRO_GCA_003212245.1_contig_2_67
cluster_586	SYN_GCA_000737535.1_contig_1_2750
cluster_587	PRO_GCA_902571335.1_contig_14_14
cluster_588	SYN_GCA_913041045.1_contig_59_2
cluster_589	SYN_GCA_011523155.1_contig_162_3
cluster_590	SYN_GCA_913052185.1_contig_2_21
cluster_591	PRO_GCA_902596585.1_contig_23_17
cluster_592	SYN_GCA_011523155.1_contig_264_2
cluster_593	SYN_GCA_021156005.1_contig_865_1
cluster_594	SYN_GCA_014279535.1_contig_1_1057
cluster_595	PRO_GCA_902571335.1_contig_16_13
cluster_596	PRO_GCA_003213795.1_contig_9_49
cluster_597	PRO_GCA_003214085.1_contig_1_180
cluster_598	PRO_GCA_003214175.1_contig_3_215
cluster_599	PRO_GCA_003281605.1_contig_1_288
cluster_600	PRO_GCA_000760115.1_contig_2_653
cluster_601	PRO_GCA_001180285.1_contig_140_1
cluster_602	PRO_GCA_902535175.1_contig_2_101
cluster_603	PRO_GCA_001627445.1_contig_17_28
cluster_604	PRO_GCA_902617605.1_contig_29_2
cluster_605	SYN_GCA_021156065.1_contig_992_1
cluster_606	SYN_GCA_000063525.1_contig_1_2059
cluster_607	SYN_GCA_900473925.1_contig_5_76
cluster_608	SYN_GCA_011525445.1_contig_349_3
cluster_609	SYN_GCA_003526105.1_contig_92_7
cluster_610	PRO_GCA_000760115.1_contig_2_1265
cluster_611	SYN_GCA_003149585.1_contig_26_136
cluster_612	SYN_GCA_003526105.1_contig_127_2
cluster_613	PRO_GCA_902621675.1_contig_1_70
cluster_614	SYN_GCA_003209215.1_contig_23_22
cluster_615	SYN_GCA_020514205.1_contig_2_82
cluster_616	SYN_GCA_016779825.1_contig_102_2
cluster_617	SYN_GCA_000153825.1_contig_1_2512
cluster_618	SYN_GCA_902533725.1_contig_6_20
cluster_619	SYN_GCA_011523295.1_contig_246_4
cluster_620	PRO_GCA_003212245.1_contig_11_15
cluster_621	SYN_GCA_003526105.1_contig_19_5
cluster_622	SYN_GCA_000737535.1_contig_1_560
cluster_623	SYN_GCA_000063525.1_contig_1_2223
cluster_624	SYN_GCA_003526105.1_contig_114_3
cluster_625	SYN_GCA_913041045.1_contig_10_19
cluster_626	SYN_GCA_000063525.1_contig_1_2314
cluster_627	SYN_GCA_011525445.1_contig_290_9
cluster_628	PRO_GCA_902596585.1_contig_1_14
cluster_629	SYN_GCA_913040905.1_contig_170_1
cluster_630	SYN_GCA_018623675.1_contig_249_7
cluster_631	SYN_GCA_913057985.1_contig_6_81
cluster_632	SYN_GCA_000737535.1_contig_1_2337
cluster_633	SYN_GCA_000153825.1_contig_1_1497
cluster_634	SYN_GCA_011523155.1_contig_333_3
cluster_635	SYN_GCA_020514235.1_contig_2_400
cluster_636	SYN_GCA_003526105.1_contig_178_1
cluster_637	SYN_GCA_000153825.1_contig_1_1831
cluster_638	SYN_GCA_003211565.1_contig_21_24
cluster_639	SYN_GCA_002693285.1_contig_33_41
cluster_640	PRO_GCA_902571335.1_contig_14_5
cluster_641	SYN_GCA_003209215.1_contig_29_20
cluster_642	SYN_GCA_011523155.1_contig_154_16
cluster_643	SYN_GCA_014279815.1_contig_1_1684
cluster_644	PRO_GCA_000760115.1_contig_1_338
cluster_645	SYN_GCA_913052185.1_contig_38_2
cluster_646	SYN_GCA_011523295.1_contig_334_3
cluster_647	SYN_GCA_000737535.1_contig_1_2640
cluster_648	SYN_GCA_003526105.1_contig_13_3
cluster_649	SYN_GCA_913060925.1_contig_63_5
cluster_650	SYN_GCA_011523155.1_contig_328_5
cluster_651	PRO_GCA_001627435.1_contig_78_4
cluster_652	SYN_GCA_003209165.1_contig_40_18
cluster_653	SYN_GCA_011525445.1_contig_61_1
cluster_654	SYN_GCA_900473965.1_contig_14_237
cluster_655	SYN_GCA_012269695.1_contig_284_18
cluster_656	SYN_GCA_003209165.1_contig_21_9
cluster_657	SYN_GCA_011525445.1_contig_24_2
cluster_658	SYN_GCA_913048995.1_contig_3_25
cluster_659	SYN_GCA_000153825.1_contig_1_1203
cluster_660	SYN_GCA_003209215.1_contig_31_2
cluster_661	SYN_GCA_002693285.1_contig_48_8
cluster_662	SYN_GCA_000179255.1_contig_28_76
cluster_663	SYN_GCA_913052185.1_contig_7_5
cluster_664	SYN_GCA_021156065.1_contig_840_2
cluster_665	SYN_GCA_014279815.1_contig_1_11
cluster_666	SYN_GCA_000063525.1_contig_1_734
cluster_667	SYN_GCA_012269695.1_contig_284_20
cluster_668	SYN_GCA_000179255.1_contig_57_100
cluster_669	SYN_GCA_009919765.1_contig_414_9
cluster_670	SYN_GCA_000063525.1_contig_1_1866
cluster_671	PRO_GCA_000015645.1_contig_1_668
cluster_672	SYN_GCA_021156005.1_contig_266_3
cluster_673	SYN_GCA_011523295.1_contig_135_28
cluster_674	SYN_GCA_014217875.1_contig_1_2563
cluster_675	PRO_GCA_902583935.1_contig_5_24
cluster_676	PRO_GCA_003209675.1_contig_1_129
cluster_677	PRO_GCA_003278855.1_contig_12_2
cluster_678	PRO_GCA_003278705.1_contig_15_11
cluster_679	PRO_GCA_003278725.1_contig_3_80
cluster_680	PRO_GCA_003279045.1_contig_2_94
cluster_681	SYN_GCA_003209555.1_contig_11_12
cluster_682	SYN_GCA_913043915.1_contig_137_2
cluster_683	SYN_GCA_012270465.1_contig_191_4
cluster_684	SYN_GCA_902575935.1_contig_7_4
cluster_685	SYN_GCA_003209165.1_contig_2_13
cluster_686	SYN_GCA_011523155.1_contig_336_5
cluster_687	SYN_GCA_900473965.1_contig_26_131
cluster_688	SYN_GCA_011523155.1_contig_168_2
cluster_689	PRO_GCA_003278965.1_contig_15_3
cluster_690	SYN_GCA_913053255.1_contig_31_3
cluster_691	SYN_GCA_000153825.1_contig_1_408
cluster_692	SYN_GCA_900473965.1_contig_3_1
cluster_693	PRO_GCA_003279115.1_contig_12_23
cluster_694	SYN_GCA_014217875.1_contig_1_36
cluster_695	SYN_GCA_021156015.1_contig_335_3
cluster_696	SYN_GCA_913041045.1_contig_19_20
cluster_697	SYN_GCA_003526105.1_contig_121_7
cluster_698	SYN_GCA_011525445.1_contig_448_7
cluster_699	SYN_GCA_900473965.1_contig_33_56
cluster_700	SYN_GCA_011525445.1_contig_481_16
cluster_701	SYN_GCA_900473965.1_contig_3_383
cluster_702	PRO_GCA_000015645.1_contig_1_1649
cluster_703	SYN_GCA_003526105.1_contig_45_7
cluster_704	SYN_GCA_913040905.1_contig_26_11
cluster_705	SYN_GCA_003526105.1_contig_169_3
cluster_706	SYN_GCA_020514095.1_contig_7_47
cluster_707	SYN_GCA_000179255.1_contig_36_40
cluster_708	SYN_GCA_014279815.1_contig_1_887
cluster_709	SYN_GCA_011525445.1_contig_331_1
cluster_710	SYN_GCA_000153825.1_contig_1_1224
cluster_711	SYN_GCA_000153825.1_contig_1_57
cluster_712	SYN_GCA_014279815.1_contig_1_2383
cluster_713	SYN_GCA_014279855.1_contig_1_280
cluster_714	PRO_GCA_003281415.1_contig_7_33
cluster_715	SYN_GCA_014279815.1_contig_1_2404
cluster_716	SYN_GCA_011523155.1_contig_318_7
cluster_717	SYN_GCA_900474185.1_contig_10_293
cluster_718	SYN_GCA_011523155.1_contig_316_3
cluster_719	SYN_GCA_011523155.1_contig_164_2
cluster_720	SYN_GCA_902635485.1_contig_16_4
cluster_721	SYN_GCA_016779825.1_contig_61_4
cluster_722	SYN_GCA_002172045.1_contig_19_3
cluster_723	SYN_GCA_913048165.1_contig_38_9
cluster_724	SYN_GCA_012269695.1_contig_217_2
cluster_725	SYN_GCA_000153825.1_contig_1_2142
cluster_726	SYN_GCA_018623675.1_contig_17_3
cluster_727	SYN_GCA_913052185.1_contig_76_7
cluster_728	SYN_GCA_002693285.1_contig_10_27
cluster_729	SYN_GCA_902540675.1_contig_2_41
cluster_730	SYN_GCA_002724845.1_contig_15_11
cluster_731	SYN_GCA_002693285.1_contig_31_44
cluster_732	SYN_GCA_016779825.1_contig_108_9
cluster_733	SYN_GCA_902560665.1_contig_16_7
cluster_734	SYN_GCA_000153825.1_contig_1_1796
cluster_735	SYN_GCA_011525445.1_contig_263_4
cluster_736	SYN_GCA_902618505.1_contig_12_28
cluster_737	SYN_GCA_021156005.1_contig_649_1
cluster_738	SYN_GCA_003526105.1_contig_183_5
cluster_739	SYN_GCA_014280035.1_contig_1_1077
cluster_740	SYN_GCA_003526105.1_contig_91_5
cluster_741	SYN_GCA_000153825.1_contig_1_200
cluster_742	SYN_GCA_011525445.1_contig_430_2
cluster_743	SYN_GCA_000737535.1_contig_1_2381
cluster_744	SYN_GCA_913040905.1_contig_173_1
cluster_745	SYN_GCA_018623675.1_contig_160_4
cluster_746	SYN_GCA_913048995.1_contig_1_77
cluster_747	SYN_GCA_002693285.1_contig_16_40
cluster_748	SYN_GCA_019650595.1_contig_1_404
cluster_749	PRO_GCA_003210135.1_contig_20_15
cluster_750	SYN_GCA_002693285.1_contig_6_59
cluster_751	SYN_GCA_913060925.1_contig_45_3
cluster_752	SYN_GCA_000153825.1_contig_1_943
cluster_753	PRO_GCA_000760115.1_contig_2_330
cluster_754	SYN_GCA_913060925.1_contig_120_2
cluster_755	SYN_GCA_014280115.1_contig_1_3
cluster_756	PRO_GCA_001627475.1_contig_72_7
cluster_757	SYN_GCA_011523295.1_contig_135_5
cluster_758	SYN_GCA_014217875.1_contig_1_478
cluster_759	SYN_GCA_011525445.1_contig_235_10
cluster_760	SYN_GCA_001628325.1_contig_66_20
cluster_761	PRO_GCA_902621675.1_contig_5_92
cluster_762	SYN_GCA_000153825.1_contig_1_2153
cluster_763	SYN_GCA_000737595.1_contig_1_2441
cluster_764	SYN_GCA_020514115.1_contig_22_50
cluster_765	SYN_GCA_000161795.2_contig_1_1617
cluster_766	SYN_GCA_000737595.1_contig_1_1925
cluster_767	SYN_GCA_002172045.1_contig_68_30
cluster_768	SYN_GCA_008081095.1_contig_211_6
cluster_769	SYN_GCA_913048995.1_contig_31_2
cluster_770	SYN_GCA_020514205.1_contig_3_706
cluster_771	PRO_GCA_003278705.1_contig_1_118
cluster_772	PRO_GCA_902611225.1_contig_12_29
cluster_773	PRO_GCA_003281415.1_contig_17_19
cluster_774	PRO_GCA_003214085.1_contig_25_8
cluster_775	PRO_GCA_902542305.1_contig_2_31
cluster_776	SYN_GCA_003209165.1_contig_10_69
cluster_777	SYN_GCA_014280035.1_contig_1_493
cluster_778	SYN_GCA_000153825.1_contig_1_2736
cluster_779	SYN_GCA_900473965.1_contig_25_98
cluster_780	SYN_GCA_014279755.1_contig_1_547
cluster_781	SYN_GCA_018623675.1_contig_156_7
cluster_782	SYN_GCA_913048995.1_contig_85_5
cluster_783	SYN_GCA_011525445.1_contig_322_9
cluster_784	SYN_GCA_011525445.1_contig_429_3
cluster_785	SYN_GCA_000153825.1_contig_1_446
cluster_786	SYN_GCA_000153825.1_contig_1_415
cluster_787	SYN_GCA_000153825.1_contig_1_587
cluster_788	SYN_GCA_002693285.1_contig_40_51
cluster_789	SYN_GCA_018623675.1_contig_42_2
cluster_790	SYN_GCA_021156065.1_contig_580_1
cluster_791	SYN_GCA_913040905.1_contig_50_5
cluster_792	SYN_GCA_902540675.1_contig_5_19
cluster_793	SYN_GCA_008081095.1_contig_2_21
cluster_794	PRO_GCA_003280915.1_contig_11_48
cluster_795	PRO_GCA_000015965.1_contig_1_1629
cluster_796	SYN_GCA_011525445.1_contig_481_17
cluster_797	SYN_GCA_900474045.1_contig_8_177
cluster_798	SYN_GCA_021156015.1_contig_394_7
cluster_799	PRO_GCA_003213935.1_contig_8_20
cluster_800	SYN_GCA_020514205.1_contig_10_51
cluster_801	SYN_GCA_003209165.1_contig_3_55
cluster_802	SYN_GCA_014217875.1_contig_1_456
cluster_803	SYN_GCA_000179255.1_contig_48_4
cluster_804	SYN_GCA_014280035.1_contig_1_2279
cluster_805	SYN_GCA_014280035.1_contig_1_2269
cluster_806	SYN_GCA_014279755.1_contig_1_699
cluster_807	SYN_GCA_014279755.1_contig_1_686
cluster_808	SYN_GCA_000179255.1_contig_9_9
cluster_809	SYN_GCA_913048995.1_contig_18_5
cluster_810	SYN_GCA_003209165.1_contig_88_5
cluster_811	SYN_GCA_011523155.1_contig_333_4
cluster_812	SYN_GCA_000153825.1_contig_1_515
cluster_813	SYN_GCA_014279755.1_contig_1_1736
cluster_814	SYN_GCA_900473965.1_contig_7_76
cluster_815	SYN_GCA_000737535.1_contig_1_855
cluster_816	PRO_GCA_003214085.1_contig_13_32
cluster_817	SYN_GCA_900474185.1_contig_8_305
cluster_818	SYN_GCA_019650595.1_contig_2_280
cluster_819	SYN_GCA_018623675.1_contig_215_4
cluster_820	SYN_GCA_011523155.1_contig_167_8
cluster_821	SYN_GCA_000153825.1_contig_1_1441
cluster_822	SYN_GCA_900474085.1_contig_3_35
cluster_823	SYN_GCA_900474185.1_contig_15_746
cluster_824	SYN_GCA_000737535.1_contig_1_1775
cluster_825	SYN_GCA_014280075.1_contig_1_343
cluster_826	SYN_GCA_000153825.1_contig_1_734
cluster_827	SYN_GCA_016779825.1_contig_46_3
cluster_828	SYN_GCA_003526105.1_contig_116_15
cluster_829	SYN_GCA_011523295.1_contig_329_5
cluster_830	SYN_GCA_003209215.1_contig_29_1
cluster_831	PRO_GCA_003213795.1_contig_2_167
cluster_832	SYN_GCA_011525445.1_contig_434_3
cluster_833	SYN_GCA_000737535.1_contig_1_2444
cluster_834	SYN_GCA_003209165.1_contig_46_17
cluster_835	SYN_GCA_011523295.1_contig_322_3
cluster_836	SYN_GCA_000063525.1_contig_1_1487
cluster_837	SYN_GCA_913041045.1_contig_4_11
cluster_838	SYN_GCA_913041045.1_contig_27_8
cluster_839	SYN_GCA_011525445.1_contig_234_8
cluster_840	SYN_GCA_000153825.1_contig_1_1097
cluster_841	SYN_GCA_018623675.1_contig_206_4
cluster_842	SYN_GCA_913041045.1_contig_3_31
cluster_843	SYN_GCA_003209165.1_contig_11_7
cluster_844	SYN_GCA_913041045.1_contig_6_6
cluster_845	SYN_GCA_011523155.1_contig_325_2
cluster_846	SYN_GCA_011525445.1_contig_289_2
cluster_847	SYN_GCA_014279815.1_contig_1_8
cluster_848	SYN_GCA_000153825.1_contig_1_110
cluster_849	SYN_GCA_011523155.1_contig_83_2
cluster_850	SYN_GCA_011523295.1_contig_242_7
cluster_851	SYN_GCA_011523295.1_contig_95_37
cluster_852	SYN_GCA_014217875.1_contig_1_785
cluster_853	PRO_GCA_003214085.1_contig_4_83
cluster_854	SYN_GCA_900473965.1_contig_14_146
cluster_855	SYN_GCA_003526105.1_contig_58_4
cluster_856	SYN_GCA_900473965.1_contig_14_297
cluster_857	SYN_GCA_913040905.1_contig_40_2
cluster_858	SYN_GCA_900473895.1_contig_14_29
cluster_859	PRO_GCA_003281415.1_contig_2_56
cluster_860	PRO_GCA_000015645.1_contig_1_676
cluster_861	SYN_GCA_000179255.1_contig_30_109
cluster_862	SYN_GCA_011523295.1_contig_247_19
cluster_863	SYN_GCA_012269695.1_contig_284_3
cluster_864	SYN_GCA_003149585.1_contig_26_185
cluster_865	SYN_GCA_913048995.1_contig_10_30
cluster_866	SYN_GCA_900473965.1_contig_33_139
cluster_867	PRO_GCA_001180325.1_contig_20_112
cluster_868	SYN_GCA_003211455.1_contig_7_3
cluster_869	SYN_GCA_000063525.1_contig_1_1347
cluster_870	SYN_GCA_000063525.1_contig_1_2451
cluster_871	PRO_GCA_902606505.1_contig_19_6
cluster_872	PRO_GCA_003216335.1_contig_12_14
cluster_873	PRO_GCA_003281415.1_contig_4_92
cluster_874	PRO_GCA_001180325.1_contig_35_326
cluster_875	PRO_GCA_003214085.1_contig_6_18
cluster_876	PRO_GCA_003279115.1_contig_6_30
cluster_877	SYN_GCA_913048995.1_contig_105_4
cluster_878	SYN_GCA_011525445.1_contig_237_3
cluster_879	SYN_GCA_902618505.1_contig_1_47
cluster_880	SYN_GCA_913057985.1_contig_5_104
cluster_881	SYN_GCA_011525445.1_contig_277_7
cluster_882	SYN_GCA_913041045.1_contig_16_23
cluster_883	SYN_GCA_913040905.1_contig_69_2
cluster_884	SYN_GCA_913060925.1_contig_249_2
cluster_885	SYN_GCA_000153825.1_contig_1_2035
cluster_886	SYN_GCA_018623675.1_contig_146_3
cluster_887	SYN_GCA_021156065.1_contig_416_4
cluster_888	SYN_GCA_021156005.1_contig_368_2
cluster_889	SYN_GCA_020514115.1_contig_22_207
cluster_890	PRO_GCA_000015645.1_contig_1_295
cluster_891	PRO_GCA_001627525.1_contig_131_1
cluster_892	SYN_GCA_913052185.1_contig_46_3
cluster_893	SYN_GCA_000737535.1_contig_1_438
cluster_894	SYN_GCA_913048995.1_contig_114_4
cluster_895	SYN_GCA_913048995.1_contig_11_19
cluster_896	SYN_GCA_913043915.1_contig_84_1
cluster_897	SYN_GCA_913041045.1_contig_2_32
cluster_898	SYN_GCA_014280115.1_contig_1_840
cluster_899	SYN_GCA_900473965.1_contig_34_194
cluster_900	SYN_GCA_913060925.1_contig_140_2
cluster_901	SYN_GCA_018623675.1_contig_184_5
cluster_902	SYN_GCA_002693285.1_contig_11_36
cluster_903	SYN_GCA_000153825.1_contig_1_39
cluster_904	SYN_GCA_000153825.1_contig_1_1458
cluster_905	SYN_GCA_011525445.1_contig_331_7
cluster_906	SYN_GCA_000161795.2_contig_1_592
cluster_907	SYN_GCA_014279755.1_contig_1_2473
cluster_908	PRO_GCA_003213255.1_contig_5_29
cluster_909	PRO_GCA_019651555.1_contig_2_204
cluster_910	SYN_GCA_011525445.1_contig_427_5
cluster_911	SYN_GCA_014279815.1_contig_1_2330
cluster_912	SYN_GCA_009919765.1_contig_195_1
cluster_913	SYN_GCA_011525445.1_contig_28_6
cluster_914	SYN_GCA_000153825.1_contig_1_699
cluster_915	SYN_GCA_014279755.1_contig_1_1805
cluster_916	SYN_GCA_003209165.1_contig_50_9
cluster_917	SYN_GCA_000161795.2_contig_1_938
cluster_918	SYN_GCA_019652355.1_contig_2_72
cluster_919	SYN_GCA_020514205.1_contig_3_246
cluster_920	SYN_GCA_900474085.1_contig_13_90
cluster_921	SYN_GCA_019650595.1_contig_1_60
cluster_922	SYN_GCA_003209215.1_contig_8_12
cluster_923	SYN_GCA_913060925.1_contig_159_2
cluster_924	SYN_GCA_000737595.1_contig_1_1706
cluster_925	SYN_GCA_021156025.1_contig_59_3
cluster_926	SYN_GCA_021156065.1_contig_382_2
cluster_927	SYN_GCA_902635485.1_contig_4_18
cluster_928	SYN_GCA_014279815.1_contig_1_1688
cluster_929	PRO_GCA_003281405.1_contig_7_86
cluster_930	SYN_GCA_021156015.1_contig_10_2
cluster_931	PRO_GCA_000760115.1_contig_2_287
cluster_932	SYN_GCA_913048995.1_contig_13_14
cluster_933	SYN_GCA_000063525.1_contig_1_64
cluster_934	SYN_GCA_011523155.1_contig_57_6
cluster_935	SYN_GCA_003526105.1_contig_42_2
cluster_936	SYN_GCA_002172045.1_contig_8_5
cluster_937	PRO_GCA_000015645.1_contig_1_1107
cluster_938	SYN_GCA_913040905.1_contig_210_3
cluster_939	SYN_GCA_011523155.1_contig_316_5
cluster_940	PRO_GCA_902601255.1_contig_12_17
cluster_941	SYN_GCA_000179255.1_contig_53_4
cluster_942	SYN_GCA_902618505.1_contig_10_4
cluster_943	SYN_GCA_902618505.1_contig_1_103
cluster_944	SYN_GCA_900473965.1_contig_14_508
cluster_945	SYN_GCA_002693285.1_contig_6_15
cluster_946	SYN_GCA_011523295.1_contig_95_19
cluster_947	SYN_GCA_900473965.1_contig_14_130
cluster_948	SYN_GCA_011523295.1_contig_135_9
cluster_949	SYN_GCA_011523155.1_contig_338_5
cluster_950	SYN_GCA_002693285.1_contig_35_11
cluster_951	SYN_GCA_021156065.1_contig_764_2
cluster_952	SYN_GCA_002693285.1_contig_16_66
cluster_953	SYN_GCA_011523155.1_contig_309_9
cluster_954	SYN_GCA_000063525.1_contig_1_1373
cluster_955	SYN_GCA_003149585.1_contig_1_307
cluster_956	SYN_GCA_019650595.1_contig_2_223
cluster_957	SYN_GCA_900473965.1_contig_20_79
cluster_958	SYN_GCA_014279815.1_contig_1_177
cluster_959	SYN_GCA_002693285.1_contig_19_53
cluster_960	PRO_GCA_902537445.1_contig_14_25
cluster_961	SYN_GCA_014217875.1_contig_1_2106
cluster_962	PRO_GCA_003281405.1_contig_8_50
cluster_963	PRO_GCA_902528325.1_contig_10_23
cluster_964	PRO_GCA_902606505.1_contig_35_2
cluster_965	PRO_GCA_003279045.1_contig_3_104
cluster_966	PRO_GCA_001180325.1_contig_71_113
cluster_967	PRO_GCA_902571145.1_contig_7_31
cluster_968	PRO_GCA_003281415.1_contig_17_15
cluster_969	SYN_GCA_913052185.1_contig_34_2
cluster_970	SYN_GCA_021156065.1_contig_439_1
cluster_971	SYN_GCA_913060925.1_contig_86_5
cluster_972	PRO_GCA_902536265.1_contig_5_2
cluster_973	SYN_GCA_003526105.1_contig_32_5
cluster_974	SYN_GCA_913041045.1_contig_1_43
cluster_975	SYN_GCA_011525445.1_contig_271_7
cluster_976	SYN_GCA_019650515.1_contig_1_311
cluster_977	SYN_GCA_014279815.1_contig_1_2545
cluster_978	SYN_GCA_000737535.1_contig_1_2927
cluster_979	SYN_GCA_900473965.1_contig_3_397
cluster_980	SYN_GCA_913057985.1_contig_36_18
cluster_981	SYN_GCA_014217875.1_contig_1_525
cluster_982	SYN_GCA_002693285.1_contig_3_48
cluster_983	SYN_GCA_011523155.1_contig_177_13
cluster_984	SYN_GCA_900473965.1_contig_3_112
cluster_985	SYN_GCA_000153825.1_contig_1_1526
cluster_986	PRO_GCA_003209585.1_contig_9_2
cluster_987	SYN_GCA_021156005.1_contig_725_2
cluster_988	SYN_GCA_014217875.1_contig_1_97
cluster_989	SYN_GCA_900473965.1_contig_33_126
cluster_990	PRO_GCA_902600395.1_contig_23_12
cluster_991	PRO_GCA_003212245.1_contig_7_52
cluster_992	SYN_GCA_014217875.1_contig_1_1805
cluster_993	SYN_GCA_913043915.1_contig_226_3
cluster_994	SYN_GCA_011523295.1_contig_296_7
cluster_995	SYN_GCA_913041045.1_contig_10_7
cluster_996	SYN_GCA_913053255.1_contig_26_25
cluster_997	SYN_GCA_000737595.1_contig_1_2759
cluster_998	SYN_GCA_913020095.1_contig_175_2
cluster_999	SYN_GCA_000737535.1_contig_1_2242
cluster_1000	SYN_GCA_900473965.1_contig_34_196
cluster_1001	SYN_GCA_913052185.1_contig_104_2
cluster_1002	SYN_GCA_002693285.1_contig_17_23
cluster_1003	SYN_GCA_900473965.1_contig_34_245
cluster_1004	SYN_GCA_019650595.1_contig_1_75
cluster_1005	SYN_GCA_011523155.1_contig_196_8
cluster_1006	PRO_GCA_003214175.1_contig_1_108
cluster_1007	SYN_GCA_000737535.1_contig_1_926
cluster_1008	SYN_GCA_021156005.1_contig_377_1
cluster_1009	SYN_GCA_000179255.1_contig_68_12
cluster_1010	SYN_GCA_900473965.1_contig_4_1
cluster_1011	SYN_GCA_021156005.1_contig_467_2
cluster_1012	PRO_GCA_902572195.1_contig_15_5
cluster_1013	SYN_GCA_014279635.1_contig_1_1196
cluster_1014	SYN_GCA_000737535.1_contig_1_2777
cluster_1015	SYN_GCA_913048995.1_contig_19_15
cluster_1016	SYN_GCA_020514115.1_contig_22_48
cluster_1017	PRO_GCA_902596585.1_contig_3_14
cluster_1018	SYN_GCA_000161795.2_contig_1_1197
cluster_1019	SYN_GCA_014279615.1_contig_1_1312
cluster_1020	SYN_GCA_000737535.1_contig_1_2359
cluster_1021	SYN_GCA_011525445.1_contig_294_3
cluster_1022	PRO_GCA_003210135.1_contig_21_19
cluster_1023	SYN_GCA_900474085.1_contig_3_32
cluster_1024	SYN_GCA_014279755.1_contig_1_2298
cluster_1025	SYN_GCA_900473965.1_contig_15_120
cluster_1026	SYN_GCA_913040905.1_contig_215_2
cluster_1027	SYN_GCA_021156065.1_contig_758_1
cluster_1028	SYN_GCA_014217875.1_contig_1_411
cluster_1029	SYN_GCA_011525445.1_contig_171_4
cluster_1030	SYN_GCA_002693285.1_contig_40_40
cluster_1031	SYN_GCA_011525445.1_contig_410_3
cluster_1032	SYN_GCA_021156065.1_contig_1_1
cluster_1033	SYN_GCA_913041045.1_contig_3_38
cluster_1034	SYN_GCA_000153825.1_contig_1_2297
cluster_1035	PRO_GCA_019649475.1_contig_1_78
cluster_1036	SYN_GCA_900473895.1_contig_10_29
cluster_1037	SYN_GCA_019652355.1_contig_1_394
cluster_1038	SYN_GCA_913048995.1_contig_11_25
cluster_1039	SYN_GCA_018623675.1_contig_239_6
cluster_1040	SYN_GCA_913048995.1_contig_25_24
cluster_1041	SYN_GCA_011525445.1_contig_10_1
cluster_1042	SYN_GCA_021156065.1_contig_91_3
cluster_1043	SYN_GCA_014217875.1_contig_1_2444
cluster_1044	SYN_GCA_018623675.1_contig_46_7
cluster_1045	SYN_GCA_014279895.1_contig_1_1855
cluster_1046	SYN_GCA_003211455.1_contig_20_7
cluster_1047	SYN_GCA_020514205.1_contig_3_640
cluster_1048	PRO_GCA_000760115.1_contig_1_138
cluster_1049	SYN_GCA_000063525.1_contig_1_988
cluster_1050	SYN_GCA_913040905.1_contig_133_4
cluster_1051	SYN_GCA_014217875.1_contig_1_668
cluster_1052	SYN_GCA_018623675.1_contig_234_3
cluster_1053	SYN_GCA_019651575.1_contig_1_67
cluster_1054	SYN_GCA_011525445.1_contig_17_32
cluster_1055	SYN_GCA_011523155.1_contig_167_5
cluster_1056	SYN_GCA_913052185.1_contig_3_51
cluster_1057	SYN_GCA_002693285.1_contig_29_29
cluster_1058	SYN_GCA_000153825.1_contig_1_781
cluster_1059	SYN_GCA_011523295.1_contig_279_40
cluster_1060	SYN_GCA_913060925.1_contig_13_16
cluster_1061	SYN_GCA_000737535.1_contig_1_2079
cluster_1062	SYN_GCA_913048995.1_contig_5_13
cluster_1063	SYN_GCA_011523155.1_contig_162_1
cluster_1064	SYN_GCA_913052185.1_contig_164_1
cluster_1065	SYN_GCA_913052185.1_contig_36_13
cluster_1066	SYN_GCA_016779825.1_contig_89_5
cluster_1067	SYN_GCA_000153825.1_contig_1_307
cluster_1068	SYN_GCA_009919765.1_contig_82_1
cluster_1069	SYN_GCA_011525445.1_contig_305_3
cluster_1070	PRO_GCA_902536265.1_contig_18_8
cluster_1071	SYN_GCA_913053255.1_contig_12_26
cluster_1072	SYN_GCA_011523155.1_contig_50_2
cluster_1073	SYN_GCA_014280095.1_contig_1_1541
cluster_1074	SYN_GCA_000161795.2_contig_1_937
cluster_1075	SYN_GCA_003209165.1_contig_15_35
cluster_1076	PRO_GCA_003216355.1_contig_9_81
cluster_1077	PRO_GCA_003214175.1_contig_3_205
cluster_1078	PRO_GCA_003214335.1_contig_29_17
cluster_1079	PRO_GCA_001627445.1_contig_91_6
cluster_1080	PRO_GCA_902572785.1_contig_22_3
cluster_1081	PRO_GCA_000760115.1_contig_1_366
cluster_1082	SYN_GCA_014279755.1_contig_1_406
cluster_1083	SYN_GCA_020514115.1_contig_5_46
cluster_1084	PRO_GCA_003281145.1_contig_10_57
cluster_1085	SYN_GCA_011525445.1_contig_439_5
cluster_1086	SYN_GCA_002693285.1_contig_31_64
cluster_1087	PRO_GCA_003280915.1_contig_10_2
cluster_1088	SYN_GCA_000063525.1_contig_1_2393
cluster_1089	SYN_GCA_000737535.1_contig_1_2900
cluster_1090	SYN_GCA_913060925.1_contig_7_12
cluster_1091	SYN_GCA_018623875.1_contig_228_13
cluster_1092	SYN_GCA_913048995.1_contig_100_6
cluster_1093	SYN_GCA_011523295.1_contig_215_2
cluster_1094	SYN_GCA_913041045.1_contig_39_6
cluster_1095	SYN_GCA_018623675.1_contig_190_2
cluster_1096	SYN_GCA_014280035.1_contig_1_331
cluster_1097	SYN_GCA_000737535.1_contig_1_36
cluster_1098	SYN_GCA_913048995.1_contig_44_24
cluster_1099	SYN_GCA_000737535.1_contig_1_1347
cluster_1100	SYN_GCA_913048995.1_contig_40_4
cluster_1101	SYN_GCA_001628325.1_contig_28_49
cluster_1102	SYN_GCA_011523155.1_contig_27_3
cluster_1103	SYN_GCA_913052185.1_contig_152_5
cluster_1104	SYN_GCA_002693285.1_contig_16_96
cluster_1105	SYN_GCA_900473965.1_contig_33_11
cluster_1106	SYN_GCA_011523295.1_contig_48_1
cluster_1107	SYN_GCA_011525445.1_contig_281_7
cluster_1108	SYN_GCA_902589915.1_contig_5_1
cluster_1109	SYN_GCA_020514115.1_contig_21_68
cluster_1110	SYN_GCA_014280095.1_contig_1_755
cluster_1111	SYN_GCA_020514255.1_contig_10_94
cluster_1112	SYN_GCA_913060925.1_contig_3_2
cluster_1113	SYN_GCA_009919765.1_contig_109_7
cluster_1114	SYN_GCA_021156065.1_contig_129_2
cluster_1115	SYN_GCA_011523295.1_contig_254_5
cluster_1116	SYN_GCA_003209165.1_contig_3_11
cluster_1117	SYN_GCA_002693285.1_contig_17_112
cluster_1118	SYN_GCA_000063525.1_contig_1_1378
cluster_1119	SYN_GCA_014217875.1_contig_1_1347
cluster_1120	SYN_GCA_003526105.1_contig_146_5
cluster_1121	PRO_GCA_902572825.1_contig_26_14
cluster_1122	SYN_GCA_014279815.1_contig_1_709
cluster_1123	SYN_GCA_011525445.1_contig_369_5
cluster_1124	SYN_GCA_913040905.1_contig_67_11
cluster_1125	SYN_GCA_003209165.1_contig_45_29
cluster_1126	SYN_GCA_000153825.1_contig_1_36
cluster_1127	PRO_GCA_003209585.1_contig_6_2
cluster_1128	SYN_GCA_001628295.1_contig_67_38
cluster_1129	SYN_GCA_018623875.1_contig_48_5
cluster_1130	SYN_GCA_018623675.1_contig_68_3
cluster_1131	SYN_GCA_019650515.1_contig_1_137
cluster_1132	SYN_GCA_900473965.1_contig_4_45
cluster_1133	SYN_GCA_014279815.1_contig_1_1029
cluster_1134	SYN_GCA_000153825.1_contig_1_1850
cluster_1135	SYN_GCA_020514235.1_contig_2_333
cluster_1136	SYN_GCA_900473975.1_contig_7_216
cluster_1137	SYN_GCA_913052185.1_contig_51_8
cluster_1138	SYN_GCA_900474085.1_contig_13_72
cluster_1139	SYN_GCA_011523155.1_contig_170_4
cluster_1140	SYN_GCA_913057985.1_contig_35_33
cluster_1141	SYN_GCA_913041045.1_contig_51_10
cluster_1142	SYN_GCA_913041045.1_contig_99_2
cluster_1143	SYN_GCA_011523295.1_contig_365_5
cluster_1144	SYN_GCA_000737535.1_contig_1_1295
cluster_1145	SYN_GCA_000737595.1_contig_1_1776
cluster_1146	SYN_GCA_000737595.1_contig_1_2729
cluster_1147	SYN_GCA_000737595.1_contig_1_2626
cluster_1148	SYN_GCA_000179255.1_contig_31_40
cluster_1149	SYN_GCA_018623875.1_contig_17_6
cluster_1150	SYN_GCA_913040905.1_contig_15_10
cluster_1151	SYN_GCA_018623875.1_contig_42_31
cluster_1152	SYN_GCA_913052185.1_contig_32_5
cluster_1153	SYN_GCA_000153825.1_contig_1_2710
cluster_1154	SYN_GCA_913060925.1_contig_203_3
cluster_1155	SYN_GCA_003526105.1_contig_89_2
cluster_1156	SYN_GCA_011523155.1_contig_249_2
cluster_1157	PRO_GCA_000015965.1_contig_1_1285
cluster_1158	SYN_GCA_913053255.1_contig_38_8
cluster_1159	SYN_GCA_011523155.1_contig_117_3
cluster_1160	SYN_GCA_020514235.1_contig_6_420
cluster_1161	SYN_GCA_014279755.1_contig_1_1100
cluster_1162	SYN_GCA_009919765.1_contig_9_2
cluster_1163	SYN_GCA_002172045.1_contig_32_24
cluster_1164	PRO_GCA_902572825.1_contig_16_16
cluster_1165	SYN_GCA_003149585.1_contig_23_18
cluster_1166	SYN_GCA_000737535.1_contig_1_954
cluster_1167	SYN_GCA_014217875.1_contig_1_854
cluster_1168	PRO_GCA_000015645.1_contig_1_1516
cluster_1169	SYN_GCA_021156005.1_contig_771_2
cluster_1170	SYN_GCA_913041045.1_contig_58_16
cluster_1171	SYN_GCA_900473965.1_contig_19_37
cluster_1172	SYN_GCA_000153825.1_contig_1_839
cluster_1173	SYN_GCA_000737535.1_contig_1_2375
cluster_1174	SYN_GCA_913041045.1_contig_4_2
cluster_1175	SYN_GCA_003526105.1_contig_49_3
cluster_1176	SYN_GCA_000153825.1_contig_1_865
cluster_1177	SYN_GCA_020514205.1_contig_3_635
cluster_1178	SYN_GCA_000179255.1_contig_15_14
cluster_1179	SYN_GCA_000161795.2_contig_1_2400
cluster_1180	SYN_GCA_913048995.1_contig_7_16
cluster_1181	SYN_GCA_900473965.1_contig_21_81
cluster_1182	SYN_GCA_011523295.1_contig_279_45
cluster_1183	SYN_GCA_913040905.1_contig_39_1
cluster_1184	SYN_GCA_012269695.1_contig_72_12
cluster_1185	SYN_GCA_000179255.1_contig_39_18
cluster_1186	SYN_GCA_009919765.1_contig_203_4
cluster_1187	SYN_GCA_011525445.1_contig_365_3
cluster_1188	SYN_GCA_000179255.1_contig_25_13
cluster_1189	SYN_GCA_003526105.1_contig_103_13
cluster_1190	SYN_GCA_000179255.1_contig_45_17
cluster_1191	SYN_GCA_003209215.1_contig_14_8
cluster_1192	SYN_GCA_000179255.1_contig_22_43
cluster_1193	SYN_GCA_913041045.1_contig_3_6
cluster_1194	SYN_GCA_000063525.1_contig_1_2311
cluster_1195	SYN_GCA_014217875.1_contig_1_819
cluster_1196	PRO_GCA_902582185.1_contig_2_36
cluster_1197	SYN_GCA_021156065.1_contig_555_4
cluster_1198	PRO_GCA_003214175.1_contig_5_126
cluster_1199	PRO_GCA_003216915.1_contig_17_22
cluster_1200	SYN_GCA_000153825.1_contig_1_2076
cluster_1201	SYN_GCA_011523155.1_contig_335_2
cluster_1202	SYN_GCA_913048995.1_contig_9_11
cluster_1203	PRO_GCA_003210135.1_contig_5_23
cluster_1204	SYN_GCA_021156005.1_contig_761_1
cluster_1205	SYN_GCA_913048995.1_contig_103_3
cluster_1206	SYN_GCA_011523295.1_contig_295_21
cluster_1207	PRO_GCA_902519235.1_contig_13_2
cluster_1208	PRO_GCA_902601255.1_contig_3_96
cluster_1209	PRO_GCA_003281165.1_contig_30_5
cluster_1210	PRO_GCA_003280915.1_contig_7_39
cluster_1211	PRO_GCA_003280995.1_contig_1_84
cluster_1212	PRO_GCA_902535175.1_contig_8_18
cluster_1213	PRO_GCA_003279045.1_contig_14_16
cluster_1214	PRO_GCA_003279045.1_contig_1_73
cluster_1215	PRO_GCA_003213935.1_contig_66_4
cluster_1216	PRO_GCA_003209615.1_contig_35_2
cluster_1217	SYN_GCA_014279755.1_contig_1_1152
cluster_1218	SYN_GCA_021156065.1_contig_458_1
cluster_1219	SYN_GCA_002693285.1_contig_31_94
cluster_1220	SYN_GCA_011525445.1_contig_470_5
cluster_1221	SYN_GCA_002724845.1_contig_61_11
cluster_1222	SYN_GCA_003149585.1_contig_30_1
cluster_1223	PRO_GCA_000015965.1_contig_1_1746
cluster_1224	SYN_GCA_900474085.1_contig_17_62
cluster_1225	SYN_GCA_019650515.1_contig_1_213
cluster_1226	SYN_GCA_009919765.1_contig_158_3
cluster_1227	SYN_GCA_000153825.1_contig_1_2011
cluster_1228	SYN_GCA_003209215.1_contig_44_7
cluster_1229	SYN_GCA_900473965.1_contig_30_28
cluster_1230	SYN_GCA_019652355.1_contig_1_554
cluster_1231	SYN_GCA_018623675.1_contig_189_10
cluster_1232	SYN_GCA_011525445.1_contig_215_2
cluster_1233	SYN_GCA_913040905.1_contig_23_12
cluster_1234	SYN_GCA_011525445.1_contig_13_2
cluster_1235	SYN_GCA_011525445.1_contig_30_3
cluster_1236	SYN_GCA_011525445.1_contig_126_2
cluster_1237	SYN_GCA_003213755.1_contig_2_20
cluster_1238	SYN_GCA_000161795.2_contig_1_1899
cluster_1239	SYN_GCA_000063525.1_contig_1_580
cluster_1240	SYN_GCA_003211455.1_contig_37_5
cluster_1241	PRO_GCA_003279115.1_contig_1_107
cluster_1242	SYN_GCA_900473965.1_contig_33_118
cluster_1243	SYN_GCA_011525445.1_contig_471_2
cluster_1244	SYN_GCA_900473965.1_contig_3_319
cluster_1245	SYN_GCA_002724845.1_contig_18_16
cluster_1246	SYN_GCA_000161795.2_contig_1_1876
cluster_1247	SYN_GCA_003212155.1_contig_6_5
cluster_1248	PRO_GCA_003281445.1_contig_14_29
cluster_1249	SYN_GCA_000737535.1_contig_1_1369
cluster_1250	SYN_GCA_012270465.1_contig_6_7
cluster_1251	SYN_GCA_000153825.1_contig_1_1397
cluster_1252	SYN_GCA_002693285.1_contig_17_38
cluster_1253	SYN_GCA_900473965.1_contig_34_236
cluster_1254	SYN_GCA_900473965.1_contig_34_24
cluster_1255	SYN_GCA_000737535.1_contig_1_1085
cluster_1256	SYN_GCA_011525445.1_contig_306_10
cluster_1257	SYN_GCA_913041045.1_contig_9_48
cluster_1258	SYN_GCA_000063525.1_contig_1_680
cluster_1259	SYN_GCA_014279815.1_contig_1_2023
cluster_1260	SYN_GCA_000063525.1_contig_1_266
cluster_1261	SYN_GCA_009919765.1_contig_402_5
cluster_1262	SYN_GCA_902533725.1_contig_2_32
cluster_1263	SYN_GCA_009919765.1_contig_38_5
cluster_1264	SYN_GCA_011525445.1_contig_164_7
cluster_1265	SYN_GCA_900473965.1_contig_21_15
cluster_1266	SYN_GCA_000737595.1_contig_1_2452
cluster_1267	SYN_GCA_913060925.1_contig_237_3
cluster_1268	SYN_GCA_011523155.1_contig_80_6
cluster_1269	SYN_GCA_003211565.1_contig_28_11
cluster_1270	SYN_GCA_000737535.1_contig_1_1950
cluster_1271	SYN_GCA_900473965.1_contig_14_144
cluster_1272	SYN_GCA_011525445.1_contig_123_1
cluster_1273	SYN_GCA_913043915.1_contig_60_14
cluster_1274	SYN_GCA_000153825.1_contig_1_808
cluster_1275	SYN_GCA_011523295.1_contig_334_5
cluster_1276	SYN_GCA_900474185.1_contig_10_44
cluster_1277	SYN_GCA_021156065.1_contig_1093_2
cluster_1278	SYN_GCA_000153825.1_contig_1_872
cluster_1279	SYN_GCA_913041045.1_contig_28_16
cluster_1280	SYN_GCA_000179255.1_contig_31_32
cluster_1281	SYN_GCA_000153825.1_contig_1_637
cluster_1282	SYN_GCA_913048995.1_contig_3_7
cluster_1283	SYN_GCA_011525445.1_contig_403_2
cluster_1284	SYN_GCA_018623675.1_contig_52_6
cluster_1285	SYN_GCA_000179255.1_contig_64_69
cluster_1286	SYN_GCA_000153825.1_contig_1_960
cluster_1287	SYN_GCA_020514095.1_contig_8_31
cluster_1288	SYN_GCA_000737535.1_contig_1_704
cluster_1289	SYN_GCA_000737595.1_contig_1_965
cluster_1290	SYN_GCA_011523295.1_contig_245_13
cluster_1291	SYN_GCA_902582045.1_contig_9_9
cluster_1292	SYN_GCA_011523155.1_contig_138_1
cluster_1293	SYN_GCA_900473895.1_contig_4_242
cluster_1294	SYN_GCA_000179255.1_contig_72_38
cluster_1295	SYN_GCA_000153825.1_contig_1_444
cluster_1296	SYN_GCA_000153825.1_contig_1_387
cluster_1297	PRO_GCA_902572785.1_contig_1_58
cluster_1298	SYN_GCA_019650595.1_contig_2_31
cluster_1299	SYN_GCA_913040905.1_contig_105_5
cluster_1300	SYN_GCA_913060925.1_contig_154_4
cluster_1301	SYN_GCA_000153825.1_contig_1_507
cluster_1302	SYN_GCA_900473965.1_contig_15_100
cluster_1303	SYN_GCA_913040905.1_contig_120_3
cluster_1304	SYN_GCA_000179255.1_contig_10_6
cluster_1305	PRO_GCA_902596585.1_contig_5_28
cluster_1306	PRO_GCA_902521235.1_contig_10_43
cluster_1307	SYN_GCA_019652355.1_contig_2_80
cluster_1308	SYN_GCA_913052185.1_contig_9_4
cluster_1309	SYN_GCA_003211565.1_contig_47_7
cluster_1310	SYN_GCA_011525445.1_contig_170_18
cluster_1311	SYN_GCA_000737535.1_contig_1_1150
cluster_1312	SYN_GCA_000179255.1_contig_29_55
cluster_1313	SYN_GCA_020514255.1_contig_3_754
cluster_1314	SYN_GCA_003209165.1_contig_32_8
cluster_1315	SYN_GCA_000153825.1_contig_1_2230
cluster_1316	SYN_GCA_021156025.1_contig_17_3
cluster_1317	PRO_GCA_003213795.1_contig_36_1
cluster_1318	SYN_GCA_021156065.1_contig_263_1
cluster_1319	SYN_GCA_000179255.1_contig_18_49
cluster_1320	SYN_GCA_913048995.1_contig_36_16
cluster_1321	SYN_GCA_014279755.1_contig_1_664
cluster_1322	SYN_GCA_014217875.1_contig_1_450
cluster_1323	SYN_GCA_000153825.1_contig_1_2144
cluster_1324	PRO_GCA_902596585.1_contig_3_97
cluster_1325	PRO_GCA_902571335.1_contig_27_2
cluster_1326	SYN_GCA_021156005.1_contig_1055_2
cluster_1327	PRO_GCA_913051795.1_contig_57_1
cluster_1328	SYN_GCA_003149585.1_contig_2_85
cluster_1329	SYN_GCA_900473965.1_contig_13_7
cluster_1330	SYN_GCA_003209165.1_contig_45_1
cluster_1331	SYN_GCA_913043915.1_contig_142_4
cluster_1332	SYN_GCA_012270465.1_contig_30_10
cluster_1333	SYN_GCA_011523155.1_contig_254_17
cluster_1334	SYN_GCA_011525445.1_contig_409_29
cluster_1335	SYN_GCA_003526105.1_contig_86_5
cluster_1336	SYN_GCA_011523295.1_contig_282_1
cluster_1337	PRO_GCA_001180285.1_contig_127_79
cluster_1338	PRO_GCA_000760115.1_contig_1_55
cluster_1339	PRO_GCA_003209585.1_contig_7_5
cluster_1340	PRO_GCA_902535525.1_contig_13_16
cluster_1341	PRO_GCA_902621675.1_contig_5_69
cluster_1342	PRO_GCA_000760115.1_contig_2_1093
cluster_1343	PRO_GCA_003281405.1_contig_2_148
cluster_1344	SYN_GCA_018623875.1_contig_217_1
cluster_1345	PRO_GCA_003279045.1_contig_1_100
cluster_1346	PRO_GCA_003213935.1_contig_59_4
cluster_1347	PRO_GCA_003280915.1_contig_46_4
cluster_1348	PRO_GCA_000015645.1_contig_1_1194
cluster_1349	SYN_GCA_009919765.1_contig_190_4
cluster_1350	SYN_GCA_000153825.1_contig_1_1822
cluster_1351	SYN_GCA_021156025.1_contig_454_1
cluster_1352	SYN_GCA_900473965.1_contig_25_81
cluster_1353	PRO_GCA_902535185.1_contig_13_29
cluster_1354	PRO_GCA_001627435.1_contig_79_8
cluster_1355	SYN_GCA_018623675.1_contig_132_2
cluster_1356	PRO_GCA_902606505.1_contig_17_30
cluster_1357	SYN_GCA_000153825.1_contig_1_2083
cluster_1358	SYN_GCA_900473965.1_contig_26_2
cluster_1359	SYN_GCA_011523155.1_contig_233_2
cluster_1360	SYN_GCA_000153825.1_contig_1_2043
cluster_1361	SYN_GCA_002693285.1_contig_28_22
cluster_1362	SYN_GCA_014280035.1_contig_1_647
cluster_1363	SYN_GCA_913043915.1_contig_62_1
cluster_1364	SYN_GCA_003526105.1_contig_83_11
cluster_1365	SYN_GCA_913041045.1_contig_17_7
cluster_1366	PRO_GCA_001627445.1_contig_32_19
cluster_1367	SYN_GCA_000153825.1_contig_1_2062
cluster_1368	SYN_GCA_000179255.1_contig_9_21
cluster_1369	SYN_GCA_900473965.1_contig_3_176
cluster_1370	SYN_GCA_003526105.1_contig_82_5
cluster_1371	SYN_GCA_002693285.1_contig_44_21
cluster_1372	SYN_GCA_009919765.1_contig_195_3
cluster_1373	SYN_GCA_913043915.1_contig_114_3
cluster_1374	SYN_GCA_019652355.1_contig_1_59
cluster_1375	SYN_GCA_003209165.1_contig_46_4
cluster_1376	SYN_GCA_020514205.1_contig_8_26
cluster_1377	SYN_GCA_018623675.1_contig_173_6
cluster_1378	SYN_GCA_011523295.1_contig_334_11
cluster_1379	SYN_GCA_000179255.1_contig_37_6
cluster_1380	SYN_GCA_900473965.1_contig_34_101
cluster_1381	SYN_GCA_018623675.1_contig_15_4
cluster_1382	SYN_GCA_011523155.1_contig_66_2
cluster_1383	PRO_GCA_003214085.1_contig_21_14
cluster_1384	SYN_GCA_020514205.1_contig_11_7
cluster_1385	SYN_GCA_002693285.1_contig_22_7
cluster_1386	SYN_GCA_002693285.1_contig_36_16
cluster_1387	SYN_GCA_011525445.1_contig_462_2
cluster_1388	SYN_GCA_913060925.1_contig_100_8
cluster_1389	SYN_GCA_018623675.1_contig_32_3
cluster_1390	PRO_GCA_001180325.1_contig_35_65
cluster_1391	SYN_GCA_003149585.1_contig_31_13
cluster_1392	SYN_GCA_018623675.1_contig_124_8
cluster_1393	SYN_GCA_913060925.1_contig_22_12
cluster_1394	SYN_GCA_003526105.1_contig_125_3
cluster_1395	SYN_GCA_000179255.1_contig_68_20
cluster_1396	SYN_GCA_011523295.1_contig_301_6
cluster_1397	SYN_GCA_011523295.1_contig_348_33
cluster_1398	SYN_GCA_913048995.1_contig_2_29
cluster_1399	SYN_GCA_900474045.1_contig_8_198
cluster_1400	SYN_GCA_900473965.1_contig_21_43
cluster_1401	SYN_GCA_902618505.1_contig_6_55
cluster_1402	SYN_GCA_014280035.1_contig_1_623
cluster_1403	SYN_GCA_020514205.1_contig_3_378
cluster_1404	SYN_GCA_014279815.1_contig_1_98
cluster_1405	SYN_GCA_020514205.1_contig_3_810
cluster_1406	SYN_GCA_900474185.1_contig_15_300
cluster_1407	SYN_GCA_913060925.1_contig_226_1
cluster_1408	SYN_GCA_014280035.1_contig_1_2590
cluster_1409	SYN_GCA_014279815.1_contig_1_1647
cluster_1410	SYN_GCA_011523295.1_contig_231_10
cluster_1411	SYN_GCA_011523155.1_contig_134_2
cluster_1412	SYN_GCA_011525445.1_contig_329_6
cluster_1413	SYN_GCA_000153825.1_contig_1_633
cluster_1414	SYN_GCA_020514235.1_contig_2_391
cluster_1415	SYN_GCA_002693285.1_contig_10_50
cluster_1416	SYN_GCA_011523295.1_contig_334_9
cluster_1417	SYN_GCA_000737535.1_contig_1_636
cluster_1418	SYN_GCA_900473965.1_contig_21_76
cluster_1419	SYN_GCA_902560665.1_contig_1_42
cluster_1420	SYN_GCA_012270465.1_contig_199_6
cluster_1421	SYN_GCA_902589915.1_contig_1_12
cluster_1422	SYN_GCA_000737535.1_contig_1_2728
cluster_1423	SYN_GCA_014280095.1_contig_1_626
cluster_1424	SYN_GCA_000161795.2_contig_1_2149
cluster_1425	SYN_GCA_000153825.1_contig_1_1328
cluster_1426	PRO_GCA_003213935.1_contig_43_2
cluster_1427	SYN_GCA_000153825.1_contig_1_360
cluster_1428	SYN_GCA_000179255.1_contig_32_5
cluster_1429	PRO_GCA_003279045.1_contig_5_43
cluster_1430	SYN_GCA_000179255.1_contig_22_15
cluster_1431	SYN_GCA_913040905.1_contig_105_4
cluster_1432	SYN_GCA_003526105.1_contig_100_3
cluster_1433	SYN_GCA_014217875.1_contig_1_455
cluster_1434	PRO_GCA_003281405.1_contig_11_28
cluster_1435	SYN_GCA_020514095.1_contig_5_288
cluster_1436	SYN_GCA_000737535.1_contig_1_198
cluster_1437	SYN_GCA_000737535.1_contig_1_2378
cluster_1438	SYN_GCA_000737595.1_contig_1_752
cluster_1439	SYN_GCA_900473965.1_contig_14_116
cluster_1440	SYN_GCA_000153825.1_contig_1_291
cluster_1441	SYN_GCA_913040905.1_contig_2_21
cluster_1442	SYN_GCA_900473965.1_contig_14_133
cluster_1443	PRO_GCA_003281165.1_contig_7_30
cluster_1444	SYN_GCA_000153825.1_contig_1_716
cluster_1445	SYN_GCA_000153825.1_contig_1_1076
cluster_1446	SYN_GCA_021156065.1_contig_287_1
cluster_1447	SYN_GCA_913040905.1_contig_55_1
cluster_1448	SYN_GCA_000153825.1_contig_1_873
cluster_1449	SYN_GCA_913048995.1_contig_32_17
cluster_1450	SYN_GCA_014279815.1_contig_1_319
cluster_1451	SYN_GCA_011523295.1_contig_279_25
cluster_1452	SYN_GCA_000179255.1_contig_27_38
cluster_1453	SYN_GCA_913041045.1_contig_6_12
cluster_1454	PRO_GCA_003214295.1_contig_22_2
cluster_1455	SYN_GCA_011523155.1_contig_335_21
cluster_1456	SYN_GCA_003526105.1_contig_191_7
cluster_1457	SYN_GCA_913048995.1_contig_9_10
cluster_1458	SYN_GCA_002693285.1_contig_24_8
cluster_1459	SYN_GCA_900473965.1_contig_15_81
cluster_1460	SYN_GCA_020514205.1_contig_3_547
cluster_1461	SYN_GCA_000153825.1_contig_1_293
cluster_1462	SYN_GCA_913060925.1_contig_23_7
cluster_1463	SYN_GCA_000153825.1_contig_1_1833
cluster_1464	SYN_GCA_011523295.1_contig_279_56
cluster_1465	SYN_GCA_003209165.1_contig_41_8
cluster_1466	SYN_GCA_000153825.1_contig_1_1982
cluster_1467	SYN_GCA_000153825.1_contig_1_802
cluster_1468	SYN_GCA_003526105.1_contig_132_4
cluster_1469	SYN_GCA_000153825.1_contig_1_625
cluster_1470	SYN_GCA_013911515.1_contig_23_1
cluster_1471	SYN_GCA_014217875.1_contig_1_712
cluster_1472	SYN_GCA_913052185.1_contig_104_4
cluster_1473	SYN_GCA_000737595.1_contig_1_1431
cluster_1474	SYN_GCA_000161795.2_contig_1_993
cluster_1475	SYN_GCA_913060925.1_contig_50_8
cluster_1476	PRO_GCA_003281445.1_contig_1_154
cluster_1477	PRO_GCA_902582185.1_contig_27_2
cluster_1478	PRO_GCA_003278705.1_contig_31_4
cluster_1479	PRO_GCA_003212395.1_contig_18_32
cluster_1480	PRO_GCA_001627445.1_contig_108_2
cluster_1481	PRO_GCA_003214085.1_contig_3_63
cluster_1482	PRO_GCA_003279045.1_contig_1_78
cluster_1483	PRO_GCA_000015965.1_contig_1_846
cluster_1484	PRO_GCA_001180285.1_contig_127_112
cluster_1485	PRO_GCA_003214085.1_contig_9_6
cluster_1486	PRO_GCA_003281165.1_contig_8_57
cluster_1487	PRO_GCA_003213935.1_contig_39_2
cluster_1488	SYN_GCA_014217875.1_contig_1_1577
cluster_1489	SYN_GCA_000153825.1_contig_1_2794
cluster_1490	SYN_GCA_000737595.1_contig_1_31
cluster_1491	SYN_GCA_000737595.1_contig_1_777
cluster_1492	SYN_GCA_003526105.1_contig_32_1
cluster_1493	SYN_GCA_000063525.1_contig_1_230
cluster_1494	SYN_GCA_900473965.1_contig_26_92
cluster_1495	SYN_GCA_011525445.1_contig_62_3
cluster_1496	SYN_GCA_002693285.1_contig_39_64
cluster_1497	PRO_GCA_001627445.1_contig_9_1
cluster_1498	SYN_GCA_000161795.2_contig_1_1349
cluster_1499	SYN_GCA_020514205.1_contig_3_511
cluster_1500	SYN_GCA_900473965.1_contig_32_64
cluster_1501	SYN_GCA_000063525.1_contig_1_1819
cluster_1502	SYN_GCA_011525445.1_contig_131_6
cluster_1503	SYN_GCA_913041045.1_contig_19_23
cluster_1504	SYN_GCA_900473965.1_contig_33_101
cluster_1505	PRO_GCA_001180285.1_contig_134_43
cluster_1506	SYN_GCA_018623675.1_contig_70_11
cluster_1507	SYN_GCA_018623675.1_contig_237_9
cluster_1508	SYN_GCA_014279815.1_contig_1_309
cluster_1509	SYN_GCA_020514205.1_contig_3_119
cluster_1510	SYN_GCA_900473965.1_contig_34_133
cluster_1511	PRO_GCA_003281165.1_contig_15_4
cluster_1512	SYN_GCA_011523295.1_contig_186_2
cluster_1513	SYN_GCA_913041045.1_contig_15_25
cluster_1514	SYN_GCA_913052185.1_contig_52_16
cluster_1515	SYN_GCA_018623675.1_contig_226_14
cluster_1516	SYN_GCA_000153825.1_contig_1_700
cluster_1517	SYN_GCA_913048165.1_contig_163_3
cluster_1518	SYN_GCA_020514205.1_contig_3_1110
cluster_1519	SYN_GCA_011525445.1_contig_84_18
cluster_1520	SYN_GCA_011525445.1_contig_368_8
cluster_1521	SYN_GCA_000153825.1_contig_1_1471
cluster_1522	SYN_GCA_011523155.1_contig_124_4
cluster_1523	SYN_GCA_001628295.1_contig_65_18
cluster_1524	SYN_GCA_020514115.1_contig_4_70
cluster_1525	SYN_GCA_000737535.1_contig_1_899
cluster_1526	SYN_GCA_011523155.1_contig_42_7
cluster_1527	SYN_GCA_011523155.1_contig_284_7
cluster_1528	SYN_GCA_011523155.1_contig_284_2
cluster_1529	SYN_GCA_003209215.1_contig_6_11
cluster_1530	SYN_GCA_014217875.1_contig_1_1882
cluster_1531	SYN_GCA_000737535.1_contig_1_1362
cluster_1532	SYN_GCA_014280115.1_contig_1_1129
cluster_1533	SYN_GCA_913060925.1_contig_18_7
cluster_1534	SYN_GCA_900474045.1_contig_14_96
cluster_1535	SYN_GCA_000737535.1_contig_1_2644
cluster_1536	SYN_GCA_014279615.1_contig_1_805
cluster_1537	SYN_GCA_000161795.2_contig_1_1465
cluster_1538	SYN_GCA_018623675.1_contig_222_5
cluster_1539	SYN_GCA_021156005.1_contig_494_2
cluster_1540	SYN_GCA_011525445.1_contig_282_3
cluster_1541	SYN_GCA_011523155.1_contig_154_21
cluster_1542	SYN_GCA_913057985.1_contig_10_44
cluster_1543	PRO_GCA_000015645.1_contig_1_898
cluster_1544	SYN_GCA_011523155.1_contig_280_6
cluster_1545	SYN_GCA_000179255.1_contig_38_16
cluster_1546	PRO_GCA_019651555.1_contig_1_327
cluster_1547	PRO_GCA_001180325.1_contig_71_59
cluster_1548	SYN_GCA_913041045.1_contig_46_4
cluster_1549	SYN_GCA_014280035.1_contig_1_2055
cluster_1550	SYN_GCA_902560665.1_contig_21_6
cluster_1551	SYN_GCA_000179255.1_contig_49_3
cluster_1552	SYN_GCA_003213755.1_contig_22_5
cluster_1553	SYN_GCA_913052185.1_contig_39_8
cluster_1554	PRO_GCA_001627445.1_contig_59_18
cluster_1555	SYN_GCA_003209165.1_contig_59_12
cluster_1556	SYN_GCA_913041045.1_contig_4_8
cluster_1557	SYN_GCA_000737535.1_contig_1_133
cluster_1558	SYN_GCA_021156005.1_contig_480_1
cluster_1559	SYN_GCA_902618505.1_contig_1_86
cluster_1560	SYN_GCA_000179255.1_contig_54_18
cluster_1561	SYN_GCA_000063525.1_contig_1_832
cluster_1562	SYN_GCA_014280115.1_contig_1_1989
cluster_1563	SYN_GCA_913020095.1_contig_14_16
cluster_1564	SYN_GCA_014279815.1_contig_1_1414
cluster_1565	SYN_GCA_019651575.1_contig_1_266
cluster_1566	SYN_GCA_000153825.1_contig_1_2216
cluster_1567	SYN_GCA_000153825.1_contig_1_1051
cluster_1568	SYN_GCA_020514205.1_contig_3_899
cluster_1569	SYN_GCA_012269695.1_contig_287_2
cluster_1570	SYN_GCA_011523295.1_contig_296_6
cluster_1571	SYN_GCA_011523155.1_contig_44_8
cluster_1572	SYN_GCA_014280115.1_contig_1_1588
cluster_1573	SYN_GCA_000179255.1_contig_55_6
cluster_1574	SYN_GCA_913043915.1_contig_168_5
cluster_1575	SYN_GCA_913052185.1_contig_2_40
cluster_1576	SYN_GCA_011525445.1_contig_211_3
cluster_1577	SYN_GCA_913052185.1_contig_66_12
cluster_1578	SYN_GCA_000179255.1_contig_28_40
cluster_1579	SYN_GCA_014280035.1_contig_1_1519
cluster_1580	SYN_GCA_014279815.1_contig_1_1012
cluster_1581	SYN_GCA_011523295.1_contig_303_2
cluster_1582	SYN_GCA_018623675.1_contig_49_3
cluster_1583	SYN_GCA_011523295.1_contig_61_5
cluster_1584	SYN_GCA_000737535.1_contig_1_501
cluster_1585	SYN_GCA_000153825.1_contig_1_1523
cluster_1586	SYN_GCA_002693285.1_contig_45_43
cluster_1587	SYN_GCA_003209165.1_contig_62_9
cluster_1588	SYN_GCA_011525445.1_contig_4_2
cluster_1589	SYN_GCA_011523295.1_contig_318_9
cluster_1590	SYN_GCA_913048995.1_contig_1_34
cluster_1591	SYN_GCA_913041045.1_contig_41_17
cluster_1592	SYN_GCA_900473965.1_contig_14_11
cluster_1593	SYN_GCA_000179255.1_contig_23_17
cluster_1594	SYN_GCA_014279755.1_contig_1_2752
cluster_1595	SYN_GCA_014279755.1_contig_1_1741
cluster_1596	SYN_GCA_021156005.1_contig_782_2
cluster_1597	SYN_GCA_020514255.1_contig_11_35
cluster_1598	SYN_GCA_000179255.1_contig_22_52
cluster_1599	SYN_GCA_021156065.1_contig_376_1
cluster_1600	SYN_GCA_000179255.1_contig_30_20
cluster_1601	SYN_GCA_019652355.1_contig_3_99
cluster_1602	SYN_GCA_001628295.1_contig_77_4
cluster_1603	PRO_GCA_000015965.1_contig_1_804
cluster_1604	SYN_GCA_000161795.2_contig_1_1115
cluster_1605	SYN_GCA_000737535.1_contig_1_1426
cluster_1606	SYN_GCA_018623675.1_contig_50_9
cluster_1607	SYN_GCA_002172045.1_contig_58_21
cluster_1608	SYN_GCA_011525445.1_contig_420_4
cluster_1609	SYN_GCA_002693285.1_contig_19_38
cluster_1610	SYN_GCA_013911515.1_contig_25_8
cluster_1611	SYN_GCA_003209165.1_contig_1_12
cluster_1612	SYN_GCA_018623675.1_contig_169_2
cluster_1613	PRO_GCA_001180245.1_contig_131_565
cluster_1614	PRO_GCA_003216915.1_contig_3_56
cluster_1615	PRO_GCA_003212395.1_contig_6_37
cluster_1616	PRO_GCA_003280995.1_contig_17_2
cluster_1617	PRO_GCA_003278725.1_contig_6_14
cluster_1618	PRO_GCA_902519235.1_contig_13_5
cluster_1619	PRO_GCA_003209585.1_contig_10_44
cluster_1620	PRO_GCA_003210135.1_contig_5_101
cluster_1621	PRO_GCA_019651555.1_contig_1_95
cluster_1622	SYN_GCA_003211455.1_contig_13_14
cluster_1623	SYN_GCA_000179255.1_contig_50_34
cluster_1624	SYN_GCA_014279815.1_contig_1_397
cluster_1625	SYN_GCA_902618505.1_contig_1_58
cluster_1626	SYN_GCA_000179255.1_contig_54_32
cluster_1627	SYN_GCA_000737535.1_contig_1_701
cluster_1628	SYN_GCA_913043915.1_contig_89_7
cluster_1629	SYN_GCA_011523295.1_contig_368_1
cluster_1630	SYN_GCA_003213755.1_contig_44_1
cluster_1631	SYN_GCA_001628295.1_contig_77_92
cluster_1632	SYN_GCA_018623675.1_contig_146_4
cluster_1633	SYN_GCA_900473965.1_contig_27_10
cluster_1634	SYN_GCA_913052185.1_contig_64_9
cluster_1635	SYN_GCA_900474085.1_contig_5_311
cluster_1636	SYN_GCA_913041045.1_contig_17_18
cluster_1637	SYN_GCA_014279615.1_contig_1_1731
cluster_1638	SYN_GCA_003209165.1_contig_10_43
cluster_1639	SYN_GCA_913040905.1_contig_7_4
cluster_1640	SYN_GCA_014279755.1_contig_1_641
cluster_1641	SYN_GCA_020514235.1_contig_7_194
cluster_1642	SYN_GCA_000153825.1_contig_1_84
cluster_1643	SYN_GCA_003213755.1_contig_13_16
cluster_1644	SYN_GCA_014279815.1_contig_1_2092
cluster_1645	SYN_GCA_003209165.1_contig_23_15
cluster_1646	SYN_GCA_003209165.1_contig_16_23
cluster_1647	SYN_GCA_014279815.1_contig_1_2124
cluster_1648	SYN_GCA_900473965.1_contig_33_106
cluster_1649	SYN_GCA_900473965.1_contig_33_120
cluster_1650	SYN_GCA_900473965.1_contig_33_216
cluster_1651	SYN_GCA_900473965.1_contig_33_219
cluster_1652	SYN_GCA_913041045.1_contig_42_12
cluster_1653	SYN_GCA_000153825.1_contig_1_1446
cluster_1654	SYN_GCA_000179255.1_contig_31_22
cluster_1655	SYN_GCA_014279615.1_contig_1_2122
cluster_1656	SYN_GCA_000153825.1_contig_1_265
cluster_1657	SYN_GCA_014217875.1_contig_1_168
cluster_1658	SYN_GCA_011523295.1_contig_190_3
cluster_1659	SYN_GCA_913043915.1_contig_254_1
cluster_1660	SYN_GCA_000153825.1_contig_1_1319
cluster_1661	SYN_GCA_913053255.1_contig_37_5
cluster_1662	SYN_GCA_014280075.1_contig_1_2292
cluster_1663	SYN_GCA_002693285.1_contig_9_17
cluster_1664	SYN_GCA_913060925.1_contig_150_7
cluster_1665	SYN_GCA_000737595.1_contig_1_1607
cluster_1666	PRO_GCA_000015965.1_contig_1_1112
cluster_1667	SYN_GCA_902589915.1_contig_6_22
cluster_1668	SYN_GCA_000153825.1_contig_1_501
cluster_1669	SYN_GCA_913060925.1_contig_68_11
cluster_1670	SYN_GCA_902618505.1_contig_7_25
cluster_1671	SYN_GCA_003209165.1_contig_10_5
cluster_1672	SYN_GCA_014280095.1_contig_1_142
cluster_1673	SYN_GCA_014280035.1_contig_1_111
cluster_1674	SYN_GCA_021156025.1_contig_186_2
cluster_1675	SYN_GCA_002693285.1_contig_6_39
cluster_1676	SYN_GCA_000161795.2_contig_1_530
cluster_1677	SYN_GCA_000737595.1_contig_1_1107
cluster_1678	PRO_GCA_902538225.1_contig_1_201
cluster_1679	SYN_GCA_900473895.1_contig_1_147
cluster_1680	SYN_GCA_902540675.1_contig_2_14
cluster_1681	SYN_GCA_014279615.1_contig_1_1352
cluster_1682	SYN_GCA_003209165.1_contig_51_8
cluster_1683	SYN_GCA_913040905.1_contig_4_29
cluster_1684	SYN_GCA_014217875.1_contig_1_1118
cluster_1685	SYN_GCA_014217875.1_contig_1_2567
cluster_1686	SYN_GCA_000737535.1_contig_1_264
cluster_1687	SYN_GCA_902533725.1_contig_13_9
cluster_1688	SYN_GCA_011523295.1_contig_271_53
cluster_1689	SYN_GCA_004211895.1_contig_59_12
cluster_1690	SYN_GCA_014279815.1_contig_1_122
cluster_1691	SYN_GCA_021156065.1_contig_167_3
cluster_1692	SYN_GCA_913052185.1_contig_55_3
cluster_1693	SYN_GCA_000179255.1_contig_59_14
cluster_1694	SYN_GCA_902560665.1_contig_9_15
cluster_1695	PRO_GCA_000760115.1_contig_2_464
cluster_1696	SYN_GCA_900473965.1_contig_10_76
cluster_1697	SYN_GCA_000153825.1_contig_1_160
cluster_1698	PRO_GCA_003278965.1_contig_12_22
cluster_1699	SYN_GCA_900473965.1_contig_19_84
cluster_1700	SYN_GCA_900473965.1_contig_19_101
cluster_1701	SYN_GCA_000737535.1_contig_1_2270
cluster_1702	SYN_GCA_021156065.1_contig_273_5
cluster_1703	SYN_GCA_011525445.1_contig_397_3
cluster_1704	PRO_GCA_902611225.1_contig_3_14
cluster_1705	SYN_GCA_016779825.1_contig_76_2
cluster_1706	SYN_GCA_913041045.1_contig_10_17
cluster_1707	SYN_GCA_014279755.1_contig_1_2195
cluster_1708	SYN_GCA_000161795.2_contig_1_769
cluster_1709	SYN_GCA_018623675.1_contig_158_11
cluster_1710	SYN_GCA_011523155.1_contig_213_2
cluster_1711	SYN_GCA_018623875.1_contig_131_4
cluster_1712	SYN_GCA_913048995.1_contig_72_3
cluster_1713	SYN_GCA_021156005.1_contig_41_1
cluster_1714	SYN_GCA_014279755.1_contig_1_2425
cluster_1715	SYN_GCA_900473965.1_contig_14_323
cluster_1716	SYN_GCA_003526105.1_contig_186_3
cluster_1717	PRO_GCA_003279045.1_contig_3_64
cluster_1718	SYN_GCA_002693285.1_contig_12_51
cluster_1719	SYN_GCA_002693285.1_contig_13_90
cluster_1720	SYN_GCA_003526105.1_contig_84_4
cluster_1721	SYN_GCA_014217875.1_contig_1_435
cluster_1722	SYN_GCA_002693285.1_contig_5_7
cluster_1723	SYN_GCA_011523155.1_contig_250_2
cluster_1724	SYN_GCA_913041045.1_contig_30_12
cluster_1725	PRO_GCA_003214175.1_contig_3_80
cluster_1726	SYN_GCA_913041045.1_contig_37_10
cluster_1727	SYN_GCA_000179255.1_contig_22_54
cluster_1728	SYN_GCA_000153825.1_contig_1_301
cluster_1729	SYN_GCA_020514205.1_contig_3_720
cluster_1730	SYN_GCA_913041045.1_contig_8_35
cluster_1731	SYN_GCA_000161795.2_contig_1_1540
cluster_1732	SYN_GCA_900473895.1_contig_10_200
cluster_1733	SYN_GCA_014280115.1_contig_1_1557
cluster_1734	SYN_GCA_019651575.1_contig_1_153
cluster_1735	SYN_GCA_900473965.1_contig_14_109
cluster_1736	SYN_GCA_012270465.1_contig_132_7
cluster_1737	SYN_GCA_000737535.1_contig_1_1888
cluster_1738	SYN_GCA_021156025.1_contig_100_1
cluster_1739	SYN_GCA_000153825.1_contig_1_800
cluster_1740	SYN_GCA_000153825.1_contig_1_40
cluster_1741	SYN_GCA_014279815.1_contig_1_306
cluster_1742	SYN_GCA_014279855.1_contig_1_1416
cluster_1743	SYN_GCA_020514205.1_contig_3_675
cluster_1744	SYN_GCA_000153825.1_contig_1_819
cluster_1745	SYN_GCA_020514115.1_contig_15_385
cluster_1746	SYN_GCA_011523295.1_contig_403_14
cluster_1747	PRO_GCA_902582185.1_contig_2_39
cluster_1748	SYN_GCA_000161795.2_contig_1_92
cluster_1749	SYN_GCA_014279815.1_contig_1_563
cluster_1750	SYN_GCA_002693285.1_contig_7_73
cluster_1751	PRO_GCA_003212245.1_contig_9_21
cluster_1752	PRO_GCA_902601255.1_contig_22_3
cluster_1753	PRO_GCA_902596585.1_contig_30_13
cluster_1754	PRO_GCA_902519235.1_contig_7_9
cluster_1755	PRO_GCA_000760115.1_contig_2_1177
cluster_1756	PRO_GCA_003278855.1_contig_3_119
cluster_1757	PRO_GCA_000760115.1_contig_2_1002
cluster_1758	PRO_GCA_000760115.1_contig_2_1359
cluster_1759	PRO_GCA_001180325.1_contig_74_47
cluster_1760	PRO_GCA_003278965.1_contig_9_17
cluster_1761	PRO_GCA_003213255.1_contig_3_22
cluster_1762	PRO_GCA_003214175.1_contig_2_79
cluster_1763	PRO_GCA_000015645.1_contig_1_1407
cluster_1764	PRO_GCA_003281405.1_contig_1_129
cluster_1765	SYN_GCA_000179255.1_contig_22_11
cluster_1766	SYN_GCA_014280035.1_contig_1_1311
cluster_1767	SYN_GCA_000737535.1_contig_1_1951
cluster_1768	SYN_GCA_020514255.1_contig_3_232
cluster_1769	SYN_GCA_020514205.1_contig_11_120
cluster_1770	SYN_GCA_020514235.1_contig_2_74
cluster_1771	SYN_GCA_902540675.1_contig_11_19
cluster_1772	SYN_GCA_000737535.1_contig_1_721
cluster_1773	SYN_GCA_021156005.1_contig_346_1
cluster_1774	SYN_GCA_011523155.1_contig_118_3
cluster_1775	SYN_GCA_913060925.1_contig_31_14
cluster_1776	PRO_GCA_003213935.1_contig_4_49
cluster_1777	SYN_GCA_002693285.1_contig_28_25
cluster_1778	SYN_GCA_000153825.1_contig_1_2000
cluster_1779	SYN_GCA_000161795.2_contig_1_2058
cluster_1780	SYN_GCA_900473965.1_contig_3_19
cluster_1781	SYN_GCA_900473965.1_contig_3_226
cluster_1782	SYN_GCA_000153825.1_contig_1_585
cluster_1783	SYN_GCA_014280035.1_contig_1_1809
cluster_1784	SYN_GCA_000153825.1_contig_1_1595
cluster_1785	SYN_GCA_900473965.1_contig_3_280
cluster_1786	SYN_GCA_018623675.1_contig_82_3
cluster_1787	SYN_GCA_000153825.1_contig_1_2476
cluster_1788	PRO_GCA_003279115.1_contig_5_82
cluster_1789	SYN_GCA_014279815.1_contig_1_367
cluster_1790	SYN_GCA_913048995.1_contig_76_7
cluster_1791	SYN_GCA_913041045.1_contig_34_10
cluster_1792	PRO_GCA_003214085.1_contig_2_40
cluster_1793	PRO_GCA_902537445.1_contig_23_11
cluster_1794	SYN_GCA_000737535.1_contig_1_2595
cluster_1795	SYN_GCA_000737535.1_contig_1_2625
cluster_1796	SYN_GCA_020514205.1_contig_1_50
cluster_1797	SYN_GCA_009919765.1_contig_93_2
cluster_1798	SYN_GCA_913052185.1_contig_100_4
cluster_1799	SYN_GCA_900473965.1_contig_34_330
cluster_1800	SYN_GCA_014280035.1_contig_1_2288
cluster_1801	SYN_GCA_018623875.1_contig_60_7
cluster_1802	SYN_GCA_900473965.1_contig_3_71
cluster_1803	SYN_GCA_011523295.1_contig_402_53
cluster_1804	SYN_GCA_000179255.1_contig_10_10
cluster_1805	SYN_GCA_913053255.1_contig_30_7
cluster_1806	SYN_GCA_000153825.1_contig_1_1504
cluster_1807	SYN_GCA_000161795.2_contig_1_800
cluster_1808	SYN_GCA_900473965.1_contig_4_7
cluster_1809	SYN_GCA_014279755.1_contig_1_1695
cluster_1810	SYN_GCA_000737535.1_contig_1_475
cluster_1811	SYN_GCA_003209165.1_contig_34_1
cluster_1812	SYN_GCA_000737535.1_contig_1_303
cluster_1813	SYN_GCA_000179255.1_contig_23_30
cluster_1814	SYN_GCA_003209165.1_contig_38_7
cluster_1815	SYN_GCA_902533725.1_contig_3_19
cluster_1816	SYN_GCA_000161795.2_contig_1_1830
cluster_1817	SYN_GCA_902635485.1_contig_9_7
cluster_1818	SYN_GCA_902540675.1_contig_8_15
cluster_1819	SYN_GCA_016779825.1_contig_74_5
cluster_1820	SYN_GCA_900473895.1_contig_13_56
cluster_1821	SYN_GCA_913052185.1_contig_145_2
cluster_1822	SYN_GCA_003209555.1_contig_2_47
cluster_1823	SYN_GCA_003209555.1_contig_4_12
cluster_1824	SYN_GCA_902533725.1_contig_10_1
cluster_1825	SYN_GCA_020514115.1_contig_15_376
cluster_1826	SYN_GCA_913060925.1_contig_147_3
cluster_1827	SYN_GCA_913060925.1_contig_75_5
cluster_1828	SYN_GCA_000179255.1_contig_30_138
cluster_1829	SYN_GCA_009919765.1_contig_423_2
cluster_1830	SYN_GCA_000737535.1_contig_1_2007
cluster_1831	SYN_GCA_902560665.1_contig_11_13
cluster_1832	SYN_GCA_003213755.1_contig_41_1
cluster_1833	SYN_GCA_000161795.2_contig_1_523
cluster_1834	SYN_GCA_019652355.1_contig_3_235
cluster_1835	SYN_GCA_000737535.1_contig_1_1607
cluster_1836	SYN_GCA_018623675.1_contig_17_2
cluster_1837	SYN_GCA_002724845.1_contig_92_5
cluster_1838	SYN_GCA_000737595.1_contig_1_1639
cluster_1839	SYN_GCA_002693285.1_contig_17_3
cluster_1840	SYN_GCA_002693285.1_contig_16_48
cluster_1841	SYN_GCA_000153825.1_contig_1_349
cluster_1842	SYN_GCA_000179255.1_contig_65_6
cluster_1843	SYN_GCA_003149585.1_contig_12_554
cluster_1844	SYN_GCA_000179255.1_contig_10_12
cluster_1845	SYN_GCA_003526105.1_contig_166_6
cluster_1846	SYN_GCA_003526105.1_contig_160_3
cluster_1847	PRO_GCA_001627475.1_contig_65_2
cluster_1848	SYN_GCA_000161795.2_contig_1_1549
cluster_1849	SYN_GCA_000737595.1_contig_1_1713
cluster_1850	SYN_GCA_913060925.1_contig_24_11
cluster_1851	SYN_GCA_014280035.1_contig_1_2299
cluster_1852	SYN_GCA_014280075.1_contig_1_1748
cluster_1853	SYN_GCA_014280115.1_contig_1_1334
cluster_1854	SYN_GCA_000179255.1_contig_27_36
cluster_1855	PRO_GCA_003212395.1_contig_1_221
cluster_1856	SYN_GCA_913043915.1_contig_313_3
cluster_1857	PRO_GCA_003210135.1_contig_12_46
cluster_1858	SYN_GCA_913040905.1_contig_7_14
cluster_1859	SYN_GCA_003526105.1_contig_143_8
cluster_1860	PRO_GCA_003213795.1_contig_16_25
cluster_1861	PRO_GCA_902572195.1_contig_2_5
cluster_1862	SYN_GCA_913041045.1_contig_18_22
cluster_1863	SYN_GCA_900473965.1_contig_19_75
cluster_1864	SYN_GCA_018623675.1_contig_104_8
cluster_1865	SYN_GCA_000153825.1_contig_1_317
cluster_1866	SYN_GCA_913060925.1_contig_37_6
cluster_1867	SYN_GCA_900473965.1_contig_13_123
cluster_1868	SYN_GCA_012270465.1_contig_207_1
cluster_1869	SYN_GCA_913041045.1_contig_45_7
cluster_1870	SYN_GCA_021156065.1_contig_341_2
cluster_1871	SYN_GCA_003149585.1_contig_2_19
cluster_1872	SYN_GCA_002693285.1_contig_16_6
cluster_1873	SYN_GCA_021156065.1_contig_934_5
cluster_1874	SYN_GCA_913043915.1_contig_216_5
cluster_1875	SYN_GCA_011523155.1_contig_55_12
cluster_1876	SYN_GCA_003209555.1_contig_8_11
cluster_1877	SYN_GCA_000179255.1_contig_68_14
cluster_1878	SYN_GCA_000153825.1_contig_1_1028
cluster_1879	SYN_GCA_019650595.1_contig_1_692
cluster_1880	SYN_GCA_000179255.1_contig_58_39
cluster_1881	SYN_GCA_011523155.1_contig_268_2
cluster_1882	SYN_GCA_003209165.1_contig_1_76
cluster_1883	SYN_GCA_014279755.1_contig_1_1341
cluster_1884	PRO_GCA_902571335.1_contig_11_38
cluster_1885	SYN_GCA_014217875.1_contig_1_1485
cluster_1886	PRO_GCA_003214175.1_contig_3_211
cluster_1887	SYN_GCA_012270465.1_contig_234_2
cluster_1888	PRO_GCA_902571305.1_contig_2_19
cluster_1889	PRO_GCA_003279115.1_contig_1_193
cluster_1890	PRO_GCA_902583935.1_contig_5_2
cluster_1891	PRO_GCA_003278855.1_contig_10_22
cluster_1892	PRO_GCA_003209675.1_contig_3_35
cluster_1893	PRO_GCA_902535175.1_contig_13_35
cluster_1894	PRO_GCA_003278965.1_contig_9_29
cluster_1895	PRO_GCA_003279045.1_contig_14_4
cluster_1896	PRO_GCA_902535175.1_contig_1_123
cluster_1897	PRO_GCA_003281415.1_contig_15_4
cluster_1898	PRO_GCA_003212395.1_contig_5_18
cluster_1899	PRO_GCA_902572825.1_contig_9_21
cluster_1900	PRO_GCA_902535175.1_contig_4_24
cluster_1901	PRO_GCA_902519235.1_contig_7_6
cluster_1902	PRO_GCA_902572825.1_contig_5_43
cluster_1903	SYN_GCA_000737535.1_contig_1_204
cluster_1904	SYN_GCA_003526105.1_contig_129_2
cluster_1905	PRO_GCA_003278705.1_contig_9_31
cluster_1906	SYN_GCA_020514205.1_contig_3_659
cluster_1907	SYN_GCA_000737595.1_contig_1_553
cluster_1908	SYN_GCA_900473925.1_contig_8_855
cluster_1909	SYN_GCA_001628295.1_contig_30_57
cluster_1910	SYN_GCA_000153825.1_contig_1_1231
cluster_1911	SYN_GCA_000161795.2_contig_1_516
cluster_1912	SYN_GCA_000063525.1_contig_1_2053
cluster_1913	SYN_GCA_003211455.1_contig_23_13
cluster_1914	SYN_GCA_021156065.1_contig_415_1
cluster_1915	SYN_GCA_000737595.1_contig_1_805
cluster_1916	SYN_GCA_000737595.1_contig_1_646
cluster_1917	SYN_GCA_000153825.1_contig_1_2081
cluster_1918	SYN_GCA_021156065.1_contig_394_4
cluster_1919	SYN_GCA_002693285.1_contig_28_5
cluster_1920	SYN_GCA_014280035.1_contig_1_2525
cluster_1921	SYN_GCA_913060925.1_contig_80_5
cluster_1922	SYN_GCA_900473965.1_contig_21_30
cluster_1923	SYN_GCA_900473965.1_contig_30_38
cluster_1924	SYN_GCA_003209165.1_contig_51_2
cluster_1925	SYN_GCA_000737535.1_contig_1_796
cluster_1926	SYN_GCA_000737535.1_contig_1_2660
cluster_1927	SYN_GCA_003209215.1_contig_6_27
cluster_1928	SYN_GCA_000179255.1_contig_48_34
cluster_1929	SYN_GCA_002693285.1_contig_37_14
cluster_1930	SYN_GCA_913048995.1_contig_55_7
cluster_1931	SYN_GCA_900473965.1_contig_3_349
cluster_1932	SYN_GCA_900473965.1_contig_33_57
cluster_1933	SYN_GCA_002693285.1_contig_11_17
cluster_1934	SYN_GCA_000179255.1_contig_57_115
cluster_1935	SYN_GCA_000153825.1_contig_1_1391
cluster_1936	SYN_GCA_000063525.1_contig_1_1744
cluster_1937	PRO_GCA_000015645.1_contig_1_502
cluster_1938	SYN_GCA_900473965.1_contig_13_84
cluster_1939	SYN_GCA_000737535.1_contig_1_902
cluster_1940	SYN_GCA_000153825.1_contig_1_1909
cluster_1941	SYN_GCA_002693285.1_contig_13_70
cluster_1942	SYN_GCA_021156015.1_contig_23_1
cluster_1943	SYN_GCA_016779825.1_contig_77_3
cluster_1944	SYN_GCA_913052185.1_contig_38_17
cluster_1945	SYN_GCA_011525445.1_contig_110_5
cluster_1946	SYN_GCA_000737535.1_contig_1_252
cluster_1947	SYN_GCA_900473975.1_contig_5_388
cluster_1948	SYN_GCA_011525445.1_contig_110_10
cluster_1949	SYN_GCA_014279615.1_contig_1_1354
cluster_1950	SYN_GCA_020514115.1_contig_22_132
cluster_1951	SYN_GCA_021156065.1_contig_222_2
cluster_1952	PRO_GCA_003281145.1_contig_24_7
cluster_1953	PRO_GCA_902574405.1_contig_45_6
cluster_1954	SYN_GCA_014280075.1_contig_1_215
cluster_1955	SYN_GCA_020514235.1_contig_10_4
cluster_1956	SYN_GCA_003209165.1_contig_10_64
cluster_1957	SYN_GCA_021156065.1_contig_773_1
cluster_1958	PRO_GCA_003209585.1_contig_6_90
cluster_1959	SYN_GCA_014279815.1_contig_1_114
cluster_1960	SYN_GCA_014279635.1_contig_1_577
cluster_1961	SYN_GCA_001628325.1_contig_31_29
cluster_1962	SYN_GCA_003209165.1_contig_23_23
cluster_1963	SYN_GCA_002693285.1_contig_17_67
cluster_1964	PRO_GCA_000015645.1_contig_1_1825
cluster_1965	SYN_GCA_913043915.1_contig_319_1
cluster_1966	SYN_GCA_003209555.1_contig_14_3
cluster_1967	SYN_GCA_011523155.1_contig_194_2
cluster_1968	SYN_GCA_913052185.1_contig_141_3
cluster_1969	SYN_GCA_014279855.1_contig_1_1663
cluster_1970	SYN_GCA_000153825.1_contig_1_166
cluster_1971	SYN_GCA_011525445.1_contig_163_13
cluster_1972	PRO_GCA_001180325.1_contig_35_42
cluster_1973	SYN_GCA_913052185.1_contig_119_3
cluster_1974	SYN_GCA_019652355.1_contig_2_95
cluster_1975	SYN_GCA_018623675.1_contig_152_7
cluster_1976	SYN_GCA_021156025.1_contig_337_2
cluster_1977	SYN_GCA_000179255.1_contig_29_24
cluster_1978	SYN_GCA_000737595.1_contig_1_2085
cluster_1979	SYN_GCA_000737535.1_contig_1_2001
cluster_1980	SYN_GCA_003209165.1_contig_3_8
cluster_1981	SYN_GCA_000153825.1_contig_1_981
cluster_1982	SYN_GCA_003526105.1_contig_42_3
cluster_1983	SYN_GCA_003526105.1_contig_158_26
cluster_1984	SYN_GCA_020514235.1_contig_7_93
cluster_1985	SYN_GCA_020514205.1_contig_1_44
cluster_1986	SYN_GCA_002693285.1_contig_13_92
cluster_1987	SYN_GCA_000153825.1_contig_1_2529
cluster_1988	SYN_GCA_011523155.1_contig_314_4
cluster_1989	SYN_GCA_000179255.1_contig_23_44
cluster_1990	SYN_GCA_002693285.1_contig_12_50
cluster_1991	SYN_GCA_000153825.1_contig_1_2179
cluster_1992	SYN_GCA_000179255.1_contig_28_53
cluster_1993	SYN_GCA_021156065.1_contig_46_3
cluster_1994	SYN_GCA_003526105.1_contig_6_3
cluster_1995	SYN_GCA_000153825.1_contig_1_2508
cluster_1996	SYN_GCA_014279635.1_contig_1_823
cluster_1997	SYN_GCA_900473895.1_contig_10_211
cluster_1998	SYN_GCA_913043915.1_contig_350_1
cluster_1999	SYN_GCA_002693285.1_contig_7_86
[truncated: 5,348 more rows]

## Sheet: S_3 SYN_OrthoVenn2_Unique_Genes
Gene id	Best hit	identity	e-value	Score	query coverage	Annotation
SYN_GCA_000063525.1_contig_1_64	CAK26967.1	100	1.7e-160	453.8	99.5816	Conserved hypothetical protein with NC domain [Synechococcus sp. RCC307]
SYN_GCA_000063525.1_contig_1_103	WP_011934520.1	100	5.1e-185	516.9	99.6047	sulfotransferase family 2 domain-containing protein [Synechococcus sp. RCC307]_x0001_CAK27005.1 Conserved hypothetical protein [Synechococcus sp. RCC307]
SYN_GCA_000063525.1_contig_1_305	WP_011934719.1	99.6	1.4e-182	512.7	99.6364	BtpA/SgcQ family protein [Synechococcus sp. RCC307]_x0001_CAK27204.1 Photosystem I biogenesis protein BtpA [Synechococcus sp. RCC307]
SYN_GCA_000063525.1_contig_1_326	WP_011934741.1	100	4.9e-98	287.7	99.2857	hypothetical protein [Synechococcus sp. RCC307]_x0001_CAK27226.1 Hypothetical protein SynRCC307_0323 [Synechococcus sp. RCC307]
SYN_GCA_000063525.1_contig_1_334	WP_083831691.1	100	2.4e-71	217.2	99.0196	DUF1651 domain-containing protein [Synechococcus sp. RCC307]
SYN_GCA_000063525.1_contig_1_365	QNJ07873.1	98.7	1.5e-49	160.2	98.7013	hypothetical protein SynMINOS11_00388 [Synechococcus sp. Minos11]
SYN_GCA_000063525.1_contig_1_396	WP_011934811.1	100	4.5e-164	461.1	99.5392	4'-phosphopantetheinyl transferase [Synechococcus sp. RCC307]_x0001_CAK27296.1 4'-phosphopantetheinyl transferase related protein [Synechococcus sp. RCC307]
SYN_GCA_000063525.1_contig_1_435	WP_011934849.1	100	3.9e-187	524.6	99.6441	sigma-70 family RNA polymerase sigma factor [Synechococcus sp. RCC307]_x0001_RCL61538.1 RNA polymerase subunit sigma [Synechococcus sp. MED-G67]_x0001_CAK27334.1 Alternative RNA polymerase sigma factor, sigma-70 family [Synechococcus sp. RCC307]
SYN_GCA_000063525.1_contig_1_487	WP_011934903.1	100	6.4e-174	487.3	99.5726	kinase [Synechococcus sp. RCC307]_x0001_CAK27388.1 Predicted kinase [Synechococcus sp. RCC307]
SYN_GCA_000063525.1_contig_1_495	CAK27397.1	100	1.9e-57	181.4	98.9247	Hypothetical protein SynRCC307_0494 [Synechococcus sp. RCC307]
SYN_GCA_000063525.1_contig_1_499	WP_011934916.1	100	8.7e-69	210.7	99.0099	hypothetical protein [Synechococcus sp. RCC307]_x0001_CAK27401.1 Hypothetical protein SynRCC307_0498 [Synechococcus sp. RCC307]
SYN_GCA_000063525.1_contig_1_500	WP_011934917.1	100	6.8e-39	132.5	98.4848	hypothetical protein [Synechococcus sp. RCC307]_x0001_OUW40128.1 hypothetical protein CBD45_05205 [Synechococcus sp. TMED185]_x0001_QNJ08010.1 hypothetical protein SynMINOS11_00533 [Synechococcus sp. Minos11]_x0001_RCL61242.1 hypothetical protein DBW81_07910 [Synechococcus sp. MED-G67]_x0001_HCA60929.1 hypothetical protein [Synechococcales bacterium UBA8647]_x0001_HCV57729.1 hypothetical protein …
SYN_GCA_000063525.1_contig_1_504	WP_011934921.1	100	1.4e-39	134.4	98.5507	hypothetical protein [Synechococcus sp. RCC307]_x0001_CAK27406.1 Hypothetical protein SynRCC307_0503 [Synechococcus sp. RCC307]
SYN_GCA_000063525.1_contig_1_511	WP_011934929.1	100	3.1e-52	167.5	98.8095	hypothetical protein [Synechococcus sp. RCC307]_x0001_QNJ08024.1 hypothetical protein SynMINOS11_00547 [Synechococcus sp. Minos11]_x0001_CAK27414.1 Hypothetical protein SynRCC307_0511 [Synechococcus sp. RCC307]_x0001_HCV57723.1 hypothetical protein [Synechococcales bacterium UBA12195]
SYN_GCA_000063525.1_contig_1_513	WP_011934931.1	100	3.1e-57	180.6	98.8889	hypothetical protein [Synechococcus sp. RCC307]_x0001_CAK27416.1 Hypothetical protein SynRCC307_0513 [Synechococcus sp. RCC307]
SYN_GCA_000063525.1_contig_1_519	CAK27422.1	100	1.9e-29	107.8	98.1818	Hypothetical protein SynRCC307_0519 [Synechococcus sp. RCC307]
SYN_GCA_000063525.1_contig_1_553	WP_011934970.1	100	0	1174.5	99.8347	elongation factor 4 [Synechococcus sp. RCC307]_x0001_A5GRE6.1 RecName: Full=Elongation factor 4; Short=EF-4; AltName: Full=Ribosomal back-translocase LepA [Synechococcus sp. RCC307]_x0001_CAK27455.1 GTP-binding protein LepA [Synechococcus sp. RCC307]
SYN_GCA_000063525.1_contig_1_580	WP_011935000.1	100	0	1004.2	99.7996	carbohydrate porin [Synechococcus sp. RCC307]_x0001_CAK27485.1 Carbohydrate-selective porin OprB related protein [Synechococcus sp. RCC307]
SYN_GCA_000063525.1_contig_1_621	CAK27523.1	100	3.8e-55	176	98.9796	Hypothetical protein SynRCC307_0620 [Synechococcus sp. RCC307]
SYN_GCA_000063525.1_contig_1_652	WP_011935068.1	100	0	1156	99.8363	SLC13 family permease [Synechococcus sp. RCC307]_x0001_CAK27553.1 Di/tricarboxylate transporter [Synechococcus sp. RCC307]
SYN_GCA_000063525.1_contig_1_672	WP_011935088.1	100	3.5e-131	377.1	99.5192	heme-copper oxidase subunit III [Synechococcus sp. RCC307]_x0001_CAK27573.1 Cytochrome c oxidase subunit III [Synechococcus sp. RCC307]
SYN_GCA_000063525.1_contig_1_680	WP_083831702.1	100	4e-176	494.2	99.6	N-acetylmannosamine-6-phosphate 2-epimerase [Synechococcus sp. RCC307]
SYN_GCA_000063525.1_contig_1_718	WP_083831704.1	100	1.2e-40	136.7	98.4375	MULTISPECIES: hypothetical protein [unclassified Synechococcus]_x0001_NBQ37180.1 hypothetical protein [Synechococcus sp.]_x0001_OUW39092.1 hypothetical protein CBD45_07660 [Synechococcus sp. TMED185]_x0001_RCL61852.1 hypothetical protein DBW81_06495 [Synechococcus sp. MED-G67]_x0001_HCA62275.1 hypothetical protein [Synechococcales bacterium UBA8647]_x0001_HCV56368.1 hypothetical protein [Synechoc…
SYN_GCA_000063525.1_contig_1_738	CAK27640.1	100	6.6e-259	712.2	99.7175	Predicted Rossmann fold nucleotide-binding protein [Synechococcus sp. RCC307]
SYN_GCA_000063525.1_contig_1_742	WP_011935158.1	100	3.8e-276	758.4	99.7403	hypothetical protein [Synechococcus sp. RCC307]_x0001_CAK27644.1 Conserved hypothetical protein [Synechococcus sp. RCC307]
SYN_GCA_000063525.1_contig_1_774	WP_083831706.1	100	4e-298	817	99.7619	LCP family protein [Synechococcus sp. RCC307]
SYN_GCA_000063525.1_contig_1_804	WP_011935220.1	100	8.2e-270	741.5	99.7326	FAD-binding oxidoreductase [Synechococcus sp. RCC307]_x0001_CAK27706.1 FAD dependent oxidoreductase [Synechococcus sp. RCC307]
SYN_GCA_000063525.1_contig_1_806	WP_011935222.1	100	0	873.2	99.7768	NHLP bacteriocin system secretion protein [Synechococcus sp. RCC307]_x0001_OUW38938.1 NHLP bacteriocin system secretion protein [Synechococcus sp. TMED185]_x0001_RCL62582.1 NHLP bacteriocin system secretion protein [Synechococcus sp. MED-G67]_x0001_HCA61179.1 NHLP bacteriocin system secretion protein [Synechococcales bacterium UBA8647]_x0001_HCV57002.1 NHLP bacteriocin system secretion protein [S…
SYN_GCA_000063525.1_contig_1_897	WP_011935314.1	100	0	1026.5	99.8039	carboxypeptidase M32 [Synechococcus sp. RCC307]_x0001_CAK27800.1 Zn-dependent carboxypeptidase [Synechococcus sp. RCC307]
SYN_GCA_000063525.1_contig_1_907	WP_011935324.1	100	1.1e-53	171	98.7654	hypothetical protein [Synechococcus sp. RCC307]_x0001_CAK27810.1 Conserved hypothetical protein [Synechococcus sp. RCC307]
SYN_GCA_000063525.1_contig_1_913	WP_011935332.1	100	0	2895.1	99.9478	S8 family serine peptidase [Synechococcus sp. RCC307]_x0001_CAK27818.1 Uncharacterized protein wiht hemolysin-type calcium-binding regions [Synechococcus sp. RCC307]
SYN_GCA_000063525.1_contig_1_918	WP_011935338.1	100	0	1097.4	99.8073	CocE/NonD family hydrolase [Synechococcus sp. RCC307]_x0001_CAK27824.1 Predicted acyl esterase [Synechococcus sp. RCC307]
SYN_GCA_000063525.1_contig_1_952	CAK27858.1	100	9.3e-34	119	98.3051	Conserved hypothetical protein [Synechococcus sp. RCC307]
SYN_GCA_000063525.1_contig_1_1013	CAK27919.1	100	4.6e-158	447.2	99.5726	Uncharacterized conserved membrane protein [Synechococcus sp. RCC307]
SYN_GCA_000063525.1_contig_1_1020	WP_011935440.1	100	3.7e-280	768.8	99.7423	magnesium/cobalt transporter CorA [Synechococcus sp. RCC307]_x0001_CAK27926.1 Putative cation (Mg/Co) transporter, MIT family [Synechococcus sp. RCC307]
SYN_GCA_000063525.1_contig_1_1035	WP_043736791.1	100	3e-41	138.3	98.4375	hypothetical protein [Synechococcus sp. RCC307]
SYN_GCA_000063525.1_contig_1_1036	WP_186550315.1	98.7	2e-50	162.5	98.7179	hypothetical protein [Synechococcus sp. Minos11]
SYN_GCA_000063525.1_contig_1_1086	WP_011935505.1	100	1.9e-74	225.3	99.0476	MULTISPECIES: DUF3303 domain-containing protein [unclassified Synechococcus]_x0001_NBQ36218.1 DUF3303 domain-containing protein [Synechococcus sp.]_x0001_QNJ08645.1 conserved hypothetical protein (DUF3303) [Synechococcus sp. Minos11]_x0001_CAK27991.1 Conserved hypothetical protein [Synechococcus sp. RCC307]_x0001_HCA60346.1 DUF3303 domain-containing protein [Synechococcales bacterium UBA8647]
SYN_GCA_000063525.1_contig_1_1089	WP_011935508.1	100	8.7e-58	181.8	98.8506	MULTISPECIES: hypothetical protein [unclassified Synechococcus]_x0001_NBQ36221.1 hypothetical protein [Synechococcus sp.]_x0001_QNJ08649.1 hypothetical protein SynMINOS11_01186 [Synechococcus sp. Minos11]_x0001_CAK27994.1 Hypothetical protein SynRCC307_1091 [Synechococcus sp. RCC307]_x0001_HCV57078.1 hypothetical protein [Synechococcales bacterium UBA12195]
SYN_GCA_000063525.1_contig_1_1093	WP_011935514.1	100	4.2e-31	112.1	98.2143	hypothetical protein [Synechococcus sp. Minos11]_x0001_QNJ08657.1 hypothetical protein SynMINOS11_01194 [Synechococcus sp. Minos11]_x0001_CAK28000.1 Hypothetical protein SynRCC307_1097 [Synechococcus sp. RCC307]
SYN_GCA_000063525.1_contig_1_1094	QNJ08658.1	100	3.2e-98	289.7	99.3671	hypothetical protein SynMINOS11_01195 [Synechococcus sp. Minos11]
SYN_GCA_000063525.1_contig_1_1099	WP_043737994.1	100	2.6e-49	159.5	98.6667	MULTISPECIES: hypothetical protein [unclassified Synechococcus]_x0001_QNJ08669.1 hypothetical protein SynMINOS11_01206 [Synechococcus sp. Minos11]
SYN_GCA_000063525.1_contig_1_1152	WP_011935574.1	100	1.3e-258	712.2	99.7245	N-acetylmuramoyl-L-alanine amidase [Synechococcus sp. RCC307]_x0001_CAK28060.1 N-acetylmuramoyl-L-alanine amidase [Synechococcus sp. RCC307]
SYN_GCA_000063525.1_contig_1_1159	WP_011935583.1	100	2.3e-153	433	99.5146	hypothetical protein [Synechococcus sp. RCC307]_x0001_CAK28069.1 Conserved hypothetical protein [Synechococcus sp. RCC307]
SYN_GCA_000063525.1_contig_1_1236	WP_011935659.1	100	8.1e-73	220.7	98.9899	MULTISPECIES: hypothetical protein [unclassified Synechococcus]_x0001_NBQ36093.1 hypothetical protein [Synechococcus sp.]_x0001_OUW39873.1 hypothetical protein CBD45_05630 [Synechococcus sp. TMED185]_x0001_RCL62378.1 hypothetical protein DBW81_05285 [Synechococcus sp. MED-G67]_x0001_HCA62073.1 hypothetical protein [Synechococcales bacterium UBA8647]_x0001_HCV56686.1 hypothetical protein [Synechoc…
SYN_GCA_000063525.1_contig_1_1309	WP_011935730.1	100	1.2e-59	187.2	98.9583	MULTISPECIES: DUF3082 domain-containing protein [unclassified Synechococcus]_x0001_RCL63406.1 DUF3082 domain-containing protein [Synechococcus sp. MED-G67]_x0001_HCA62204.1 DUF3082 domain-containing protein [Synechococcales bacterium UBA8647]_x0001_HCV56395.1 DUF3082 domain-containing protein [Synechococcales bacterium UBA12195]_x0001_QNJ08883.1 uncharacterized membrane protein (DUF3082) [Synecho…
SYN_GCA_000063525.1_contig_1_1334	WP_043736929.1	100	1.8e-74	225.7	99.0826	hypothetical protein [Synechococcus sp. RCC307]_x0001_RCL63385.1 hypothetical protein DBW81_02430 [Synechococcus sp. MED-G67]_x0001_HCA60603.1 hypothetical protein [Synechococcales bacterium UBA8647]
SYN_GCA_000063525.1_contig_1_1347	WP_083831719.1	100	0	1211.1	99.8314	M61 family metallopeptidase [Synechococcus sp. RCC307]
SYN_GCA_000063525.1_contig_1_1362	WP_011935783.1	100	1.1e-247	683.7	99.7159	PstS family phosphate ABC transporter substrate-binding protein [Synechococcus sp. RCC307]_x0001_CAK28269.1 ABC-type phosphate transport system, substrate binding protein [Synechococcus sp. RCC307]
SYN_GCA_000063525.1_contig_1_1373	WP_011935794.1	100	3.1e-247	682.6	99.7159	ABC transporter ATP-binding protein [Synechococcus sp. RCC307]_x0001_CAK28280.1 ABC-type sugar transport system, ATPase component [Synechococcus sp. RCC307]
SYN_GCA_000063525.1_contig_1_1402	CAK28309.1	100	2.2e-303	829.7	99.7579	Conserved hypothetical protein [Synechococcus sp. RCC307]
SYN_GCA_000063525.1_contig_1_1411	WP_011935830.1	100	2.5e-106	310.1	99.3631	hypothetical protein [Synechococcus sp. RCC307]_x0001_NBQ36018.1 hypothetical protein [Synechococcus sp.]_x0001_RCL63319.1 hypothetical protein DBW81_02045 [Synechococcus sp. MED-G67]_x0001_CAK28316.1 Uncharacterized secreted protein [Synechococcus sp. RCC307]
SYN_GCA_000063525.1_contig_1_1419	WP_011935839.1	100	2.6e-96	283.1	99.2701	tautomerase family protein [Synechococcus sp. RCC307]_x0001_RCL63313.1 tautomerase family protein [Synechococcus sp. MED-G67]_x0001_CAK28325.1 Tautomerase/MIF superfamily protein [Synechococcus sp. RCC307]
SYN_GCA_000063525.1_contig_1_1440	WP_011935860.1	100	1.2e-131	375.6	99.4286	hypothetical protein [Synechococcus sp. RCC307]_x0001_CAK28346.1 Conserved hypothetical protein [Synechococcus sp. RCC307]
SYN_GCA_000063525.1_contig_1_1490	WP_043738138.1	100	3e-56	178.3	98.913	MULTISPECIES: MoaD/ThiS family protein [unclassified Synechococcus]_x0001_NBQ36784.1 MoaD/ThiS family protein [Synechococcus sp.]_x0001_OUW39832.1 molybdopterin synthase sulfur carrier subunit [Synechococcus sp. TMED185]_x0001_RCL63124.1 MoaD/ThiS family protein [Synechococcus sp. MED-G67]_x0001_HCA62322.1 MoaD/ThiS family protein [Synechococcales bacterium UBA8647]_x0001_HCV57256.1 MoaD/ThiS fam…
SYN_GCA_000063525.1_contig_1_1511	WP_011935925.1	100	3.2e-214	595.1	99.6721	SDR family NAD(P)-dependent oxidoreductase [Synechococcus sp. RCC307]_x0001_CAK28411.1 Short-chain Dehydrogenase/Reductase of unknown specificity [Synechococcus sp. RCC307]
SYN_GCA_000063525.1_contig_1_1513	WP_011935927.1	100	0	969.9	99.8095	MFS transporter [Synechococcus sp. RCC307]_x0001_CAK28413.1 Permeases of the major facilitator superfamily [Synechococcus sp. RCC307]
SYN_GCA_000063525.1_contig_1_1519	WP_011935932.1	100	1.1e-70	216.1	99.0741	hypothetical protein [Synechococcus sp. RCC307]_x0001_CAK28418.1 Hypothetical protein SynRCC307_1515 [Synechococcus sp. RCC307]
SYN_GCA_000063525.1_contig_1_1561	WP_011935973.1	100	0	2368.6	99.916	UvrD-helicase domain-containing protein [Synechococcus sp. RCC307]_x0001_CAK28459.1 Exodeoxyribonuclease V beta chain [Synechococcus sp. RCC307]
SYN_GCA_000063525.1_contig_1_1566	WP_011935978.1	100	1.3e-64	199.9	98.9796	MULTISPECIES: hypothetical protein [unclassified Synechococcus]_x0001_NBQ36906.1 hypothetical protein [Synechococcus sp.]_x0001_OUW39172.1 hypothetical protein CBD45_07290 [Synechococcus sp. TMED185]_x0001_RCL63087.1 hypothetical protein DBW81_03375 [Synechococcus sp. MED-G67]_x0001_HCA61814.1 hypothetical protein [Synechococcales bacterium UBA8647]_x0001_HCV56052.1 hypothetical protein [Synechoc…
SYN_GCA_000063525.1_contig_1_1590	WP_011936001.1	100	4.7e-236	653.3	99.7059	acetyl-CoA carboxylase carboxyltransferase subunit alpha [Synechococcus sp. RCC307]_x0001_CAK28487.1 Acetyl-coenzyme A carboxylase carboxyl transferase subunit alpha [Synechococcus sp. RCC307]
SYN_GCA_000063525.1_contig_1_1597	WP_011936008.1	100	7.5e-150	424.1	99.5146	DUF938 domain-containing protein [Synechococcus sp. RCC307]_x0001_CAK28494.1 Conserved hypothetical protein [Synechococcus sp. RCC307]
SYN_GCA_000063525.1_contig_1_1614	QNJ09198.1	100	3e-78	236.1	99.1667	hypothetical protein SynMINOS11_01740 [Synechococcus sp. Minos11]
SYN_GCA_000063525.1_contig_1_1648	WP_011936061.1	100	5.6e-197	551.2	99.6678	hypothetical protein [Synechococcus sp. RCC307]_x0001_CAK28547.1 Uncharacterized conserved secreted protein [Synechococcus sp. RCC307]_x0001_HCA61319.1 hypothetical protein [Synechococcales bacterium UBA8647]
SYN_GCA_000063525.1_contig_1_1676	CAK28574.1	100	1.1e-34	121.3	98.3051	Conserved hypothetical protein, specific for marine picocyanobacteria [Synechococcus sp. RCC307]
SYN_GCA_000063525.1_contig_1_1680	WP_011936092.1	100	4.1e-139	396	99.4845	MULTISPECIES: hypothetical protein [unclassified Synechococcus]_x0001_NBQ37068.1 EF-1 guanine nucleotide exchange domain-containing protein [Synechococcus sp.]_x0001_RCL60945.1 EF-1 guanine nucleotide exchange domain-containing protein [Synechococcus sp. MED-G67]_x0001_HCA62004.1 EF-1 guanine nucleotide exchange domain-containing protein [Synechococcales bacterium UBA8647]_x0001_HCV56774.1 EF-1 g…
SYN_GCA_000063525.1_contig_1_1681	WP_011936094.1	99	1.3e-76	231.9	81.3953	hypothetical protein [Synechococcus sp. RCC307]_x0001_CAK28580.1 Conserved hypothetical protein [Synechococcus sp. RCC307]
SYN_GCA_000063525.1_contig_1_1682	WP_011936095.1	100	2.4e-55	176	98.913	hypothetical protein [Synechococcus sp. RCC307]_x0001_RCL60947.1 hypothetical protein DBW81_08170 [Synechococcus sp. MED-G67]_x0001_CAK28581.1 Hypothetical protein SynRCC307_1678 [Synechococcus sp. RCC307]_x0001_HCV56776.1 hypothetical protein [Synechococcales bacterium UBA12195]
SYN_GCA_000063525.1_contig_1_1718	WP_011936130.1	100	8.5e-150	425.6	99.5516	efflux RND transporter periplasmic adaptor subunit [Synechococcus sp. RCC307]_x0001_CAK28617.1 Uncharacterized conserved membrane protein [Synechococcus sp. RCC307]
SYN_GCA_000063525.1_contig_1_1720	WP_011936132.1	100	7e-211	585.5	99.6564	acetolactate decarboxylase [Synechococcus sp. RCC307]_x0001_CAK28619.1 Alpha-acetolactate decarboxylase [Synechococcus sp. RCC307]
SYN_GCA_000063525.1_contig_1_1727	WP_011936140.1	100	0	1221.5	99.8374	cyanophycin synthetase [Synechococcus sp. RCC307]_x0001_CAK28627.1 Putative cyanophycin synthetase [Synechococcus sp. RCC307]
SYN_GCA_000063525.1_contig_1_1746	WP_011936158.1	100	0	1035.8	99.8188	AarF/ABC1/UbiB kinase family protein [Synechococcus sp. RCC307]_x0001_CAK28645.1 Predicted unusual protein kinase [Synechococcus sp. RCC307]
SYN_GCA_000063525.1_contig_1_1766	QNJ09354.1	98.2	2.4e-31	112.8	98.2759	hypothetical protein SynMINOS11_01900 [Synechococcus sp. Minos11]
SYN_GCA_000063525.1_contig_1_1814	WP_011936220.1	100	1.3e-103	302.4	99.3197	MULTISPECIES: cupin domain-containing protein [unclassified Synechococcus]_x0001_OUW40569.1 cupin [Synechococcus sp. TMED185]_x0001_QNJ09402.1 cupin domain protein [Synechococcus sp. Minos11]_x0001_CAK28707.1 Cupin, RmlC-type superfamily protein [Synechococcus sp. RCC307]_x0001_HCV57853.1 cupin domain-containing protein [Synechococcales bacterium UBA12195]
SYN_GCA_000063525.1_contig_1_1820	WP_011936226.1	100	5.7e-69	211.1	99	MULTISPECIES: hypothetical protein [unclassified Synechococcus]_x0001_NBQ37589.1 hypothetical protein [Synechococcus sp.]_x0001_QNJ09409.1 hypothetical protein SynMINOS11_01955 [Synechococcus sp. Minos11]_x0001_CAK28713.1 Hypothetical protein SynRCC307_1810 [Synechococcus sp. RCC307]
SYN_GCA_000063525.1_contig_1_1861	WP_043737209.1	100	4e-45	149.1	98.7013	MULTISPECIES: DNA-directed RNA polymerase subunit omega [unclassified Synechococcus]_x0001_NBQ37491.1 DNA-directed RNA polymerase subunit omega [Synechococcus sp.]_x0001_OUW42122.1 DNA-directed RNA polymerase subunit omega [Synechococcus sp. TMED185]_x0001_RCL60663.1 DNA-directed RNA polymerase subunit omega [Synechococcus sp. MED-G67]_x0001_HCA62111.1 DNA-directed RNA polymerase subunit omega [S…
SYN_GCA_000063525.1_contig_1_1927	CAK28822.1	100	3.3e-239	661	99.7033	Hypothetical protein SynRCC307_1919 [Synechococcus sp. RCC307]
SYN_GCA_000063525.1_contig_1_2001	WP_011936407.1	100	6.9e-232	641	99.6865	orange carotenoid-binding protein [Synechococcus sp. RCC307]_x0001_NBQ23713.1 Red carotenoid-binding protein [Verrucomicrobia bacterium]_x0001_RCL61973.1 Red carotenoid-binding protein [Synechococcus sp. MED-G67]_x0001_CAK28895.1 Carotenoid binding protein [Synechococcus sp. RCC307]
SYN_GCA_000063525.1_contig_1_2002	CAK28896.1	100	6.4e-184	514.2	99.6063	Possible beta-carotene ketolase [Synechococcus sp. RCC307]
SYN_GCA_000063525.1_contig_1_2005	CAK28899.1	100	3.4e-32	114.8	98.1818	Hypothetical protein SynRCC307_1996 [Synechococcus sp. RCC307]
SYN_GCA_000063525.1_contig_1_2031	WP_186548311.1	100	1e-93	277.3	99.3151	hypothetical protein [Synechococcus sp. Minos11]
SYN_GCA_000063525.1_contig_1_2053	WP_011936463.1	100	1.1e-111	324.3	99.3976	class 2 C-phycoerythrin subunit alpha [Synechococcus sp. RCC307]_x0001_OUW41891.1 bleomycin hydrolase [Synechococcus sp. TMED185]_x0001_RCL63882.1 bleomycin hydrolase [Synechococcus sp. MED-G67]_x0001_CAK28952.1 C-phycoerythrin class II alpha chain [Synechococcus sp. RCC307]
SYN_GCA_000063525.1_contig_1_2059	WP_011936470.1	100	2.1e-203	570.1	85.1541	HEAT repeat domain-containing protein [Synechococcus sp. RCC307]_x0001_OUW41885.1 glycosyltransferase [Synechococcus sp. TMED185]_x0001_CAK28959.1 Bilin biosynthesis protein MpeV [Synechococcus sp. RCC307]
SYN_GCA_000063525.1_contig_1_2068	WP_011936479.1	100	2.3e-45	149.4	98.6486	hypothetical protein [Synechococcus sp. RCC307]_x0001_RCL63869.1 hypothetical protein DBW81_00565 [Synechococcus sp. MED-G67]_x0001_CAK28968.1 Conserved hypothetical protein [Synechococcus sp. RCC307]
SYN_GCA_000063525.1_contig_1_2098	WP_043737341.1	100	8.8e-57	181.4	99.1228	hypothetical protein [Synechococcus sp. RCC307]
SYN_GCA_000063525.1_contig_1_2135	WP_011936548.1	100	9.4e-298	817.8	99.7727	MULTISPECIES: preprotein translocase subunit SecY [unclassified Synechococcus]_x0001_NBQ36161.1 preprotein translocase subunit SecY [Synechococcus sp.]_x0001_RCL63806.1 preprotein translocase subunit SecY [Synechococcus sp. MED-G67]_x0001_HCA61446.1 preprotein translocase subunit SecY [Synechococcales bacterium UBA8647]_x0001_HCV57765.1 preprotein translocase subunit SecY [Synechococcales bacteri…
SYN_GCA_000063525.1_contig_1_2138	WP_011936551.1	100	2.4e-76	231.5	99.1803	MULTISPECIES: 30S ribosomal protein S13 [unclassified Synechococcus]_x0001_A5GVY1.1 RecName: Full=30S ribosomal protein S13 [Synechococcus sp. RCC307]_x0001_NBQ36164.1 30S ribosomal protein S13 [Synechococcus sp.]_x0001_OUW42037.1 30S ribosomal protein S13 [Synechococcus sp. TMED185]_x0001_RCL63803.1 30S ribosomal protein S13 [Synechococcus sp. MED-G67]_x0001_HCA61443.1 30S ribosomal protein S13 …
SYN_GCA_000063525.1_contig_1_2140	WP_011936553.1	100	1e-214	597	99.6805	DNA-directed RNA polymerase subunit alpha [Synechococcus sp. RCC307]_x0001_A5GVY3.1 RecName: Full=DNA-directed RNA polymerase subunit alpha; Short=RNAP subunit alpha; AltName: Full=RNA polymerase subunit alpha; AltName: Full=Transcriptase subunit alpha [Synechococcus sp. RCC307]_x0001_NBQ36166.1 DNA-directed RNA polymerase subunit alpha [Synechococcus sp.]_x0001_RCL63801.1 DNA-directed RNA polyme…
SYN_GCA_000063525.1_contig_1_2185	WP_011936597.1	99.8	0	957.2	90.2033	permease [Synechococcus sp. RCC307]_x0001_CAK29087.1 Predicted permease [Synechococcus sp. RCC307]
SYN_GCA_000063525.1_contig_1_2190	WP_011936602.1	100	3.7e-231	637.5	99.6667	SMP-30/gluconolactonase/LRE family protein [Synechococcus sp. RCC307]_x0001_CAK29092.1 Possible gluconolactonase [Synechococcus sp. RCC307]
SYN_GCA_000063525.1_contig_1_2223	WP_011936635.1	100	3.7e-116	336.7	99.4382	MULTISPECIES: hypothetical protein [unclassified Synechococcus]_x0001_NBQ36381.1 hypothetical protein [Synechococcus sp.]_x0001_RCL63948.1 hypothetical protein DBW81_01045 [Synechococcus sp. MED-G67]_x0001_HCA61929.1 hypothetical protein [Synechococcales bacterium UBA8647]_x0001_QNJ09839.1 putative conserved membrane protein [Synechococcus sp. Minos11]_x0001_CAK29125.1 Uncharacterized membrane pr…
SYN_GCA_000063525.1_contig_1_2238	WP_011936649.1	100	3e-284	782.3	99.7613	chloride channel protein [Synechococcus sp. RCC307]_x0001_CAK29139.1 Putative chloride channel [Synechococcus sp. RCC307]
SYN_GCA_000063525.1_contig_1_2311	WP_043737430.1	100	4.9e-190	530	99.6124	WecB/TagA/CpsF family glycosyltransferase [Synechococcus sp. RCC307]
SYN_GCA_000063525.1_contig_1_2387	WP_011936797.1	100	3e-77	233.4	99.1525	MULTISPECIES: hypothetical protein [unclassified Synechococcus]_x0001_NBQ37477.1 hypothetical protein [Synechococcus sp.]_x0001_OUW39314.1 hypothetical protein CBD45_07115 [Synechococcus sp. TMED185]_x0001_RCL64089.1 hypothetical protein DBW81_01870 [Synechococcus sp. MED-G67]_x0001_HCA61824.1 hypothetical protein [Synechococcales bacterium UBA8647]_x0001_HCV57821.1 hypothetical protein [Synechoc…
SYN_GCA_000063525.1_contig_1_2401	WP_011936810.1	100	7.6e-54	171.8	98.8372	hypothetical protein [Synechococcus sp. RCC307]_x0001_CAK29301.1 Conserved hypothetical protein [Synechococcus sp. RCC307]
SYN_GCA_000063525.1_contig_1_2415	WP_083831732.1	100	1.6e-234	649	99.7024	phosphate/phosphite/phosphonate ABC transporter substrate-binding protein [Synechococcus sp. RCC307]
SYN_GCA_000063525.1_contig_1_2425	WP_011936833.1	100	3.4e-186	520.4	99.6139	dienelactone hydrolase family protein [Synechococcus sp. RCC307]_x0001_CAK29324.1 Dienelactone hydrolase family protein [Synechococcus sp. RCC307]
SYN_GCA_000063525.1_contig_1_2433	WP_011936840.1	100	2.6e-122	351.7	99.4186	cupin domain-containing protein [Synechococcus sp. RCC307]_x0001_CAK29331.1 Uncharacterized conserved secreted protein [Synechococcus sp. RCC307]
SYN_GCA_000063525.1_contig_1_2459	CAK29359.1	100	1.9e-169	478	99.6124	Uncharacterized conserved membrane protein [Synechococcus sp. RCC307]
SYN_GCA_000063525.1_contig_1_2469	WP_011936878.1	100	1.2e-231	640.2	99.6845	alpha-E domain-containing protein [Synechococcus sp. RCC307]_x0001_OUW40669.1 alpha-E domain-containing protein [Synechococcus sp. TMED185]_x0001_CAK29369.1 Conserved hypothetical protein [Synechococcus sp. RCC307]
SYN_GCA_000063525.1_contig_1_2514	WP_011936921.1	100	1.4e-204	568.2	99.635	hypothetical protein [Synechococcus sp. RCC307]_x0001_NBQ36335.1 hypothetical protein [Synechococcus sp.]_x0001_OUW40822.1 hypothetical protein CBD45_03460 [Synechococcus sp. TMED185]_x0001_RCL62780.1 hypothetical protein DBW81_03765 [Synechococcus sp. MED-G67]_x0001_HCV57456.1 hypothetical protein [Synechococcales bacterium UBA12195]_x0001_CAK29412.1 Conserved hypothetical protein [Synechococcus…
SYN_GCA_000153825.1_contig_1_39	WP_007097098.1	100	3.8e-159	450.3	99.5798	deoxyribose-phosphate aldolase [Synechococcus sp. RS9916]_x0001_EAU72988.1 Putative deoxyribose-phosphate aldolase (DeoC) [Synechococcus sp. RS9916]
SYN_GCA_000153825.1_contig_1_56	EAU73005.1	100	2.2e-174	490	99.6032	hypothetical protein RS9916_25879 [Synechococcus sp. RS9916]
SYN_GCA_000153825.1_contig_1_94	WP_038022963.1	100	4.6e-229	633.6	99.6845	hypothetical protein [Synechococcus sp. RS9916]
SYN_GCA_000153825.1_contig_1_101	WP_007097166.1	100	3.2e-114	332.4	99.4624	hypothetical protein [Synechococcus sp. RS9916]_x0001_EAU73056.1 hypothetical protein RS9916_26134 [Synechococcus sp. RS9916]
SYN_GCA_000153825.1_contig_1_110	WP_007097178.1	100	7.9e-315	861.3	99.7753	cytochrome P450 [Synechococcus sp. RS9916]_x0001_EAU73068.1 cytochrome P450 enzyme [Synechococcus sp. RS9916]
SYN_GCA_000153825.1_contig_1_113	WP_007097181.1	100	0	1032.7	99.8016	hypothetical protein [Synechococcus sp. RS9916]_x0001_EAU73071.1 hypothetical protein RS9916_26209 [Synechococcus sp. RS9916]
SYN_GCA_000153825.1_contig_1_122	EAU73080.1	100	1.5e-66	204.9	98.9899	hypothetical protein RS9916_26254 [Synechococcus sp. RS9916]
SYN_GCA_000153825.1_contig_1_124	WP_007097193.1	100	8.5e-306	836.6	99.7636	glycosyltransferase family 2 protein [Synechococcus sp. RS9916]_x0001_EAU73083.1 group-specific protein [Synechococcus sp. RS9916]
SYN_GCA_000153825.1_contig_1_129	WP_007097198.1	100	0	2199.1	99.909	hypothetical protein [Synechococcus sp. RS9916]_x0001_EAU73088.1 hypothetical protein RS9916_26294 [Synechococcus sp. RS9916]
SYN_GCA_000153825.1_contig_1_130	WP_007097199.1	100	0	991.1	99.8	hypothetical protein [Synechococcus sp. RS9916]_x0001_EAU73089.1 hypothetical protein RS9916_26299 [Synechococcus sp. RS9916]
SYN_GCA_000153825.1_contig_1_142	EAU73101.1	100	8.1e-54	171.8	98.8506	hypothetical protein RS9916_26359 [Synechococcus sp. RS9916]
SYN_GCA_000153825.1_contig_1_152	WP_038022982.1	100	3.7e-38	130.6	98.4615	hypothetical protein [Synechococcus sp. RS9916]
SYN_GCA_000153825.1_contig_1_160	WP_007097232.1	100	3.7e-66	206.1	99.2063	cation:proton antiporter subunit C [Synechococcus sp. RS9916]_x0001_EAU73122.1 hypothetical protein RS9916_26464 [Synechococcus sp. RS9916]
SYN_GCA_000153825.1_contig_1_166	WP_038023956.1	100	7.5e-168	471.1	99.5536	DUF3598 family protein [Synechococcus sp. RS9916]
SYN_GCA_000153825.1_contig_1_179	WP_007097254.1	100	1.7e-93	276.6	99.3056	hypothetical protein [Synechococcus sp. RS9916]_x0001_EAU73144.1 hypothetical protein RS9916_26574 [Synechococcus sp. RS9916]
SYN_GCA_000153825.1_contig_1_184	EAU73151.1	100	1.2e-213	593.2	99.6656	hypothetical protein RS9916_26609 [Synechococcus sp. RS9916]
SYN_GCA_000153825.1_contig_1_187	EAU73154.1	100	3.6e-163	459.5	99.5595	hypothetical protein RS9916_26624 [Synechococcus sp. RS9916]
SYN_GCA_000153825.1_contig_1_193	WP_007097271.1	100	2.2e-36	127.1	98.7179	hypothetical protein [Synechococcus sp. RS9916]_x0001_EAU73161.1 hypothetical protein RS9916_26659 [Synechococcus sp. RS9916]
SYN_GCA_000153825.1_contig_1_215	EAU73187.1	100	9.9e-103	300.4	91.6667	hypothetical protein RS9916_26789 [Synechococcus sp. RS9916]
SYN_GCA_000153825.1_contig_1_249	WP_007097331.1	100	6.3e-157	443.7	99.5595	phosphoribosylanthranilate isomerase [Synechococcus sp. RS9916]_x0001_EAU73221.1 N-(5'-phosphoribosyl)anthranilate isomerase [Synechococcus sp. RS9916]
SYN_GCA_000153825.1_contig_1_260	WP_007097342.1	100	5e-159	449.9	99.5781	hypothetical protein [Synechococcus sp. RS9916]_x0001_EAU73232.1 hypothetical protein RS9916_27014 [Synechococcus sp. RS9916]
SYN_GCA_000153825.1_contig_1_279	EAU73253.1	100	2.2e-51	165.6	98.8506	hypothetical protein RS9916_27119 [Synechococcus sp. RS9916]
SYN_GCA_000153825.1_contig_1_291	WP_007097375.1	99.2	6.6e-81	244.6	84.2105	Crp/Fnr family transcriptional regulator [Synechococcus sp. RS9916]_x0001_EAU73265.1 hypothetical protein RS9916_27179 [Synechococcus sp. RS9916]
SYN_GCA_000153825.1_contig_1_307	WP_007097391.1	100	5.1e-208	577.4	99.6441	peptidoglycan editing factor PgeF [Synechococcus sp. RS9916]_x0001_EAU73281.1 hypothetical protein RS9916_27259 [Synechococcus sp. RS9916]
SYN_GCA_000153825.1_contig_1_317	EAU73290.1	100	3.8e-129	370.5	99.4681	hypothetical protein RS9916_27304 [Synechococcus sp. RS9916]
SYN_GCA_000153825.1_contig_1_343	WP_007097426.1	100	0	1167.9	99.8405	NAD(P)H-quinone oxidoreductase subunit F [Synechococcus sp. RS9916]_x0001_EAU73318.1 NADH dehydrogenase subunit L [Synechococcus sp. RS9916]
SYN_GCA_000153825.1_contig_1_402	WP_007097485.1	100	4.9e-42	140.6	98.5294	Nif11 family protein [Synechococcus sp. RS9916]_x0001_EAU73377.1 hypothetical protein RS9916_27739 [Synechococcus sp. RS9916]
SYN_GCA_000153825.1_contig_1_408	EAU73383.1	100	2e-164	465.3	99.6124	hypothetical protein RS9916_27769 [Synechococcus sp. RS9916]
SYN_GCA_000153825.1_contig_1_446	WP_083773025.1	100	1.5e-144	410.6	99.5122	rhomboid family intramembrane serine protease [Synechococcus sp. RS9916]
SYN_GCA_000153825.1_contig_1_465	WP_007097550.1	100	6e-244	672.5	99.6988	NAD(P)-dependent alcohol dehydrogenase [Synechococcus sp. RS9916]_x0001_EAU73442.1 zinc-containing alcohol dehydrogenase superfamily protein [Synechococcus sp. RS9916]
SYN_GCA_000153825.1_contig_1_485	WP_007097571.1	100	3.6e-72	219.5	99.0476	hypothetical protein [Synechococcus sp. RS9916]_x0001_EAU73463.1 hypothetical protein RS9916_28169 [Synechococcus sp. RS9916]
SYN_GCA_000153825.1_contig_1_498	WP_007097588.1	100	3.5e-215	598.6	99.6845	DMT family transporter [Synechococcus sp. RS9916]_x0001_EAU73480.1 hypothetical protein RS9916_28254 [Synechococcus sp. RS9916]
SYN_GCA_000153825.1_contig_1_501	EAU73483.1	100	1e-75	229.6	99.1525	hypothetical protein RS9916_28269 [Synechococcus sp. RS9916]
SYN_GCA_000153825.1_contig_1_507	EAU73493.1	100	0	1481.1	99.8601	hypothetical protein RS9916_28329 [Synechococcus sp. RS9916]
SYN_GCA_000153825.1_contig_1_510	WP_007097604.1	100	6e-308	843.2	99.7706	NAD(+)/NADH kinase [Synechococcus sp. RS9916]_x0001_EAU73496.1 methylglyoxal synthase [Synechococcus sp. RS9916]
SYN_GCA_000153825.1_contig_1_570	WP_007097670.1	100	2e-158	447.2	99.5516	Fe2+-dependent dioxygenase [Synechococcus sp. RS9916]_x0001_EAU73562.1 putative hydroxylase [Synechococcus sp. RS9916]
SYN_GCA_000153825.1_contig_1_580	WP_038024081.1	99.4	9.4e-103	302	86.5922	hypothetical protein [Synechococcus sp. RS9916]
SYN_GCA_000153825.1_contig_1_619	WP_038023149.1	100	1.9e-37	128.6	98.4127	hypothetical protein [Synechococcus sp. RS9916]
SYN_GCA_000153825.1_contig_1_623	EAU73617.1	100	9.7e-116	335.5	99.435	membrane protein-like [Synechococcus sp. RS9916]
SYN_GCA_000153825.1_contig_1_633	WP_007097736.1	100	2.2e-232	646	99.7245	AI-2E family transporter [Synechococcus sp. RS9916]_x0001_EAU73628.1 hypothetical protein RS9916_29004 [Synechococcus sp. RS9916]
SYN_GCA_000153825.1_contig_1_699	EAU73701.1	100	3.8e-149	423.3	99.5413	hypothetical protein RS9916_29369 [Synechococcus sp. RS9916]
SYN_GCA_000153825.1_contig_1_703	WP_007097814.1	100	1.8e-61	191.4	98.9011	hypothetical protein [Synechococcus sp. RS9916]_x0001_EAU73707.1 hypothetical protein RS9916_29399 [Synechococcus sp. RS9916]
SYN_GCA_000153825.1_contig_1_734	EAU73741.1	100	3.9e-61	190.7	98.913	hypothetical protein RS9916_29569 [Synechococcus sp. RS9916]
SYN_GCA_000153825.1_contig_1_781	WP_007097897.1	100	3.8e-312	853.2	99.7669	ABC transporter substrate-binding protein [Synechococcus sp. RS9916]_x0001_EAU73790.1 ABC transporter for sugars, solute-binding protein [Synechococcus sp. RS9916]
SYN_GCA_000153825.1_contig_1_802	EAU73812.1	100	1.1e-85	255.8	99.2308	hypothetical protein RS9916_29924 [Synechococcus sp. RS9916]
SYN_GCA_000153825.1_contig_1_835	EAU73846.1	99.8	0	1035.8	98.155	hypothetical protein RS9916_30094 [Synechococcus sp. RS9916]
SYN_GCA_000153825.1_contig_1_862	WP_007097979.1	100	0	902.9	99.7802	chloride channel protein [Synechococcus sp. RS9916]_x0001_EAU73873.1 possible chloride channel [Synechococcus sp. RS9916]
SYN_GCA_000153825.1_contig_1_869	WP_007097985.1	100	4.2e-128	368.2	99.4872	hypothetical protein [Synechococcus sp. RS9916]_x0001_EAU73879.1 hypothetical protein RS9916_30259 [Synechococcus sp. RS9916]
SYN_GCA_000153825.1_contig_1_936	WP_007098059.1	100	2.6e-50	162.5	98.7805	hypothetical protein [Synechococcus sp. RS9916]_x0001_EAU73953.1 hypothetical protein RS9916_30629 [Synechococcus sp. RS9916]
SYN_GCA_000153825.1_contig_1_943	WP_071961549.1	100	1.8e-108	316.2	92.4419	hypothetical protein [Synechococcus sp. RS9916]
SYN_GCA_000153825.1_contig_1_988	EAU74010.1	100	8.7e-50	161.4	98.8095	hypothetical protein RS9916_30922 [Synechococcus sp. RS9916]
SYN_GCA_000153825.1_contig_1_993	WP_007098121.1	100	1.8e-147	417.2	99.4872	DOMON-like domain-containing protein [Synechococcus sp. RS9916]_x0001_EAU74015.1 hypothetical protein RS9916_30947 [Synechococcus sp. RS9916]
SYN_GCA_000153825.1_contig_1_1015	WP_007098147.1	100	4.2e-35	122.5	98.3333	hypothetical protein [Synechococcus sp. RS9916]_x0001_EAU74041.1 hypothetical protein RS9916_31077 [Synechococcus sp. RS9916]
SYN_GCA_000153825.1_contig_1_1028	WP_038023298.1	100	2.3e-69	212.2	99.0196	hypothetical protein [Synechococcus sp. RS9916]
SYN_GCA_000153825.1_contig_1_1034	WP_007098169.1	100	2.2e-73	222.6	99.0476	hypothetical protein [Synechococcus sp. RS9916]_x0001_EAU74063.1 hypothetical protein RS9916_31187 [Synechococcus sp. RS9916]
SYN_GCA_000153825.1_contig_1_1073	EAU74105.1	100	4.9e-150	425.2	99.5327	hypothetical protein RS9916_31397 [Synechococcus sp. RS9916]
SYN_GCA_000153825.1_contig_1_1121	WP_083773082.1	100	1.1e-92	288.5	99.654	hypothetical protein [Synechococcus sp. RS9916]
SYN_GCA_000153825.1_contig_1_1145	EAU74179.1	100	2.3e-49	160.2	98.7952	hypothetical protein RS9916_31767 [Synechococcus sp. RS9916]
SYN_GCA_000153825.1_contig_1_1187	WP_007098325.1	100	1.2e-39	134.4	98.4848	hypothetical protein [Synechococcus sp. RS9916]_x0001_EAU74222.1 hypothetical protein RS9916_31982 [Synechococcus sp. RS9916]
SYN_GCA_000153825.1_contig_1_1198	EAU74236.1	100	1e-74	226.5	99.0991	hypothetical protein RS9916_32052 [Synechococcus sp. RS9916]
SYN_GCA_000153825.1_contig_1_1203	EAU74241.1	99.8	0	887.9	98.0132	hypothetical protein RS9916_32077 [Synechococcus sp. RS9916]
SYN_GCA_000153825.1_contig_1_1213	WP_007098354.1	100	8.4e-176	495.7	99.6403	MCE family protein [Synechococcus sp. RS9916]_x0001_EAU74251.1 ABC-type organic solvent transporter, solute-binding periplasmic protein [Synechococcus sp. RS9916]
SYN_GCA_000153825.1_contig_1_1214	WP_007098355.1	100	2.5e-50	163.3	98.9011	hypothetical protein [Synechococcus sp. RS9916]_x0001_EAU74252.1 hypothetical protein RS9916_32132 [Synechococcus sp. RS9916]
SYN_GCA_000153825.1_contig_1_1220	WP_007098362.1	100	7.7e-131	374.4	99.4624	hypothetical protein [Synechococcus sp. RS9916]_x0001_EAU74259.1 hypothetical protein RS9916_32167 [Synechococcus sp. RS9916]
SYN_GCA_000153825.1_contig_1_1231	EAU74271.1	100	3.5e-101	297	99.359	hypothetical protein RS9916_32227 [Synechococcus sp. RS9916]
SYN_GCA_000153825.1_contig_1_1240	WP_083773039.1	100	0	1251.5	99.844	hypothetical protein [Synechococcus sp. RS9916]
SYN_GCA_000153825.1_contig_1_1265	EAU74303.1	100	8.1e-281	770.8	99.7442	diaminobutyrate--2-oxoglutarate aminotransferase [Synechococcus sp. RS9916]
SYN_GCA_000153825.1_contig_1_1268	WP_007098409.1	99.6	9e-208	577	95.1724	hypothetical protein [Synechococcus sp. RS9916]_x0001_EAU74306.1 possible NADH-Ubiquinone/plastoquinone (comple [Synechococcus sp. RS9916]
SYN_GCA_000153825.1_contig_1_1269	WP_007098410.1	100	9.3e-185	518.5	99.6416	two pore domain potassium channel family protein [Synechococcus sp. RS9916]_x0001_EAU74307.1 hypothetical protein RS9916_32407 [Synechococcus sp. RS9916]
SYN_GCA_000153825.1_contig_1_1274	WP_007098415.1	100	2.4e-83	249.2	99.187	nucleotidyltransferase domain-containing protein [Synechococcus sp. RS9916]_x0001_EAU74312.1 hypothetical protein RS9916_32432 [Synechococcus sp. RS9916]
SYN_GCA_000153825.1_contig_1_1280	WP_050752307.1	100	0	975.7	99.8058	MFS transporter [Synechococcus sp. RS9916]
SYN_GCA_000153825.1_contig_1_1284	WP_007098426.1	100	1.5e-125	376.7	99.7375	hypothetical protein [Synechococcus sp. RS9916]_x0001_EAU74323.1 hypothetical protein RS9916_32487 [Synechococcus sp. RS9916]
SYN_GCA_000153825.1_contig_1_1290	WP_007098432.1	99.2	9e-76	230.7	91.8519	DUF202 domain-containing protein [Synechococcus sp. RS9916]_x0001_EAU74329.1 hypothetical protein RS9916_32517 [Synechococcus sp. RS9916]
SYN_GCA_000153825.1_contig_1_1297	WP_007098439.1	100	0	903.3	99.7778	FAD-dependent oxidoreductase [Synechococcus sp. RS9916]_x0001_EAU74336.1 hypothetical protein RS9916_32552 [Synechococcus sp. RS9916]
SYN_GCA_000153825.1_contig_1_1319	WP_038023394.1	100	5.3e-295	810.1	98.1567	HAMP domain-containing histidine kinase [Synechococcus sp. RS9916]
SYN_GCA_000153825.1_contig_1_1322	WP_007098463.1	100	2.4e-87	261.5	99.3333	hypothetical protein [Synechococcus sp. RS9916]_x0001_EAU74360.1 hypothetical protein RS9916_32672 [Synechococcus sp. RS9916]
SYN_GCA_000153825.1_contig_1_1328	WP_007098469.1	100	2.3e-53	170.6	98.8506	hypothetical protein [Synechococcus sp. RS9916]_x0001_EAU74366.1 hypothetical protein RS9916_32702 [Synechococcus sp. RS9916]
SYN_GCA_000153825.1_contig_1_1344	WP_156777492.1	100	1.4e-103	302.4	99.3243	hypothetical protein [Synechococcus sp. RS9916]
SYN_GCA_000153825.1_contig_1_1396	WP_156777497.1	100	1.2e-94	279.3	99.2908	hypothetical protein [Synechococcus sp. RS9916]
SYN_GCA_000153825.1_contig_1_1397	WP_007098543.1	100	1.5e-118	342	99.4118	phycobiliprotein lyase [Synechococcus sp. RS9916]_x0001_EAU74440.1 hypothetical protein RS9916_33072 [Synechococcus sp. RS9916]
SYN_GCA_000153825.1_contig_1_1430	WP_007098576.1	100	5e-193	540	99.6516	tetratricopeptide repeat protein [Synechococcus sp. RS9916]_x0001_EAU74473.1 hypothetical protein RS9916_33237 [Synechococcus sp. RS9916]
SYN_GCA_000153825.1_contig_1_1441	WP_007098589.1	100	5.5e-202	562	99.6416	M23 family metallopeptidase [Synechococcus sp. RS9916]_x0001_EAU74486.1 hypothetical protein RS9916_33302 [Synechococcus sp. RS9916]
SYN_GCA_000153825.1_contig_1_1445	WP_007098593.1	100	1.1e-156	451.1	89.3805	paraslipin [Synechococcus sp. RS9916]_x0001_EAU74490.1 Band 7 protein [Synechococcus sp. RS9916]
SYN_GCA_000153825.1_contig_1_1446	WP_007098594.1	100	1.4e-99	292.7	99.3506	NfeD family protein [Synechococcus sp. RS9916]_x0001_EAU74491.1 hypothetical protein RS9916_33327 [Synechococcus sp. RS9916]
SYN_GCA_000153825.1_contig_1_1458	WP_038023425.1	100	2.3e-169	474.6	99.5455	DUF1643 domain-containing protein [Synechococcus sp. RS9916]
SYN_GCA_000153825.1_contig_1_1538	WP_007098687.1	100	3.6e-58	183.7	98.9899	hypothetical protein [Synechococcus sp. RS9916]_x0001_EAU74585.1 hypothetical protein RS9916_33797 [Synechococcus sp. RS9916]
SYN_GCA_000153825.1_contig_1_1549	EAU74599.1	100	7.2e-294	804.7	99.7468	hypothetical protein RS9916_33867 [Synechococcus sp. RS9916]
SYN_GCA_000153825.1_contig_1_1556	EAU74609.1	100	3.8e-33	117.5	98.3051	hypothetical protein RS9916_33917 [Synechococcus sp. RS9916]
SYN_GCA_000153825.1_contig_1_1572	WP_007098724.1	100	1.1e-79	240	99.187	hypothetical protein [Synechococcus sp. RS9916]_x0001_EAU74623.1 hypothetical protein RS9916_33987 [Synechococcus sp. RS9916]
SYN_GCA_000153825.1_contig_1_1677	WP_007098836.1	100	0	887.1	99.7854	hypothetical protein [Synechococcus sp. RS9916]_x0001_EAU74737.1 hypothetical protein RS9916_34557 [Synechococcus sp. RS9916]
SYN_GCA_000153825.1_contig_1_1751	WP_007098915.1	100	0	2101.2	99.9126	hypothetical protein [Synechococcus sp. RS9916]_x0001_EAU74816.1 hypothetical protein RS9916_34952 [Synechococcus sp. RS9916]
SYN_GCA_000153825.1_contig_1_1768	EAU74835.1	100	7.5e-50	161	98.7013	hypothetical protein RS9916_35047 [Synechococcus sp. RS9916]
SYN_GCA_000153825.1_contig_1_1772	WP_156777513.1	100	8e-50	161	98.6301	hypothetical protein [Synechococcus sp. RS9916]
SYN_GCA_000153825.1_contig_1_1779	WP_007098943.1	100	2.3e-272	747.3	99.7268	phosphotransferase [Synechococcus sp. RS9916]_x0001_EAU74844.1 hypothetical protein RS9916_35092 [Synechococcus sp. RS9916]
SYN_GCA_000153825.1_contig_1_1782	WP_007098947.1	100	1.7e-71	218	99.0654	PqqD family protein [Synechococcus sp. RS9916]_x0001_EAU74848.1 hypothetical protein RS9916_35112 [Synechococcus sp. RS9916]
SYN_GCA_000153825.1_contig_1_1819	EAU74885.1	100	2.2e-264	727.6	99.7312	fructose-bisphosphate aldolase [Synechococcus sp. RS9916]
SYN_GCA_000153825.1_contig_1_1822	EAU74888.1	100	1.4e-164	463.4	99.5671	hypothetical protein RS9916_35312 [Synechococcus sp. RS9916]
SYN_GCA_000153825.1_contig_1_1831	EAU74897.1	100	2.3e-114	330.9	99.3865	hypothetical protein RS9916_35357 [Synechococcus sp. RS9916]
SYN_GCA_000153825.1_contig_1_1833	WP_007098998.1	100	3.9e-63	196.8	99.0566	hypothetical protein [Synechococcus sp. RS9916]_x0001_EAU74900.1 hypothetical protein RS9916_35372 [Synechococcus sp. RS9916]
SYN_GCA_000153825.1_contig_1_1907	WP_007099067.1	100	0	1407.9	99.8582	phospholipid carrier-dependent glycosyltransferase [Synechococcus sp. RS9916]_x0001_EAU74969.1 hypothetical protein RS9916_35717 [Synechococcus sp. RS9916]
SYN_GCA_000153825.1_contig_1_1982	WP_007099145.1	100	2.6e-104	303.9	99.3056	DUF2752 domain-containing protein [Synechococcus sp. RS9916]_x0001_EAU75048.1 hypothetical protein RS9916_36112 [Synechococcus sp. RS9916]
SYN_GCA_000153825.1_contig_1_1984	EAU75050.1	100	9.1e-52	167.2	98.9362	hypothetical protein RS9916_36122 [Synechococcus sp. RS9916]
SYN_GCA_000153825.1_contig_1_2006	WP_007099175.1	100	0	1398.3	99.8674	protein kinase [Synechococcus sp. RS9916]_x0001_EAU75078.1 Serine/Threonine protein kinase [Synechococcus sp. RS9916]
SYN_GCA_000153825.1_contig_1_2033	EAU75108.1	100	0	1067	99.8168	hypothetical protein RS9916_36412 [Synechococcus sp. RS9916]
SYN_GCA_000153825.1_contig_1_2057	WP_007099231.1	100	0	1222.6	99.8369	hypothetical protein [Synechococcus sp. RS9916]_x0001_EAU75134.1 hypothetical protein RS9916_36542 [Synechococcus sp. RS9916]
SYN_GCA_000153825.1_contig_1_2062	WP_007099236.1	100	0	1744.2	99.8904	ATP-binding cassette domain-containing protein [Synechococcus sp. RS9916]_x0001_EAU75139.1 ATPase [Synechococcus sp. RS9916]
SYN_GCA_000153825.1_contig_1_2081	WP_007099255.1	100	1.1e-223	619	99.6721	SWIM zinc finger family protein [Synechococcus sp. RS9916]_x0001_EAU75158.1 hypothetical protein RS9916_36662 [Synechococcus sp. RS9916]
SYN_GCA_000153825.1_contig_1_2083	WP_007099258.1	100	1.9e-93	276.6	99.3103	Hsp20/alpha crystallin family protein [Synechococcus sp. RS9916]_x0001_EAU75161.1 putative small heat shock protein [Synechococcus sp. RS9916]
SYN_GCA_000153825.1_contig_1_2119	EAU75207.1	100	0	903.3	99.7849	Small-conductance mechanosensitive channel-like protein [Synechococcus sp. RS9916]
SYN_GCA_000153825.1_contig_1_2127	WP_007099312.1	100	5.4e-163	459.1	99.5614	glutathione S-transferase N-terminal domain-containing protein [Synechococcus sp. RS9916]_x0001_EAU75215.1 putative maleylacetoacetate isomerase [Synechococcus sp. RS9916]
SYN_GCA_000153825.1_contig_1_2128	WP_007099314.1	100	0	1052.4	99.8073	sulfotransferase domain-containing protein [Synechococcus sp. RS9916]_x0001_EAU75217.1 GAF [Synechococcus sp. RS9916]
SYN_GCA_000153825.1_contig_1_2177	WP_006849834.1	93.9	7.1e-23	90.9	98	MULTISPECIES: hypothetical protein [unclassified Synechococcus]_x0001_QNJ01579.1 hypothetical protein SynA1562_02768 [Synechococcus sp. A15-62]
SYN_GCA_000153825.1_contig_1_2188	EAU75281.1	100	4.1e-34	120.2	83.3333	hypothetical protein RS9916_37277 [Synechococcus sp. RS9916]
SYN_GCA_000153825.1_contig_1_2201	WP_007099391.1	100	5.1e-211	587.8	99.6815	formate/nitrite transporter family protein [Synechococcus sp. RS9916]_x0001_EAU75294.1 formate and nitrite transporters [Synechococcus sp. RS9916]
SYN_GCA_000153825.1_contig_1_2273	WP_038023683.1	100	6.6e-41	137.5	98.4615	hypothetical protein [Synechococcus sp. RS9916]
SYN_GCA_000153825.1_contig_1_2351	EAU75446.1	100	4.5e-187	521.9	99.6016	hypothetical protein RS9916_38102 [Synechococcus sp. RS9916]
SYN_GCA_000153825.1_contig_1_2404	EAU75501.1	100	4.1e-116	335.9	99.3976	hypothetical protein RS9916_38377 [Synechococcus sp. RS9916]
SYN_GCA_000153825.1_contig_1_2441	WP_156777537.1	100	5.2e-304	834.3	96.0613	hypothetical protein [Synechococcus sp. RS9916]
SYN_GCA_000153825.1_contig_1_2483	EAU72612.1	100	6.1e-203	566.6	99.6721	hypothetical protein RS9916_38791 [Synechococcus sp. RS9916]
SYN_GCA_000153825.1_contig_1_2488	WP_007099674.1	100	1.6e-110	320.5	99.3548	hypothetical protein [Synechococcus sp. RS9916]_x0001_EAU72617.1 hypothetical protein RS9916_38816 [Synechococcus sp. RS9916]
SYN_GCA_000153825.1_contig_1_2508	WP_007099693.1	100	0	1494.6	99.867	hypothetical protein [Synechococcus sp. RS9916]_x0001_EAU72637.1 hypothetical protein RS9916_38916 [Synechococcus sp. RS9916]
SYN_GCA_000153825.1_contig_1_2512	EAU72641.1	100	4.5e-151	428.3	99.5261	hypothetical protein RS9916_38936 [Synechococcus sp. RS9916]
SYN_GCA_000153825.1_contig_1_2543	WP_007099731.1	100	0	989.9	99.802	ammonium transporter [Synechococcus sp. RS9916]_x0001_EAU72675.1 Ammonia permease [Synechococcus sp. RS9916]
SYN_GCA_000153825.1_contig_1_2626	EAU72756.1	100	0	1076.2	99.8155	bifunctional orotidine 5'-phosphate decarboxylase/orotate phosphoribosyltransferase protein [Synechococcus sp. RS9916]
SYN_GCA_000153825.1_contig_1_2738	WP_007099924.1	100	2.5e-124	357.5	99.4444	hypothetical protein [Synechococcus sp. RS9916]_x0001_EAU72873.1 hypothetical protein RS9916_40096 [Synechococcus sp. RS9916]
SYN_GCA_000153825.1_contig_1_2779	EAU72918.1	100	1.4e-97	287.7	99.3506	hypothetical protein RS9916_40321 [Synechococcus sp. RS9916]
SYN_GCA_000153825.1_contig_1_2794	EAU72936.1	100	1.5e-208	580.5	99.6678	hypothetical protein RS9916_40411 [Synechococcus sp. RS9916]
SYN_GCA_000161795.2_contig_1_84	WP_006851966.1	100	5e-220	610.1	99.6764	NAD-dependent epimerase/dehydratase family protein [Synechococcus sp. WH 8109]
SYN_GCA_000161795.2_contig_1_88	AHF62522.1	100	0	1882.8	99.9212	Hemolysin-type calcium-binding region [Synechococcus sp. WH 8109]
SYN_GCA_000161795.2_contig_1_145	AHF62580.1	100	6.2e-301	827.8	99.784	putative Na+/H+ antiporter, CPA2 family protein [Synechococcus sp. WH 8109]
SYN_GCA_000161795.2_contig_1_429	AHF62879.1	100	1e-23	92.8	97.8723	hypothetical protein Syncc8109_0479 [Synechococcus sp. WH 8109]
SYN_GCA_000161795.2_contig_1_516	WP_006849787.1	100	9.1e-35	121.7	98.3607	hypothetical protein [Synechococcus sp. WH 8109]_x0001_AHF62975.1 hypothetical protein Syncc8109_0588 [Synechococcus sp. WH 8109]
SYN_GCA_000161795.2_contig_1_523	AHF62984.1	100	1.6e-139	396.7	99.4764	hypothetical protein Syncc8109_0597 [Synechococcus sp. WH 8109]
SYN_GCA_000161795.2_contig_1_701	AHF63179.1	98.6	6.3e-38	131	83.1325	hypothetical protein Syncc8109_0799 [Synechococcus sp. WH 8109]
SYN_GCA_000161795.2_contig_1_720	AHF63198.1	100	7.9e-29	105.9	98	putative type 4 prepilin peptidase [Synechococcus sp. WH 8109]
SYN_GCA_000161795.2_contig_1_800	AHF63286.1	100	1.6e-199	553.9	99.6109	hypothetical protein Syncc8109_0909 [Synechococcus sp. WH 8109]
SYN_GCA_000161795.2_contig_1_822	AHF63318.1	100	4.9e-34	119.8	98.3333	hypothetical protein Syncc8109_0941 [Synechococcus sp. WH 8109]
SYN_GCA_000161795.2_contig_1_897	WP_071823100.1	100	2.1e-213	594	93.8462	zinc ABC transporter substrate-binding protein [Synechococcus sp. WH 8109]
SYN_GCA_000161795.2_contig_1_938	WP_045172715.1	100	0	1196	99.8355	gamma-glutamyltransferase family protein [Synechococcus sp. WH 8109]_x0001_AHF63445.1 Gamma-glutamyltransferase [Synechococcus sp. WH 8109]
SYN_GCA_000161795.2_contig_1_967	AHF63487.1	100	6.1e-158	446	99.5536	hypothetical protein Syncc8109_1116 [Synechococcus sp. WH 8109]
SYN_GCA_000161795.2_contig_1_987	WP_006850301.1	100	1.2e-34	121.3	98.3333	MULTISPECIES: hypothetical protein [unclassified Synechococcus]
SYN_GCA_000161795.2_contig_1_993	AHF63515.1	100	1.4e-157	444.9	99.5475	superoxide dismutase precursor (Cu-Zn) [Synechococcus sp. WH 8109]
SYN_GCA_000161795.2_contig_1_1115	WP_006851624.1	100	2.8e-166	468.4	99.5816	DUF1995 family protein [Synechococcus sp. WH 8109]_x0001_AHF63656.1 hypothetical protein Syncc8109_1289 [Synechococcus sp. WH 8109]
SYN_GCA_000161795.2_contig_1_1191	WP_025362285.1	100	2.8e-88	261.5	99.1736	hypothetical protein [Synechococcus sp. WH 8109]_x0001_AHF63737.1 hypothetical protein Syncc8109_1374 [Synechococcus sp. WH 8109]
SYN_GCA_000161795.2_contig_1_1197	AHF63742.1	100	8.6e-166	467.2	99.5833	putative transcriptional regulator, Crp/Fnr family [Synechococcus sp. WH 8109]
SYN_GCA_000161795.2_contig_1_1465	QNI99840.1	92.9	3.6e-110	320.9	99.4118	protein of unknown function (DUF3136) [Synechococcus sp. A15-62]
SYN_GCA_000161795.2_contig_1_1478	WP_006849593.1	100	4.3e-49	159.5	98.7805	hypothetical protein [Synechococcus sp. WH 8109]_x0001_AHF64065.1 hypothetical protein Syncc8109_1709 [Synechococcus sp. WH 8109]
SYN_GCA_000161795.2_contig_1_1520	WP_006850676.1	100	1.7e-91	270.4	99.2308	hypothetical protein [Synechococcus sp. WH 8109]_x0001_AHF64117.1 hypothetical protein Syncc8109_1761 [Synechococcus sp. WH 8109]
SYN_GCA_000161795.2_contig_1_1532	WP_006850751.1	100	4.1e-253	696	99.7024	fatty acid desaturase [Synechococcus sp. WH 8109]_x0001_AHF64131.1 putative fatty acid desaturase [Synechococcus sp. WH 8109]
SYN_GCA_000161795.2_contig_1_1540	WP_025362388.1	100	6.2e-116	335.9	90.7104	DNA starvation/stationary phase protection protein [Synechococcus sp. WH 8109]
SYN_GCA_000161795.2_contig_1_1562	AHF64166.1	100	1.8e-71	218	99.0741	hypothetical protein Syncc8109_1814 [Synechococcus sp. WH 8109]
SYN_GCA_000161795.2_contig_1_1617	WP_006850223.1	100	4.3e-254	700.7	99.723	DUF1611 domain-containing protein [Synechococcus sp. WH 8109]_x0001_AHF64223.1 hypothetical protein Syncc8109_1874 [Synechococcus sp. WH 8109]
SYN_GCA_000161795.2_contig_1_1637	WP_006851941.1	99.1	7.8e-81	243.4	82.8571	hypothetical protein [Synechococcus sp. WH 8109]_x0001_AHF64245.1 hypothetical protein Syncc8109_1900 [Synechococcus sp. WH 8109]
SYN_GCA_000161795.2_contig_1_1783	WP_006850040.1	100	1.3e-73	223.8	99.1071	hypothetical protein [Synechococcus sp. WH 8109]_x0001_AHF64401.1 hypothetical protein Syncc8109_2062 [Synechococcus sp. WH 8109]
SYN_GCA_000161795.2_contig_1_1830	AHF64450.1	100	1.3e-90	269.6	99.3243	hypothetical protein Syncc8109_2112 [Synechococcus sp. WH 8109]
SYN_GCA_000161795.2_contig_1_1998	NBQ25701.1	96.1	3.7e-50	162.2	92.6829	hypothetical protein [Verrucomicrobia bacterium]
SYN_GCA_000161795.2_contig_1_2012	AHF64642.1	100	3.4e-97	285.4	99.2754	hypothetical protein Syncc8109_2319 [Synechococcus sp. WH 8109]
SYN_GCA_000161795.2_contig_1_2016	WP_025362506.1	100	1.7e-68	210.3	99.0476	hypothetical protein [Synechococcus sp. WH 8109]_x0001_AHF64647.1 hypothetical protein Syncc8109_2324 [Synechococcus sp. WH 8109]
SYN_GCA_000161795.2_contig_1_2019	WP_071823087.1	99.5	3e-143	408.7	85.2321	thermonuclease family protein [Synechococcus sp. WH 8109]
SYN_GCA_000161795.2_contig_1_2020	AHF64653.1	100	1.5e-39	134	98.4375	hypothetical protein Syncc8109_2331 [Synechococcus sp. WH 8109]
SYN_GCA_000161795.2_contig_1_2149	QNI83537.1	92.7	7.4e-153	437.6	81.1881	putative membrane protein [Synechococcus sp. RS9907]
SYN_GCA_000179255.1_contig_9_9	WP_010318065.1	100	2.5e-297	813.5	99.7519	aminotransferase class I/II-fold pyridoxal phosphate-dependent enzyme [Synechococcus sp. CB0205]
SYN_GCA_000179255.1_contig_9_27	WP_185188151.1	96.2	2.9e-29	107.5	92.9825	hypothetical protein [Synechococcus sp. LTW-R]_x0001_QNG30736.1 hypothetical protein H0O22_06630 [Synechococcus sp. LTW-R]
SYN_GCA_000179255.1_contig_9_67	PWL21633.1	93.4	0	1142.9	97.8852	membrane metal-binding protein [Synechococcus sp. XM-24]
SYN_GCA_000179255.1_contig_10_10	WP_043706184.1	100	1.2e-37	129.4	91.3043	hypothetical protein [Synechococcus sp. CB0205]
SYN_GCA_000179255.1_contig_12_10	WP_010317883.1	100	2.3e-86	258.1	99.2754	hypothetical protein [Synechococcus sp. CB0205]
SYN_GCA_000179255.1_contig_12_37	WP_010317910.1	100	1.2e-280	770	99.7416	aminotransferase class I/II-fold pyridoxal phosphate-dependent enzyme [Synechococcus sp. CB0205]
SYN_GCA_000179255.1_contig_12_39	WP_010317912.1	100	0	1041.6	99.8172	2-isopropylmalate synthase [Synechococcus sp. CB0205]
SYN_GCA_000179255.1_contig_13_10	WP_010317872.1	100	8.8e-144	408.7	99.5122	precorrin-6Y C5,15-methyltransferase subunit CbiT [Synechococcus sp. CB0205]
SYN_GCA_000179255.1_contig_15_14	WP_010317829.1	100	1.3e-81	244.6	99.1667	hypothetical protein [Synechococcus sp. CB0205]_x0001_NCV92104.1 hypothetical protein [Synechococcaceae bacterium WB7_3xG_012]
SYN_GCA_000179255.1_contig_15_22	NDD46488.1	98.7	2.8e-44	147.1	91.4634	hypothetical protein [Synechococcaceae bacterium WB9_4xB_025]_x0001_PWL23574.1 hypothetical protein DCO99_00135 [Synechococcus sp. XM-24]
SYN_GCA_000179255.1_contig_17_4	WP_010317762.1	100	1e-156	443.4	99.5633	response regulator transcription factor [Synechococcus sp. CB0205]_x0001_NCV91380.1 DNA-binding response regulator [Synechococcaceae bacterium WB7_3xG_012]_x0001_PWL23703.1 DNA-binding response regulator [Synechococcus sp. XM-24]
SYN_GCA_000179255.1_contig_17_8	WP_010317766.1	100	3.3e-81	243.4	99.1525	hypothetical protein [Synechococcus sp. CB0205]
SYN_GCA_000179255.1_contig_17_26	WP_156797978.1	100	0	1021.1	99.8031	glycosyltransferase family 39 protein [Synechococcus sp. CB0205]
SYN_GCA_000179255.1_contig_18_3	WP_029626367.1	100	1.3e-261	718.8	99.7151	hydrogenase formation protein HypD [Synechococcus sp. CB0205]
SYN_GCA_000179255.1_contig_18_4	WP_010317651.1	100	2.9e-39	133.3	98.4375	HypC/HybG/HupF family hydrogenase formation chaperone [Synechococcus sp. CB0205]_x0001_NDD70184.1 HypC/HybG/HupF family hydrogenase formation chaperone [Synechococcaceae bacterium WB9_4xC_028]_x0001_PWL23621.1 hydrogenase maturation protein HypC [Synechococcus sp. XM-24]
SYN_GCA_000179255.1_contig_18_8	WP_010317660.1	100	3.4e-108	314.7	99.359	hydrogenase maturation protease [Synechococcus sp. CB0205]
SYN_GCA_000179255.1_contig_18_36	WP_010317712.1	100	1.5e-58	183.3	98.7805	DUF1651 domain-containing protein [Synechococcus sp. CB0205]_x0001_NCV93129.1 DUF1651 domain-containing protein [Synechococcaceae bacterium WB7_3xG_012]
SYN_GCA_000179255.1_contig_18_40	NCV92041.1	99.3	0	1431.8	99.8675	ABC transporter substrate-binding protein [Synechococcaceae bacterium WB7_3xG_012]
SYN_GCA_000179255.1_contig_18_64	NCV92406.1	98.6	3.8e-95	280.4	99.2857	AraC family transcriptional regulator [Synechococcaceae bacterium WB7_3xG_012]
SYN_GCA_000179255.1_contig_18_65	WP_083797947.1	100	7.9e-117	338.2	88.172	SgcJ/EcaC family oxidoreductase [Synechococcus sp. CB0205]
SYN_GCA_000179255.1_contig_19_9	WP_156797961.1	100	2.1e-152	431.4	99.537	response regulator [Synechococcus sp. CB0205]
SYN_GCA_000179255.1_contig_20_5	NCV51787.1	99.1	1.4e-153	435.3	99.5595	hypothetical protein [Gammaproteobacteria bacterium]
SYN_GCA_000179255.1_contig_20_10	WP_010317613.1	100	3e-224	622.1	99.6914	ABC transporter substrate-binding protein [Synechococcus sp. CB0205]
SYN_GCA_000179255.1_contig_22_15	NCV91630.1	99.2	0	1265.4	99.8454	single-stranded-DNA-specific exonuclease RecJ [Synechococcaceae bacterium WB7_3xG_012]
SYN_GCA_000179255.1_contig_22_48	WP_010317523.1	100	9.7e-179	501.1	99.6063	sigma-70 family RNA polymerase sigma factor [Synechococcus sp. CB0205]
SYN_GCA_000179255.1_contig_22_67	WP_083797940.1	99.7	2.3e-242	671	99.7093	linear amide C-N hydrolase [Synechococcus sp. CB0205]
SYN_GCA_000179255.1_contig_23_1	NCV91462.1	95.8	1.1e-43	145.2	96	hypothetical protein [Synechococcaceae bacterium WB7_3xG_012]
SYN_GCA_000179255.1_contig_23_2	WP_010317363.1	100	3e-81	243.4	99.1453	DUF1651 domain-containing protein [Synechococcus sp. CB0205]
SYN_GCA_000179255.1_contig_23_9	WP_010317378.1	100	1.5e-102	299.7	99.3197	gamma-glutamylcyclotransferase [Synechococcus sp. CB0205]
SYN_GCA_000179255.1_contig_23_27	WP_029626340.1	100	6.7e-240	662.9	99.705	ABC transporter substrate-binding protein [Synechococcus sp. CB0205]
SYN_GCA_000179255.1_contig_24_1	PWL23840.1	97	1.4e-202	565.5	99.6689	endolysin [Synechococcus sp. XM-24]
SYN_GCA_000179255.1_contig_24_10	WP_010317350.1	100	1.4e-33	119	85.2941	hypothetical protein [Synechococcus sp. CB0205]
SYN_GCA_000179255.1_contig_26_1	WP_010317289.1	100	7.5e-259	712.6	99.7222	tyrosine-type recombinase/integrase, partial [Synechococcus sp. CB0205]
SYN_GCA_000179255.1_contig_26_5	WP_156797943.1	100	4e-172	483.4	99.5868	hypothetical protein [Synechococcus sp. CB0205]
SYN_GCA_000179255.1_contig_27_2	WP_156797935.1	100	5.4e-199	556.2	99.6667	hypothetical protein [Synechococcus sp. CB0205]
SYN_GCA_000179255.1_contig_27_9	WP_156797938.1	100	6.2e-240	663.7	99.7118	SDR family NAD(P)-dependent oxidoreductase [Synechococcus sp. CB0205]
SYN_GCA_000179255.1_contig_27_15	NCV91958.1	99.2	3.3e-269	739.2	99.726	zinc peptidase [Synechococcaceae bacterium WB7_3xG_012]
SYN_GCA_000179255.1_contig_27_28	NCV91718.1	97.4	9.7e-47	153.3	98.7342	hypothetical protein [Synechococcaceae bacterium WB7_3xG_012]
SYN_GCA_000179255.1_contig_27_36	PWL23868.1	97.6	3.1e-301	824.7	99.7608	NAD(P)/FAD-dependent oxidoreductase [Synechococcus sp. XM-24]
SYN_GCA_000179255.1_contig_27_50	NCV92075.1	96.1	6.4e-279	767.7	99.7567	CofH family radical SAM protein [Synechococcaceae bacterium WB7_3xG_012]
SYN_GCA_000179255.1_contig_27_59	WP_010317269.1	100	1.2e-157	445.7	99.5614	helix-hairpin-helix domain-containing protein [Synechococcus sp. CB0205]
SYN_GCA_000179255.1_contig_28_13	WP_010317051.1	100	1.4e-51	165.6	98.75	hypothetical protein [Synechococcus sp. CB0205]_x0001_NCV91994.1 hypothetical protein [Synechococcaceae bacterium WB7_3xG_012]
SYN_GCA_000179255.1_contig_28_76	WP_156797928.1	100	0	1039.6	99.8131	alpha/beta fold hydrolase [Synechococcus sp. CB0205]
SYN_GCA_000179255.1_contig_29_15	NCV92506.1	100	1.6e-45	150.2	98.7342	hypothetical protein [Synechococcaceae bacterium WB7_3xG_012]_x0001_PWL22956.1 hypothetical protein DCO99_02890 [Synechococcus sp. XM-24]
SYN_GCA_000179255.1_contig_29_57	WP_010316949.1	100	4.5e-124	358.2	99.4924	HupE/UreJ family protein [Synechococcus sp. CB0205]
SYN_GCA_000179255.1_contig_29_71	WP_010316969.1	100	3e-112	325.1	99.3671	tRNA (cytidine(34)-2'-O)-methyltransferase [Synechococcus sp. CB0205]
SYN_GCA_000179255.1_contig_30_47	WP_010316713.1	100	2.3e-50	163.3	98.8889	hypothetical protein [Synechococcus sp. CB0205]
SYN_GCA_000179255.1_contig_30_142	WP_010316833.1	100	2.3e-275	756.5	99.7368	choloylglycine hydrolase family protein [Synechococcus sp. CB0205]
SYN_GCA_000179255.1_contig_30_154	WP_029626284.1	100	6.6e-37	127.5	98.4848	hypothetical protein [Synechococcus sp. CB0205]
SYN_GCA_000179255.1_contig_31_22	WP_156797904.1	100	1.1e-45	150.2	94.6667	DUF4278 domain-containing protein [Synechococcus sp. CB0205]_x0001_NCV92933.1 DUF4278 domain-containing protein [Synechococcaceae bacterium WB7_3xG_012]_x0001_PWL23359.1 hypothetical protein DCO99_04055 [Synechococcus sp. XM-24]
SYN_GCA_000179255.1_contig_31_29	WP_029626252.1	100	0	901.7	99.7863	potassium transporter TrkG [Synechococcus sp. CB0205]_x0001_PWL23145.1 potassium transporter TrkG [Synechococcus sp. XM-24]
SYN_GCA_000179255.1_contig_31_35	WP_010316578.1	100	8.7e-112	323.9	99.3671	hypothetical protein [Synechococcus sp. CB0205]
SYN_GCA_000179255.1_contig_31_40	NCV91890.1	98.8	1e-117	340.9	82.7411	DUF1817 domain-containing protein [Synechococcaceae bacterium WB7_3xG_012]
SYN_GCA_000179255.1_contig_31_49	WP_010316605.1	100	2.1e-258	711.1	99.7183	long-chain acyl-[acyl-carrier-protein] reductase [Synechococcus sp. CB0205]
SYN_GCA_000179255.1_contig_32_5	PWL23365.1	99.7	7.4e-269	740.3	96.4557	serine protease [Synechococcus sp. XM-24]
SYN_GCA_000179255.1_contig_33_32	WP_050778454.1	99.4	7.9e-128	367.1	91.3706	hypothetical protein [Synechococcus sp. CB0205]
SYN_GCA_000179255.1_contig_33_61	WP_156797882.1	100	8.7e-279	765.4	99.7423	hypothetical protein [Synechococcus sp. CB0205]
SYN_GCA_000179255.1_contig_33_73	WP_010316359.1	100	1.1e-141	402.9	99.4975	YdcF family protein [Synechococcus sp. CB0205]
SYN_GCA_000179255.1_contig_33_86	WP_010316390.1	100	4.5e-105	307	99.3671	hypothetical protein [Synechococcus sp. CB0205]
SYN_GCA_000179255.1_contig_33_87	WP_010316391.1	100	5.9e-78	236.1	99.2248	hypothetical protein [Synechococcus sp. CB0205]
SYN_GCA_000179255.1_contig_33_91	WP_029626234.1	100	2.8e-105	307	99.3421	hypothetical protein [Synechococcus sp. CB0205]
SYN_GCA_000179255.1_contig_33_92	WP_156797889.1	100	4e-199	554.7	99.6403	DNA-binding response regulator [Synechococcus sp. CB0205]
SYN_GCA_000179255.1_contig_33_93	WP_029626235.1	100	1.7e-221	614	99.6785	sigma-70 family RNA polymerase sigma factor [Synechococcus sp. CB0205]
SYN_GCA_000179255.1_contig_33_94	WP_010316414.1	100	1e-260	716.5	99.7143	hypothetical protein [Synechococcus sp. CB0205]
SYN_GCA_000179255.1_contig_33_96	WP_010316418.1	100	0	1054.7	99.823	toprim domain-containing protein [Synechococcus sp. CB0205]
SYN_GCA_000179255.1_contig_33_100	WP_010316427.1	100	1e-144	412.1	99.5413	siphovirus Gp157 family protein [Synechococcus sp. CB0205]
SYN_GCA_000179255.1_contig_33_101	WP_029626236.1	100	1.1e-189	531.9	99.6564	hypothetical protein [Synechococcus sp. CB0205]
SYN_GCA_000179255.1_contig_33_110	WP_156797892.1	100	4.2e-274	753.4	99.7382	CapA family protein [Synechococcus sp. CB0205]
SYN_GCA_000179255.1_contig_33_128	WP_083797925.1	100	1.5e-174	490.3	99.6032	DUF4101 domain-containing protein [Synechococcus sp. CB0205]
SYN_GCA_000179255.1_contig_33_131	WP_010316473.1	100	4.9e-308	841.3	99.7567	glycoside hydrolase family protein [Synechococcus sp. CB0205]
SYN_GCA_000179255.1_contig_33_133	WP_010316478.1	100	1.3e-77	234.2	99.1379	hypothetical protein [Synechococcus sp. CB0205]
SYN_GCA_000179255.1_contig_33_136	WP_010316484.1	100	1.1e-167	471.5	99.5726	alpha-ketoglutarate-dependent dioxygenase AlkB [Synechococcus sp. CB0205]
SYN_GCA_000179255.1_contig_35_30	WP_010316046.1	100	2.1e-60	189.1	98.9583	hypothetical protein [Synechococcus sp. CB0205]
SYN_GCA_000179255.1_contig_35_38	WP_010316062.1	100	0	973	99.7984	FAD-dependent monooxygenase [Synechococcus sp. CB0205]
SYN_GCA_000179255.1_contig_35_43	PWL23235.1	100	2.7e-44	146.4	98.5507	hypothetical protein DCO99_04550 [Synechococcus sp. XM-24]
SYN_GCA_000179255.1_contig_35_49	WP_010316083.1	99.3	2.5e-93	276.9	81.4371	cupin domain-containing protein [Synechococcus sp. CB0205]_x0001_NCV91316.1 cupin domain-containing protein [Synechococcaceae bacterium WB7_3xG_012]
SYN_GCA_000179255.1_contig_35_53	NCV91314.1	100	1.7e-41	139.4	97.1831	hypothetical protein [Synechococcaceae bacterium WB7_3xG_012]_x0001_PWL23230.1 hypothetical protein DCO99_04515 [Synechococcus sp. XM-24]
SYN_GCA_000179255.1_contig_35_59	WP_010316104.1	100	0	1007.7	99.8264	SulP family inorganic anion transporter [Synechococcus sp. CB0205]
SYN_GCA_000179255.1_contig_35_62	WP_029626216.1	100	1.3e-59	186.8	98.9011	hypothetical protein [Synechococcus sp. CB0205]
SYN_GCA_000179255.1_contig_35_69	NCV91301.1	98.6	9.2e-46	150.2	98.5915	hypothetical protein [Synechococcaceae bacterium WB7_3xG_012]
SYN_GCA_000179255.1_contig_35_73	WP_010316133.1	100	1.7e-34	120.9	98.3333	hypothetical protein [Synechococcus sp. CB0205]_x0001_PWL23212.1 hypothetical protein DCO99_04420 [Synechococcus sp. XM-24]
SYN_GCA_000179255.1_contig_35_92	WP_010316174.1	100	1.6e-66	205.7	99.0909	hypothetical protein [Synechococcus sp. CB0205]_x0001_NDD44947.1 hypothetical protein [Synechococcaceae bacterium WB9_4xB_025]
SYN_GCA_000179255.1_contig_36_23	WP_010315889.1	100	4.9e-66	203.8	99.0099	hypothetical protein [Synechococcus sp. CB0205]
SYN_GCA_000179255.1_contig_36_37	WP_156797844.1	100	4e-50	162.2	98.7952	hypothetical protein [Synechococcus sp. CB0205]
SYN_GCA_000179255.1_contig_36_40	WP_156797858.1	99.7	4.7e-265	729.2	99.4609	sulfotransferase [Synechococcus sp. CB0205]
SYN_GCA_000179255.1_contig_36_58	WP_010315955.1	100	2.3e-59	186.4	98.9474	hypothetical protein [Synechococcus sp. CB0205]_x0001_NCV92029.1 hypothetical protein [Synechococcaceae bacterium WB7_3xG_012]
SYN_GCA_000179255.1_contig_36_61	WP_010315960.1	100	2.5e-121	349.4	99.4253	rhodanese-like domain-containing protein [Synechococcus sp. CB0205]
SYN_GCA_000179255.1_contig_36_65	WP_010315968.1	100	4.7e-53	169.9	98.8506	hypothetical protein [Synechococcus sp. CB0205]_x0001_NCV92762.1 hypothetical protein [Synechococcaceae bacterium WB7_3xG_012]_x0001_PWL23269.1 hypothetical protein DCO99_04745 [Synechococcus sp. XM-24]
SYN_GCA_000179255.1_contig_36_70	WP_010315977.1	100	1.1e-121	357.5	99.6169	hypothetical protein [Synechococcus sp. CB0205]
SYN_GCA_000179255.1_contig_39_16	WP_010315695.1	100	1.3e-114	332	99.4083	hypothetical protein [Synechococcus sp. CB0205]_x0001_NCV91255.1 hypothetical protein [Synechococcaceae bacterium WB7_3xG_012]_x0001_PWL22755.1 hypothetical protein DCO99_05430 [Synechococcus sp. XM-24]
SYN_GCA_000179255.1_contig_39_18	WP_010315700.1	100	1.6e-72	221.1	99.115	hypothetical protein [Synechococcus sp. CB0205]_x0001_PWL22753.1 hypothetical protein DCO99_05420 [Synechococcus sp. XM-24]
SYN_GCA_000179255.1_contig_40_7	NCV92698.1	99.2	1.4e-78	236.9	99.1597	hypothetical protein [Synechococcaceae bacterium WB7_3xG_012]_x0001_PWL22030.1 hypothetical protein DCO99_07730 [Synechococcus sp. XM-24]
SYN_GCA_000179255.1_contig_40_9	PWL22028.1	96.5	1.5e-94	279.3	99.3056	hypothetical protein DCO99_07720 [Synechococcus sp. XM-24]
SYN_GCA_000179255.1_contig_40_11	WP_156797836.1	100	1.7e-145	414.5	99.5495	hypothetical protein [Synechococcus sp. CB0205]
SYN_GCA_000179255.1_contig_44_8	WP_010315350.1	100	0	918.7	99.7732	hypothetical protein [Synechococcus sp. CB0205]
SYN_GCA_000179255.1_contig_44_21	WP_010315367.1	100	1.1e-45	150.6	98.7342	preprotein translocase subunit SecG [Synechococcus sp. CB0205]_x0001_NCV93364.1 preprotein translocase subunit SecG [Synechococcaceae bacterium WB7_3xG_012]_x0001_PWL22141.1 preprotein translocase subunit SecG [Synechococcus sp. XM-24]
SYN_GCA_000179255.1_contig_46_5	WP_156797825.1	100	4.4e-123	353.2	99.4012	cupin domain-containing protein [Synechococcus sp. CB0205]
SYN_GCA_000179255.1_contig_47_11	PWL21340.1	99.4	2e-119	344	99.4012	hypothetical protein DCO99_12545 [Synechococcus sp. XM-24]
SYN_GCA_000179255.1_contig_48_1	WP_010315081.1	100	2.9e-93	275	99.2424	nuclear transport factor 2 family protein [Synechococcus sp. CB0205]
SYN_GCA_000179255.1_contig_48_11	WP_010315099.1	100	1.6e-111	325.1	99.4444	hypothetical protein [Synechococcus sp. CB0205]
SYN_GCA_000179255.1_contig_50_44	WP_156797819.1	100	3.9e-46	151.4	98.6486	hypothetical protein [Synechococcus sp. CB0205]
SYN_GCA_000179255.1_contig_53_4	WP_010314796.1	100	4.6e-135	388.7	99.5633	HEAT repeat domain-containing protein [Synechococcus sp. CB0205]
SYN_GCA_000179255.1_contig_53_17	WP_010314825.1	99.5	9.5e-157	442.2	91.0314	hypothetical protein [Synechococcus sp. CB0205]
SYN_GCA_000179255.1_contig_54_3	WP_010314664.1	100	1.1e-29	108.6	98.2456	hypothetical protein [Synechococcus sp. CB0205]
SYN_GCA_000179255.1_contig_54_6	WP_156797811.1	99.7	7.9e-293	802	99.75	DNA-processing protein DprA [Synechococcus sp. CB0205]
SYN_GCA_000179255.1_contig_54_7	NCV92490.1	98.8	4.3e-109	317.4	99.3789	acyl-CoA thioesterase [Synechococcaceae bacterium WB7_3xG_012]_x0001_PWL21418.1 acyl-CoA thioesterase [Synechococcus sp. XM-24]
SYN_GCA_000179255.1_contig_54_21	WP_185186257.1	90.8	7e-71	218.4	99.2366	hypothetical protein [Synechococcus sp. LTW-R]_x0001_QNG28791.1 hypothetical protein H0O22_08495 [Synechococcus sp. LTW-R]
SYN_GCA_000179255.1_contig_54_32	WP_029626107.1	100	1.1e-70	215.7	99.0385	hypothetical protein [Synechococcus sp. CB0205]
SYN_GCA_000179255.1_contig_54_41	WP_156797814.1	100	5.5e-57	180.3	98.9247	hypothetical protein [Synechococcus sp. CB0205]
SYN_GCA_000179255.1_contig_57_15	WP_010314261.1	100	5.2e-95	281.6	99.3671	RNA-binding protein [Synechococcus sp. CB0205]
SYN_GCA_000179255.1_contig_57_16	WP_010314263.1	100	2.8e-43	145.6	91.5789	hypothetical protein [Synechococcus sp. CB0205]
SYN_GCA_000179255.1_contig_57_47	WP_010314325.1	100	2.3e-262	721.5	99.7222	glycosyltransferase family 4 protein [Synechococcus sp. CB0205]
SYN_GCA_000179255.1_contig_57_57	WP_010314349.1	100	8e-257	706.4	99.7126	glycosyltransferase [Synechococcus sp. CB0205]
SYN_GCA_000179255.1_contig_57_60	WP_010314355.1	100	0	1574.3	99.8755	glycosyltransferase family 4 protein [Synechococcus sp. CB0205]
SYN_GCA_000179255.1_contig_57_100	WP_010314441.1	100	5.5e-206	572.8	99.6516	aminomethyltransferase [Synechococcus sp. CB0205]
SYN_GCA_000179255.1_contig_57_115	WP_010314472.1	100	1e-104	305.8	99.3548	DUF4079 domain-containing protein [Synechococcus sp. CB0205]_x0001_PWL21911.1 DUF4079 domain-containing protein [Synechococcus sp. XM-24]
SYN_GCA_000179255.1_contig_58_21	WP_050778415.1	100	4.7e-243	670.6	99.7024	cysteine synthase A [Synechococcus sp. CB0205]
SYN_GCA_000179255.1_contig_58_26	WP_010314123.1	100	7.9e-180	505	99.6255	YdcF family protein [Synechococcus sp. CB0205]
SYN_GCA_000179255.1_contig_59_40	WP_043705253.1	100	1.6e-103	302.4	99.3333	hypothetical protein [Synechococcus sp. CB0205]
SYN_GCA_000179255.1_contig_59_82	WP_071777927.1	100	0	2967.9	99.9509	DUF4214 domain-containing protein [Synechococcus sp. CB0205]
SYN_GCA_000179255.1_contig_60_27	NCV92185.1	98.5	1.2e-85	256.1	99.2647	hypothetical protein [Synechococcaceae bacterium WB7_3xG_012]_x0001_PWL22422.1 hypothetical protein DCO99_06565 [Synechococcus sp. XM-24]
SYN_GCA_000179255.1_contig_60_53	WP_010313812.1	100	2.3e-76	230.7	99.1071	hypothetical protein [Synechococcus sp. CB0205]_x0001_NCV92991.1 hypothetical protein [Synechococcaceae bacterium WB7_3xG_012]_x0001_PWL22446.1 hypothetical protein DCO99_06695 [Synechococcus sp. XM-24]
SYN_GCA_000179255.1_contig_61_3	WP_156797750.1	100	0	1691.4	99.889	S8 family serine peptidase [Synechococcus sp. CB0205]
SYN_GCA_000179255.1_contig_63_8	WP_010313643.1	100	3.6e-199	554.3	99.6324	methyltransferase domain-containing protein [Synechococcus sp. CB0205]
SYN_GCA_000179255.1_contig_64_3	WP_010313497.1	100	4.3e-96	283.9	99.3464	EF-hand domain-containing protein [Synechococcus sp. CB0205]_x0001_NCV92666.1 hypothetical protein [Synechococcaceae bacterium WB7_3xG_012]_x0001_PWL22330.1 hypothetical protein DCO99_06005 [Synechococcus sp. XM-24]
SYN_GCA_000179255.1_contig_64_11	WP_010313512.1	100	3.1e-144	411.8	99.5614	PilN domain-containing protein [Synechococcus sp. CB0205]
SYN_GCA_000179255.1_contig_64_12	WP_010313514.1	100	2.1e-211	586.6	99.654	hypothetical protein [Synechococcus sp. CB0205]
SYN_GCA_000179255.1_contig_64_46	WP_010313558.1	100	8.5e-101	295.4	99.3289	hypothetical protein [Synechococcus sp. CB0205]_x0001_PWL22364.1 hypothetical protein DCO99_06215 [Synechococcus sp. XM-24]
SYN_GCA_000179255.1_contig_64_55	WP_156797731.1	99.5	8.3e-144	409.5	85.1528	hypothetical protein [Synechococcus sp. CB0205]
SYN_GCA_000179255.1_contig_64_63	WP_010313592.1	100	5.6e-176	494.6	99.6139	hypothetical protein [Synechococcus sp. CB0205]
SYN_GCA_000179255.1_contig_65_22	WP_029626024.1	100	1.3e-215	598.2	99.6667	ribosome biogenesis GTPase YlqF [Synechococcus sp. CB0205]
SYN_GCA_000179255.1_contig_66_41	WP_010313370.1	100	4.1e-122	352.4	99.4652	phosphohistidine phosphatase SixA [Synechococcus sp. CB0205]
SYN_GCA_000179255.1_contig_66_44	WP_010313378.1	100	0	1369.4	99.8619	ATP-binding cassette domain-containing protein [Synechococcus sp. CB0205]
SYN_GCA_000179255.1_contig_68_9	WP_010313183.1	100	0	1081.2	99.8168	L-aspartate oxidase [Synechococcus sp. CB0205]
SYN_GCA_000179255.1_contig_68_12	WP_156797706.1	99.8	7.8e-284	780.4	99.5181	MFS transporter [Synechococcus sp. CB0205]
SYN_GCA_000179255.1_contig_68_14	WP_010313194.1	100	0	1075.8	99.8134	B12-binding domain-containing radical SAM protein [Synechococcus sp. CB0205]
SYN_GCA_000179255.1_contig_69_5	WP_010313157.1	100	1.4e-53	171.8	98.9474	exodeoxyribonuclease VII small subunit [Synechococcus sp. CB0205]_x0001_NCV92278.1 exodeoxyribonuclease VII small subunit [Synechococcaceae bacterium WB7_3xG_012]
SYN_GCA_000179255.1_contig_69_7	WP_010313161.1	100	3.6e-75	228	99.1379	hypothetical protein [Synechococcus sp. CB0205]_x0001_NCV92276.1 hypothetical protein [Synechococcaceae bacterium WB7_3xG_012]
SYN_GCA_000179255.1_contig_71_70	WP_010313107.1	100	2.4e-152	431.4	99.5413	HAD-IA family hydrolase [Synechococcus sp. CB0205]
SYN_GCA_000179255.1_contig_72_2	WP_156797692.1	100	6.2e-217	601.7	99.6667	hypothetical protein [Synechococcus sp. CB0205]
SYN_GCA_000179255.1_contig_72_3	WP_010312862.1	100	0	1026.9	99.8024	tyrosine-type recombinase/integrase [Synechococcus sp. CB0205]
SYN_GCA_000179255.1_contig_72_7	WP_010312867.1	100	5.3e-61	191.4	99.0566	hypothetical protein [Synechococcus sp. CB0205]
SYN_GCA_000179255.1_contig_72_38	WP_029625987.1	100	4.7e-219	611.7	89.8396	J domain-containing protein [Synechococcus sp. CB0205]_x0001_PWL21849.1 J domain-containing protein [Synechococcus sp. XM-24]
SYN_GCA_000179255.1_contig_72_41	WP_010312934.1	100	1.1e-111	322.8	99.3197	glyoxalase [Synechococcus sp. CB0205]
SYN_GCA_000179255.1_contig_72_44	WP_010312939.1	100	8.8e-36	124.8	98.5294	hypothetical protein [Synechococcus sp. CB0205]_x0001_PWL21811.1 hypothetical protein DCO99_10060 [Synechococcus sp. XM-24]
SYN_GCA_000179255.1_contig_76_1	WP_029625980.1	100	4.5e-284	779.2	99.7462	IS256 family transposase [Synechococcus sp. CB0205]
SYN_GCA_000737535.1_contig_1_35	WP_156097826.1	100	4e-76	230.3	99.1304	hypothetical protein [Synechococcus sp. KORDI-100]
SYN_GCA_000737535.1_contig_1_86	AII41876.1	100	6.0e-313	853.6	99.7561	formamidase [Synechococcus sp. KORDI-100]
SYN_GCA_000737535.1_contig_1_105	WP_038542332.1	100	1.4e-265	729.6	99.7175	hypothetical protein [Synechococcus sp. KORDI-100]_x0001_AII41894.1 hypothetical protein KR100_00535 [Synechococcus sp. KORDI-100]
SYN_GCA_000737535.1_contig_1_131	AII41920.1	100	6.8e-250	688.3	99.7067	hypothetical protein KR100_00665 [Synechococcus sp. KORDI-100]
SYN_GCA_000737535.1_contig_1_132	AII41921.1	100	6.6e-158	445.7	99.5455	hypothetical protein KR100_00670 [Synechococcus sp. KORDI-100]
SYN_GCA_000737535.1_contig_1_148	AII41935.1	100	7.3e-43	142.9	98.5915	hypothetical protein KR100_00750 [Synechococcus sp. KORDI-100]
SYN_GCA_000737535.1_contig_1_198	AII41985.1	100	0	1023.5	91.844	hypothetical protein KR100_01005 [Synechococcus sp. KORDI-100]
SYN_GCA_000737535.1_contig_1_234	AII42021.1	100	1.4e-177	497.3	99.5885	hypothetical protein KR100_01190 [Synechococcus sp. KORDI-100]
SYN_GCA_000737535.1_contig_1_240	AII42027.1	99.4	2.3e-125	360.1	95.6522	hypothetical protein KR100_01220 [Synechococcus sp. KORDI-100]
SYN_GCA_000737535.1_contig_1_252	WP_156097840.1	100	1.5e-234	647.9	96.6258	calcium-binding protein [Synechococcus sp. KORDI-100]
SYN_GCA_000737535.1_contig_1_264	WP_162176452.1	100	0	1453.7	96.9863	UDP-2,4-diacetamido-2,4,6-trideoxy-beta-L-altropyranose hydrolase [Synechococcus sp. KORDI-100]
SYN_GCA_000737535.1_contig_1_303	AII42084.1	99.9	0	1468.8	97.8523	hypothetical protein KR100_01510 [Synechococcus sp. KORDI-100]
SYN_GCA_000737535.1_contig_1_310	WP_156097858.1	100	8e-229	631.3	99.6633	hypothetical protein [Synechococcus sp. KORDI-100]
SYN_GCA_000737535.1_contig_1_315	WP_081858837.1	100	0	887.1	99.7717	glycosyltransferase [Synechococcus sp. KORDI-100]
SYN_GCA_000737535.1_contig_1_317	WP_156097859.1	99.8	0	1132.5	99.8211	sulfotransferase [Synechococcus sp. KORDI-100]
SYN_GCA_000737535.1_contig_1_327	WP_156097861.1	100	4.7e-193	537.7	99.6139	hypothetical protein [Synechococcus sp. KORDI-100]
SYN_GCA_000737535.1_contig_1_382	WP_038542726.1	100	3.5e-49	159.1	98.6486	hypothetical protein [Synechococcus sp. KORDI-100]_x0001_AII42160.1 hypothetical protein KR100_01910 [Synechococcus sp. KORDI-100]
SYN_GCA_000737535.1_contig_1_389	AII42166.1	100	1.3e-117	340.5	99.4444	hypothetical protein KR100_01940 [Synechococcus sp. KORDI-100]
SYN_GCA_000737535.1_contig_1_438	AII42214.1	100	7.3e-221	611.3	99.6644	hypothetical protein KR100_02195 [Synechococcus sp. KORDI-100]
SYN_GCA_000737535.1_contig_1_501	WP_038547713.1	100	0	2135.9	98.8879	phosphorylase kinase [Synechococcus sp. KORDI-100]_x0001_AII42277.1 hypothetical protein KR100_02515 [Synechococcus sp. KORDI-100]
SYN_GCA_000737535.1_contig_1_584	WP_038543021.1	100	8.3e-188	526.2	99.6416	CPBP family intramembrane metalloprotease [Synechococcus sp. KORDI-100]_x0001_AII42356.1 hypothetical protein KR100_02955 [Synechococcus sp. KORDI-100]
SYN_GCA_000737535.1_contig_1_634	AII42400.1	100	3.9e-158	447.2	99.569	hypothetical protein KR100_03195 [Synechococcus sp. KORDI-100]
SYN_GCA_000737535.1_contig_1_636	WP_038543089.1	100	5.5e-63	196.1	99.0099	hypothetical protein [Synechococcus sp. KORDI-100]_x0001_AII42402.1 hypothetical protein KR100_03205 [Synechococcus sp. KORDI-100]
SYN_GCA_000737535.1_contig_1_704	WP_071839827.1	100	3.2e-118	341.3	99.4152	hypothetical protein [Synechococcus sp. KORDI-100]
SYN_GCA_000737535.1_contig_1_708	WP_038543205.1	99.5	4.2e-141	402.5	98.5915	septal ring lytic transglycosylase RlpA family protein [Synechococcus sp. KORDI-100]_x0001_AII41749.1 hypothetical protein KR100_03590 [Synechococcus sp. KORDI-100]
SYN_GCA_000737535.1_contig_1_711	AII42457.1	99.8	0	937.6	99.3684	hypothetical protein KR100_03605 [Synechococcus sp. KORDI-100]
SYN_GCA_000737535.1_contig_1_721	WP_038543224.1	100	1.4e-146	416.4	99.5305	HEAT repeat domain-containing protein [Synechococcus sp. KORDI-100]_x0001_AII42467.1 hypothetical protein KR100_03655 [Synechococcus sp. KORDI-100]
SYN_GCA_000737535.1_contig_1_787	WP_038543326.1	100	8.9e-86	255.4	99.187	carboxymuconolactone decarboxylase family protein [Synechococcus sp. KORDI-100]_x0001_AII42530.1 hypothetical protein KR100_04005 [Synechococcus sp. KORDI-100]
SYN_GCA_000737535.1_contig_1_788	WP_038543329.1	100	7.3e-152	429.1	99.5122	DJ-1/PfpI family protein [Synechococcus sp. KORDI-100]_x0001_AII42531.1 hypothetical protein KR100_04010 [Synechococcus sp. KORDI-100]
SYN_GCA_000737535.1_contig_1_789	WP_038543331.1	100	2.9e-146	413.7	99.4737	hypothetical protein [Synechococcus sp. KORDI-100]_x0001_AII42532.1 hypothetical protein KR100_04015 [Synechococcus sp. KORDI-100]
SYN_GCA_000737535.1_contig_1_792	WP_081858856.1	100	0	1539.6	99.8617	glycogen debranching protein GlgX [Synechococcus sp. KORDI-100]
SYN_GCA_000737535.1_contig_1_795	WP_051847305.1	100	5.5e-187	521.5	99.5984	VOC family protein [Synechococcus sp. KORDI-100]_x0001_AII42537.1 hypothetical protein KR100_04040 [Synechococcus sp. KORDI-100]
SYN_GCA_000737535.1_contig_1_796	AII42538.1	100	0	1115.9	99.8264	hypothetical protein KR100_04045 [Synechococcus sp. KORDI-100]
SYN_GCA_000737535.1_contig_1_797	WP_156097897.1	100	1e-225	624.4	99.6753	EthD domain-containing protein [Synechococcus sp. KORDI-100]
SYN_GCA_000737535.1_contig_1_798	WP_051847306.1	100	1.7e-185	518.5	99.5984	nuclear transport factor 2 family protein [Synechococcus sp. KORDI-100]_x0001_AII42540.1 hypothetical protein KR100_04055 [Synechococcus sp. KORDI-100]
SYN_GCA_000737535.1_contig_1_819	WP_038543374.1	100	9.1e-86	255.8	99.2188	carboxymuconolactone decarboxylase family protein [Synechococcus sp. KORDI-100]
SYN_GCA_000737535.1_contig_1_842	WP_071839838.1	100	4.4e-110	318.5	99.3103	DUF3750 domain-containing protein [Synechococcus sp. KORDI-100]
SYN_GCA_000737535.1_contig_1_846	WP_038543407.1	100	5.7e-110	318.9	99.3464	hypothetical protein [Synechococcus sp. KORDI-100]_x0001_AII42594.1 hypothetical protein KR100_04335 [Synechococcus sp. KORDI-100]
SYN_GCA_000737535.1_contig_1_848	WP_162176477.1	100	2.9e-130	372.9	99.4595	hypothetical protein [Synechococcus sp. KORDI-100]
SYN_GCA_000737535.1_contig_1_861	AII42610.1	100	7.7e-29	106.3	98.1818	hypothetical protein KR100_04420 [Synechococcus sp. KORDI-100]
SYN_GCA_000737535.1_contig_1_880	WP_038543461.1	100	3.2e-152	430.3	99.5192	sulfotransferase family 2 domain-containing protein [Synechococcus sp. KORDI-100]_x0001_AII42629.1 hypothetical protein KR100_04515 [Synechococcus sp. KORDI-100]
SYN_GCA_000737535.1_contig_1_894	WP_051847312.1	100	5.3e-121	350.1	99.4819	hypothetical protein [Synechococcus sp. KORDI-100]_x0001_AII42643.1 hypothetical protein KR100_04585 [Synechococcus sp. KORDI-100]
SYN_GCA_000737535.1_contig_1_899	WP_051847606.1	100	2.7e-123	357.8	99.537	bifunctional nuclease family protein [Synechococcus sp. KORDI-100]
SYN_GCA_000737535.1_contig_1_954	WP_162176479.1	100	5.6e-57	180.6	98.913	hypothetical protein [Synechococcus sp. KORDI-100]
SYN_GCA_000737535.1_contig_1_970	AII42720.1	100	1.6e-230	639	99.7033	hypothetical protein KR100_04990 [Synechococcus sp. KORDI-100]
SYN_GCA_000737535.1_contig_1_996	AII42743.1	100	0	3368.9	99.9549	hypothetical protein KR100_05110 [Synechococcus sp. KORDI-100]
SYN_GCA_000737535.1_contig_1_1037	AII42786.1	100	3.5e-301	825.5	94.5455	hypothetical protein KR100_05325 [Synechococcus sp. KORDI-100]
SYN_GCA_000737535.1_contig_1_1060	AII42809.1	100	8.9e-151	426	99.5025	hypothetical protein KR100_05440 [Synechococcus sp. KORDI-100]
SYN_GCA_000737535.1_contig_1_1085	WP_051847326.1	100	2.4e-298	816.6	99.7555	chloride channel protein [Synechococcus sp. KORDI-100]_x0001_AII42834.1 hypothetical protein KR100_05565 [Synechococcus sp. KORDI-100]
SYN_GCA_000737535.1_contig_1_1104	AII42851.1	100	3.3e-74	224.9	99.0741	hypothetical protein KR100_05655 [Synechococcus sp. KORDI-100]
SYN_GCA_000737535.1_contig_1_1220	WP_038543984.1	100	0	1191.8	99.8382	ferrous iron transport protein B [Synechococcus sp. KORDI-100]_x0001_AII42965.1 hypothetical protein KR100_06235 [Synechococcus sp. KORDI-100]
SYN_GCA_000737535.1_contig_1_1221	WP_051847339.1	100	1.1e-70	216.5	99.115	ferrous iron transport protein A [Synechococcus sp. KORDI-100]_x0001_AII42966.1 hypothetical protein KR100_06240 [Synechococcus sp. KORDI-100]
SYN_GCA_000737535.1_contig_1_1222	WP_038543986.1	100	2.7e-122	352.8	99.4624	ferritin [Synechococcus sp. KORDI-100]
SYN_GCA_000737535.1_contig_1_1244	WP_038544022.1	100	0	885.9	94.3396	HAMP domain-containing protein [Synechococcus sp. KORDI-100]_x0001_AII42986.1 hypothetical protein KR100_06345 [Synechococcus sp. KORDI-100]
SYN_GCA_000737535.1_contig_1_1295	WP_156097940.1	100	4.6e-306	840.5	99.7826	calcium-binding protein [Synechococcus sp. KORDI-100]
SYN_GCA_000737535.1_contig_1_1318	WP_156097946.1	100	1.3e-262	720.3	99.705	hypothetical protein [Synechococcus sp. KORDI-100]
SYN_GCA_000737535.1_contig_1_1320	WP_051847347.1	100	6.5e-217	602.4	99.6785	hypothetical protein [Synechococcus sp. KORDI-100]_x0001_AII43057.1 hypothetical protein KR100_06720 [Synechococcus sp. KORDI-100]
SYN_GCA_000737535.1_contig_1_1331	AII43068.1	100	2.8e-97	285.8	99.2857	hypothetical protein KR100_06775 [Synechococcus sp. KORDI-100]
SYN_GCA_000737535.1_contig_1_1347	WP_051847350.1	100	1.3e-108	319.3	99.4975	hypothetical protein [Synechococcus sp. KORDI-100]_x0001_AII43083.1 hypothetical protein KR100_06855 [Synechococcus sp. KORDI-100]
SYN_GCA_000737535.1_contig_1_1349	WP_156097953.1	100	0	970.7	99.7912	MBL fold metallo-hydrolase [Synechococcus sp. KORDI-100]
SYN_GCA_000737535.1_contig_1_1353	WP_051847352.1	100	5.3e-64	198.4	98.9796	cell division protein SepF [Synechococcus sp. KORDI-100]
SYN_GCA_000737535.1_contig_1_1362	AII43100.1	100	1.1e-152	431.8	99.5283	hypothetical protein KR100_06940 [Synechococcus sp. KORDI-100]
SYN_GCA_000737535.1_contig_1_1369	AII43107.1	100	2.5e-229	634.4	99.6855	hypothetical protein KR100_06975 [Synechococcus sp. KORDI-100]
SYN_GCA_000737535.1_contig_1_1373	WP_038544210.1	100	1.6e-50	164.1	80.5825	hypothetical protein [Synechococcus sp. KORDI-100]_x0001_AII43111.1 hypothetical protein KR100_06995 [Synechococcus sp. KORDI-100]
SYN_GCA_000737535.1_contig_1_1388	WP_038544233.1	100	3.9e-208	577.8	99.6454	MOSC domain-containing protein [Synechococcus sp. KORDI-100]_x0001_AII43132.1 hypothetical protein KR100_07100 [Synechococcus sp. KORDI-100]
SYN_GCA_000737535.1_contig_1_1493	WP_038544373.1	100	2.7e-220	610.9	99.6774	helix-turn-helix domain-containing protein [Synechococcus sp. KORDI-100]_x0001_AII43230.1 hypothetical protein KR100_07630 [Synechococcus sp. KORDI-100]
SYN_GCA_000737535.1_contig_1_1533	WP_038544431.1	100	5.9e-43	143.3	98.6301	hypothetical protein [Synechococcus sp. KORDI-100]_x0001_AII43270.1 hypothetical protein KR100_07830 [Synechococcus sp. KORDI-100]
SYN_GCA_000737535.1_contig_1_1534	WP_038544433.1	100	0	891.7	99.7706	FAD-binding oxidoreductase [Synechococcus sp. KORDI-100]_x0001_AII43271.1 hypothetical protein KR100_07835 [Synechococcus sp. KORDI-100]
SYN_GCA_000737535.1_contig_1_1537	WP_038544440.1	100	1.5e-267	735.3	99.729	type III polyketide synthase [Synechococcus sp. KORDI-100]_x0001_AII43274.1 chalcone synthase [Synechococcus sp. KORDI-100]
SYN_GCA_000737535.1_contig_1_1562	WP_038544478.1	100	1.4e-69	213.4	99.0909	hypothetical protein [Synechococcus sp. KORDI-100]_x0001_AII43300.1 hypothetical protein KR100_07980 [Synechococcus sp. KORDI-100]
SYN_GCA_000737535.1_contig_1_1570	AII43308.1	99.8	0	1073.9	99.8134	hypothetical protein KR100_08020 [Synechococcus sp. KORDI-100]
SYN_GCA_000737535.1_contig_1_1607	WP_051847387.1	100	1.7e-123	355.9	99.4652	DUF4040 domain-containing protein [Synechococcus sp. KORDI-100]_x0001_AII43341.1 hypothetical protein KR100_08200 [Synechococcus sp. KORDI-100]
SYN_GCA_000737535.1_contig_1_1612	AII43345.1	100	3.1e-212	589.3	99.6622	hypothetical protein KR100_08220 [Synechococcus sp. KORDI-100]
SYN_GCA_000737535.1_contig_1_1613	WP_038544539.1	100	2.2e-298	820.5	99.7792	cation:dicarboxylase symporter family transporter [Synechococcus sp. KORDI-100]_x0001_AII43346.1 hypothetical protein KR100_08225 [Synechococcus sp. KORDI-100]
SYN_GCA_000737535.1_contig_1_1623	WP_051847394.1	100	2.9e-275	754.6	99.7268	hypothetical protein [Synechococcus sp. KORDI-100]_x0001_AII43356.1 hypothetical protein KR100_08280 [Synechococcus sp. KORDI-100]
SYN_GCA_000737535.1_contig_1_1638	WP_038544574.1	99.8	0	944.9	98.0769	hypothetical protein [Synechococcus sp. KORDI-100]_x0001_AII43375.1 hypothetical protein KR100_08375 [Synechococcus sp. KORDI-100]
SYN_GCA_000737535.1_contig_1_1654	WP_038544601.1	100	8.6e-254	698.4	99.7085	phytanoyl-CoA dioxygenase family protein [Synechococcus sp. KORDI-100]_x0001_AII43391.1 hypothetical protein KR100_08460 [Synechococcus sp. KORDI-100]
SYN_GCA_000737535.1_contig_1_1667	WP_038544620.1	100	2e-182	511.9	86.8512	HAD-IA family hydrolase [Synechococcus sp. KORDI-100]_x0001_AII43404.1 hypothetical protein KR100_08525 [Synechococcus sp. KORDI-100]
SYN_GCA_000737535.1_contig_1_1722	WP_162176502.1	100	0	7120	99.9738	hypothetical protein [Synechococcus sp. KORDI-100]
SYN_GCA_000737535.1_contig_1_1774	AII43514.1	100	7e-143	407.9	99.5516	hypothetical protein KR100_09090 [Synechococcus sp. KORDI-100]
SYN_GCA_000737535.1_contig_1_1814	WP_156097995.1	100	9.8e-179	499.6	99.5763	hypothetical protein [Synechococcus sp. KORDI-100]
SYN_GCA_000737535.1_contig_1_1914	AII43660.1	100	1.7e-123	355.5	99.4505	hypothetical protein KR100_09835 [Synechococcus sp. KORDI-100]
SYN_GCA_000737535.1_contig_1_1941	WP_051847430.1	100	0	1297.7	99.839	cyclomaltodextrin glucanotransferase [Synechococcus sp. KORDI-100]_x0001_AII43686.1 hypothetical protein KR100_09975 [Synechococcus sp. KORDI-100]
SYN_GCA_000737535.1_contig_1_1951	WP_071839881.1	100	3.5e-211	587	99.6667	methylglyoxal synthase [Synechococcus sp. KORDI-100]_x0001_AII43696.1 hypothetical protein KR100_10025 [Synechococcus sp. KORDI-100]
SYN_GCA_000737535.1_contig_1_1980	WP_038545120.1	100	1.3e-177	496.9	99.5798	hypothetical protein [Synechococcus sp. KORDI-100]_x0001_AII43724.1 hypothetical protein KR100_10165 [Synechococcus sp. KORDI-100]
SYN_GCA_000737535.1_contig_1_1986	WP_162176510.1	100	4.1e-284	779.6	98.25	DUF2939 domain-containing protein [Synechococcus sp. KORDI-100]
SYN_GCA_000737535.1_contig_1_1990	WP_038545145.1	100	2.6e-51	165.2	98.8095	hypothetical protein [Synechococcus sp. KORDI-100]_x0001_AII43735.1 hypothetical protein KR100_10225 [Synechococcus sp. KORDI-100]
SYN_GCA_000737535.1_contig_1_1993	WP_156098013.1	100	1.4e-165	466.5	99.5781	hypothetical protein [Synechococcus sp. KORDI-100]
SYN_GCA_000737535.1_contig_1_2007	AII43752.1	100	2e-60	189.1	98.9474	hypothetical protein KR100_10315 [Synechococcus sp. KORDI-100]
SYN_GCA_000737535.1_contig_1_2010	WP_038545191.1	100	1.5e-42	142.1	98.5915	hypothetical protein [Synechococcus sp. KORDI-100]_x0001_AII43756.1 hypothetical protein KR100_10335 [Synechococcus sp. KORDI-100]
SYN_GCA_000737535.1_contig_1_2079	WP_051847450.1	100	6.5e-172	484.6	99.6183	hypothetical protein [Synechococcus sp. KORDI-100]_x0001_AII43833.1 hypothetical protein KR100_10720 [Synechococcus sp. KORDI-100]
SYN_GCA_000737535.1_contig_1_2084	AII43837.1	100	5.2e-46	151.4	98.7179	hypothetical protein KR100_10740 [Synechococcus sp. KORDI-100]
SYN_GCA_000737535.1_contig_1_2101	WP_038545361.1	100	8.1e-45	147.9	98.6111	DUF4278 domain-containing protein [Synechococcus sp. KORDI-100]_x0001_AII43853.1 hypothetical protein KR100_10830 [Synechococcus sp. KORDI-100]
SYN_GCA_000737535.1_contig_1_2109	WP_051847456.1	100	8.3e-222	615.1	99.6825	cation transporter [Synechococcus sp. KORDI-100]_x0001_AII43865.1 cation transporter [Synechococcus sp. KORDI-100]
SYN_GCA_000737535.1_contig_1_2190	WP_071839890.1	100	3.5e-120	345.9	99.4012	thermonuclease family protein [Synechococcus sp. KORDI-100]
SYN_GCA_000737535.1_contig_1_2222	AII43975.1	100	0	875.9	99.7642	hypothetical protein KR100_11470 [Synechococcus sp. KORDI-100]
SYN_GCA_000737535.1_contig_1_2227	WP_038545641.1	100	2.2e-268	736.9	99.7238	helix-turn-helix domain-containing protein [Synechococcus sp. KORDI-100]_x0001_AII43979.1 hypothetical protein KR100_11495 [Synechococcus sp. KORDI-100]
SYN_GCA_000737535.1_contig_1_2236	AII43988.1	100	0	1367.4	99.8575	hypothetical protein KR100_11540 [Synechococcus sp. KORDI-100]
SYN_GCA_000737535.1_contig_1_2270	AII44022.1	100	1.5e-76	231.5	99.1379	hypothetical protein KR100_11720 [Synechococcus sp. KORDI-100]
SYN_GCA_000737535.1_contig_1_2308	WP_038545827.1	100	6e-125	359.8	99.4709	recombinase family protein [Synechococcus sp. KORDI-100]_x0001_AII44061.1 hypothetical protein KR100_11945 [Synechococcus sp. KORDI-100]
SYN_GCA_000737535.1_contig_1_2310	WP_038545829.1	100	7e-218	603.6	99.6622	hypothetical protein [Synechococcus sp. KORDI-100]_x0001_AII44063.1 hypothetical protein KR100_11955 [Synechococcus sp. KORDI-100]
SYN_GCA_000737535.1_contig_1_2318	WP_038545848.1	100	9.4e-142	404.1	99.5261	hypothetical protein [Synechococcus sp. KORDI-100]_x0001_AII44072.1 hypothetical protein KR100_12000 [Synechococcus sp. KORDI-100]
SYN_GCA_000737535.1_contig_1_2337	WP_051847480.1	100	4.9e-77	234.2	99.2537	hypothetical protein [Synechococcus sp. KORDI-100]_x0001_AII44091.1 hypothetical protein KR100_12095 [Synechococcus sp. KORDI-100]
SYN_GCA_000737535.1_contig_1_2350	WP_038545906.1	100	0	1102.8	99.8179	hypothetical protein [Synechococcus sp. KORDI-100]_x0001_AII44105.1 hypothetical protein KR100_12165 [Synechococcus sp. KORDI-100]
SYN_GCA_000737535.1_contig_1_2353	WP_038545916.1	100	1.5e-125	360.5	99.4444	hypothetical protein [Synechococcus sp. KORDI-100]_x0001_AII44108.1 hypothetical protein KR100_12180 [Synechococcus sp. KORDI-100]
SYN_GCA_000737535.1_contig_1_2356	WP_038545925.1	100	7.3e-143	409.1	99.5595	prepilin-type N-terminal cleavage/methylation domain-containing protein [Synechococcus sp. KORDI-100]_x0001_AII44111.1 hypothetical protein KR100_12195 [Synechococcus sp. KORDI-100]
SYN_GCA_000737535.1_contig_1_2359	WP_051847494.1	100	1.3e-67	207.6	99	gamma-glutamylcyclotransferase [Synechococcus sp. KORDI-100]_x0001_AII44114.1 hypothetical protein KR100_12210 [Synechococcus sp. KORDI-100]
SYN_GCA_000737535.1_contig_1_2375	AII44129.1	100	6.5e-74	223.8	99.0291	hypothetical protein KR100_12285 [Synechococcus sp. KORDI-100]
SYN_GCA_000737535.1_contig_1_2381	WP_081858913.1	100	1.8e-178	499.6	99.5902	pseudouridine synthase [Synechococcus sp. KORDI-100]_x0001_AII44137.1 hypothetical protein KR100_12325 [Synechococcus sp. KORDI-100]
SYN_GCA_000737535.1_contig_1_2399	WP_162176527.1	100	0	1254.2	91.1392	hypothetical protein [Synechococcus sp. KORDI-100]
SYN_GCA_000737535.1_contig_1_2401	WP_038546023.1	100	0	1631.7	99.8821	heavy metal translocating P-type ATPase [Synechococcus sp. KORDI-100]
SYN_GCA_000737535.1_contig_1_2402	WP_038546026.1	100	2.4e-44	150.2	99.1453	hypothetical protein [Synechococcus sp. KORDI-100]_x0001_AII44158.1 hypothetical protein KR100_12440 [Synechococcus sp. KORDI-100]
SYN_GCA_000737535.1_contig_1_2429	AII44185.1	100	9.6e-145	410.6	99.4975	hypothetical protein KR100_12575 [Synechococcus sp. KORDI-100]
SYN_GCA_000737535.1_contig_1_2439	WP_038546107.1	100	3.4e-213	593.2	99.6805	hypothetical protein [Synechococcus sp. KORDI-100]_x0001_AII44195.1 hypothetical protein KR100_12625 [Synechococcus sp. KORDI-100]
SYN_GCA_000737535.1_contig_1_2440	WP_162176531.1	100	2.7e-165	465.3	99.569	hypothetical protein [Synechococcus sp. KORDI-100]
SYN_GCA_000737535.1_contig_1_2479	AII44237.1	100	2.8e-214	596.3	99.6845	hypothetical protein KR100_12835 [Synechococcus sp. KORDI-100]
SYN_GCA_000737535.1_contig_1_2505	WP_038546254.1	100	9.1e-187	521.9	99.6154	hypothetical protein [Synechococcus sp. KORDI-100]_x0001_AII44265.1 hypothetical protein KR100_12980 [Synechococcus sp. KORDI-100]
SYN_GCA_000737535.1_contig_1_2507	AII44267.1	100	1.4e-24	95.1	97.9592	hypothetical protein KR100_12990 [Synechococcus sp. KORDI-100]
SYN_GCA_000737535.1_contig_1_2525	WP_038546292.1	100	1.2e-68	211.1	99.0909	hypothetical protein [Synechococcus sp. KORDI-100]_x0001_AII44288.1 hypothetical protein KR100_13105 [Synechococcus sp. KORDI-100]
SYN_GCA_000737535.1_contig_1_2528	WP_156098093.1	100	1.7e-106	309.7	99.3197	hypothetical protein [Synechococcus sp. KORDI-100]
SYN_GCA_000737535.1_contig_1_2575	WP_162176538.1	100	5.9e-78	236.5	99.1379	hypothetical protein [Synechococcus sp. KORDI-100]
SYN_GCA_000737535.1_contig_1_2625	AII44386.1	100	3.7e-64	198.4	98.9247	hypothetical protein KR100_13620 [Synechococcus sp. KORDI-100]
SYN_GCA_000737535.1_contig_1_2633	WP_038546588.1	100	3.7e-227	629	99.6865	GNAT family N-acetyltransferase [Synechococcus sp. KORDI-100]_x0001_AII44394.1 hypothetical protein KR100_13660 [Synechococcus sp. KORDI-100]
SYN_GCA_000737535.1_contig_1_2640	WP_038546609.1	100	1.5e-268	736.9	99.7199	hypothetical protein [Synechococcus sp. KORDI-100]_x0001_AII44400.1 hypothetical protein KR100_13690 [Synechococcus sp. KORDI-100]
SYN_GCA_000737535.1_contig_1_2644	WP_051847541.1	100	2.5e-210	583.6	99.6491	sulfotransferase domain-containing protein [Synechococcus sp. KORDI-100]_x0001_AII44404.1 hypothetical protein KR100_13710 [Synechococcus sp. KORDI-100]
SYN_GCA_000737535.1_contig_1_2656	AII44419.1	100	6.6e-41	137.9	98.5714	hypothetical protein KR100_13785 [Synechococcus sp. KORDI-100]
SYN_GCA_000737535.1_contig_1_2672	AII44434.1	100	2e-88	262.7	99.2366	hypothetical protein KR100_13860 [Synechococcus sp. KORDI-100]
SYN_GCA_000737535.1_contig_1_2673	WP_038546671.1	100	6.4e-283	779.2	99.7664	sodium:proton antiporter [Synechococcus sp. KORDI-100]_x0001_AII44436.1 sodium:proton antiporter [Synechococcus sp. KORDI-100]
SYN_GCA_000737535.1_contig_1_2681	AII44443.1	100	0	1923.3	99.899	hypothetical protein KR100_13905 [Synechococcus sp. KORDI-100]
SYN_GCA_000737535.1_contig_1_2718	AII44473.1	100	3.1e-91	269.2	99.1935	hypothetical protein KR100_14065 [Synechococcus sp. KORDI-100]
SYN_GCA_000737535.1_contig_1_2750	WP_051847554.1	100	2.1e-115	334.3	99.422	hypothetical protein [Synechococcus sp. KORDI-100]_x0001_AII44507.1 hypothetical protein KR100_14235 [Synechococcus sp. KORDI-100]
SYN_GCA_000737535.1_contig_1_2764	WP_038546877.1	100	1.3e-51	166	98.8095	hypothetical protein [Synechococcus sp. KORDI-100]_x0001_AII44521.1 hypothetical protein KR100_14305 [Synechococcus sp. KORDI-100]
SYN_GCA_000737535.1_contig_1_2777	WP_038546897.1	100	1e-63	199.5	94.3548	hypothetical protein [Synechococcus sp. KORDI-100]_x0001_AII44534.1 hypothetical protein KR100_14370 [Synechococcus sp. KORDI-100]
SYN_GCA_000737535.1_contig_1_2900	WP_038547186.1	100	1.7e-118	341.3	99.3865	acyl-CoA thioesterase [Synechococcus sp. KORDI-100]
SYN_GCA_000737535.1_contig_1_2927	WP_081858933.1	100	0	1659.8	99.8895	glycoside hydrolase family 9 protein [Synechococcus sp. KORDI-100]
SYN_GCA_000737535.1_contig_1_2930	WP_038548964.1	100	4.5e-82	246.5	99.2248	universal stress protein [Synechococcus sp. KORDI-100]
SYN_GCA_000737535.1_contig_1_2993	AII44747.1	100	8.6e-192	536.6	99.6466	hypothetical protein KR100_15485 [Synechococcus sp. KORDI-100]
SYN_GCA_000737595.1_contig_1_31	WP_038551026.1	100	1.8e-99	292.7	82.9412	hypothetical protein [Synechococcus sp. KORDI-52]_x0001_AII47611.1 hypothetical protein KR52_00165 [Synechococcus sp. KORDI-52]
SYN_GCA_000737595.1_contig_1_38	WP_038551044.1	100	2.1e-42	141.7	98.5915	hypothetical protein [Synechococcus sp. KORDI-52]_x0001_AII47618.1 hypothetical protein KR52_00200 [Synechococcus sp. KORDI-52]
SYN_GCA_000737595.1_contig_1_126	WP_071840122.1	100	6.2e-19	80.1	97.3684	50S ribosomal protein L36 [Synechococcus sp. KORDI-52]_x0001_MAI95558.1 50S ribosomal protein L36 [Synechococcus sp. MED650]_x0001_MBA4736609.1 50S ribosomal protein L36 [Synechococcus sp.]_x0001_OUW57045.1 50S ribosomal protein L36 [Cyanobacteria bacterium TMED188]_x0001_RZN98399.1 50S ribosomal protein L36 [Synechococcus sp. MED-G134]
SYN_GCA_000737595.1_contig_1_176	WP_038551320.1	100	5.2e-250	689.5	99.7151	FUSC family protein [Synechococcus sp. KORDI-52]_x0001_AII47728.1 hypothetical protein KR52_00905 [Synechococcus sp. KORDI-52]
SYN_GCA_000737595.1_contig_1_292	WP_038551569.1	100	4.4e-89	265.8	99.3243	hypothetical protein [Synechococcus sp. KORDI-52]_x0001_AII47840.1 hypothetical protein KR52_01505 [Synechococcus sp. KORDI-52]
SYN_GCA_000737595.1_contig_1_317	WP_038551628.1	100	8.7e-197	548.5	99.6364	sulfotransferase family protein [Synechococcus sp. KORDI-52]_x0001_AII47862.1 hypothetical protein KR52_01625 [Synechococcus sp. KORDI-52]
SYN_GCA_000737595.1_contig_1_410	WP_156957557.1	100	0	1915.6	99.8958	glycosyltransferase family 2 protein [Synechococcus sp. KORDI-52]
SYN_GCA_000737595.1_contig_1_412	WP_038551804.1	100	9.7e-31	111.7	98.4127	photosystem II reaction center protein PsbZ [Synechococcus sp. KORDI-52]_x0001_AII47951.1 Photosystem II reaction center protein Z [Synechococcus sp. KORDI-52]
SYN_GCA_000737595.1_contig_1_453	AII47991.1	100	1.7e-43	144.4	98.5714	hypothetical protein KR52_02300 [Synechococcus sp. KORDI-52]
SYN_GCA_000737595.1_contig_1_568	WP_038552181.1	100	2.2e-260	718.8	99.7416	urea ABC transporter permease subunit UrtB [Synechococcus sp. KORDI-52]_x0001_AII48104.1 branched-chain amino acid ABC transporter [Synechococcus sp. KORDI-52]
SYN_GCA_000737595.1_contig_1_588	WP_038552224.1	99.7	3.1e-259	717.2	88.4977	RpoD/SigA family RNA polymerase sigma factor [Synechococcus sp. KORDI-52]
SYN_GCA_000737595.1_contig_1_648	AII48185.1	100	1.1e-31	113.2	98.0392	hypothetical protein KR52_03310 [Synechococcus sp. KORDI-52]
SYN_GCA_000737595.1_contig_1_692	WP_156957572.1	100	7.2e-201	558.1	99.6255	hypothetical protein [Synechococcus sp. KORDI-52]
SYN_GCA_000737595.1_contig_1_731	WP_038552553.1	100	8.5e-290	793.9	99.7475	iron-containing alcohol dehydrogenase [Synechococcus sp. KORDI-52]
SYN_GCA_000737595.1_contig_1_741	WP_038552582.1	100	2.7e-188	527.3	99.6403	mechanosensitive ion channel family protein [Synechococcus sp. KORDI-52]_x0001_AII48277.1 mechanosensitive ion channel protein MscS [Synechococcus sp. KORDI-52]
SYN_GCA_000737595.1_contig_1_765	AII48302.1	100	1.4e-119	345.5	93.0108	hypothetical protein KR52_03915 [Synechococcus sp. KORDI-52]
SYN_GCA_000737595.1_contig_1_951	WP_038553107.1	100	9.3e-303	831.6	98.0349	cation:proton antiporter [Synechococcus sp. KORDI-52]_x0001_AII48482.1 hypothetical protein KR52_04890 [Synechococcus sp. KORDI-52]
SYN_GCA_000737595.1_contig_1_955	AII48487.1	100	7.7e-112	324.3	99.3789	hypothetical protein KR52_04915 [Synechococcus sp. KORDI-52]
SYN_GCA_000737595.1_contig_1_965	WP_038553138.1	100	9.1e-191	531.9	99.6139	sulfotransferase family protein [Synechococcus sp. KORDI-52]
SYN_GCA_000737595.1_contig_1_1049	AII48578.1	100	1.1e-81	245	92.8571	hypothetical protein KR52_05400 [Synechococcus sp. KORDI-52]
SYN_GCA_000737595.1_contig_1_1103	AII48632.1	100	1.1e-50	163.7	98.8095	hypothetical protein KR52_05685 [Synechococcus sp. KORDI-52]
SYN_GCA_000737595.1_contig_1_1107	AII48635.1	99.5	7.5e-158	446.8	81.3953	hypothetical protein KR52_05700 [Synechococcus sp. KORDI-52]
SYN_GCA_000737595.1_contig_1_1126	AII48653.1	100	2.7e-68	209.9	99.0654	hypothetical protein KR52_05790 [Synechococcus sp. KORDI-52]
SYN_GCA_000737595.1_contig_1_1133	AII48659.1	100	5.8e-230	653.7	99.8113	hypothetical protein KR52_05825 [Synechococcus sp. KORDI-52]
SYN_GCA_000737595.1_contig_1_1307	WP_038553827.1	100	0	914.1	99.7821	hypothetical protein [Synechococcus sp. KORDI-52]
SYN_GCA_000737595.1_contig_1_1330	AII48866.1	100	7.5e-31	111.3	98.1481	hypothetical protein KR52_06885 [Synechococcus sp. KORDI-52]
SYN_GCA_000737595.1_contig_1_1333	WP_038553866.1	100	0	3417.1	99.9558	hypothetical protein [Synechococcus sp. KORDI-52]
SYN_GCA_000737595.1_contig_1_1340	WP_038553868.1	100	2.7e-48	157.1	98.7179	hypothetical protein [Synechococcus sp. KORDI-52]_x0001_AII48872.1 hypothetical protein KR52_06920 [Synechococcus sp. KORDI-52]
SYN_GCA_000737595.1_contig_1_1396	WP_051834296.1	100	0	1817.4	99.8935	hypothetical protein [Synechococcus sp. KORDI-52]_x0001_AII48926.1 hypothetical protein KR52_07200 [Synechococcus sp. KORDI-52]
SYN_GCA_000737595.1_contig_1_1400	WP_156957625.1	99.7	5.7e-204	568.2	97.9661	hypothetical protein [Synechococcus sp. KORDI-52]
SYN_GCA_000737595.1_contig_1_1405	WP_038553966.1	100	1.8e-83	250.4	99.2481	hypothetical protein [Synechococcus sp. KORDI-52]_x0001_AII48935.1 hypothetical protein KR52_07245 [Synechococcus sp. KORDI-52]
SYN_GCA_000737595.1_contig_1_1410	WP_038553976.1	100	0	3933.6	99.9546	hypothetical protein [Synechococcus sp. KORDI-52]_x0001_AII48940.1 hypothetical protein KR52_07270 [Synechococcus sp. KORDI-52]
SYN_GCA_000737595.1_contig_1_1411	WP_038553978.1	100	0	869	99.7872	HlyD family type I secretion periplasmic adaptor subunit [Synechococcus sp. KORDI-52]_x0001_AII48941.1 hypothetical protein KR52_07275 [Synechococcus sp. KORDI-52]
SYN_GCA_000737595.1_contig_1_1412	WP_038553980.1	100	0	1329.7	99.8605	ATP-binding cassette domain-containing protein [Synechococcus sp. KORDI-52]_x0001_AII48942.1 hypothetical protein KR52_07280 [Synechococcus sp. KORDI-52]
SYN_GCA_000737595.1_contig_1_1413	WP_038553982.1	100	0	1086.2	99.827	ABC transporter ATPase [Synechococcus sp. KORDI-52]
SYN_GCA_000737595.1_contig_1_1415	WP_038553986.1	100	6.1e-177	496.5	99.6047	EAL domain-containing protein [Synechococcus sp. KORDI-52]_x0001_AII48945.1 hypothetical protein KR52_07295 [Synechococcus sp. KORDI-52]
SYN_GCA_000737595.1_contig_1_1477	WP_051834300.1	100	8.7e-118	340.5	99.4286	hypothetical protein [Synechococcus sp. KORDI-52]_x0001_AII49007.1 hypothetical protein KR52_07610 [Synechococcus sp. KORDI-52]
SYN_GCA_000737595.1_contig_1_1518	WP_071840202.1	100	2.3e-15	70.9	97.0588	DUF4278 domain-containing protein [Synechococcus sp. KORDI-52]_x0001_AII49046.1 hypothetical protein KR52_07810 [Synechococcus sp. KORDI-52]
SYN_GCA_000737595.1_contig_1_1602	WP_038554373.1	100	2.2e-62	194.1	98.9583	hypothetical protein [Synechococcus sp. KORDI-52]_x0001_AII49133.1 hypothetical protein KR52_08260 [Synechococcus sp. KORDI-52]
SYN_GCA_000737595.1_contig_1_1684	WP_051834312.1	100	3.9e-221	612.1	99.6656	hypothetical protein [Synechococcus sp. KORDI-52]_x0001_AII49223.1 hypothetical protein KR52_08710 [Synechococcus sp. KORDI-52]
SYN_GCA_000737595.1_contig_1_1706	AII49249.1	100	9.4e-156	440.3	99.5475	hypothetical protein KR52_08840 [Synechococcus sp. KORDI-52]
SYN_GCA_000737595.1_contig_1_1713	WP_038554581.1	100	2.3e-285	786.9	99.7758	band 7 protein [Synechococcus sp. KORDI-52]
SYN_GCA_000737595.1_contig_1_1721	WP_038554601.1	100	9.7e-117	337.4	95.3757	hypothetical protein [Synechococcus sp. KORDI-52]_x0001_AII49263.1 hypothetical protein KR52_08915 [Synechococcus sp. KORDI-52]
SYN_GCA_000737595.1_contig_1_1723	QNI82475.1	93.8	3.2e-47	154.8	96.3855	hypothetical protein SynRS9907_01635 [Synechococcus sp. RS9907]
SYN_GCA_000737595.1_contig_1_1730	WP_038554616.1	100	7.5e-55	174.5	98.8636	hypothetical protein [Synechococcus sp. KORDI-52]_x0001_AII49272.1 hypothetical protein KR52_08960 [Synechococcus sp. KORDI-52]
SYN_GCA_000737595.1_contig_1_1738	WP_156957667.1	100	1e-282	771.9	99.7135	hypothetical protein [Synechococcus sp. KORDI-52]
SYN_GCA_000737595.1_contig_1_1776	WP_038554705.1	100	0	891	99.7792	hypothetical protein [Synechococcus sp. KORDI-52]_x0001_AII49325.1 hypothetical protein KR52_09230 [Synechococcus sp. KORDI-52]
SYN_GCA_000737595.1_contig_1_1848	WP_038554849.1	100	1.8e-53	171	98.8636	hypothetical protein [Synechococcus sp. KORDI-52]_x0001_AII49396.1 hypothetical protein KR52_09615 [Synechococcus sp. KORDI-52]
SYN_GCA_000737595.1_contig_1_1850	AII49398.1	100	3.9e-30	109.8	98.2143	hypothetical protein KR52_09625 [Synechococcus sp. KORDI-52]
SYN_GCA_000737595.1_contig_1_1852	WP_051834319.1	100	2.4e-148	420.6	99.4975	hypothetical protein [Synechococcus sp. KORDI-52]
SYN_GCA_000737595.1_contig_1_1897	WP_038554951.1	100	1.1e-250	691.8	96.1644	peptidoglycan DD-metalloendopeptidase family protein [Synechococcus sp. KORDI-52]_x0001_AII49444.1 peptigoglycan-binding protein LysM [Synechococcus sp. KORDI-52]
SYN_GCA_000737595.1_contig_1_1928	WP_038555028.1	99.3	7.1e-91	271.2	83.6257	hypothetical protein [Synechococcus sp. KORDI-52]_x0001_AII49475.1 hypothetical protein KR52_10015 [Synechococcus sp. KORDI-52]
SYN_GCA_000737595.1_contig_1_1981	AII49532.1	100	1.9e-87	260.4	99.2481	hypothetical protein KR52_10310 [Synechococcus sp. KORDI-52]
SYN_GCA_000737595.1_contig_1_2049	WP_038555303.1	100	3.5e-54	172.2	98.75	hypothetical protein [Synechococcus sp. KORDI-52]
SYN_GCA_000737595.1_contig_1_2085	WP_038555383.1	100	9.7e-52	166.8	98.8889	hypothetical protein [Synechococcus sp. KORDI-52]_x0001_AII49637.1 membrane protein [Synechococcus sp. KORDI-52]
SYN_GCA_000737595.1_contig_1_2147	WP_051834331.1	100	2.9e-218	604.7	99.6644	DUF4434 domain-containing protein [Synechococcus sp. KORDI-52]_x0001_AII49703.1 hypothetical protein KR52_11205 [Synechococcus sp. KORDI-52]
SYN_GCA_000737595.1_contig_1_2148	WP_156957706.1	100	0	1597.4	97.7136	hypothetical protein [Synechococcus sp. KORDI-52]
SYN_GCA_000737595.1_contig_1_2150	WP_038555531.1	100	5.9e-63	196.1	99.0196	MULTISPECIES: helix-turn-helix transcriptional regulator [unclassified Synechococcus]_x0001_AII49709.1 ArsR family transcriptional regulator [Synechococcus sp. KORDI-52]_x0001_QNI64182.1 bacterial regulatory protein/ ArsR family [Synechococcus sp. A15-44]
SYN_GCA_000737595.1_contig_1_2192	AII49747.1	100	0	1058.1	99.8188	hypothetical protein KR52_11435 [Synechococcus sp. KORDI-52]
SYN_GCA_000737595.1_contig_1_2194	WP_051834344.1	100	0	942.6	99.7826	glutamine synthetase [Synechococcus sp. KORDI-52]_x0001_AII49748.1 hypothetical protein KR52_11440 [Synechococcus sp. KORDI-52]
SYN_GCA_000737595.1_contig_1_2196	WP_038555576.1	100	0	928.3	99.7942	sodium:solute symporter family protein [Synechococcus sp. KORDI-52]_x0001_AII49750.1 hypothetical protein KR52_11450 [Synechococcus sp. KORDI-52]
SYN_GCA_000737595.1_contig_1_2245	AII49802.1	100	2e-76	232.3	80.1418	hypothetical protein KR52_11730 [Synechococcus sp. KORDI-52]
SYN_GCA_000737595.1_contig_1_2297	AII49855.1	98.8	5.6e-53	169.5	98.7805	hypothetical protein KR52_12010 [Synechococcus sp. KORDI-52]
SYN_GCA_000737595.1_contig_1_2316	WP_051834356.1	100	0	1101.7	99.8124	GMC family oxidoreductase [Synechococcus sp. KORDI-52]_x0001_AII49874.1 dehydrogenase [Synechococcus sp. KORDI-52]
SYN_GCA_000737595.1_contig_1_2320	WP_038555822.1	100	2e-200	559.7	99.6644	DMT family transporter [Synechococcus sp. KORDI-52]_x0001_AII49878.1 hypothetical protein KR52_12125 [Synechococcus sp. KORDI-52]
SYN_GCA_000737595.1_contig_1_2332	WP_038555859.1	99.6	2.4e-175	493.8	84.4828	hypothetical protein [Synechococcus sp. KORDI-52]_x0001_AII49892.1 hypothetical protein KR52_12200 [Synechococcus sp. KORDI-52]
SYN_GCA_000737595.1_contig_1_2410	WP_038556033.1	100	2.1e-46	152.9	98.8235	hypothetical protein [Synechococcus sp. KORDI-52]_x0001_AII49969.1 hypothetical protein KR52_12595 [Synechococcus sp. KORDI-52]
SYN_GCA_000737595.1_contig_1_2452	WP_071840248.1	100	0	2056.6	99.9071	ATP-binding cassette domain-containing protein [Synechococcus sp. KORDI-52]
SYN_GCA_000737595.1_contig_1_2508	AII50063.1	100	6.6e-281	771.2	99.7455	hypothetical protein KR52_13100 [Synechococcus sp. KORDI-52]
SYN_GCA_000737595.1_contig_1_2626	WP_084222015.1	100	7.2e-109	316.2	99.3506	cytidine deaminase [Synechococcus sp. KORDI-52]_x0001_AII50176.1 hypothetical protein KR52_13690 [Synechococcus sp. KORDI-52]
SYN_GCA_000737595.1_contig_1_2719	AII50271.1	100	8e-60	187.6	98.9474	hypothetical protein KR52_14185 [Synechococcus sp. KORDI-52]
SYN_GCA_000737595.1_contig_1_2728	WP_038556526.1	100	8.3e-73	223	99.2188	large conductance mechanosensitive channel protein MscL [Synechococcus sp. KORDI-52]_x0001_AII50278.1 hypothetical protein KR52_14225 [Synechococcus sp. KORDI-52]
SYN_GCA_000737595.1_contig_1_2729	AII50280.1	100	6e-51	164.9	81.6327	hypothetical protein KR52_14235 [Synechococcus sp. KORDI-52]
SYN_GCA_001628295.1_contig_6_30	QNI81890.1	100	4.8e-48	157.9	98.9583	nif11-like leader peptide domain protein [Synechococcus sp. RS9907]
SYN_GCA_001628295.1_contig_15_61	QNI61164.1	91.2	3.8e-50	162.9	98.913	hypothetical protein SynTAK9802_00867 [Synechococcus sp. TAK9802]
SYN_GCA_001628295.1_contig_20_43	WP_186510155.1	98.7	1.3e-43	145.2	98.6842	hypothetical protein [Synechococcus sp. RS9902]
SYN_GCA_001628295.1_contig_20_46	WP_186540834.1	97.9	9.3e-130	372.1	98.4375	4'-phosphopantetheinyl transferase superfamily protein [Synechococcus sp. M16.1]
SYN_GCA_001628295.1_contig_25_46	MBN88995.1	100	6.6e-148	419.1	95.2153	hypothetical protein [Synechococcus sp. RS344]
SYN_GCA_001628295.1_contig_30_57	QNI82458.1	98	2.1e-101	297.4	99.3506	putative conserved membrane protein [Synechococcus sp. RS9907]
SYN_GCA_001628295.1_contig_49_4	WP_114989322.1	97.8	1.2e-62	194.5	98.913	DUF1651 domain-containing protein [Synechococcus sp. N19]
SYN_GCA_001628295.1_contig_65_18	HCO75549.1	98.4	1.9e-37	128.6	98.4127	hypothetical protein [Synechococcus sp. UBA8071]
SYN_GCA_001628325.1_contig_12_51	WP_170951290.1	96.7	6.5e-74	225.3	99.1803	hypothetical protein [Synechococcus sp. UW86]
SYN_GCA_001628325.1_contig_31_29	WP_115080284.1	97.7	8.3e-106	310.1	99.422	hypothetical protein [Synechococcus sp. N32]
SYN_GCA_001628325.1_contig_71_2	HCO75575.1	100	1.9e-94	279.6	87.5817	phytoene synthase [Synechococcus sp. UBA8071]
SYN_GCA_001628325.1_contig_74_21	WP_170950981.1	100	5.3e-30	109.4	98.2456	MULTISPECIES: hypothetical protein [unclassified Synechococcus]_x0001_QNI60749.1 hypothetical protein SynTAK9802_00442 [Synechococcus sp. TAK9802]_x0001_QNI81309.1 hypothetical protein SynRS9907_00441 [Synechococcus sp. RS9907]
SYN_GCA_002172045.1_contig_2_32	CAK28755.1	98.4	1.1e-81	245.4	99.2126	Conserved hypothetical protein specific to marine cyanobacteria [Synechococcus sp. RCC307]
SYN_GCA_002172045.1_contig_4_11	RCL62112.1	97.6	4.6e-54	172.2	98.8095	hypothetical protein DBW81_05730 [Synechococcus sp. MED-G67]
SYN_GCA_002172045.1_contig_6_63	OUW39219.1	100	4.4e-146	415.6	88.6957	SAM-dependent methyltransferase [Synechococcus sp. TMED185]
SYN_GCA_002172045.1_contig_12_20	OUW38942.1	99.5	1.2e-295	812	99.7696	hypothetical protein CBD45_07990 [Synechococcus sp. TMED185]
SYN_GCA_002172045.1_contig_23_2	CAK27692.1	99	4.2e-141	402.5	94.0367	Predicted acetyltransferase [Synechococcus sp. RCC307]
SYN_GCA_002172045.1_contig_32_24	OUW40844.1	100	1.1e-259	716.1	88.9169	anthranilate phosphoribosyltransferase [Synechococcus sp. TMED185]_x0001_RCL62799.1 anthranilate phosphoribosyltransferase [Synechococcus sp. MED-G67]_x0001_HCA62423.1 anthranilate phosphoribosyltransferase [Synechococcales bacterium UBA8647]
SYN_GCA_002172045.1_contig_44_61	OUW40319.1	94.1	7.2e-118	343.2	99.0244	non-canonical purine NTP pyrophosphatase, RdgB/HAM1 family [Synechococcus sp. TMED185]
SYN_GCA_002172045.1_contig_45_17	OUW40223.1	97.6	1.6e-88	262.7	99.2188	hypothetical protein CBD45_04895 [Synechococcus sp. TMED185]
SYN_GCA_002172045.1_contig_55_12	OUW39698.1	100	2.1e-73	223.8	99.1597	hypothetical protein CBD45_06120 [Synechococcus sp. TMED185]
SYN_GCA_002172045.1_contig_58_9	OUW39602.1	100	3.3e-45	149.4	98.7342	hypothetical protein CBD45_06340 [Synechococcus sp. TMED185]
SYN_GCA_002172045.1_contig_58_10	OUW39603.1	100	1.9e-80	241.1	99.115	hypothetical protein CBD45_06345 [Synechococcus sp. TMED185]
SYN_GCA_002172045.1_contig_60_37	RCL62104.1	99.2	0	957.6	82.8179	hypothetical protein DBW81_05690 [Synechococcus sp. MED-G67]
SYN_GCA_002172045.1_contig_68_15	HCV57532.1	94.3	2e-91	271.2	99.2958	hypothetical protein [Synechococcales bacterium UBA12195]
SYN_GCA_002693285.1_contig_3_8	QNI49474.1	99.3	9.2e-127	374	99.654	pentapeptide repeats family protein [Synechococcus sp. A15-60]
SYN_GCA_002693285.1_contig_3_48	QNJ21130.1	97.6	0	1660.6	98.5746	ABC transporter family protein [Synechococcus sp. A18-25c]
SYN_GCA_002693285.1_contig_4_17	WP_186470146.1	100	6.8e-95	281.2	99.3631	hypothetical protein [Synechococcus sp. A18-25c]_x0001_MAN18433.1 hypothetical protein [Synechococcus sp. EAC657]_x0001_QNJ18856.1 hypothetical protein SynA1825c_00529 [Synechococcus sp. A18-25c]
SYN_GCA_002693285.1_contig_5_26	MAN18484.1	100	8.6e-115	332	99.3902	hypothetical protein [Synechococcus sp. EAC657]
SYN_GCA_002693285.1_contig_5_27	WP_186500769.1	100	2.1e-64	200.3	99.0826	anti-sigma factor antagonist [Synechococcus sp. A15-60]_x0001_MAN18485.1 anti-anti-sigma factor [Synechococcus sp. EAC657]_x0001_QNI49620.1 anti-sigma factor antagonist [Synechococcus sp. A15-60]
SYN_GCA_002693285.1_contig_5_29	MAN18487.1	100	2.7e-69	212.6	99.0826	anti-sigma B factor antagonist [Synechococcus sp. EAC657]
SYN_GCA_002693285.1_contig_6_18	WP_186468712.1	100	0	1011.5	99.8117	MULTISPECIES: polyamine aminopropyltransferase [unclassified Synechococcus]_x0001_MAN18522.1 spermidine synthase [Synechococcus sp. EAC657]_x0001_QNI48324.1 spermine/spermidine synthase family protein [Synechococcus sp. A15-60]_x0001_QNJ19951.1 spermine/spermidine synthase family protein [Synechococcus sp. A18-25c]
SYN_GCA_002693285.1_contig_6_19	WP_186499924.1	100	5.9e-49	161	99.0566	hypothetical protein [Synechococcus sp. A15-60]_x0001_MAN18523.1 hypothetical protein [Synechococcus sp. EAC657]_x0001_QNI48323.1 putative conserved secreted protein [Synechococcus sp. A15-60]
SYN_GCA_002693285.1_contig_6_23	QNI48319.1	97.1	1.4e-42	142.1	98.5714	hypothetical protein SynA1560_01661 [Synechococcus sp. A15-60]_x0001_QNJ19946.1 hypothetical protein SynA1825c_01642 [Synechococcus sp. A18-25c]
SYN_GCA_002693285.1_contig_6_25	MAN18529.1	100	1.3e-51	165.6	98.7342	hypothetical protein [Synechococcus sp. EAC657]
SYN_GCA_002693285.1_contig_6_30	WP_186499920.1	100	5.6e-46	151	98.6486	hypothetical protein [Synechococcus sp. A15-60]_x0001_MAN18534.1 hypothetical protein [Synechococcus sp. EAC657]_x0001_QNI48308.1 putative conserved secreted protein [Synechococcus sp. A15-60]
SYN_GCA_002693285.1_contig_6_59	QNI48265.1	97.8	9.4e-264	726.5	94.0722	hypothetical protein SynA1560_01607 [Synechococcus sp. A15-60]
SYN_GCA_002693285.1_contig_7_73	MAN18645.1	99.8	0	1072.8	99.8168	molecular chaperone DnaK [Synechococcus sp. EAC657]
SYN_GCA_002693285.1_contig_7_86	WP_186471001.1	99.4	7.6e-125	359.8	90.0498	MULTISPECIES: cytochrome c-550 [unclassified Synechococcus]_x0001_MAN18659.1 cytochrome c-550 [Synechococcus sp. EAC657]
SYN_GCA_002693285.1_contig_8_6	WP_186500436.1	98.5	7.3e-88	261.5	99.2537	hypothetical protein [Synechococcus sp. A15-60]
SYN_GCA_002693285.1_contig_10_12	MAN18800.1	99.1	0	894.4	99.7849	geranylgeranyl reductase [Synechococcus sp. EAC657]
SYN_GCA_002693285.1_contig_10_27	WP_186468899.1	99.8	3.1e-313	856.3	99.7691	MULTISPECIES: insulinase family protein [unclassified Synechococcus]_x0001_QNI48580.1 metallopeptidase/ M16 family [Synechococcus sp. A15-60]_x0001_QNJ20209.1 metallopeptidase/ M16 family [Synechococcus sp. A18-25c]
SYN_GCA_002693285.1_contig_10_50	MAN18839.1	100	3.1e-48	157.5	98.8235	hypothetical protein [Synechococcus sp. EAC657]_x0001_MAN20331.1 hypothetical protein [Synechococcus sp. EAC657]_x0001_QNJ20233.1 putative conserved membrane protein [Synechococcus sp. A18-25c]
SYN_GCA_002693285.1_contig_11_11	QNI47371.1	99.2	2.9e-81	244.2	99.2063	hypothetical protein SynA1560_00698 [Synechococcus sp. A15-60]
SYN_GCA_002693285.1_contig_11_36	QNJ19013.1	97.5	3.9e-107	312.8	99.3865	putative conserved secreted protein [Synechococcus sp. A18-25c]
SYN_GCA_002693285.1_contig_13_2	MAN18962.1	100	1.7e-95	281.6	99.3007	hypothetical protein [Synechococcus sp. EAC657]
SYN_GCA_002693285.1_contig_13_8	MAN18967.1	100	2.1e-275	756.1	99.7368	alpha/beta hydrolase [Synechococcus sp. EAC657]
SYN_GCA_002693285.1_contig_13_41	MAN18996.1	100	0	1379	99.854	hypothetical protein [Synechococcus sp. EAC657]
SYN_GCA_002693285.1_contig_13_45	MAN18998.1	100	0	1035	99.8102	hypothetical protein [Synechococcus sp. EAC657]
SYN_GCA_002693285.1_contig_13_62	MAN19014.1	100	0	1911.3	93.1464	glucosidase [Synechococcus sp. EAC657]
SYN_GCA_002693285.1_contig_13_70	WP_186470629.1	100	2.6e-248	682.9	99.6923	MULTISPECIES: SMP-30/gluconolactonase/LRE family protein [unclassified Synechococcus]_x0001_MAN19022.1 gluconolactonase [Synechococcus sp. EAC657]_x0001_QNI47870.1 SMP-30/gluconolaconase/LRE-like region family protein [Synechococcus sp. A15-60]_x0001_QNJ19505.1 SMP-30/gluconolaconase/LRE-like region family protein [Synechococcus sp. A18-25c]
SYN_GCA_002693285.1_contig_13_82	WP_186501351.1	94.8	1.9e-123	356.3	99.4819	DUF2808 domain-containing protein [Synechococcus sp. A15-60]_x0001_QNI47857.1 secreted protein of unknown function DUF2808 [Synechococcus sp. A15-60]
SYN_GCA_002693285.1_contig_13_90	MAN19042.1	100	6.2e-190	529.3	99.6032	alpha/beta hydrolase [Synechococcus sp. EAC657]
SYN_GCA_002693285.1_contig_14_21	WP_186469468.1	100	1.2e-32	116.3	98.3333	hypothetical protein [Synechococcus sp. A18-25c]_x0001_MAN19078.1 hypothetical protein [Synechococcus sp. EAC657]_x0001_QNI49362.1 hypothetical protein SynA1560_02735 [Synechococcus sp. A15-60]
SYN_GCA_002693285.1_contig_14_23	MAN19080.1	99	7.4e-202	563.5	99.6678	DevB secretion protein [Synechococcus sp. EAC657]
SYN_GCA_002693285.1_contig_14_24	MAN19081.1	99.7	3.4e-273	752.3	99.75	ABC transporter permease [Synechococcus sp. EAC657]
SYN_GCA_002693285.1_contig_14_27	MAN19084.1	99.8	3.9e-268	739.6	99.7506	hypothetical protein [Synechococcus sp. EAC657]
SYN_GCA_002693285.1_contig_14_29	MAN19086.1	99.1	4e-267	732.6	99.7143	hypothetical protein [Synechococcus sp. EAC657]
SYN_GCA_002693285.1_contig_15_2	MAN19119.1	99.6	0	868.6	99.7788	amino acid permease [Synechococcus sp. EAC657]
SYN_GCA_002693285.1_contig_16_6	MAN19145.1	98	5.6e-175	491.9	99.6109	hypothetical protein [Synechococcus sp. EAC657]
SYN_GCA_002693285.1_contig_16_10	WP_186470805.1	96.8	3e-102	299.7	99.359	hypothetical protein [Synechococcus sp. A18-25c]_x0001_QNJ19750.1 putative lipoprotein [Synechococcus sp. A18-25c]
SYN_GCA_002693285.1_contig_16_19	MAN19156.1	100	1.3e-54	175.3	98	hypothetical protein [Synechococcus sp. EAC657]
SYN_GCA_002693285.1_contig_16_40	WP_186501485.1	100	1.5e-101	297.4	99.3289	hypothetical protein [Synechococcus sp. A15-60]_x0001_MAN19177.1 hypothetical protein [Synechococcus sp. EAC657]_x0001_QNI48155.1 hypothetical protein SynA1560_01496 [Synechococcus sp. A15-60]
SYN_GCA_002693285.1_contig_16_91	QNJ19844.1	99.6	2.7e-181	507.7	99.6078	two-component system response regulator RR class II (RRII)-OmpR [Synechococcus sp. A18-25c]
SYN_GCA_002693285.1_contig_16_109	WP_186470889.1	100	3.2e-61	191.4	98.9899	MULTISPECIES: hypothetical protein [unclassified Synechococcus]_x0001_MAN19244.1 hypothetical protein [Synechococcus sp. EAC657]_x0001_QNI48228.1 hypothetical protein SynA1560_01569 [Synechococcus sp. A15-60]_x0001_QNJ19862.1 hypothetical protein SynA1825c_01557 [Synechococcus sp. A18-25c]
SYN_GCA_002693285.1_contig_16_123	WP_186468668.1	99.4	0	1432.5	99.859	hypothetical protein [Synechococcus sp. A18-25c]_x0001_QNJ19879.1 hypothetical protein SynA1825c_01574 [Synechococcus sp. A18-25c]
SYN_GCA_002693285.1_contig_17_3	MAN19262.1	100	1.2e-111	323.9	99.3827	hypothetical protein [Synechococcus sp. EAC657]
SYN_GCA_002693285.1_contig_17_23	WP_186469260.1	97.9	0	1053.5	98.1132	MULTISPECIES: DUF1254 domain-containing protein [unclassified Synechococcus]_x0001_QNI49117.1 uncharacterized conserved lipoprotein (DUF1254/DUF1214) [Synechococcus sp. A15-60]_x0001_QNJ20719.1 uncharacterized conserved lipoprotein (DUF1254/DUF1214) [Synechococcus sp. A18-25c]
SYN_GCA_002693285.1_contig_17_38	WP_186500497.1	99.4	5.3e-224	623.2	99.7101	DUF1517 domain-containing protein [Synechococcus sp. A15-60]
SYN_GCA_002693285.1_contig_17_65	WP_186469296.1	100	2.5e-85	255	99.2424	MULTISPECIES: hypothetical protein [unclassified Synechococcus]_x0001_MAN19320.1 hypothetical protein [Synechococcus sp. EAC657]_x0001_QNI49160.1 multiprotein Na+/H+ antiporter/ subunit E [Synechococcus sp. A15-60]_x0001_QNJ20762.1 multiprotein Na+/H+ antiporter/ subunit E [Synechococcus sp. A18-25c]
SYN_GCA_002693285.1_contig_17_67	WP_186469298.1	100	2.8e-68	210.3	99.1071	MULTISPECIES: monovalent cation/H(+) antiporter subunit G [unclassified Synechococcus]_x0001_MAN19322.1 sodium:proton antiporter [Synechococcus sp. EAC657]_x0001_QNI49162.1 multiprotein Na+/H+ antiporter/ subunit G [Synechococcus sp. A15-60]_x0001_QNJ20764.1 multiprotein Na+/H+ antiporter/ subunit G [Synechococcus sp. A18-25c]
SYN_GCA_002693285.1_contig_17_103	WP_186469328.1	100	6.7e-81	243	99.187	hypothetical protein [Synechococcus sp. A18-25c]_x0001_MAN19355.1 hypothetical protein [Synechococcus sp. EAC657]
SYN_GCA_002693285.1_contig_17_108	MAN19359.1	100	1.6e-291	800	99.7602	hypothetical protein [Synechococcus sp. EAC657]
SYN_GCA_002693285.1_contig_18_20	QNI46747.1	98.8	1.3e-48	158.3	98.7952	hypothetical protein SynA1560_00046 [Synechococcus sp. A15-60]
SYN_GCA_002693285.1_contig_19_73	QNI48456.1	100	1.9e-20	84.3	97.7273	photosystem II biogenesis protein Psb30 [Synechococcus sp. A15-60]_x0001_QNI73444.1 photosystem II biogenesis protein Psb30 [Synechococcus sp. NOUM97013]_x0001_QNJ20082.1 photosystem II biogenesis protein Psb30 [Synechococcus sp. A18-25c]
SYN_GCA_002693285.1_contig_19_90	MAN19515.1	100	2e-193	540.4	99.6429	hypothetical protein [Synechococcus sp. EAC657]
SYN_GCA_002693285.1_contig_19_93	MAN19517.1	100	3.8e-241	665.6	99.6904	hypothetical protein [Synechococcus sp. EAC657]
SYN_GCA_002693285.1_contig_21_6	MAN19533.1	99.7	1.3e-250	694.5	99.7375	hypothetical protein [Synechococcus sp. EAC657]
SYN_GCA_002693285.1_contig_21_20	WP_186469011.1	100	5.9e-169	473.8	99.5516	MULTISPECIES: hypothetical protein [unclassified Synechococcus]_x0001_MAN19548.1 hypothetical protein [Synechococcus sp. EAC657]_x0001_QNI48736.1 hypothetical protein SynA1560_02084 [Synechococcus sp. A15-60]_x0001_QNJ20370.1 hypothetical protein SynA1825c_02072 [Synechococcus sp. A18-25c]
SYN_GCA_002693285.1_contig_21_28	MAN19555.1	100	1.7e-62	194.5	98.9691	hypothetical protein [Synechococcus sp. EAC657]
SYN_GCA_002693285.1_contig_22_6	WP_186470780.1	100	6.6e-30	109	98.1818	MULTISPECIES: hypothetical protein [unclassified Synechococcus]_x0001_QNI48088.1 hypothetical protein SynA1560_01429 [Synechococcus sp. A15-60]_x0001_QNJ19718.1 hypothetical protein SynA1825c_01412 [Synechococcus sp. A18-25c]
SYN_GCA_002693285.1_contig_22_7	QNI48087.1	100	2.3e-82	246.5	99.1667	ferredoxin [Synechococcus sp. A15-60]
SYN_GCA_002693285.1_contig_22_8	MAN19575.1	100	6.6e-119	343.6	99.422	hypothetical protein [Synechococcus sp. EAC657]
SYN_GCA_002693285.1_contig_22_17	WP_186470770.1	98.4	1.6e-173	490	99.5935	hypothetical protein [Synechococcus sp. A18-25c]_x0001_QNI48073.1 hypothetical protein SynA1560_01414 [Synechococcus sp. A15-60]
SYN_GCA_002693285.1_contig_22_22	QNI48063.1	100	2.5e-19	81.3	97.5	putative conserved membrane protein [Synechococcus sp. A15-60]_x0001_QNJ19692.1 putative conserved membrane protein [Synechococcus sp. A18-25c]
SYN_GCA_002693285.1_contig_22_36	MAN19602.1	100	1.1e-180	505.4	99.5935	hypothetical protein [Synechococcus sp. EAC657]
SYN_GCA_002693285.1_contig_22_47	MAN19611.1	100	2.3e-122	352.1	99.4286	hypothetical protein [Synechococcus sp. EAC657]
SYN_GCA_002693285.1_contig_24_8	QNI49569.1	97.3	8e-256	706.1	99.7319	small-conductance mechanosensitive ion channel/ MscS family [Synechococcus sp. A15-60]
SYN_GCA_002693285.1_contig_26_10	MAN19704.1	100	1.6e-55	175.6	98.7654	hypothetical protein [Synechococcus sp. EAC657]
SYN_GCA_002693285.1_contig_26_23	WP_186471246.1	100	6.1e-37	127.9	98.5714	hypothetical protein [Synechococcus sp. A18-25c]
SYN_GCA_002693285.1_contig_26_24	WP_186500107.1	100	8e-115	333.2	99.435	FUSC family protein [Synechococcus sp. A15-60]_x0001_MAN19718.1 hypothetical protein [Synechococcus sp. EAC657]_x0001_QNI48518.1 putative conserved membrane protein [Synechococcus sp. A15-60]
SYN_GCA_002693285.1_contig_26_34	MAN19727.1	99	1.8e-207	577.4	99.6633	hypothetical protein [Synechococcus sp. EAC657]
SYN_GCA_002693285.1_contig_26_54	QNJ20112.1	95.6	1e-264	728.4	99.7275	hypothetical protein SynA1825c_01810 [Synechococcus sp. A18-25c]
SYN_GCA_002693285.1_contig_27_20	WP_007100687.1	100	5.4e-121	356.7	85.8586	MULTISPECIES: photosystem II q(b) protein [unclassified Synechococcus]_x0001_EAQ68379.1 Photosystem II reaction centre protein [Synechococcus sp. RS9917]_x0001_EAQ68615.1 Photosystem II reaction centre protein [Synechococcus sp. RS9917]_x0001_QBE68011.1 photosystem II protein D1 (PsbA) [Synechococcus sp. WH 8101]_x0001_QBE69995.1 photosystem II protein D1 (PsbA) [Synechococcus sp. WH 8101]_x0001_…
SYN_GCA_002693285.1_contig_28_2	MAN19768.1	100	0	953	99.7996	hypothetical protein [Synechococcus sp. EAC657]
SYN_GCA_002693285.1_contig_28_13	WP_186500731.1	92.9	4.3e-221	629	83.4975	flavin reductase [Synechococcus sp. A15-60]_x0001_QNI49534.1 flavoprotein involved in Mehler reaction [Synechococcus sp. A15-60]
SYN_GCA_002693285.1_contig_31_94	MAN19936.1	100	8.5e-98	288.1	91.1392	hypothetical protein [Synechococcus sp. EAC657]
SYN_GCA_002693285.1_contig_31_96	WP_186470130.1	97.2	6.3e-142	404.8	99.5349	MULTISPECIES: HEAT repeat domain-containing protein [unclassified Synechococcus]_x0001_QNI47213.1 phycoerythrobilin:Cys-82 alpha-phycoerythrin lyase/ CpeZ subunit [Synechococcus sp. A15-60]_x0001_QNJ18833.1 phycoerythrobilin:Cys-82 alpha-phycoerythrin lyase/ CpeZ subunit [Synechococcus sp. A18-25c]
SYN_GCA_002693285.1_contig_33_7	MAN19979.1	100	8.2e-33	116.7	98.3333	cytochrome B6 [Synechococcus sp. EAC657]
SYN_GCA_002693285.1_contig_34_19	MAN20045.1	100	6.7e-44	145.6	98.6111	hypothetical protein [Synechococcus sp. EAC657]
SYN_GCA_002693285.1_contig_35_22	MAN20080.1	100	0	1168.7	99.8395	transporter [Synechococcus sp. EAC657]
SYN_GCA_002693285.1_contig_35_37	MAN20096.1	100	1.1e-150	445.7	99.7758	hypothetical protein [Synechococcus sp. EAC657]
SYN_GCA_002693285.1_contig_35_38	QNI48883.1	100	1.3e-50	164.5	98.8636	putative conserved membrane protein [Synechococcus sp. A15-60]
SYN_GCA_002693285.1_contig_35_44	QNJ20478.1	100	3.3e-36	125.2	98.3051	hypothetical protein SynA1825c_02182 [Synechococcus sp. A18-25c]
SYN_GCA_002693285.1_contig_35_78	MAN20135.1	100	1.2e-115	334.7	99.3939	hypothetical protein [Synechococcus sp. EAC657]
SYN_GCA_002693285.1_contig_35_91	WP_186469041.1	100	1.5e-264	726.9	99.7207	MULTISPECIES: DUF4145 domain-containing protein [unclassified Synechococcus]_x0001_MAN20147.1 hypothetical protein [Synechococcus sp. EAC657]_x0001_QNI48789.1 hypothetical protein SynA1560_02138 [Synechococcus sp. A15-60]_x0001_QNJ20423.1 hypothetical protein SynA1825c_02126 [Synechococcus sp. A18-25c]
SYN_GCA_002693285.1_contig_35_97	MAN20154.1	100	1.6e-107	312.8	99.3464	hypothetical protein [Synechococcus sp. EAC657]
SYN_GCA_002693285.1_contig_35_98	MAN20155.1	100	2e-223	618.6	99.6753	LysR family transcriptional regulator [Synechococcus sp. EAC657]
SYN_GCA_002693285.1_contig_35_103	MAN20159.1	100	2.1e-281	771.5	99.7382	hypothetical protein [Synechococcus sp. EAC657]
SYN_GCA_002693285.1_contig_35_104	QNI48775.1	95.5	3.4e-19	81.3	97.7778	hypothetical protein SynA1560_02124 [Synechococcus sp. A15-60]
SYN_GCA_002693285.1_contig_36_16	QNJ20655.1	100	1.7e-73	223.8	99.1379	putative conserved membrane protein [Synechococcus sp. A18-25c]
SYN_GCA_002693285.1_contig_36_21	MAN20200.1	100	1e-112	326.6	99.3827	hypothetical protein [Synechococcus sp. EAC657]
SYN_GCA_002693285.1_contig_36_26	MAN20205.1	100	7.6e-98	288.9	99.375	hypothetical protein [Synechococcus sp. EAC657]
SYN_GCA_002693285.1_contig_37_10	WP_186471252.1	100	3.8e-23	91.7	98.0392	hypothetical protein [Synechococcus sp. A18-25c]_x0001_QNJ18695.1 putative conserved membrane protein [Synechococcus sp. A18-25c]
SYN_GCA_002693285.1_contig_39_58	QNI47968.1	99.2	1.3e-87	260.4	99.2188	hypothetical protein SynA1560_01307 [Synechococcus sp. A15-60]
SYN_GCA_002693285.1_contig_39_64	QNJ19594.1	100	2.3e-107	315.5	90.4523	putative conserved secreted protein [Synechococcus sp. A18-25c]
SYN_GCA_002693285.1_contig_40_49	WP_186468938.1	99.4	4.1e-248	683.3	99.7015	hypothetical protein [Synechococcus sp. A18-25c]_x0001_QNJ20260.1 hypothetical protein SynA1825c_01959 [Synechococcus sp. A18-25c]
SYN_GCA_002693285.1_contig_40_71	MAN20374.1	100	1.2e-34	121.3	98.3333	hypothetical protein [Synechococcus sp. EAC657]
SYN_GCA_002693285.1_contig_44_20	WP_186470390.1	100	2.4e-38	131.3	98.5507	hypothetical protein [Synechococcus sp. A18-25c]_x0001_MAN18175.1 hypothetical protein [Synechococcus sp. EAC657]_x0001_QNJ19198.1 hypothetical protein SynA1825c_00882 [Synechococcus sp. A18-25c]
SYN_GCA_002693285.1_contig_44_21	WP_186470389.1	100	3.2e-159	449.1	99.5495	MULTISPECIES: alpha/beta fold hydrolase [unclassified Synechococcus]_x0001_MAN18176.1 alpha/beta hydrolase [Synechococcus sp. EAC657]_x0001_QNI47570.1 dienelactone hydrolase family protein [Synechococcus sp. A15-60]
SYN_GCA_002693285.1_contig_44_35	MAN18189.1	100	6.5e-87	259.2	99.2593	hypothetical protein [Synechococcus sp. EAC657]
SYN_GCA_002693285.1_contig_48_8	QNI47411.1	98.1	1.5e-71	218	99.0476	hypothetical protein SynA1560_00739 [Synechococcus sp. A15-60]
SYN_GCA_002724845.1_contig_12_21	MBN89126.1	96.3	4.7e-70	214.5	99.0826	dTDP-glucose 4,6-dehydratase [Synechococcus sp. RS344]
SYN_GCA_002724845.1_contig_61_11	MBN89861.1	100	3.9e-199	554.7	95.7597	phycoerythrobilin:ferredoxin oxidoreductase [Synechococcus sp. RS344]
SYN_GCA_002724845.1_contig_74_1	WP_115081662.1	100	2.2e-82	248.4	81.9355	response regulator [Synechococcus sp. N32]
SYN_GCA_002724845.1_contig_75_3	MBN90024.1	100	2.8e-116	337	99.4413	RNA polymerase subunit sigma-70 [Synechococcus sp. RS344]
SYN_GCA_002724845.1_contig_92_5	MBN88862.1	100	1.5e-218	604.7	99.6552	xylose isomerase [Synechococcus sp. RS344]
SYN_GCA_003149585.1_contig_1_10	PWL23562.1	99.5	1.4e-151	430.3	99.537	DUF429 domain-containing protein [Synechococcus sp. XM-24]
SYN_GCA_003149585.1_contig_1_89	PWL23631.1	100	0	1579.7	99.8755	phosphoenolpyruvate synthase [Synechococcus sp. XM-24]
SYN_GCA_003149585.1_contig_1_95	PWL23638.1	100	1.8e-111	322.4	99.3289	hypothetical protein DCO99_00480 [Synechococcus sp. XM-24]
SYN_GCA_003149585.1_contig_1_135	PWL23888.1	99.5	1.6e-148	422.5	95.2586	aldehyde decarbonylase [Synechococcus sp. XM-24]
SYN_GCA_003149585.1_contig_1_136	PWL23673.1	100	1.4e-82	247.3	99.187	hypothetical protein DCO99_00680 [Synechococcus sp. XM-24]
SYN_GCA_003149585.1_contig_1_137	PWL23674.1	100	3e-157	444.9	99.5671	heme oxygenase [Synechococcus sp. XM-24]
SYN_GCA_003149585.1_contig_1_138	PWL23675.1	100	0	897.9	99.7797	oxygen-independent coproporphyrinogen III oxidase [Synechococcus sp. XM-24]
SYN_GCA_003149585.1_contig_2_19	WP_010317891.1	97	4.5e-143	407.5	89.6861	histidine phosphatase family protein [Synechococcus sp. CB0205]
SYN_GCA_003149585.1_contig_2_85	PWL21535.1	100	3.3e-305	835.5	99.7658	type IV pili twitching motility protein PilT [Synechococcus sp. XM-24]
SYN_GCA_003149585.1_contig_8_42	PWL21353.1	99.7	2.7e-219	610.9	91.5254	HlyD family secretion protein [Synechococcus sp. XM-24]
SYN_GCA_003149585.1_contig_12_53	PWL22823.1	98.6	1.4e-47	155.2	98.6486	hypothetical protein DCO99_02115 [Synechococcus sp. XM-24]
SYN_GCA_003149585.1_contig_12_123	PWL23313.1	100	3.7e-222	619.8	99.7214	EamA family transporter [Synechococcus sp. XM-24]
SYN_GCA_003149585.1_contig_12_124	WP_115070378.1	100	1.2e-254	704.5	99.7436	MULTISPECIES: efflux RND transporter periplasmic adaptor subunit [unclassified Synechococcus]_x0001_PWL22885.1 hypothetical protein DCO99_02480 [Synechococcus sp. XM-24]_x0001_QNI64210.1 efflux transporter/ RND family/ MFP subunit [Synechococcus sp. A15-44]_x0001_QNI84983.1 efflux transporter/ RND family/ MFP subunit [Synechococcus sp. PROS-7-1]_x0001_QNI88685.1 efflux transporter/ RND family/ MF…
SYN_GCA_003149585.1_contig_12_125	PWL22886.1	100	0	1908.6	99.9042	CusA/CzcA family heavy metal efflux RND transporter [Synechococcus sp. XM-24]
SYN_GCA_003149585.1_contig_12_151	WP_164498767.1	100	2.5e-32	115.2	98.2143	hypothetical protein [Synechococcus sp. BS56D]
SYN_GCA_003149585.1_contig_12_324	PWL23054.1	100	2.7e-70	214.2	98.9691	hypothetical protein DCO99_03465 [Synechococcus sp. XM-24]
SYN_GCA_003149585.1_contig_12_326	PWL23056.1	100	8.1e-54	171.4	98.7805	hypothetical protein DCO99_03475 [Synechococcus sp. XM-24]
SYN_GCA_003149585.1_contig_12_334	PWL23062.1	100	0	940.6	99.7921	hypothetical protein DCO99_03515 [Synechococcus sp. XM-24]
SYN_GCA_003149585.1_contig_12_441	PWL23149.1	99.3	1.2e-90	269.6	94.0397	Rrf2 family transcriptional regulator [Synechococcus sp. XM-24]
SYN_GCA_003149585.1_contig_12_449	PWL23155.1	100	1.1e-294	810.8	99.7773	sodium:proton antiporter [Synechococcus sp. XM-24]
SYN_GCA_003149585.1_contig_12_554	WP_010316079.1	99.2	2.6e-93	276.2	86.3636	YccF domain-containing protein [Synechococcus sp. CB0205]_x0001_NCV91317.1 YccF domain-containing protein [Synechococcaceae bacterium WB7_3xG_012]_x0001_NDD46718.1 YccF domain-containing protein [Synechococcaceae bacterium WB9_4xB_025]_x0001_PWL23232.1 YccF domain-containing protein [Synechococcus sp. XM-24]
SYN_GCA_003149585.1_contig_12_601	WP_185187269.1	90.9	2.2e-52	168.3	98.8764	hypothetical protein [Synechococcus sp. LTW-R]_x0001_QNG29837.1 hypothetical protein H0O22_01230 [Synechococcus sp. LTW-R]
SYN_GCA_003149585.1_contig_12_621	PWL23286.1	100	3.7e-235	647.5	99.6656	gliding motility-associated lipoprotein GldK [Synechococcus sp. XM-24]
SYN_GCA_003149585.1_contig_23_3	NDD44279.1	100	5.6e-140	397.1	99.4505	cupin domain-containing protein [Synechococcaceae bacterium WB9_4xB_025]_x0001_NDD68358.1 cupin domain-containing protein [Synechococcaceae bacterium WB9_4xC_028]_x0001_PWL22672.1 hypothetical protein DCO99_04920 [Synechococcus sp. XM-24]
SYN_GCA_003149585.1_contig_23_5	PWL22674.1	100	7.6e-244	671.8	99.6933	lactoylglutathione lyase [Synechococcus sp. XM-24]
SYN_GCA_003149585.1_contig_26_20	PWL22256.1	100	4.2e-115	333.6	99.422	cyclic nucleotide-binding protein [Synechococcus sp. XM-24]
SYN_GCA_003149585.1_contig_26_26	PWL22261.1	100	3.1e-100	293.5	99.3007	hypothetical protein DCO99_05615 [Synechococcus sp. XM-24]
SYN_GCA_003149585.1_contig_26_93	PWL22319.1	100	4.6e-38	130.2	98.4127	hypothetical protein DCO99_05945 [Synechococcus sp. XM-24]
SYN_GCA_003149585.1_contig_26_148	PWL22367.1	100	3.1e-113	328.2	99.3939	MEKHLA domain-containing protein [Synechococcus sp. XM-24]
SYN_GCA_003149585.1_contig_26_271	PWL22470.1	100	7.1e-307	841.3	99.7753	hypothetical protein DCO99_06840 [Synechococcus sp. XM-24]
SYN_GCA_003149585.1_contig_26_399	PWL22585.1	100	0	1021.9	99.8328	hypothetical protein DCO99_07495 [Synechococcus sp. XM-24]
SYN_GCA_003149585.1_contig_26_401	PWL22586.1	100	2.6e-306	837.8	99.7561	hypothetical protein DCO99_07505 [Synechococcus sp. XM-24]
SYN_GCA_003149585.1_contig_26_406	PWL22590.1	99.6	2.8e-176	495.4	99.6063	hypothetical protein DCO99_07525 [Synechococcus sp. XM-24]
SYN_GCA_003149585.1_contig_26_411	PWL22593.1	99.7	6.3e-248	683.3	97.1014	hypothetical protein DCO99_07545 [Synechococcus sp. XM-24]
SYN_GCA_003149585.1_contig_26_430	PWL22606.1	100	3.6e-205	570.5	99.6479	hypothetical protein DCO99_07615 [Synechococcus sp. XM-24]
SYN_GCA_003149585.1_contig_27_54	PWL22070.1	100	3e-117	338.6	99.4048	hypothetical protein DCO99_07945 [Synechococcus sp. XM-24]
SYN_GCA_003149585.1_contig_27_56	PWL22072.1	100	1.7e-190	531.2	99.6124	methyltransferase [Synechococcus sp. XM-24]
SYN_GCA_003149585.1_contig_27_57	PWL22073.1	100	8.2e-215	595.5	99.6575	hypothetical protein DCO99_07960 [Synechococcus sp. XM-24]
SYN_GCA_003149585.1_contig_27_135	WP_029626147.1	98.2	9.6e-310	850.1	94.3277	ammonium transporter [Synechococcus sp. CB0205]
SYN_GCA_003149585.1_contig_28_144	PWL21977.1	100	3.3e-215	596.7	99.6599	hypothetical protein DCO99_09515 [Synechococcus sp. XM-24]
SYN_GCA_003149585.1_contig_29_79	PWL21810.1	100	0	1822	99.8932	hypothetical protein DCO99_10055 [Synechococcus sp. XM-24]
SYN_GCA_003149585.1_contig_30_1	NCV92210.1	100	1.9e-190	534.3	92.4837	HEAT repeat domain-containing protein [Synechococcaceae bacterium WB7_3xG_012]_x0001_PWL21736.1 glycosyl transferase family 2 [Synechococcus sp. XM-24]
SYN_GCA_003149585.1_contig_30_9	PWL21639.1	98.3	1.2e-33	119	98.3051	hypothetical protein DCO99_10295 [Synechococcus sp. XM-24]
SYN_GCA_003149585.1_contig_30_91	PWL21718.1	100	2.4e-164	462.2	99.5536	cysteine dioxygenase [Synechococcus sp. XM-24]
SYN_GCA_003149585.1_contig_30_92	PWL21719.1	100	7e-240	662.5	97.3451	hypothetical protein DCO99_10735 [Synechococcus sp. XM-24]
SYN_GCA_003149585.1_contig_30_93	PWL21720.1	100	6.4e-204	567.4	99.6491	hypothetical protein DCO99_10740 [Synechococcus sp. XM-24]
SYN_GCA_003149585.1_contig_31_97	PWL21624.1	100	0	1081.2	99.8246	hypothetical protein DCO99_11315 [Synechococcus sp. XM-24]
SYN_GCA_003209165.1_contig_1_76	WP_115009015.1	92.3	3e-108	316.2	95.4545	hypothetical protein [Synechococcus sp. N5]
SYN_GCA_003209165.1_contig_1_96	EHA61891.1	93.4	1.2e-46	152.9	98.7013	hypothetical protein Syn8016DRAFT_1963 [Synechococcus sp. WH 8016]
SYN_GCA_003209165.1_contig_1_139	QNJ00103.1	97.2	2.7e-257	711.1	99.7423	lipopolysaccharide export system/ permease component [Synechococcus sp. A15-62]
SYN_GCA_003209165.1_contig_3_55	MBN88764.1	91.4	6.4e-141	403.7	91.2863	YggS family pyridoxal phosphate-dependent enzyme [Synechococcus sp. RS344]
SYN_GCA_003209165.1_contig_3_76	WP_011364953.1	91.2	1.4e-49	162.5	94.4444	hypothetical protein [Synechococcus sp. CC9605]_x0001_ABB35745.1 hypothetical protein Syncc9605_2004 [Synechococcus sp. CC9605]
SYN_GCA_003209165.1_contig_3_83	WP_011364947.1	93	2.1e-124	359.4	99.5025	TMEM165/GDT1 family protein [Synechococcus sp. CC9605]_x0001_ABB35739.1 conserved hypothetical protein [Synechococcus sp. CC9605]
SYN_GCA_003209165.1_contig_4_54	MBR76233.1	91.1	0	1380.5	98.1651	histidine kinase [Cyanobium sp. RS427]
SYN_GCA_003209165.1_contig_9_6	ABB34700.1	98.6	1e-92	275	99.3289	conserved hypothetical protein [Synechococcus sp. CC9605]
SYN_GCA_003209165.1_contig_10_21	WP_115082422.1	95.2	5.8e-36	125.2	91.3043	hypothetical protein [Synechococcus sp. N32]
SYN_GCA_003209165.1_contig_12_1	HBX26573.1	92.6	1.4e-103	304.7	99.4318	fasciclin [Gammaproteobacteria bacterium]
SYN_GCA_003209165.1_contig_12_41	BAR36105.1	96.7	0	1013.1	99.8165	head to tail connector [uncultured Mediterranean phage uvMED]
SYN_GCA_003209165.1_contig_12_53	BAR36114.1	94.4	0	1135.6	99.8296	DNA polymerase [uncultured Mediterranean phage uvMED]
SYN_GCA_003209165.1_contig_12_54	BAR36116.1	90.3	0	969.1	99.8134	primase/helicase [uncultured Mediterranean phage uvMED]
SYN_GCA_003209165.1_contig_14_55	WP_115093007.1	92.1	5.6e-69	218.4	100	alpha/beta fold hydrolase [Synechococcus sp. UW106]
SYN_GCA_003209165.1_contig_22_10	MAM79518.1	96.1	4.1e-212	588.2	99.6503	type 1 glutamine amidotransferase domain-containing protein [Gammaproteobacteria bacterium]
SYN_GCA_003209165.1_contig_36_30	WP_006041980.1	93.3	2.4e-30	110.5	98.3607	hypothetical protein [Synechococcus sp. WH 7805]_x0001_EAR18289.1 hypothetical protein WH7805_05836 [Synechococcus sp. WH 7805]
SYN_GCA_003209165.1_contig_38_29	WP_115093711.1	93.8	4e-259	716.5	97.7444	chromate efflux transporter [Synechococcus sp. UW106]
SYN_GCA_003209165.1_contig_45_23	QNJ11152.1	90	3.1e-18	78.6	97.561	putative membrane protein [Synechococcus sp. M16.1]
SYN_GCA_003209165.1_contig_46_4	WP_186571147.1	94.7	4e-40	136.7	89.2857	DUF3188 domain-containing protein [Synechococcus sp. PROS-U-1]_x0001_QNJ01847.1 membrane protein of unknown function DUF3188 [Synechococcus sp. PROS-U-1]
SYN_GCA_003209165.1_contig_46_17	WP_115161121.1	91.9	1.6e-282	780.4	92.3404	sugar ABC transporter substrate-binding protein [Synechococcus sp. UW86]
SYN_GCA_003209165.1_contig_51_2	WP_011363937.1	96.1	2.8e-66	204.5	99.0291	hypothetical protein [Synechococcus sp. CC9605]_x0001_ABB34713.1 hypothetical protein Syncc9605_0953 [Synechococcus sp. CC9605]
SYN_GCA_003209215.1_contig_3_29	MAR06104.1	97.5	3.5e-222	616.7	99.6894	hypothetical protein [Cyanobium sp. NAT70]
SYN_GCA_003209215.1_contig_8_18	WP_186481941.1	97.2	5.6e-175	491.1	99.5968	hypothetical protein [Synechococcus sp. A18-46.1]_x0001_QNJ14614.1 hypothetical protein SynA18461_01979 [Synechococcus sp. A18-46.1]
SYN_GCA_003209215.1_contig_14_8	WP_025362020.1	92.6	1.4e-302	833.2	89.4	(Fe-S)-binding protein [Synechococcus sp. WH 8109]_x0001_AHF62586.1 putative glycolate oxidase subunit (Fe-S) protein [Synechococcus sp. WH 8109]
SYN_GCA_003209215.1_contig_19_8	WP_186496031.1	90.1	1.6e-42	142.1	98.6111	hypothetical protein [Synechococcus sp. TAK9802]
SYN_GCA_003209215.1_contig_19_11	WP_115009828.1	98.6	2.1e-46	152.1	98.6667	MULTISPECIES: photosystem I reaction center subunit IV [unclassified Synechococcus]_x0001_MBR89630.1 photosystem I reaction center subunit IV [Euryarchaeota archaeon]
SYN_GCA_003209215.1_contig_23_20	HCO75705.1	96.7	7.5e-26	106.3	84.507	hypothetical protein [Synechococcus sp. UBA8071]
SYN_GCA_003209215.1_contig_29_1	WP_186540457.1	93.3	8.7e-48	156.8	98.8889	hypothetical protein [Synechococcus sp. M16.1]_x0001_QNJ11575.1 putative conserved membrane protein [Synechococcus sp. M16.1]
SYN_GCA_003209215.1_contig_44_7	QNI51621.1	90.6	2.8e-29	108.2	96.9697	hypothetical protein SynRS9915_01917 [Synechococcus sp. RS9915]
SYN_GCA_003209215.1_contig_102_2	WP_011365538.1	98.7	2e-268	739.2	97.1939	urea ABC transporter permease subunit UrtC [Synechococcus sp. CC9605]_x0001_ABB36343.1 putative membrane protein of urea ABC transport system [Synechococcus sp. CC9605]
SYN_GCA_003209555.1_contig_1_119	RCL64071.1	92	1.3e-226	630.2	99.7135	hypothetical protein DBW81_01760 [Synechococcus sp. MED-G67]_x0001_HCA61247.1 hypothetical protein [Synechococcales bacterium UBA8647]_x0001_HCV57138.1 hypothetical protein [Synechococcales bacterium UBA12195]
SYN_GCA_003209555.1_contig_2_52	QNJ09600.1	90.1	5.4e-73	223	85.3846	hypothetical protein SynMINOS11_02148 [Synechococcus sp. Minos11]_x0001_HCA61939.1 hypothetical protein [Synechococcales bacterium UBA8647]
SYN_GCA_003209555.1_contig_2_125	WP_186548350.1	95.2	6.8e-230	637.1	99.6997	helix-turn-helix transcriptional regulator [Synechococcus sp. Minos11]_x0001_AGW21734.1 putative AraC-type helix-turn-helix DNA-binding domain-containing transcriptional regulator [Synechococcus sp. Minos11]_x0001_QNJ09662.1 AraC-type transcriptional regulator involved in type IV chromatic acclimation [Synechococcus sp. Minos11]
SYN_GCA_003209555.1_contig_3_24	WP_011936043.1	93.2	7e-148	422.9	99.6032	DUF305 domain-containing protein [Synechococcus sp. RCC307]_x0001_CAK28529.1 Uncharacterized conserved secreted protein [Synechococcus sp. RCC307]
SYN_GCA_003209555.1_contig_3_30	NBQ37413.1	96.2	3.8e-160	454.9	99.6198	metal ABC transporter permease [Synechococcus sp.]
SYN_GCA_003209555.1_contig_8_11	WP_011934982.1	95.3	3.2e-83	250.4	86.4865	PAS domain S-box protein [Synechococcus sp. RCC307]_x0001_CAK27467.1 Putative PAS domain protein [Synechococcus sp. RCC307]
SYN_GCA_003209555.1_contig_8_33	WP_186548039.1	90.8	8.7e-33	117.1	98.4848	hypothetical protein [Synechococcus sp. Minos11]_x0001_NBQ37358.1 hypothetical protein [Synechococcus sp.]_x0001_OUW39705.1 hypothetical protein CBD45_06160 [Synechococcus sp. TMED185]_x0001_QNJ09369.1 hypothetical protein SynMINOS11_01915 [Synechococcus sp. Minos11]
SYN_GCA_003211455.1_contig_9_31	WP_186494510.1	96.8	8.4e-189	528.9	82.0847	aspartyl/asparaginyl beta-hydroxylase domain-containing protein [Synechococcus sp. A15-62]_x0001_QNI99202.1 aspartyl/asparaginy/proline hydroxylase [Synechococcus sp. A15-62]
SYN_GCA_003211455.1_contig_13_14	WP_011364805.1	93.4	3.6e-77	235	85.3147	hypothetical protein [Synechococcus sp. CC9605]_x0001_ABB35596.1 hypothetical protein Syncc9605_1851 [Synechococcus sp. CC9605]
SYN_GCA_003211455.1_contig_16_7	MAM79508.1	93.4	6.4e-202	562.8	99.6552	hypothetical protein [Gammaproteobacteria bacterium]
SYN_GCA_003211455.1_contig_19_2	WP_186493287.1	92.6	3.9e-218	605.5	99.6785	DUF3598 family protein [Synechococcus sp. A15-62]
SYN_GCA_003211455.1_contig_20_7	ABB34488.1	98.7	1.4e-160	453.4	99.569	possible methyltransferase [Synechococcus sp. CC9605]
SYN_GCA_003211455.1_contig_23_13	AHF64836.1	95.7	1.6e-74	226.5	99.1453	putative translation initiation factor SUI1 [Synechococcus sp. WH 8109]
SYN_GCA_003211455.1_contig_32_16	ABB34862.1	95.1	6.2e-63	199.1	99.0385	hypothetical protein Syncc9605_1105 [Synechococcus sp. CC9605]
SYN_GCA_003211455.1_contig_33_2	QNJ10607.1	96.3	4.9e-31	112.1	91.5254	hypothetical protein SynM161_00458 [Synechococcus sp. M16.1]
SYN_GCA_003211455.1_contig_37_3	ABB35874.1	92.3	1.7e-86	258.8	99.3007	hypothetical protein Syncc9605_2135 [Synechococcus sp. CC9605]
SYN_GCA_003211455.1_contig_43_8	QNJ16759.1	95.2	4e-36	125.6	89.8551	hypothetical protein SynA1840_01219 [Synechococcus sp. A18-40]
SYN_GCA_003211455.1_contig_45_9	ABB34712.1	98.5	2.4e-92	273.1	94.2857	hypothetical protein Syncc9605_0952 [Synechococcus sp. CC9605]
SYN_GCA_003211455.1_contig_47_4	WP_011363540.1	98.7	8.4e-47	153.3	98.7013	hypothetical protein [Synechococcus sp. CC9605]_x0001_ABB34309.1 hypothetical protein Syncc9605_0535 [Synechococcus sp. CC9605]
SYN_GCA_003211565.1_contig_1_30	WP_115010059.1	100	1.5e-36	126.7	83.3333	MULTISPECIES: hypothetical protein [unclassified Synechococcus]_x0001_QNI62400.1 hypothetical protein SynTAK9802_02119 [Synechococcus sp. TAK9802]_x0001_QNI65490.1 hypothetical protein SynA1544_02570 [Synechococcus sp. A15-44]_x0001_QNI96667.1 hypothetical protein SynRS9902_00767 [Synechococcus sp. RS9902]
SYN_GCA_003211565.1_contig_11_24	WP_170951927.1	96.9	2.5e-269	738.8	99.7199	hypothetical protein [Synechococcus sp. N5]
SYN_GCA_003211565.1_contig_14_4	WP_156957219.1	94.3	8.6e-79	253.1	94.6154	hypothetical protein [Synechococcus sp. KORDI-49]_x0001_AII47403.1 hypothetical protein KR49_13490 [Synechococcus sp. KORDI-49]
SYN_GCA_003211565.1_contig_21_19	WP_114989542.1	91	1.8e-108	317	91.2088	photosystem I reaction center protein subunit XI [Synechococcus sp. N19]
SYN_GCA_003211565.1_contig_47_7	WP_006851754.1	97.8	0	1181.8	87.7266	HDIG domain-containing protein [Synechococcus sp. WH 8109]_x0001_AHF64368.1 metal dependent phosphohydrolase [Synechococcus sp. WH 8109]
SYN_GCA_003211565.1_contig_70_7	WP_115081876.1	95.9	4.4e-247	686.4	89.1566	MULTISPECIES: GuaB3 family IMP dehydrogenase-related protein [unclassified Synechococcus]_x0001_QNI62253.1 inositol-5-monophosphate dehydrogenase [Synechococcus sp. TAK9802]_x0001_QNI83019.1 inositol-5-monophosphate dehydrogenase [Synechococcus sp. RS9907]_x0001_QNI96844.1 inositol-5-monophosphate dehydrogenase [Synechococcus sp. RS9902]_x0001_QNJ11964.1 inositol-5-monophosphate dehydrogenase [Sy…
SYN_GCA_003212155.1_contig_2_22	WP_186548362.1	93.2	4.3e-57	181.4	99.0385	hypothetical protein [Synechococcus sp. Minos11]_x0001_QNJ09668.1 hypothetical protein SynMINOS11_02217 [Synechococcus sp. Minos11]
SYN_GCA_003212155.1_contig_2_25	WP_186548368.1	100	7.7e-124	358.2	83.2579	class 1 C-phycoerythrin subunit beta [Synechococcus sp. Minos11]_x0001_AHF23655.1 C-phycoerythrin class I subunit beta [Synechococcus sp. Minos11]_x0001_QNJ09671.1 C-phycoerythrin class I/ beta subunit [Synechococcus sp. Minos11]
SYN_GCA_003212155.1_contig_4_24	QNJ08730.1	97.9	1.9e-68	209.5	97.9592	hypothetical protein SynMINOS11_01267 [Synechococcus sp. Minos11]_x0001_CAK28065.1 Conserved hypothetical protein [Synechococcus sp. RCC307]
SYN_GCA_003213755.1_contig_2_54	WP_011934927.1	94.1	4.5e-26	99.4	89.4737	hypothetical protein [Synechococcus sp. Minos11]_x0001_QNJ08020.1 putative conserved secreted protein [Synechococcus sp. Minos11]_x0001_CAK27412.1 Uncharacterized secreted protein [Synechococcus sp. RCC307]
SYN_GCA_003213755.1_contig_2_58	QNJ08023.1	97.4	3.7e-16	73.2	97.4359	putative membrane protein [Synechococcus sp. Minos11]
SYN_GCA_003213755.1_contig_6_6	RCL61955.1	93.8	0	957.6	99.8062	hypothetical protein DBW81_06130 [Synechococcus sp. MED-G67]
SYN_GCA_003213755.1_contig_16_27	QNJ09372.1	90.8	2.5e-32	115.9	98.4848	hypothetical protein SynMINOS11_01918 [Synechococcus sp. Minos11]
SYN_GCA_003213755.1_contig_63_1	WP_186547442.1	100	7.7e-42	140.2	97.1429	hypothetical protein [Synechococcus sp. Minos11]_x0001_QNJ08878.1 putative conserved membrane protein [Synechococcus sp. Minos11]_x0001_RCL63410.1 hypothetical protein DBW81_02570 [Synechococcus sp. MED-G67]
SYN_GCA_003331795.1_contig_1_9	RCL63779.1	100	0	3159.8	99.9389	filamentous hemagglutinin N-terminal domain-containing protein [Synechococcus sp. MED-G67]
SYN_GCA_003331795.1_contig_1_100	WP_011936486.1	99.5	1.2e-136	392.1	84.9372	hypothetical protein [Synechococcus sp. RCC307]_x0001_NBQ37438.1 histidine phosphotransferase [Synechococcus sp.]_x0001_OUW41870.1 histidine phosphotransferase [Synechococcus sp. TMED185]_x0001_RCL63862.1 histidine phosphotransferase [Synechococcus sp. MED-G67]_x0001_CAK28975.1 Conserved hypothetical protein [Synechococcus sp. RCC307]
SYN_GCA_003331795.1_contig_1_217	QNJ09860.1	99.7	2.6e-245	676.4	99.7033	hypothetical protein SynMINOS11_02416 [Synechococcus sp. Minos11]
SYN_GCA_003331795.1_contig_3_8	RCL61622.1	100	1.2e-83	253.1	99.359	DUF2721 domain-containing protein [Synechococcus sp. MED-G67]
SYN_GCA_003331795.1_contig_6_14	CAK27567.1	98.3	3.5e-213	592.4	97.7199	Conserved hypothetical protein [Synechococcus sp. RCC307]
SYN_GCA_003526105.1_contig_25_4	HCO75881.1	100	1.3e-83	249.6	100	NAD-dependent dehydratase [Synechococcus sp. UBA8071]
SYN_GCA_003526105.1_contig_130_3	HCO75017.1	100	0	1694.5	86.6197	hypothetical protein [Synechococcus sp. UBA8071]
SYN_GCA_003526105.1_contig_169_5	HCO75232.1	100	3.4e-42	140.6	98.4127	hypothetical protein [Synechococcus sp. UBA8071]
SYN_GCA_004211895.1_contig_3_12	HCO76059.1	95.2	1.6e-66	205.3	99.0476	hypothetical protein [Synechococcus sp. UBA8071]
SYN_GCA_004211895.1_contig_22_16	MBA4735581.1	99.1	1.2e-67	216.9	99.115	tRNA 2-selenouridine(34) synthase MnmH [Synechococcus sp.]
SYN_GCA_004211895.1_contig_33_9	MBA4737256.1	100	2.3e-209	582	98.9865	GNAT family N-acetyltransferase [Synechococcus sp.]_x0001_RZN98020.1 N-acetyltransferase [Synechococcus sp. MED-G134]
SYN_GCA_004211895.1_contig_59_12	MBA4735971.1	100	9.1e-44	145.6	93.5897	high light inducible protein [Synechococcus sp.]_x0001_RZN97025.1 high light inducible protein [Synechococcus sp. MED-G134]
SYN_GCA_004211895.1_contig_62_3	RZN96906.1	99.7	1.3e-252	698	97.3545	polysaccharide pyruvyl transferase CsaB [Synechococcus sp. MED-G134]
SYN_GCA_008081095.1_contig_38_9	WP_170950590.1	98.1	7.7e-29	106.3	98.1818	hypothetical protein [Synechococcus sp. N32]
SYN_GCA_008081095.1_contig_99_1	MBN90142.1	100	2.1e-39	134.4	85.8974	hypothetical protein [Synechococcus sp. RS344]_x0001_HCO75513.1 hypothetical protein [Synechococcus sp. UBA8071]
SYN_GCA_008081095.1_contig_211_6	WP_114988289.1	98.5	5.7e-36	125.9	80.7229	MULTISPECIES: hypothetical protein [unclassified Synechococcus]_x0001_QNI63491.1 hypothetical protein SynA1544_00548 [Synechococcus sp. A15-44]_x0001_QNJ10684.1 hypothetical protein SynM161_00546 [Synechococcus sp. M16.1]
SYN_GCA_008081095.1_contig_246_2	NCV91953.1	99.4	0	1024.6	98.9091	mechanosensitive ion channel family protein [Synechococcaceae bacterium WB7_3xG_012]
SYN_GCA_009919765.1_contig_1_29	NBQ36028.1	100	3.3e-63	196.1	98.9362	hypothetical protein [Synechococcus sp.]
SYN_GCA_009919765.1_contig_25_11	WP_011934430.1	99.3	8.4e-93	287	90.3614	MULTISPECIES: PP2C family protein-serine/threonine phosphatase [unclassified Synechococcus]_x0001_OUW40182.1 serine/threonine protein phosphatase [Synechococcus sp. TMED185]_x0001_RCL62749.1 serine/threonine protein phosphatase [Synechococcus sp. MED-G67]_x0001_HCA61285.1 serine/threonine protein phosphatase [Synechococcales bacterium UBA8647]_x0001_HCV56585.1 serine/threonine protein phosphatase…
SYN_GCA_009919765.1_contig_36_16	NBQ36285.1	100	2.5e-52	171.8	99.2593	hypothetical protein [Synechococcus sp.]
SYN_GCA_009919765.1_contig_37_1	NBQ37275.1	100	0	916.4	99.7831	HEAT repeat domain-containing protein [Synechococcus sp.]
SYN_GCA_009919765.1_contig_38_5	NBQ37283.1	100	6.3e-202	561.2	95.6679	hypothetical protein [Synechococcus sp.]
SYN_GCA_009919765.1_contig_87_6	NBQ37513.1	100	1.4e-296	814.3	95.7111	hypothetical protein [Synechococcus sp.]
SYN_GCA_009919765.1_contig_97_1	NBQ37551.1	100	2.3e-252	694.5	99.7059	esterase-like activity of phytase family protein [Synechococcus sp.]
SYN_GCA_009919765.1_contig_109_7	NBQ37596.1	99.6	1.1e-205	572	96.9072	hypothetical protein [Synechococcus sp.]
SYN_GCA_009919765.1_contig_136_6	NBQ36410.1	99.6	6.6e-166	468.4	99.5918	BMC domain-containing protein [Synechococcus sp.]
SYN_GCA_009919765.1_contig_158_3	NBQ36446.1	100	5.3e-94	279.3	99.3789	hypothetical protein [Synechococcus sp.]
SYN_GCA_009919765.1_contig_195_1	NBQ37813.1	100	1.2e-141	403.3	100	histidine phosphatase family protein [Synechococcus sp.]
SYN_GCA_009919765.1_contig_195_3	NBQ37815.1	98.9	3.1e-58	184.5	82.6087	hypothetical protein [Synechococcus sp.]
SYN_GCA_009919765.1_contig_202_11	NBQ36500.1	100	2.7e-165	464.5	99.5516	ComF family protein [Synechococcus sp.]
SYN_GCA_009919765.1_contig_204_2	NBQ37835.1	99.7	3.5e-251	691	97.6331	glycosyltransferase family 2 protein [Synechococcus sp.]
SYN_GCA_009919765.1_contig_283_3	NBQ37986.1	100	2.4e-147	416.8	99.4845	DUF3769 domain-containing protein [Synechococcus sp.]
SYN_GCA_009919765.1_contig_287_1	QNJ09126.1	100	1.5e-31	112.8	98.0392	hypothetical protein SynMINOS11_01666 [Synechococcus sp. Minos11]
SYN_GCA_009919765.1_contig_306_2	NBQ38028.1	100	2.7e-104	305.8	99.4048	phage holin family protein [Synechococcus sp.]
SYN_GCA_009919765.1_contig_335_18	WP_186550312.1	98.2	6e-26	99.8	98.2759	hypothetical protein [Synechococcus sp. Minos11]
SYN_GCA_009919765.1_contig_363_1	NBQ38115.1	99.7	6.9e-255	703.4	99.1892	hypothetical protein [Synechococcus sp.]
SYN_GCA_009919765.1_contig_365_2	NBQ38118.1	100	1.1e-232	644	100	3-phosphoshikimate 1-carboxyvinyltransferase [Synechococcus sp.]
SYN_GCA_009919765.1_contig_456_17	NBQ36216.1	97.5	3.4e-159	450.7	97.1311	hypothetical protein [Synechococcus sp.]
SYN_GCA_009919765.1_contig_462_1	MAJ49788.1	97.1	1.7e-199	558.9	99.6785	ABC transporter permease [Deltaproteobacteria bacterium]
SYN_GCA_011523155.1_contig_42_9	WP_038023097.1	92.3	4.3e-51	171	94.7917	metal ABC transporter ATP-binding protein [Synechococcus sp. RS9916]
SYN_GCA_011523155.1_contig_170_8	WP_007098128.1	91.6	1.3e-46	154.1	83	hypothetical protein [Synechococcus sp. RS9916]_x0001_EAU74022.1 hypothetical protein RS9916_30982 [Synechococcus sp. RS9916]
SYN_GCA_011523155.1_contig_303_2	WP_006042745.1	94.5	1e-25	107.8	98.2143	NarK family nitrate/nitrite MFS transporter [Synechococcus sp. WH 7805]_x0001_EAR17799.1 Nitrate transporter [Synechococcus sp. WH 7805]
SYN_GCA_011523295.1_contig_57_1	MAH58201.1	98.8	2.6e-45	162.5	86.4583	porin [Synechococcus sp. ARS1019]
SYN_GCA_011523295.1_contig_158_1	NDD46706.1	94.3	4.3e-155	439.5	98.2833	hypothetical protein [Synechococcaceae bacterium WB9_4xB_025]
SYN_GCA_011523295.1_contig_174_1	WP_186494154.1	94	6.8e-287	806.6	100	bifunctional aconitate hydratase 2/2-methylisocitrate dehydratase [Synechococcus sp. A15-62]_x0001_QNJ01618.1 aconitate hydratase 2 / 2-methylisocitrate dehydratase [Synechococcus sp. A15-62]
SYN_GCA_011523295.1_contig_181_6	MAO87729.1	97.6	0	1472.6	99.8675	hypothetical protein [Crocinitomicaceae bacterium]
SYN_GCA_011523295.1_contig_184_2	WP_186571197.1	90.4	2.8e-289	795	96.2963	glycosyltransferase [Synechococcus sp. PROS-U-1]_x0001_QNJ01904.1 glycosyl transferase/ family 4 [Synechococcus sp. PROS-U-1]
SYN_GCA_011523295.1_contig_268_12	WP_186990495.1	91.1	1.6e-42	152.5	95.1807	methionine adenosyltransferase [Synechococcus sp. MIT S9220]_x0001_NOL47721.1 methionine adenosyltransferase [Synechococcus sp. MIT S9220]_x0001_QNJ21868.1 methionine adenosyltransferase [Synechococcus sp. MIT S9220]
SYN_GCA_011523295.1_contig_290_5	MBN89779.1	93.9	3e-99	301.6	98	alanine--tRNA ligase [Synechococcus sp. RS344]
SYN_GCA_011525445.1_contig_41_5	MAF40753.1	96.9	1.5e-63	197.2	96.9697	antibiotic biosynthesis monooxygenase [Cyanobium sp. ARS6]
SYN_GCA_011525445.1_contig_79_1	CAK28902.1	98.2	9.2e-29	106.7	84.6154	Uncharacterized membrane protein [Synechococcus sp. RCC307]
SYN_GCA_011525445.1_contig_134_3	MBA4734016.1	97.2	8.8e-65	204.5	93.9655	photosystem II reaction center PsbP family protein [Synechococcus sp.]
SYN_GCA_011525445.1_contig_206_10	WP_186497467.1	91.7	6.4e-234	647.9	99.7059	DUF5602 domain-containing protein [Synechococcus sp. A15-24]_x0001_QNJ29821.1 hypothetical protein SynA1524_02134 [Synechococcus sp. A15-24]
SYN_GCA_011525445.1_contig_209_1	MBC8169052.1	94.3	2.4e-53	172.2	100	photosystem II q(b) protein [Synechococcus sp.]
SYN_GCA_011525445.1_contig_209_8	WP_186588928.1	91.4	0	1143.3	99.5146	threonine--tRNA ligase [Synechococcus sp. MVIR-18-1]_x0001_QNI76984.1 threonyl-tRNA synthetase [Synechococcus sp. MVIR-18-1]
SYN_GCA_011525445.1_contig_266_6	WP_186524052.1	91.4	0	960.7	96.337	NCS2 family permease [Synechococcus sp. SYN20]_x0001_QNJ27491.1 putative membrane protein [Synechococcus sp. SYN20]
SYN_GCA_011525445.1_contig_277_8	WP_006854845.1	92.2	0	889.8	96.0663	glutamate decarboxylase [Synechococcus sp. WH 8016]_x0001_EHA59342.1 glutamate decarboxylase [Synechococcus sp. WH 8016]
SYN_GCA_011525445.1_contig_283_1	WP_011619980.1	92.3	1.8e-50	163.3	84.7826	hypothetical protein [Synechococcus sp. CC9311]_x0001_ABI46954.1 hypothetical protein sync_2065 [Synechococcus sp. CC9311]
SYN_GCA_012269695.1_contig_2_2	CAK29126.1	98	1.8e-84	254.6	99.3506	Ferredoxin [Synechococcus sp. RCC307]
SYN_GCA_012269695.1_contig_23_13	OUW40077.1	90	1.8e-162	462.2	86.6221	hypothetical protein CBD45_05280 [Synechococcus sp. TMED185]
SYN_GCA_012269695.1_contig_49_4	WP_011935073.1	90.1	1.3e-48	158.7	89.011	MULTISPECIES: hypothetical protein [unclassified Synechococcus]_x0001_RCL61381.1 hypothetical protein DBW81_07525 [Synechococcus sp. MED-G67]_x0001_HCA61910.1 hypothetical protein [Synechococcales bacterium UBA8647]_x0001_HCV56113.1 hypothetical protein [Synechococcales bacterium UBA12195]_x0001_QNJ08209.1 hypothetical protein SynMINOS11_00739 [Synechococcus sp. Minos11]_x0001_CAK27558.1 Conserve…
SYN_GCA_012269695.1_contig_61_8	NBQ37442.1	90.1	5.7e-99	292	99.3865	hypothetical protein [Synechococcus sp.]
SYN_GCA_012269695.1_contig_117_1	NBQ36252.1	94.1	2.1e-199	558.1	87.5758	polyphosphate kinase 2 family protein [Synechococcus sp.]
SYN_GCA_012269695.1_contig_164_1	MBA4733891.1	93	2.4e-27	112.1	100	deoxyribodipyrimidine photo-lyase [Synechococcus sp.]
SYN_GCA_012270465.1_contig_117_1	WP_186547865.1	96.7	6.1e-248	685.6	96.5147	extracellular solute-binding protein [Synechococcus sp. Minos11]_x0001_OUY01491.1 iron ABC transporter substrate-binding protein [Candidatus Endolissoclinum sp. TMED26]_x0001_OUY01550.1 iron ABC transporter substrate-binding protein [Candidatus Endolissoclinum sp. TMED26]_x0001_QNJ09221.1 iron deficiency-induced protein A [Synechococcus sp. Minos11]_x0001_HCA62500.1 iron ABC transporter substrate…
SYN_GCA_012270465.1_contig_132_7	WP_011935723.1	98.8	7.3e-207	582.8	80.292	MULTISPECIES: AI-2E family transporter [unclassified Synechococcus]_x0001_NBQ36181.1 AI-2E family transporter [Synechococcus sp.]_x0001_RCL63413.1 AI-2E family transporter [Synechococcus sp. MED-G67]_x0001_HCA60709.1 AI-2E family transporter [Synechococcales bacterium UBA8647]_x0001_QNJ08873.1 putative autoinducer 2 exporter/ YhhT family [Synechococcus sp. Minos11]_x0001_CAK28209.1 Predicted perm…
SYN_GCA_012270465.1_contig_199_6	QNJ08502.1	96.1	3.4e-136	389.4	99.5098	hypothetical protein SynMINOS11_01037 [Synechococcus sp. Minos11]
SYN_GCA_012270465.1_contig_240_3	WP_011934670.1	97.1	1.4e-99	295	92.0213	MULTISPECIES: photosystem I assembly protein Ycf3 [unclassified Synechococcus]_x0001_A5GQJ6.1 RecName: Full=Photosystem I assembly protein Ycf3 [Synechococcus sp. RCC307]_x0001_QNJ07753.1 photosystem I assembly protein Ycf3 [Synechococcus sp. Minos11]_x0001_CAK27155.1 Photosystem I assembly protein Ycf3 [Synechococcus sp. RCC307]
SYN_GCA_013911515.1_contig_1_184	MBA4735748.1	100	2.4e-178	499.2	99.5885	hypothetical protein [Synechococcus sp.]
SYN_GCA_013911515.1_contig_1_186	WP_170951351.1	96.5	3.1e-29	107.8	87.6923	hypothetical protein [Synechococcus sp. UW86]
SYN_GCA_013911515.1_contig_21_19	MBA4737113.1	100	1.5e-26	100.5	98.1818	hypothetical protein [Synechococcus sp.]
SYN_GCA_013911515.1_contig_23_123	MBA4736008.1	99.6	1.1e-187	525.4	99.6241	hypothetical protein [Synechococcus sp.]
SYN_GCA_013911515.1_contig_25_8	MBA4737186.1	100	3.4e-56	177.9	91.3043	DUF1830 domain-containing protein [Synechococcus sp.]
SYN_GCA_013911515.1_contig_41_6	MBA4737374.1	100	1.3e-223	618.6	99.6689	sulfotransferase family 2 domain-containing protein [Synechococcus sp.]
SYN_GCA_013911515.1_contig_42_3	MBA4737379.1	100	0	1407.5	99.8571	hypothetical protein [Synechococcus sp.]
SYN_GCA_013911515.1_contig_42_6	WP_156957197.1	100	0	1257.3	99.8415	hypothetical protein [Synechococcus sp. KORDI-49]_x0001_MBA4737382.1 hypothetical protein [Synechococcus sp.]
SYN_GCA_013911515.1_contig_64_30	MBA4736392.1	100	5.1e-25	97.1	98.1132	transcriptional regulator [Synechococcus sp.]
SYN_GCA_013911515.1_contig_64_47	WP_115025263.1	92.1	6.1e-39	134	85.3933	hypothetical protein [Synechococcus sp. UW69]
SYN_GCA_014217875.1_contig_1_36	WP_185187090.1	100	4.7e-65	201.8	99.0741	hypothetical protein [Synechococcus sp. LTW-R]_x0001_QNG29655.1 hypothetical protein H0O22_00195 [Synechococcus sp. LTW-R]
SYN_GCA_014217875.1_contig_1_43	WP_185187095.1	100	1.5e-25	97.4	97.8723	hypothetical protein [Synechococcus sp. LTW-R]_x0001_QNG29660.1 hypothetical protein H0O22_00230 [Synechococcus sp. LTW-R]
SYN_GCA_014217875.1_contig_1_107	WP_185187151.1	100	1.8e-166	469.5	92.1875	response regulator transcription factor [Synechococcus sp. LTW-R]_x0001_QNG29717.1 response regulator transcription factor [Synechococcus sp. LTW-R]
SYN_GCA_014217875.1_contig_1_128	WP_185187169.1	100	5.2e-92	272.7	86.755	hypothetical protein [Synechococcus sp. LTW-R]_x0001_QNG29735.1 hypothetical protein H0O22_00655 [Synechococcus sp. LTW-R]
SYN_GCA_014217875.1_contig_1_131	WP_185187171.1	100	0	951	99.7859	tyrosine-type recombinase/integrase [Synechococcus sp. LTW-R]_x0001_QNG29737.1 tyrosine-type recombinase/integrase [Synechococcus sp. LTW-R]
SYN_GCA_014217875.1_contig_1_148	WP_185187187.1	100	0	877.5	99.7701	AAA family ATPase [Synechococcus sp. LTW-R]_x0001_QNG29753.1 AAA family ATPase [Synechococcus sp. LTW-R]
SYN_GCA_014217875.1_contig_1_168	WP_185187204.1	100	0	1755	99.8808	bile acid beta-glucosidase [Synechococcus sp. LTW-R]_x0001_QNG29772.1 bile acid beta-glucosidase [Synechococcus sp. LTW-R]
SYN_GCA_014217875.1_contig_1_182	WP_185187216.1	100	2.3e-30	110.2	98.1818	hypothetical protein [Synechococcus sp. LTW-R]_x0001_QNG29784.1 hypothetical protein H0O22_00925 [Synechococcus sp. LTW-R]
SYN_GCA_014217875.1_contig_1_202	WP_185187235.1	100	1.4e-211	589	99.6785	RNA polymerase sigma factor, RpoD/SigA family [Synechococcus sp. LTW-R]_x0001_QNG29803.1 RNA polymerase sigma factor, RpoD/SigA family [Synechococcus sp. LTW-R]
SYN_GCA_014217875.1_contig_1_246	WP_185188463.1	100	3.8e-29	107.1	98.1818	hypothetical protein [Synechococcus sp. LTW-R]_x0001_QNG28499.1 hypothetical protein H0O22_01260 [Synechococcus sp. LTW-R]
SYN_GCA_014217875.1_contig_1_254	WP_185187281.1	100	6.2e-240	662.1	99.696	glycine betaine ABC transporter substrate-binding protein [Synechococcus sp. LTW-R]_x0001_QNG29849.1 glycine betaine ABC transporter substrate-binding protein [Synechococcus sp. LTW-R]
SYN_GCA_014217875.1_contig_1_257	WP_185187284.1	100	2.6e-215	596.7	99.6564	methyltransferase domain-containing protein [Synechococcus sp. LTW-R]_x0001_QNG29852.1 class I SAM-dependent methyltransferase [Synechococcus sp. LTW-R]
SYN_GCA_014217875.1_contig_1_261	WP_185188465.1	100	4.6e-41	138.7	92.2078	hypothetical protein [Synechococcus sp. LTW-R]_x0001_QNG28501.1 hypothetical protein H0O22_01330 [Synechococcus sp. LTW-R]
SYN_GCA_014217875.1_contig_1_269	WP_185187293.1	100	4.4e-32	114.8	98.3051	hypothetical protein [Synechococcus sp. LTW-R]_x0001_QNG29861.1 hypothetical protein H0O22_01370 [Synechococcus sp. LTW-R]
SYN_GCA_014217875.1_contig_1_275	WP_185187298.1	100	4.5e-61	190.7	98.9362	hypothetical protein [Synechococcus sp. LTW-R]_x0001_QNG29866.1 hypothetical protein H0O22_01395 [Synechococcus sp. LTW-R]
SYN_GCA_014217875.1_contig_1_276	WP_185187299.1	99	1.3e-68	211.1	91.3043	hypothetical protein [Synechococcus sp. LTW-R]_x0001_QNG29867.1 hypothetical protein H0O22_01400 [Synechococcus sp. LTW-R]
SYN_GCA_014217875.1_contig_1_278	WP_185187301.1	100	9.4e-77	232.3	97.5	hypothetical protein [Synechococcus sp. LTW-R]_x0001_QNG29869.1 hypothetical protein H0O22_01410 [Synechococcus sp. LTW-R]
SYN_GCA_014217875.1_contig_1_284	WP_185187306.1	100	6.4e-23	91.3	82.4561	hypothetical protein [Synechococcus sp. LTW-R]_x0001_QNG29874.1 hypothetical protein H0O22_01435 [Synechococcus sp. LTW-R]
SYN_GCA_014217875.1_contig_1_285	WP_185187307.1	100	8.2e-61	189.9	98.8636	hypothetical protein [Synechococcus sp. LTW-R]_x0001_QNG29875.1 hypothetical protein H0O22_01440 [Synechococcus sp. LTW-R]
SYN_GCA_014217875.1_contig_1_292	WP_185187313.1	100	5e-49	159.1	98.7342	hypothetical protein [Synechococcus sp. LTW-R]_x0001_QNG29881.1 hypothetical protein H0O22_01470 [Synechococcus sp. LTW-R]
SYN_GCA_014217875.1_contig_1_298	WP_185187319.1	100	2.4e-38	131	98.4375	hypothetical protein [Synechococcus sp. LTW-R]_x0001_QNG29887.1 hypothetical protein H0O22_01500 [Synechococcus sp. LTW-R]
SYN_GCA_014217875.1_contig_1_300	WP_185187320.1	100	5e-44	145.6	98.5294	hypothetical protein [Synechococcus sp. LTW-R]_x0001_QNG29888.1 hypothetical protein H0O22_01505 [Synechococcus sp. LTW-R]
SYN_GCA_014217875.1_contig_1_303	WP_185187323.1	98.3	4.1e-36	125.6	80.5556	hypothetical protein [Synechococcus sp. LTW-R]_x0001_QNG29891.1 hypothetical protein H0O22_01520 [Synechococcus sp. LTW-R]
SYN_GCA_014217875.1_contig_1_305	WP_185188211.1	98.4	3.1e-36	125.9	87.3239	hypothetical protein [Synechococcus sp. LTW-R]_x0001_QNG30797.1 hypothetical protein H0O22_01530 [Synechococcus sp. LTW-R]
SYN_GCA_014217875.1_contig_1_307	WP_185187326.1	100	3.6e-51	164.1	98.6486	hypothetical protein [Synechococcus sp. LTW-R]_x0001_QNG29894.1 hypothetical protein H0O22_01540 [Synechococcus sp. LTW-R]
SYN_GCA_014217875.1_contig_1_309	WP_185187328.1	100	7.6e-76	229.6	99.1228	hypothetical protein [Synechococcus sp. LTW-R]_x0001_QNG29896.1 hypothetical protein H0O22_01555 [Synechococcus sp. LTW-R]
SYN_GCA_014217875.1_contig_1_319	WP_185187336.1	100	1.5e-26	100.1	98	hypothetical protein [Synechococcus sp. LTW-R]_x0001_QNG29904.1 hypothetical protein H0O22_01600 [Synechococcus sp. LTW-R]
SYN_GCA_014217875.1_contig_1_338	WP_185187351.1	100	4.1e-56	177.2	98.7805	hypothetical protein [Synechococcus sp. LTW-R]_x0001_QNG29919.1 hypothetical protein H0O22_01680 [Synechococcus sp. LTW-R]
SYN_GCA_014217875.1_contig_1_396	WP_185187393.1	100	3.6e-114	330.9	98.2353	bacterioferritin [Synechococcus sp. LTW-R]_x0001_QNG29962.1 bacterioferritin [Synechococcus sp. LTW-R]
SYN_GCA_014217875.1_contig_1_412	WP_185188223.1	100	3.3e-87	259.6	89.0511	hypothetical protein [Synechococcus sp. LTW-R]_x0001_QNG30809.1 hypothetical protein H0O22_02035 [Synechococcus sp. LTW-R]
SYN_GCA_014217875.1_contig_1_453	WP_185187437.1	100	0	1144	99.823	deoxyribodipyrimidine photo-lyase [Synechococcus sp. LTW-R]_x0001_QNG30008.1 deoxyribodipyrimidine photo-lyase [Synechococcus sp. LTW-R]
SYN_GCA_014217875.1_contig_1_455	WP_185188232.1	99.8	0	1114	99.6466	FAD-dependent oxidoreductase [Synechococcus sp. LTW-R]_x0001_QNG30818.1 FAD-dependent oxidoreductase [Synechococcus sp. LTW-R]
SYN_GCA_014217875.1_contig_1_461	WP_185188234.1	99.5	9.2e-135	385.2	91.6667	peptidoglycan DD-metalloendopeptidase family protein [Synechococcus sp. LTW-R]_x0001_QNG30820.1 M23 family metallopeptidase [Synechococcus sp. LTW-R]
SYN_GCA_014217875.1_contig_1_478	WP_185187454.1	100	4.2e-81	243.8	99.2063	Spx/MgsR family RNA polymerase-binding regulatory protein [Synechococcus sp. LTW-R]_x0001_QNG30025.1 Spx/MgsR family RNA polymerase-binding regulatory protein [Synechococcus sp. LTW-R]
SYN_GCA_014217875.1_contig_1_497	WP_185188241.1	100	0	1157.1	99.8302	glycosyltransferase family 39 protein [Synechococcus sp. LTW-R]_x0001_QNG30828.1 glycosyltransferase family 39 protein [Synechococcus sp. LTW-R]
SYN_GCA_014217875.1_contig_1_498	WP_185187471.1	100	3.3e-160	451.8	99.5516	phosphatase PAP2 family protein [Synechococcus sp. LTW-R]_x0001_QNG30042.1 phosphatase PAP2 family protein [Synechococcus sp. LTW-R]
SYN_GCA_014217875.1_contig_1_522	WP_185187489.1	100	3.6e-172	485	99.6139	DUF3887 domain-containing protein [Synechococcus sp. LTW-R]_x0001_QNG30061.1 DUF3887 domain-containing protein [Synechococcus sp. LTW-R]
SYN_GCA_014217875.1_contig_1_525	WP_185187491.1	100	4.9e-88	262.3	99.2754	DUF4332 domain-containing protein [Synechococcus sp. LTW-R]_x0001_QNG30063.1 DUF4332 domain-containing protein [Synechococcus sp. LTW-R]
SYN_GCA_014217875.1_contig_1_545	WP_185187509.1	100	6.4e-127	363.2	99.4152	hypothetical protein [Synechococcus sp. LTW-R]_x0001_QNG30081.1 hypothetical protein H0O22_02700 [Synechococcus sp. LTW-R]
SYN_GCA_014217875.1_contig_1_568	WP_185187524.1	100	4.4e-52	167.2	98.8095	Nif11 family protein [Synechococcus sp. LTW-R]_x0001_QNG30096.1 Nif11 family protein [Synechococcus sp. LTW-R]
SYN_GCA_014217875.1_contig_1_574	WP_185187529.1	100	1.3e-195	546.2	99.6466	glutamate racemase [Synechococcus sp. LTW-R]_x0001_QNG30101.1 glutamate racemase [Synechococcus sp. LTW-R]
SYN_GCA_014217875.1_contig_1_583	WP_185187536.1	100	2.2e-35	123.2	98.3607	hypothetical protein [Synechococcus sp. LTW-R]_x0001_QNG30108.1 hypothetical protein H0O22_02895 [Synechococcus sp. LTW-R]
SYN_GCA_014217875.1_contig_1_626	WP_185187574.1	100	1e-47	155.6	98.7013	hypothetical protein [Synechococcus sp. LTW-R]_x0001_QNG30146.1 hypothetical protein H0O22_03110 [Synechococcus sp. LTW-R]
SYN_GCA_014217875.1_contig_1_676	WP_185188272.1	100	1.5e-69	213	86.6071	hypothetical protein [Synechococcus sp. LTW-R]_x0001_QNG30859.1 hypothetical protein H0O22_03360 [Synechococcus sp. LTW-R]
SYN_GCA_014217875.1_contig_1_708	WP_185187639.1	100	7.4e-224	619.4	99.6711	PhzF family phenazine biosynthesis protein [Synechococcus sp. LTW-R]_x0001_QNG30214.1 PhzF family phenazine biosynthesis protein [Synechococcus sp. LTW-R]
SYN_GCA_014217875.1_contig_1_778	WP_185187699.1	100	4.5e-42	140.6	98.5075	hypothetical protein [Synechococcus sp. LTW-R]_x0001_QNG30276.1 hypothetical protein H0O22_03880 [Synechococcus sp. LTW-R]
SYN_GCA_014217875.1_contig_1_781	WP_185187702.1	100	1.3e-200	558.1	99.6364	PAS domain-containing protein [Synechococcus sp. LTW-R]_x0001_QNG30279.1 PAS domain-containing protein [Synechococcus sp. LTW-R]
SYN_GCA_014217875.1_contig_1_785	WP_185188471.1	100	2.2e-154	436	99.5283	hypothetical protein [Synechococcus sp. LTW-R]_x0001_QNG28507.1 hypothetical protein H0O22_03915 [Synechococcus sp. LTW-R]
SYN_GCA_014217875.1_contig_1_796	WP_185187710.1	100	1.6e-27	102.8	98.1132	hypothetical protein [Synechococcus sp. LTW-R]_x0001_QNG30287.1 hypothetical protein H0O22_03965 [Synechococcus sp. LTW-R]
SYN_GCA_014217875.1_contig_1_799	WP_185187713.1	100	6.1e-67	206.8	99.0991	hypothetical protein [Synechococcus sp. LTW-R]_x0001_QNG30290.1 hypothetical protein H0O22_03980 [Synechococcus sp. LTW-R]
SYN_GCA_014217875.1_contig_1_803	WP_185187715.1	100	3.3e-49	159.8	98.7952	hypothetical protein [Synechococcus sp. LTW-R]_x0001_QNG30292.1 hypothetical protein H0O22_04000 [Synechococcus sp. LTW-R]
SYN_GCA_014217875.1_contig_1_836	WP_185187745.1	100	1.3e-28	105.9	98.2456	hypothetical protein [Synechococcus sp. LTW-R]_x0001_QNG30323.1 hypothetical protein H0O22_04175 [Synechococcus sp. LTW-R]
SYN_GCA_014217875.1_contig_1_837	WP_185187746.1	100	5.3e-41	138.3	98.6111	hypothetical protein [Synechococcus sp. LTW-R]_x0001_QNG30324.1 hypothetical protein H0O22_04180 [Synechococcus sp. LTW-R]
SYN_GCA_014217875.1_contig_1_845	WP_185187754.1	100	5.7e-46	151.4	84.5238	hypothetical protein [Synechococcus sp. LTW-R]_x0001_QNG30332.1 hypothetical protein H0O22_04230 [Synechococcus sp. LTW-R]
SYN_GCA_014217875.1_contig_1_870	WP_185187773.1	100	5.3e-37	127.9	98.5294	hypothetical protein [Synechococcus sp. LTW-R]_x0001_QNG30351.1 hypothetical protein H0O22_04350 [Synechococcus sp. LTW-R]
SYN_GCA_014217875.1_contig_1_891	WP_185188301.1	99.7	1.3e-235	652.1	96.8023	hypothetical protein [Synechococcus sp. LTW-R]_x0001_QNG30888.1 hypothetical protein H0O22_04445 [Synechococcus sp. LTW-R]
SYN_GCA_014217875.1_contig_1_954	WP_185187838.1	100	1.4e-34	120.9	88.1356	hypothetical protein [Synechococcus sp. LTW-R]_x0001_QNG30419.1 hypothetical protein H0O22_04760 [Synechococcus sp. LTW-R]
SYN_GCA_014217875.1_contig_1_985	WP_185187866.1	100	1.7e-291	799.3	99.7555	FAD-dependent monooxygenase [Synechococcus sp. LTW-R]_x0001_QNG30447.1 FAD-dependent monooxygenase [Synechococcus sp. LTW-R]
SYN_GCA_014217875.1_contig_1_1002	WP_185187879.1	99.7	1.7e-216	600.9	99.3464	CHAD domain-containing protein [Synechococcus sp. LTW-R]_x0001_QNG30460.1 CHAD domain-containing protein [Synechococcus sp. LTW-R]
SYN_GCA_014217875.1_contig_1_1014	WP_185187890.1	100	7.9e-118	341.3	99.4536	hypothetical protein [Synechococcus sp. LTW-R]_x0001_QNG30471.1 hypothetical protein H0O22_05055 [Synechococcus sp. LTW-R]
SYN_GCA_014217875.1_contig_1_1021	WP_185187896.1	100	0	927.9	99.7908	MFS transporter [Synechococcus sp. LTW-R]_x0001_QNG30477.1 MFS transporter [Synechococcus sp. LTW-R]
SYN_GCA_014217875.1_contig_1_1023	WP_185187897.1	100	6.7e-282	774.6	99.7525	ABC transporter permease subunit [Synechococcus sp. LTW-R]_x0001_QNG30478.1 amino acid ABC transporter permease [Synechococcus sp. LTW-R]
SYN_GCA_014217875.1_contig_1_1032	WP_185187904.1	100	6.6e-102	298.9	99.3631	universal stress protein [Synechococcus sp. LTW-R]_x0001_QNG30486.1 universal stress protein [Synechococcus sp. LTW-R]
SYN_GCA_014217875.1_contig_1_1036	WP_185187907.1	100	2.2e-31	112.8	98.2456	hypothetical protein [Synechococcus sp. LTW-R]_x0001_QNG30489.1 hypothetical protein H0O22_05165 [Synechococcus sp. LTW-R]
SYN_GCA_014217875.1_contig_1_1065	WP_185187932.1	100	2e-58	183.7	98.9011	hypothetical protein [Synechococcus sp. LTW-R]_x0001_QNG30514.1 hypothetical protein H0O22_05315 [Synechococcus sp. LTW-R]
SYN_GCA_014217875.1_contig_1_1070	WP_185187935.1	100	2.1e-115	334.3	99.422	hypothetical protein [Synechococcus sp. LTW-R]_x0001_QNG30517.1 hypothetical protein H0O22_05340 [Synechococcus sp. LTW-R]
SYN_GCA_014217875.1_contig_1_1079	WP_185187946.1	100	1.8e-31	113.2	98.3051	hypothetical protein [Synechococcus sp. LTW-R]_x0001_QNG30528.1 hypothetical protein H0O22_05395 [Synechococcus sp. LTW-R]
SYN_GCA_014217875.1_contig_1_1082	WP_185187949.1	100	1.9e-118	341.7	99.4083	MliC family protein [Synechococcus sp. LTW-R]_x0001_QNG30531.1 MliC family protein [Synechococcus sp. LTW-R]
SYN_GCA_014217875.1_contig_1_1089	WP_185187956.1	99	4.3e-68	209.5	91.9643	hypothetical protein [Synechococcus sp. LTW-R]_x0001_QNG30538.1 hypothetical protein H0O22_05445 [Synechococcus sp. LTW-R]
SYN_GCA_014217875.1_contig_1_1150	WP_185188008.1	100	9.5e-181	508.8	99.6491	cation diffusion facilitator family transporter [Synechococcus sp. LTW-R]_x0001_QNG30591.1 cation transporter [Synechococcus sp. LTW-R]
SYN_GCA_014217875.1_contig_1_1169	WP_185188027.1	99.8	0	1297.7	98.2116	trypsin-like peptidase domain-containing protein [Synechococcus sp. LTW-R]_x0001_QNG30610.1 trypsin-like peptidase domain-containing protein [Synechococcus sp. LTW-R]
SYN_GCA_014217875.1_contig_1_1178	WP_185188036.1	100	6.4e-102	299.7	99.3976	hypothetical protein [Synechococcus sp. LTW-R]_x0001_QNG30619.1 hypothetical protein H0O22_05915 [Synechococcus sp. LTW-R]
SYN_GCA_014217875.1_contig_1_1211	WP_185188066.1	100	1.2e-255	703	99.7076	arsenosugar biosynthesis radical SAM protein ArsS [Synechococcus sp. LTW-R]_x0001_QNG30649.1 arsenosugar biosynthesis radical SAM protein ArsS [Synechococcus sp. LTW-R]
SYN_GCA_014217875.1_contig_1_1240	WP_185188089.1	100	1.8e-34	120.9	98.3607	hypothetical protein [Synechococcus sp. LTW-R]_x0001_QNG30673.1 hypothetical protein H0O22_06225 [Synechococcus sp. LTW-R]
SYN_GCA_014217875.1_contig_1_1242	WP_185188091.1	100	3.8e-44	147.5	81.25	hypothetical protein [Synechococcus sp. LTW-R]_x0001_QNG30675.1 hypothetical protein H0O22_06235 [Synechococcus sp. LTW-R]
SYN_GCA_014217875.1_contig_1_1322	WP_185188154.1	98	2.5e-23	92.4	84.4828	hypothetical protein [Synechococcus sp. LTW-R]_x0001_QNG30739.1 hypothetical protein H0O22_06645 [Synechococcus sp. LTW-R]
SYN_GCA_014217875.1_contig_1_1324	WP_185188156.1	100	1e-31	113.6	98.2143	hypothetical protein [Synechococcus sp. LTW-R]_x0001_QNG30741.1 hypothetical protein H0O22_06655 [Synechococcus sp. LTW-R]
SYN_GCA_014217875.1_contig_1_1326	WP_185188158.1	100	1.6e-175	492.7	99.6	hypothetical protein [Synechococcus sp. LTW-R]_x0001_QNG30743.1 hypothetical protein H0O22_06665 [Synechococcus sp. LTW-R]
SYN_GCA_014217875.1_contig_1_1383	WP_185186021.1	100	9.8e-51	163.7	98.7952	hypothetical protein [Synechococcus sp. LTW-R]_x0001_QNG28537.1 hypothetical protein H0O22_06975 [Synechococcus sp. LTW-R]
SYN_GCA_014217875.1_contig_1_1399	WP_185188353.1	100	2.4e-146	420.6	82.3729	hypothetical protein [Synechococcus sp. LTW-R]_x0001_QNG30941.1 hypothetical protein H0O22_07050 [Synechococcus sp. LTW-R]
SYN_GCA_014217875.1_contig_1_1400	WP_185186033.1	100	1.3e-271	746.9	92.6952	site-specific integrase [Synechococcus sp. LTW-R]_x0001_QNG28551.1 site-specific integrase [Synechococcus sp. LTW-R]
SYN_GCA_014217875.1_contig_1_1419	WP_185186052.1	100	3.2e-31	112.5	98.2456	hypothetical protein [Synechococcus sp. LTW-R]_x0001_QNG28570.1 hypothetical protein H0O22_07155 [Synechococcus sp. LTW-R]
SYN_GCA_014217875.1_contig_1_1641	WP_185186222.1	99.4	1.1e-115	334.7	95.3757	hypothetical protein [Synechococcus sp. LTW-R]_x0001_QNG28753.1 hypothetical protein H0O22_08295 [Synechococcus sp. LTW-R]
SYN_GCA_014217875.1_contig_1_1729	WP_185186295.1	100	4.7e-237	654.4	99.6914	7,8-didemethyl-8-hydroxy-5-deazariboflavin synthase subunit CofG [Synechococcus sp. LTW-R]_x0001_QNG28834.1 7,8-didemethyl-8-hydroxy-5-deazariboflavin synthase subunit CofG [Synechococcus sp. LTW-R]
SYN_GCA_014217875.1_contig_1_1748	WP_185186312.1	100	1.2e-63	197.6	99	hypothetical protein [Synechococcus sp. LTW-R]_x0001_QNG28851.1 hypothetical protein H0O22_08845 [Synechococcus sp. LTW-R]
SYN_GCA_014217875.1_contig_1_1782	WP_185186341.1	100	2.9e-55	181.8	99.4048	pentapeptide repeat-containing protein [Synechococcus sp. LTW-R]_x0001_QNG28883.1 pentapeptide repeat-containing protein [Synechococcus sp. LTW-R]
SYN_GCA_014217875.1_contig_1_1808	WP_185186366.1	99.7	1.4e-280	771.2	93.2692	aminotransferase class I/II-fold pyridoxal phosphate-dependent enzyme [Synechococcus sp. LTW-R]_x0001_QNG28910.1 aminotransferase class I/II-fold pyridoxal phosphate-dependent enzyme [Synechococcus sp. LTW-R]
SYN_GCA_014217875.1_contig_1_1835	WP_185186391.1	100	5.2e-113	327	99.3671	hypothetical protein [Synechococcus sp. LTW-R]_x0001_QNG28935.1 hypothetical protein H0O22_09295 [Synechococcus sp. LTW-R]
SYN_GCA_014217875.1_contig_1_1871	WP_185186424.1	100	4.1e-293	803.1	99.7537	glycosyltransferase [Synechococcus sp. LTW-R]_x0001_QNG28969.1 glycosyltransferase family 4 protein [Synechococcus sp. LTW-R]
SYN_GCA_014217875.1_contig_1_1875	WP_185186428.1	100	6.8e-250	687.6	99.6988	glycosyltransferase family 1 protein [Synechococcus sp. LTW-R]_x0001_QNG28973.1 glycosyltransferase family 1 protein [Synechococcus sp. LTW-R]
SYN_GCA_014217875.1_contig_1_1878	WP_185186431.1	100	0	951.4	99.7992	hypothetical protein [Synechococcus sp. LTW-R]_x0001_QNG28976.1 hypothetical protein H0O22_09515 [Synechococcus sp. LTW-R]
SYN_GCA_014217875.1_contig_1_1883	WP_185186436.1	100	1.4e-304	833.6	99.7636	hypothetical protein [Synechococcus sp. LTW-R]_x0001_QNG28981.1 hypothetical protein H0O22_09540 [Synechococcus sp. LTW-R]
SYN_GCA_014217875.1_contig_1_1884	WP_185186437.1	99.7	7.2e-267	733.4	93.3862	DUF563 domain-containing protein [Synechococcus sp. LTW-R]_x0001_QNG28982.1 DUF563 domain-containing protein [Synechococcus sp. LTW-R]
SYN_GCA_014217875.1_contig_1_1885	WP_185186438.1	100	6.9e-231	637.5	99.6753	hypothetical protein [Synechococcus sp. LTW-R]_x0001_QNG28983.1 hypothetical protein H0O22_09550 [Synechococcus sp. LTW-R]
SYN_GCA_014217875.1_contig_1_1893	WP_185186446.1	100	0	1159.8	99.8214	hypothetical protein [Synechococcus sp. LTW-R]_x0001_QNG28991.1 hypothetical protein H0O22_09590 [Synechococcus sp. LTW-R]
SYN_GCA_014217875.1_contig_1_1897	WP_185186450.1	100	2.8e-265	728.4	99.7183	glycosyltransferase [Synechococcus sp. LTW-R]_x0001_QNG28995.1 glycosyltransferase family 4 protein [Synechococcus sp. LTW-R]
SYN_GCA_014217875.1_contig_1_1900	WP_185186453.1	100	3.9e-295	806.6	99.7416	SGNH/GDSL hydrolase family protein [Synechococcus sp. LTW-R]_x0001_QNG28998.1 SGNH/GDSL hydrolase family protein [Synechococcus sp. LTW-R]
SYN_GCA_014217875.1_contig_1_1914	WP_185186467.1	100	0	844.3	99.7636	sugar transferase [Synechococcus sp. LTW-R]_x0001_QNG29012.1 sugar transferase [Synechococcus sp. LTW-R]
SYN_GCA_014217875.1_contig_1_1943	WP_185186492.1	100	4.7e-167	469.9	99.5726	acylneuraminate cytidylyltransferase family protein [Synechococcus sp. LTW-R]_x0001_QNG29038.1 acylneuraminate cytidylyltransferase family protein [Synechococcus sp. LTW-R]
SYN_GCA_014217875.1_contig_1_1966	WP_185186508.1	100	4.3e-159	449.9	99.5745	type II toxin-antitoxin system Phd/YefM family antitoxin [Synechococcus sp. LTW-R]_x0001_QNG29054.1 type II toxin-antitoxin system Phd/YefM family antitoxin [Synechococcus sp. LTW-R]
SYN_GCA_014217875.1_contig_1_2072	WP_185186595.1	100	3.3e-100	294.7	95.0311	penicillin amidase [Synechococcus sp. LTW-R]_x0001_QNG29147.1 penicillin amidase [Synechococcus sp. LTW-R]
SYN_GCA_014217875.1_contig_1_2106	WP_185186626.1	100	8.8e-244	673.3	99.711	LCP family protein [Synechococcus sp. LTW-R]_x0001_QNG29178.1 LCP family protein [Synechococcus sp. LTW-R]
SYN_GCA_014217875.1_contig_1_2116	WP_185186637.1	100	1.1e-26	100.5	98	hypothetical protein [Synechococcus sp. LTW-R]_x0001_QNG29189.1 hypothetical protein H0O22_10690 [Synechococcus sp. LTW-R]
SYN_GCA_014217875.1_contig_1_2121	WP_185186641.1	100	5.5e-57	179.9	98.8636	hypothetical protein [Synechococcus sp. LTW-R]_x0001_QNG29194.1 hypothetical protein H0O22_10715 [Synechococcus sp. LTW-R]
SYN_GCA_014217875.1_contig_1_2193	WP_185186705.1	100	2e-213	592.4	99.6633	pyrroloquinoline quinone biosynthesis protein [Synechococcus sp. LTW-R]_x0001_QNG29259.1 pyrroloquinoline quinone biosynthesis protein [Synechococcus sp. LTW-R]
SYN_GCA_014217875.1_contig_1_2365	WP_185186857.1	100	0	1153.3	99.8205	multicopper oxidase domain-containing protein [Synechococcus sp. LTW-R]_x0001_QNG29412.1 multicopper oxidase family protein [Synechococcus sp. LTW-R]
SYN_GCA_014217875.1_contig_1_2366	WP_185186858.1	100	1.6e-284	781.9	99.7573	hypothetical protein [Synechococcus sp. LTW-R]_x0001_QNG29413.1 hypothetical protein H0O22_11955 [Synechococcus sp. LTW-R]
SYN_GCA_014217875.1_contig_1_2437	WP_185186918.1	100	4.5e-192	538.9	99.6689	DUF3086 domain-containing protein [Synechococcus sp. LTW-R]_x0001_QNG29474.1 DUF3086 domain-containing protein [Synechococcus sp. LTW-R]
SYN_GCA_014217875.1_contig_1_2444	WP_185186922.1	100	4.1e-241	664.8	98.1707	tRNA glutamyl-Q(34) synthetase GluQRS [Synechococcus sp. LTW-R]_x0001_QNG29478.1 tRNA glutamyl-Q(34) synthetase GluQRS [Synechococcus sp. LTW-R]
SYN_GCA_014217875.1_contig_1_2459	WP_185188437.1	100	0	1079.7	93.6752	acetolactate synthase AlsS [Synechococcus sp. LTW-R]_x0001_QNG31026.1 acetolactate synthase AlsS [Synechococcus sp. LTW-R]
SYN_GCA_014217875.1_contig_1_2472	WP_185188440.1	100	1.2e-253	700.3	96.8	trypsin-like peptidase domain-containing protein [Synechococcus sp. LTW-R]_x0001_QNG31029.1 trypsin-like peptidase domain-containing protein [Synechococcus sp. LTW-R]
SYN_GCA_014217875.1_contig_1_2495	WP_185186966.1	100	1.8e-190	531.2	99.6139	SAM-dependent methyltransferase [Synechococcus sp. LTW-R]_x0001_QNG29523.1 SAM-dependent methyltransferase [Synechococcus sp. LTW-R]
SYN_GCA_014217875.1_contig_1_2523	WP_185186988.1	100	1.7e-42	141.7	98.5294	hypothetical protein [Synechococcus sp. LTW-R]_x0001_QNG29549.1 hypothetical protein H0O22_12775 [Synechococcus sp. LTW-R]
SYN_GCA_014217875.1_contig_1_2537	WP_185187000.1	100	1.2e-203	569.7	94.5289	hypothetical protein [Synechococcus sp. LTW-R]_x0001_QNG29562.1 hypothetical protein H0O22_12845 [Synechococcus sp. LTW-R]
SYN_GCA_014217875.1_contig_1_2538	WP_185187001.1	100	9.2e-235	652.9	99.7326	protein phosphatase 2C domain-containing protein [Synechococcus sp. LTW-R]_x0001_QNG29563.1 protein phosphatase 2C domain-containing protein [Synechococcus sp. LTW-R]
SYN_GCA_014217875.1_contig_1_2541	WP_185187004.1	100	6.9e-163	459.1	99.5671	FHA domain-containing protein [Synechococcus sp. LTW-R]_x0001_QNG29566.1 FHA domain-containing protein [Synechococcus sp. LTW-R]
SYN_GCA_014217875.1_contig_1_2543	WP_185188445.1	99.9	0	1460.3	97.3992	transglycosylase domain-containing protein [Synechococcus sp. LTW-R]_x0001_QNG31034.1 transglycosylase domain-containing protein [Synechococcus sp. LTW-R]
SYN_GCA_014217875.1_contig_1_2544	WP_185187006.1	100	1.6e-257	709.9	99.7283	rhomboid family intramembrane serine protease [Synechococcus sp. LTW-R]_x0001_QNG29568.1 rhomboid family intramembrane serine protease [Synechococcus sp. LTW-R]
SYN_GCA_014217875.1_contig_1_2552	WP_185187014.1	99.8	0	1185.6	97.8618	hypothetical protein [Synechococcus sp. LTW-R]_x0001_QNG29576.1 hypothetical protein H0O22_12920 [Synechococcus sp. LTW-R]
SYN_GCA_014217875.1_contig_1_2563	WP_185187022.1	100	2.2e-201	563.1	89.2966	NAD-binding protein [Synechococcus sp. LTW-R]_x0001_QNG29585.1 NAD(P)-dependent oxidoreductase [Synechococcus sp. LTW-R]
SYN_GCA_014217875.1_contig_1_2565	WP_185187023.1	100	7.1e-172	483.8	99.6063	hypothetical protein [Synechococcus sp. LTW-R]_x0001_QNG29587.1 hypothetical protein H0O22_12985 [Synechococcus sp. LTW-R]
SYN_GCA_014217875.1_contig_1_2594	WP_185187050.1	100	1.5e-30	110.9	98.3051	hypothetical protein [Synechococcus sp. LTW-R]_x0001_QNG29613.1 hypothetical protein H0O22_13145 [Synechococcus sp. LTW-R]
SYN_GCA_014217875.1_contig_1_2601	WP_185187057.1	100	2.3e-32	115.5	98.3333	hypothetical protein [Synechococcus sp. LTW-R]_x0001_QNG29620.1 hypothetical protein H0O22_13180 [Synechococcus sp. LTW-R]
SYN_GCA_014279535.1_contig_1_456	QNI60784.1	100	1.9e-98	296.6	99.5763	putative membrane protein [Synechococcus sp. TAK9802]
SYN_GCA_014279535.1_contig_1_466	WP_186497098.1	100	5e-68	208.8	99.0099	hypothetical protein [Synechococcus sp. TAK9802]_x0001_QNI60794.1 hypothetical protein SynTAK9802_00484 [Synechococcus sp. TAK9802]
SYN_GCA_014279535.1_contig_1_654	WP_186497259.1	100	3e-185	520.4	99.6516	hypothetical protein [Synechococcus sp. TAK9802]_x0001_QNI60983.1 putative conserved membrane protein [Synechococcus sp. TAK9802]
SYN_GCA_014279535.1_contig_1_679	WP_186497278.1	99.9	0	1346.3	99.8532	recombinase family protein [Synechococcus sp. TAK9802]_x0001_QNI61010.1 hypothetical protein SynTAK9802_00714 [Synechococcus sp. TAK9802]
SYN_GCA_014279535.1_contig_1_856	WP_136975384.1	98.4	1.9e-36	126.3	91.1765	MULTISPECIES: hypothetical protein [unclassified Synechococcus]_x0001_QNI64928.1 hypothetical protein SynA1544_01997 [Synechococcus sp. A15-44]_x0001_QNI97035.1 hypothetical protein SynRS9902_01140 [Synechococcus sp. RS9902]
SYN_GCA_014279535.1_contig_1_936	QNI61283.1	100	1e-196	548.5	99.639	hypothetical protein SynTAK9802_00986 [Synechococcus sp. TAK9802]
SYN_GCA_014279535.1_contig_1_1067	QNI61435.1	100	2.2e-62	194.1	98.9583	hypothetical protein SynTAK9802_01137 [Synechococcus sp. TAK9802]
SYN_GCA_014279535.1_contig_1_1391	WP_186495529.1	100	0	1345.9	99.8521	recombinase family protein [Synechococcus sp. TAK9802]_x0001_QNI61782.1 hypothetical protein SynTAK9802_01488 [Synechococcus sp. TAK9802]
SYN_GCA_014279535.1_contig_1_1394	WP_186495531.1	100	1.3e-129	371.3	99.4624	hypothetical protein [Synechococcus sp. TAK9802]
SYN_GCA_014279535.1_contig_1_1705	WP_186495733.1	100	2e-35	124.8	98.4127	hypothetical protein [Synechococcus sp. TAK9802]
SYN_GCA_014279535.1_contig_1_1730	WP_186495752.1	100	0	984.9	99.793	hypothetical protein [Synechococcus sp. TAK9802]_x0001_QNI62132.1 hypothetical protein SynTAK9802_01848 [Synechococcus sp. TAK9802]
SYN_GCA_014279535.1_contig_1_1731	WP_186495753.1	100	0	2220.3	99.9402	hypothetical protein [Synechococcus sp. TAK9802]
SYN_GCA_014279535.1_contig_1_2090	EAR19881.1	92.8	9.1e-150	424.1	100	hypothetical protein WH7805_13213 [Synechococcus sp. WH 7805]
SYN_GCA_014279535.1_contig_1_2098	WP_186496020.1	100	1.5e-37	128.6	98.3333	hypothetical protein [Synechococcus sp. TAK9802]_x0001_QNI62517.1 hypothetical protein SynTAK9802_02238 [Synechococcus sp. TAK9802]
SYN_GCA_014279535.1_contig_1_2351	WP_186496378.1	100	6.5e-112	325.1	99.4048	recombinase family protein [Synechococcus sp. TAK9802]_x0001_QNI62786.1 site-specific recombinase [Synechococcus sp. TAK9802]
SYN_GCA_014279535.1_contig_1_2411	WP_186496452.1	100	0	1565.8	99.8695	DUF3854 domain-containing protein [Synechococcus sp. TAK9802]
SYN_GCA_014279535.1_contig_1_2416	QNI62851.1	100	0	1028.1	99.8043	putative conserved membrane protein [Synechococcus sp. TAK9802]
SYN_GCA_014279535.1_contig_1_2419	QNI62855.1	100	8e-104	303.9	99.3711	hypothetical protein SynTAK9802_02584 [Synechococcus sp. TAK9802]
SYN_GCA_014279535.1_contig_1_2420	QNI62856.1	100	3.3e-89	265.4	93.007	hypothetical protein SynTAK9802_02585 [Synechococcus sp. TAK9802]
[truncated: 1,117 more rows]

## Sheet: S_4 PRO_OrthoVenn2_Unique_Genes
Gene id	Best hit	identity	e-value	Score	query coverage	Annotation
[truncated: 700 more rows]

## Sheet: S_5 OrthoFinder_Analysis
Orthogroup	SYN	PRO	Total		Orthogroup	SYN	PRO	Total		Orthogroup	SYN	PRO	Total		Orthogroup	SYN	PRO	Total
[truncated: 22,723 more rows]

[truncated: 3 more sheets: S_6 OrthoFinder_Rep, S_7 SYN_OrthoFinder_UniqueGenes, S_8 PRO_OrthoFinder_UniqueGenes]
