# Supplementary material for: Metagenomic exploration of Andaman region of the Indian Ocean
Source: Sci Rep. 2024 Feb 1;14:2717. doi: 10.1038/s41598-024-53190-1 (PMC10834444; doi:10.1038/s41598-024-53190-1)
Supplement: Supplementary file 11 — Supplementary Information 11. [file 41598_2024_53190_MOESM11_ESM.xlsx]

## Sheet: README
S_1	4,307 out of 7,347 orthologous gene clusters (identified using orthovenn2) and their annotations using NR database
S_2	5,968 out of 9295 orthologous gene clusters (identified using orthofinder) and their annotations using NR database

## Sheet: S_1
4,307 out of 7,347 orthologous gene clusters orthovenn2 annotations
Gene id	Best hit	identity	e-value	Score	query coverage	Annotation
SYN_GCA_000063525.1_contig_1_28	WP_011934446.1	100	4.8e-246	678.7	99.7076	MULTISPECIES: type I glyceraldehyde-3-phosphate dehydrogenase [unclassified Synechococcus]_x0001_QNJ07519.1 glyceraldehyde-3-phosphate dehydrogenase [Synechococcus sp. Minos11]_x0001_CAK26931.1 Glyceraldehyde-3-phosphate dehydrogenase [Synechococcus sp. RCC307]_x0001_HCA60798.1 type I glyceraldehyde-3-phosphate dehydrogenase [Synechococcales bacterium UBA8647]
SYN_GCA_000063525.1_contig_1_49	WP_011934467.1	100	0	1075.1	99.812	glutamine-hydrolyzing GMP synthase [Synechococcus sp. RCC307]_x0001_CAK26952.1 GMP synthase (glutamine-hydrolyzing) [Synechococcus sp. RCC307]
SYN_GCA_000063525.1_contig_1_64	CAK26967.1	100	1.7e-160	453.8	99.5816	Conserved hypothetical protein with NC domain [Synechococcus sp. RCC307]
SYN_GCA_000063525.1_contig_1_92	WP_011934510.1	100	0	1315.1	99.848	DNA topoisomerase (ATP-hydrolyzing) subunit B [Synechococcus sp. RCC307]_x0001_CAK26995.1 DNA gyrase subunit B [Synechococcus sp. RCC307]
SYN_GCA_000063525.1_contig_1_103	WP_011934520.1	100	5.1e-185	516.9	99.6047	sulfotransferase family 2 domain-containing protein [Synechococcus sp. RCC307]_x0001_CAK27005.1 Conserved hypothetical protein [Synechococcus sp. RCC307]
SYN_GCA_000063525.1_contig_1_116	WP_011934533.1	100	1.6e-56	178.7	98.8636	MULTISPECIES: hypothetical protein [Synechococcus]_x0001_QNJ07606.1 hypothetical protein SynMINOS11_00118 [Synechococcus sp. Minos11]_x0001_CAK27018.1 Conserved hypothetical protein [Synechococcus sp. RCC307]
SYN_GCA_000063525.1_contig_1_159	WP_011934575.1	100	0	1186	99.8395	ATP-binding cassette domain-containing protein [Synechococcus sp. RCC307]_x0001_CAK27060.1 ABC-type multidrug transport system, ATPase and permease components [Synechococcus sp. RCC307]
SYN_GCA_000063525.1_contig_1_209	WP_011934623.1	100	2e-198	552.7	99.6377	glycosyltransferase family 2 protein [Synechococcus sp. RCC307]_x0001_CAK27108.1 Glycosyltransferase [Synechococcus sp. RCC307]
SYN_GCA_000063525.1_contig_1_230	WP_011934645.1	100	1.3e-204	570.9	98.6971	methylenetetrahydrofolate reductase [Synechococcus sp. RCC307]_x0001_CAK27130.1 5-10-methylenetetrahydrofolate reductase [Synechococcus sp. RCC307]
SYN_GCA_000063525.1_contig_1_266	WP_011934680.1	100	3.8e-263	725.7	99.7368	glycosyltransferase family 2 protein [Synechococcus sp. RCC307]_x0001_CAK27165.1 Possible glycosyltransferase [Synechococcus sp. RCC307]
SYN_GCA_000063525.1_contig_1_305	WP_011934719.1	99.6	1.4e-182	512.7	99.6364	BtpA/SgcQ family protein [Synechococcus sp. RCC307]_x0001_CAK27204.1 Photosystem I biogenesis protein BtpA [Synechococcus sp. RCC307]
SYN_GCA_000063525.1_contig_1_326	WP_011934741.1	100	4.9e-98	287.7	99.2857	hypothetical protein [Synechococcus sp. RCC307]_x0001_CAK27226.1 Hypothetical protein SynRCC307_0323 [Synechococcus sp. RCC307]
SYN_GCA_000063525.1_contig_1_334	WP_083831691.1	100	2.4e-71	217.2	99.0196	DUF1651 domain-containing protein [Synechococcus sp. RCC307]
SYN_GCA_000063525.1_contig_1_349	CAK27251.1	99.9	0	1340.9	99.8536	ABC-type uncharacterized transport system permease and ATPase component [Synechococcus sp. RCC307]
SYN_GCA_000063525.1_contig_1_365	QNJ07873.1	98.7	1.5e-49	160.2	98.7013	hypothetical protein SynMINOS11_00388 [Synechococcus sp. Minos11]
SYN_GCA_000063525.1_contig_1_396	WP_011934811.1	100	4.5e-164	461.1	99.5392	4'-phosphopantetheinyl transferase [Synechococcus sp. RCC307]_x0001_CAK27296.1 4'-phosphopantetheinyl transferase related protein [Synechococcus sp. RCC307]
SYN_GCA_000063525.1_contig_1_435	WP_011934849.1	100	3.9e-187	524.6	99.6441	sigma-70 family RNA polymerase sigma factor [Synechococcus sp. RCC307]_x0001_RCL61538.1 RNA polymerase subunit sigma [Synechococcus sp. MED-G67]_x0001_CAK27334.1 Alternative RNA polymerase sigma factor, sigma-70 family [Synechococcus sp. RCC307]
SYN_GCA_000063525.1_contig_1_487	WP_011934903.1	100	6.4e-174	487.3	99.5726	kinase [Synechococcus sp. RCC307]_x0001_CAK27388.1 Predicted kinase [Synechococcus sp. RCC307]
SYN_GCA_000063525.1_contig_1_491	QNJ08001.1	98.5	8.7e-189	527.7	99.6269	peptidyl-prolyl cis-trans isomerase/ PpiC-type [Synechococcus sp. Minos11]
SYN_GCA_000063525.1_contig_1_495	CAK27397.1	100	1.9e-57	181.4	98.9247	Hypothetical protein SynRCC307_0494 [Synechococcus sp. RCC307]
SYN_GCA_000063525.1_contig_1_499	WP_011934916.1	100	8.7e-69	210.7	99.0099	hypothetical protein [Synechococcus sp. RCC307]_x0001_CAK27401.1 Hypothetical protein SynRCC307_0498 [Synechococcus sp. RCC307]
SYN_GCA_000063525.1_contig_1_500	WP_011934917.1	100	6.8e-39	132.5	98.4848	hypothetical protein [Synechococcus sp. RCC307]_x0001_OUW40128.1 hypothetical protein CBD45_05205 [Synechococcus sp. TMED185]_x0001_QNJ08010.1 hypothetical protein SynMINOS11_00533 [Synechococcus sp. Minos11]_x0001_RCL61242.1 hypothetical protein DBW81_07910 [Synechococcus sp. MED-G67]_x0001_HCA60929.1 hypothetical protein [Synechococcales bacterium UBA8647]_x0001_HCV57729.1 hypothetical protein …
SYN_GCA_000063525.1_contig_1_504	WP_011934921.1	100	1.4e-39	134.4	98.5507	hypothetical protein [Synechococcus sp. RCC307]_x0001_CAK27406.1 Hypothetical protein SynRCC307_0503 [Synechococcus sp. RCC307]
SYN_GCA_000063525.1_contig_1_511	WP_011934929.1	100	3.1e-52	167.5	98.8095	hypothetical protein [Synechococcus sp. RCC307]_x0001_QNJ08024.1 hypothetical protein SynMINOS11_00547 [Synechococcus sp. Minos11]_x0001_CAK27414.1 Hypothetical protein SynRCC307_0511 [Synechococcus sp. RCC307]_x0001_HCV57723.1 hypothetical protein [Synechococcales bacterium UBA12195]
SYN_GCA_000063525.1_contig_1_513	WP_011934931.1	100	3.1e-57	180.6	98.8889	hypothetical protein [Synechococcus sp. RCC307]_x0001_CAK27416.1 Hypothetical protein SynRCC307_0513 [Synechococcus sp. RCC307]
SYN_GCA_000063525.1_contig_1_519	CAK27422.1	100	1.9e-29	107.8	98.1818	Hypothetical protein SynRCC307_0519 [Synechococcus sp. RCC307]
SYN_GCA_000063525.1_contig_1_522	WP_011934941.1	100	2.9e-205	571.6	99.661	isocitrate lyase/PEP mutase family protein [Synechococcus sp. RCC307]_x0001_RCL61260.1 carboxyvinyl-carboxyphosphonate phosphorylmutase [Synechococcus sp. MED-G67]_x0001_CAK27426.1 Putative carboxyvinyl-carboxyphosphonate phosphorylmutase [Synechococcus sp. RCC307]
SYN_GCA_000063525.1_contig_1_553	WP_011934970.1	100	0	1174.5	99.8347	elongation factor 4 [Synechococcus sp. RCC307]_x0001_A5GRE6.1 RecName: Full=Elongation factor 4; Short=EF-4; AltName: Full=Ribosomal back-translocase LepA [Synechococcus sp. RCC307]_x0001_CAK27455.1 GTP-binding protein LepA [Synechococcus sp. RCC307]
SYN_GCA_000063525.1_contig_1_577	CAK27482.1	100	2.5e-189	530	99.6416	Imidazole glycerol phosphate synthase subunit HisF [Synechococcus sp. RCC307]
SYN_GCA_000063525.1_contig_1_580	WP_011935000.1	100	0	1004.2	99.7996	carbohydrate porin [Synechococcus sp. RCC307]_x0001_CAK27485.1 Carbohydrate-selective porin OprB related protein [Synechococcus sp. RCC307]
SYN_GCA_000063525.1_contig_1_593	WP_011935012.1	100	4.3e-237	655.2	99.6988	MULTISPECIES: ketol-acid reductoisomerase [unclassified Synechococcus]_x0001_A5GRI8.1 RecName: Full=Ketol-acid reductoisomerase (NADP(+)); Short=KARI; AltName: Full=Acetohydroxy-acid isomeroreductase; Short=AHIR; AltName: Full=Alpha-keto-beta-hydroxylacyl reductoisomerase; AltName: Full=Ketol-acid reductoisomerase type 1; AltName: Full=Ketol-acid reductoisomerase type I [Synechococcus sp. RCC307]…
SYN_GCA_000063525.1_contig_1_621	CAK27523.1	100	3.8e-55	176	98.9796	Hypothetical protein SynRCC307_0620 [Synechococcus sp. RCC307]
SYN_GCA_000063525.1_contig_1_652	WP_011935068.1	100	0	1156	99.8363	SLC13 family permease [Synechococcus sp. RCC307]_x0001_CAK27553.1 Di/tricarboxylate transporter [Synechococcus sp. RCC307]
SYN_GCA_000063525.1_contig_1_672	WP_011935088.1	100	3.5e-131	377.1	99.5192	heme-copper oxidase subunit III [Synechococcus sp. RCC307]_x0001_CAK27573.1 Cytochrome c oxidase subunit III [Synechococcus sp. RCC307]
SYN_GCA_000063525.1_contig_1_680	WP_083831702.1	100	4e-176	494.2	99.6	N-acetylmannosamine-6-phosphate 2-epimerase [Synechococcus sp. RCC307]
SYN_GCA_000063525.1_contig_1_718	WP_083831704.1	100	1.2e-40	136.7	98.4375	MULTISPECIES: hypothetical protein [unclassified Synechococcus]_x0001_NBQ37180.1 hypothetical protein [Synechococcus sp.]_x0001_OUW39092.1 hypothetical protein CBD45_07660 [Synechococcus sp. TMED185]_x0001_RCL61852.1 hypothetical protein DBW81_06495 [Synechococcus sp. MED-G67]_x0001_HCA62275.1 hypothetical protein [Synechococcales bacterium UBA8647]_x0001_HCV56368.1 hypothetical protein [Synechoc…
SYN_GCA_000063525.1_contig_1_734	WP_011935151.1	100	2.3e-98	289.3	99.3289	cytochrome c [Synechococcus sp. RCC307]_x0001_CAK27636.1 Cytochrome c-553-like [Synechococcus sp. RCC307]
SYN_GCA_000063525.1_contig_1_738	CAK27640.1	100	6.6e-259	712.2	99.7175	Predicted Rossmann fold nucleotide-binding protein [Synechococcus sp. RCC307]
SYN_GCA_000063525.1_contig_1_742	WP_011935158.1	100	3.8e-276	758.4	99.7403	hypothetical protein [Synechococcus sp. RCC307]_x0001_CAK27644.1 Conserved hypothetical protein [Synechococcus sp. RCC307]
SYN_GCA_000063525.1_contig_1_774	WP_083831706.1	100	4e-298	817	99.7619	LCP family protein [Synechococcus sp. RCC307]
SYN_GCA_000063525.1_contig_1_796	CAK27698.1	100	0	892.9	99.7768	O-Acetyl homoserine sulfhydrylase [Synechococcus sp. RCC307]
SYN_GCA_000063525.1_contig_1_804	WP_011935220.1	100	8.2e-270	741.5	99.7326	FAD-binding oxidoreductase [Synechococcus sp. RCC307]_x0001_CAK27706.1 FAD dependent oxidoreductase [Synechococcus sp. RCC307]
SYN_GCA_000063525.1_contig_1_806	WP_011935222.1	100	0	873.2	99.7768	NHLP bacteriocin system secretion protein [Synechococcus sp. RCC307]_x0001_OUW38938.1 NHLP bacteriocin system secretion protein [Synechococcus sp. TMED185]_x0001_RCL62582.1 NHLP bacteriocin system secretion protein [Synechococcus sp. MED-G67]_x0001_HCA61179.1 NHLP bacteriocin system secretion protein [Synechococcales bacterium UBA8647]_x0001_HCV57002.1 NHLP bacteriocin system secretion protein [S…
SYN_GCA_000063525.1_contig_1_819	WP_011935235.1	100	6.2e-63	196.8	88.1356	MULTISPECIES: BMC domain-containing protein [unclassified Synechococcus]_x0001_NBQ36406.1 BMC domain-containing protein [Synechococcus sp.]_x0001_OUW38946.1 carbon dioxide-concentrating protein CcmK [Synechococcus sp. TMED185]_x0001_RCL62625.1 BMC domain-containing protein [Synechococcus sp. MED-G67]_x0001_HCV56991.1 BMC domain-containing protein [Synechococcales bacterium UBA12195]_x0001_OUW4033…
SYN_GCA_000063525.1_contig_1_832	WP_083831707.1	100	0	961.1	99.7967	chromosomal replication initiator protein DnaA [Synechococcus sp. RCC307]
SYN_GCA_000063525.1_contig_1_860	WP_011935276.1	100	3.4e-162	458	99.5798	UMP kinase [Synechococcus sp. RCC307]_x0001_A5GSA3.1 RecName: Full=Uridylate kinase; Short=UK; AltName: Full=Uridine monophosphate kinase; Short=UMP kinase; Short=UMPK [Synechococcus sp. RCC307]_x0001_CAK27762.1 Uridylate kinase [Synechococcus sp. RCC307]
SYN_GCA_000063525.1_contig_1_887	WP_011935303.1	100	6.2e-208	578.6	99.6633	acetylglutamate kinase [Synechococcus sp. RCC307]_x0001_A5GSD0.1 RecName: Full=Acetylglutamate kinase; AltName: Full=N-acetyl-L-glutamate 5-phosphotransferase; AltName: Full=NAG kinase; Short=NAGK [Synechococcus sp. RCC307]_x0001_CAK27789.1 Acetylglutamate kinase [Synechococcus sp. RCC307]
SYN_GCA_000063525.1_contig_1_897	WP_011935314.1	100	0	1026.5	99.8039	carboxypeptidase M32 [Synechococcus sp. RCC307]_x0001_CAK27800.1 Zn-dependent carboxypeptidase [Synechococcus sp. RCC307]
SYN_GCA_000063525.1_contig_1_906	WP_011935323.1	100	0	1612.4	96.6405	ATP-dependent chaperone ClpB [Synechococcus sp. RCC307]_x0001_CAK27809.1 Chaperone ClpB [Synechococcus sp. RCC307]
SYN_GCA_000063525.1_contig_1_907	WP_011935324.1	100	1.1e-53	171	98.7654	hypothetical protein [Synechococcus sp. RCC307]_x0001_CAK27810.1 Conserved hypothetical protein [Synechococcus sp. RCC307]
SYN_GCA_000063525.1_contig_1_913	WP_011935332.1	100	0	2895.1	99.9478	S8 family serine peptidase [Synechococcus sp. RCC307]_x0001_CAK27818.1 Uncharacterized protein wiht hemolysin-type calcium-binding regions [Synechococcus sp. RCC307]
SYN_GCA_000063525.1_contig_1_918	WP_011935338.1	100	0	1097.4	99.8073	CocE/NonD family hydrolase [Synechococcus sp. RCC307]_x0001_CAK27824.1 Predicted acyl esterase [Synechococcus sp. RCC307]
SYN_GCA_000063525.1_contig_1_952	CAK27858.1	100	9.3e-34	119	98.3051	Conserved hypothetical protein [Synechococcus sp. RCC307]
SYN_GCA_000063525.1_contig_1_988	WP_011935408.1	100	4.2e-270	741.9	99.7297	Gfo/Idh/MocA family oxidoreductase [Synechococcus sp. RCC307]_x0001_CAK27894.1 Predicted dehydrogenase [Synechococcus sp. RCC307]
SYN_GCA_000063525.1_contig_1_993	WP_011935413.1	100	5.8e-224	619.4	99.6678	MULTISPECIES: phosphoribulokinase [unclassified Synechococcus]_x0001_NBQ37657.1 phosphoribulokinase [Synechococcus sp.]_x0001_QNJ08534.1 phosphoribulokinase [Synechococcus sp. Minos11]_x0001_CAK27899.1 Phosphoribulokinase [Synechococcus sp. RCC307]
SYN_GCA_000063525.1_contig_1_1013	CAK27919.1	100	4.6e-158	447.2	99.5726	Uncharacterized conserved membrane protein [Synechococcus sp. RCC307]
SYN_GCA_000063525.1_contig_1_1020	WP_011935440.1	100	3.7e-280	768.8	99.7423	magnesium/cobalt transporter CorA [Synechococcus sp. RCC307]_x0001_CAK27926.1 Putative cation (Mg/Co) transporter, MIT family [Synechococcus sp. RCC307]
SYN_GCA_000063525.1_contig_1_1035	WP_043736791.1	100	3e-41	138.3	98.4375	hypothetical protein [Synechococcus sp. RCC307]
SYN_GCA_000063525.1_contig_1_1036	WP_186550315.1	98.7	2e-50	162.5	98.7179	hypothetical protein [Synechococcus sp. Minos11]
SYN_GCA_000063525.1_contig_1_1086	WP_011935505.1	100	1.9e-74	225.3	99.0476	MULTISPECIES: DUF3303 domain-containing protein [unclassified Synechococcus]_x0001_NBQ36218.1 DUF3303 domain-containing protein [Synechococcus sp.]_x0001_QNJ08645.1 conserved hypothetical protein (DUF3303) [Synechococcus sp. Minos11]_x0001_CAK27991.1 Conserved hypothetical protein [Synechococcus sp. RCC307]_x0001_HCA60346.1 DUF3303 domain-containing protein [Synechococcales bacterium UBA8647]
SYN_GCA_000063525.1_contig_1_1089	WP_011935508.1	100	8.7e-58	181.8	98.8506	MULTISPECIES: hypothetical protein [unclassified Synechococcus]_x0001_NBQ36221.1 hypothetical protein [Synechococcus sp.]_x0001_QNJ08649.1 hypothetical protein SynMINOS11_01186 [Synechococcus sp. Minos11]_x0001_CAK27994.1 Hypothetical protein SynRCC307_1091 [Synechococcus sp. RCC307]_x0001_HCV57078.1 hypothetical protein [Synechococcales bacterium UBA12195]
SYN_GCA_000063525.1_contig_1_1093	WP_011935514.1	100	4.2e-31	112.1	98.2143	hypothetical protein [Synechococcus sp. Minos11]_x0001_QNJ08657.1 hypothetical protein SynMINOS11_01194 [Synechococcus sp. Minos11]_x0001_CAK28000.1 Hypothetical protein SynRCC307_1097 [Synechococcus sp. RCC307]
SYN_GCA_000063525.1_contig_1_1094	QNJ08658.1	100	3.2e-98	289.7	99.3671	hypothetical protein SynMINOS11_01195 [Synechococcus sp. Minos11]
SYN_GCA_000063525.1_contig_1_1099	WP_043737994.1	100	2.6e-49	159.5	98.6667	MULTISPECIES: hypothetical protein [unclassified Synechococcus]_x0001_QNJ08669.1 hypothetical protein SynMINOS11_01206 [Synechococcus sp. Minos11]
SYN_GCA_000063525.1_contig_1_1152	WP_011935574.1	100	1.3e-258	712.2	99.7245	N-acetylmuramoyl-L-alanine amidase [Synechococcus sp. RCC307]_x0001_CAK28060.1 N-acetylmuramoyl-L-alanine amidase [Synechococcus sp. RCC307]
SYN_GCA_000063525.1_contig_1_1159	WP_011935583.1	100	2.3e-153	433	99.5146	hypothetical protein [Synechococcus sp. RCC307]_x0001_CAK28069.1 Conserved hypothetical protein [Synechococcus sp. RCC307]
SYN_GCA_000063525.1_contig_1_1204	WP_011935628.1	100	2.4e-46	152.1	98.7013	MULTISPECIES: hypothetical protein [unclassified Synechococcus]_x0001_NBQ36303.1 hypothetical protein [Synechococcus sp.]_x0001_OUW41703.1 hypothetical protein CBD45_01355 [Synechococcus sp. TMED185]_x0001_RCL62352.1 hypothetical protein DBW81_05125 [Synechococcus sp. MED-G67]_x0001_HCA60823.1 hypothetical protein [Synechococcales bacterium UBA8647]_x0001_HCV57910.1 hypothetical protein [Synechoc…
SYN_GCA_000063525.1_contig_1_1236	WP_011935659.1	100	8.1e-73	220.7	98.9899	MULTISPECIES: hypothetical protein [unclassified Synechococcus]_x0001_NBQ36093.1 hypothetical protein [Synechococcus sp.]_x0001_OUW39873.1 hypothetical protein CBD45_05630 [Synechococcus sp. TMED185]_x0001_RCL62378.1 hypothetical protein DBW81_05285 [Synechococcus sp. MED-G67]_x0001_HCA62073.1 hypothetical protein [Synechococcales bacterium UBA8647]_x0001_HCV56686.1 hypothetical protein [Synechoc…
SYN_GCA_000063525.1_contig_1_1248	WP_011935671.1	100	1e-307	843.2	99.7743	glutamyl-tRNA reductase [Synechococcus sp. RCC307]_x0001_A5GTE8.1 RecName: Full=Glutamyl-tRNA reductase; Short=GluTR [Synechococcus sp. RCC307]_x0001_NBQ36105.1 glutamyl-tRNA reductase [Synechococcus sp.]_x0001_RCL62388.1 glutamyl-tRNA reductase [Synechococcus sp. MED-G67]_x0001_HCA62194.1 glutamyl-tRNA reductase [Synechococcales bacterium UBA8647]_x0001_CAK28157.1 Glutamyl-tRNA reductase [Synech…
SYN_GCA_000063525.1_contig_1_1309	WP_011935730.1	100	1.2e-59	187.2	98.9583	MULTISPECIES: DUF3082 domain-containing protein [unclassified Synechococcus]_x0001_RCL63406.1 DUF3082 domain-containing protein [Synechococcus sp. MED-G67]_x0001_HCA62204.1 DUF3082 domain-containing protein [Synechococcales bacterium UBA8647]_x0001_HCV56395.1 DUF3082 domain-containing protein [Synechococcales bacterium UBA12195]_x0001_QNJ08883.1 uncharacterized membrane protein (DUF3082) [Synecho…
SYN_GCA_000063525.1_contig_1_1334	WP_043736929.1	100	1.8e-74	225.7	99.0826	hypothetical protein [Synechococcus sp. RCC307]_x0001_RCL63385.1 hypothetical protein DBW81_02430 [Synechococcus sp. MED-G67]_x0001_HCA60603.1 hypothetical protein [Synechococcales bacterium UBA8647]
SYN_GCA_000063525.1_contig_1_1347	WP_083831719.1	100	0	1211.1	99.8314	M61 family metallopeptidase [Synechococcus sp. RCC307]
SYN_GCA_000063525.1_contig_1_1362	WP_011935783.1	100	1.1e-247	683.7	99.7159	PstS family phosphate ABC transporter substrate-binding protein [Synechococcus sp. RCC307]_x0001_CAK28269.1 ABC-type phosphate transport system, substrate binding protein [Synechococcus sp. RCC307]
SYN_GCA_000063525.1_contig_1_1373	WP_011935794.1	100	3.1e-247	682.6	99.7159	ABC transporter ATP-binding protein [Synechococcus sp. RCC307]_x0001_CAK28280.1 ABC-type sugar transport system, ATPase component [Synechococcus sp. RCC307]
SYN_GCA_000063525.1_contig_1_1378	CAK28285.1	100	0	1020.4	99.8031	Glycerol kinase [Synechococcus sp. RCC307]
SYN_GCA_000063525.1_contig_1_1383	WP_011935804.1	100	3e-79	238.8	99.1803	MULTISPECIES: DUF3593 domain-containing protein [unclassified Synechococcus]_x0001_NBQ37331.1 DUF3593 domain-containing protein [Synechococcus sp.]_x0001_QNJ08958.1 uncharacterized conserved membrane protein (DUF3593) [Synechococcus sp. Minos11]_x0001_RCL63339.1 DUF3593 domain-containing protein [Synechococcus sp. MED-G67]_x0001_CAK28290.1 Uncharacterized conserved membrane protein [Synechococcus…
SYN_GCA_000063525.1_contig_1_1402	CAK28309.1	100	2.2e-303	829.7	99.7579	Conserved hypothetical protein [Synechococcus sp. RCC307]
SYN_GCA_000063525.1_contig_1_1411	WP_011935830.1	100	2.5e-106	310.1	99.3631	hypothetical protein [Synechococcus sp. RCC307]_x0001_NBQ36018.1 hypothetical protein [Synechococcus sp.]_x0001_RCL63319.1 hypothetical protein DBW81_02045 [Synechococcus sp. MED-G67]_x0001_CAK28316.1 Uncharacterized secreted protein [Synechococcus sp. RCC307]
SYN_GCA_000063525.1_contig_1_1419	WP_011935839.1	100	2.6e-96	283.1	99.2701	tautomerase family protein [Synechococcus sp. RCC307]_x0001_RCL63313.1 tautomerase family protein [Synechococcus sp. MED-G67]_x0001_CAK28325.1 Tautomerase/MIF superfamily protein [Synechococcus sp. RCC307]
SYN_GCA_000063525.1_contig_1_1437	WP_011935857.1	100	1e-265	731.5	91.1168	MULTISPECIES: photosystem II q(b) protein [unclassified Synechococcus]_x0001_A5GTY4.1 RecName: Full=Photosystem II protein D1 1; Short=PSII D1 protein 1; AltName: Full=Photosystem II Q(B) protein 1; Flags: Precursor [Synechococcus sp. RCC307]_x0001_RCL63917.1 photosystem II q(b) protein [Synechococcus sp. MED-G67]_x0001_QNJ09012.1 photosystem II protein D1.2 [Synechococcus sp. Minos11]_x0001_QNJ0…
SYN_GCA_000063525.1_contig_1_1440	WP_011935860.1	100	1.2e-131	375.6	99.4286	hypothetical protein [Synechococcus sp. RCC307]_x0001_CAK28346.1 Conserved hypothetical protein [Synechococcus sp. RCC307]
SYN_GCA_000063525.1_contig_1_1487	WP_011935904.1	100	3.9e-74	225.3	99.1304	MULTISPECIES: DUF565 domain-containing protein [unclassified Synechococcus]_x0001_RCL63029.1 DUF565 domain-containing protein [Synechococcus sp. MED-G67]_x0001_HCA62319.1 DUF565 domain-containing protein [Synechococcales bacterium UBA8647]_x0001_HCV57259.1 DUF565 domain-containing protein [Synechococcales bacterium UBA12195]_x0001_QNJ09064.1 hypothetical protein SynMINOS11_01603 [Synechococcus sp…
SYN_GCA_000063525.1_contig_1_1488	WP_011935905.1	100	3.3e-32	115.2	98.3333	MULTISPECIES: 50S ribosomal protein L32 [unclassified Synechococcus]_x0001_A5GU32.1 RecName: Full=50S ribosomal protein L32 [Synechococcus sp. RCC307]_x0001_NBQ36782.1 50S ribosomal protein L32 [Synechococcus sp.]_x0001_OUW39831.1 50S ribosomal protein L32 [Synechococcus sp. TMED185]_x0001_RCL63123.1 50S ribosomal protein L32 [Synechococcus sp. MED-G67]_x0001_HCA62320.1 50S ribosomal protein L32 …
SYN_GCA_000063525.1_contig_1_1490	WP_043738138.1	100	3e-56	178.3	98.913	MULTISPECIES: MoaD/ThiS family protein [unclassified Synechococcus]_x0001_NBQ36784.1 MoaD/ThiS family protein [Synechococcus sp.]_x0001_OUW39832.1 molybdopterin synthase sulfur carrier subunit [Synechococcus sp. TMED185]_x0001_RCL63124.1 MoaD/ThiS family protein [Synechococcus sp. MED-G67]_x0001_HCA62322.1 MoaD/ThiS family protein [Synechococcales bacterium UBA8647]_x0001_HCV57256.1 MoaD/ThiS fam…
SYN_GCA_000063525.1_contig_1_1511	WP_011935925.1	100	3.2e-214	595.1	99.6721	SDR family NAD(P)-dependent oxidoreductase [Synechococcus sp. RCC307]_x0001_CAK28411.1 Short-chain Dehydrogenase/Reductase of unknown specificity [Synechococcus sp. RCC307]
SYN_GCA_000063525.1_contig_1_1513	WP_011935927.1	100	0	969.9	99.8095	MFS transporter [Synechococcus sp. RCC307]_x0001_CAK28413.1 Permeases of the major facilitator superfamily [Synechococcus sp. RCC307]
SYN_GCA_000063525.1_contig_1_1519	WP_011935932.1	100	1.1e-70	216.1	99.0741	hypothetical protein [Synechococcus sp. RCC307]_x0001_CAK28418.1 Hypothetical protein SynRCC307_1515 [Synechococcus sp. RCC307]
SYN_GCA_000063525.1_contig_1_1550	WP_011935963.1	100	5.4e-188	525.8	99.6283	MULTISPECIES: response regulator transcription factor [unclassified Synechococcus]_x0001_OUW39186.1 DNA-binding response regulator [Synechococcus sp. TMED185]_x0001_RCL63073.1 DNA-binding response regulator [Synechococcus sp. MED-G67]_x0001_CAK28449.1 Two component system response regulator [Synechococcus sp. RCC307]_x0001_HCA61798.1 DNA-binding response regulator [Synechococcales bacterium UBA86…
SYN_GCA_000063525.1_contig_1_1561	WP_011935973.1	100	0	2368.6	99.916	UvrD-helicase domain-containing protein [Synechococcus sp. RCC307]_x0001_CAK28459.1 Exodeoxyribonuclease V beta chain [Synechococcus sp. RCC307]
SYN_GCA_000063525.1_contig_1_1566	WP_011935978.1	100	1.3e-64	199.9	98.9796	MULTISPECIES: hypothetical protein [unclassified Synechococcus]_x0001_NBQ36906.1 hypothetical protein [Synechococcus sp.]_x0001_OUW39172.1 hypothetical protein CBD45_07290 [Synechococcus sp. TMED185]_x0001_RCL63087.1 hypothetical protein DBW81_03375 [Synechococcus sp. MED-G67]_x0001_HCA61814.1 hypothetical protein [Synechococcales bacterium UBA8647]_x0001_HCV56052.1 hypothetical protein [Synechoc…
SYN_GCA_000063525.1_contig_1_1590	WP_011936001.1	100	4.7e-236	653.3	99.7059	acetyl-CoA carboxylase carboxyltransferase subunit alpha [Synechococcus sp. RCC307]_x0001_CAK28487.1 Acetyl-coenzyme A carboxylase carboxyl transferase subunit alpha [Synechococcus sp. RCC307]
SYN_GCA_000063525.1_contig_1_1597	WP_011936008.1	100	7.5e-150	424.1	99.5146	DUF938 domain-containing protein [Synechococcus sp. RCC307]_x0001_CAK28494.1 Conserved hypothetical protein [Synechococcus sp. RCC307]
SYN_GCA_000063525.1_contig_1_1614	QNJ09198.1	100	3e-78	236.1	99.1667	hypothetical protein SynMINOS11_01740 [Synechococcus sp. Minos11]
SYN_GCA_000063525.1_contig_1_1648	WP_011936061.1	100	5.6e-197	551.2	99.6678	hypothetical protein [Synechococcus sp. RCC307]_x0001_CAK28547.1 Uncharacterized conserved secreted protein [Synechococcus sp. RCC307]_x0001_HCA61319.1 hypothetical protein [Synechococcales bacterium UBA8647]
SYN_GCA_000063525.1_contig_1_1667	CAK28565.1	100	6.2e-214	594	99.6667	Methionine aminopeptidase [Synechococcus sp. RCC307]
SYN_GCA_000063525.1_contig_1_1676	CAK28574.1	100	1.1e-34	121.3	98.3051	Conserved hypothetical protein, specific for marine picocyanobacteria [Synechococcus sp. RCC307]
SYN_GCA_000063525.1_contig_1_1680	WP_011936092.1	100	4.1e-139	396	99.4845	MULTISPECIES: hypothetical protein [unclassified Synechococcus]_x0001_NBQ37068.1 EF-1 guanine nucleotide exchange domain-containing protein [Synechococcus sp.]_x0001_RCL60945.1 EF-1 guanine nucleotide exchange domain-containing protein [Synechococcus sp. MED-G67]_x0001_HCA62004.1 EF-1 guanine nucleotide exchange domain-containing protein [Synechococcales bacterium UBA8647]_x0001_HCV56774.1 EF-1 g…
SYN_GCA_000063525.1_contig_1_1681	WP_011936094.1	99	1.3e-76	231.9	81.3953	hypothetical protein [Synechococcus sp. RCC307]_x0001_CAK28580.1 Conserved hypothetical protein [Synechococcus sp. RCC307]
SYN_GCA_000063525.1_contig_1_1682	WP_011936095.1	100	2.4e-55	176	98.913	hypothetical protein [Synechococcus sp. RCC307]_x0001_RCL60947.1 hypothetical protein DBW81_08170 [Synechococcus sp. MED-G67]_x0001_CAK28581.1 Hypothetical protein SynRCC307_1678 [Synechococcus sp. RCC307]_x0001_HCV56776.1 hypothetical protein [Synechococcales bacterium UBA12195]
SYN_GCA_000063525.1_contig_1_1718	WP_011936130.1	100	8.5e-150	425.6	99.5516	efflux RND transporter periplasmic adaptor subunit [Synechococcus sp. RCC307]_x0001_CAK28617.1 Uncharacterized conserved membrane protein [Synechococcus sp. RCC307]
SYN_GCA_000063525.1_contig_1_1720	WP_011936132.1	100	7e-211	585.5	99.6564	acetolactate decarboxylase [Synechococcus sp. RCC307]_x0001_CAK28619.1 Alpha-acetolactate decarboxylase [Synechococcus sp. RCC307]
SYN_GCA_000063525.1_contig_1_1727	WP_011936140.1	100	0	1221.5	99.8374	cyanophycin synthetase [Synechococcus sp. RCC307]_x0001_CAK28627.1 Putative cyanophycin synthetase [Synechococcus sp. RCC307]
SYN_GCA_000063525.1_contig_1_1744	WP_011936156.1	100	1.1e-202	563.5	99.6377	MULTISPECIES: 5'/3'-nucleotidase SurE [unclassified Synechococcus]_x0001_A5GUT4.1 RecName: Full=5'-nucleotidase SurE; AltName: Full=Nucleoside 5'-monophosphate phosphohydrolase [Synechococcus sp. RCC307]_x0001_QNJ09331.1 5'-nucleotidase [Synechococcus sp. Minos11]_x0001_CAK28643.1 5'-nucleotidase SurE [Synechococcus sp. RCC307]
SYN_GCA_000063525.1_contig_1_1746	WP_011936158.1	100	0	1035.8	99.8188	AarF/ABC1/UbiB kinase family protein [Synechococcus sp. RCC307]_x0001_CAK28645.1 Predicted unusual protein kinase [Synechococcus sp. RCC307]
SYN_GCA_000063525.1_contig_1_1766	QNJ09354.1	98.2	2.4e-31	112.8	98.2759	hypothetical protein SynMINOS11_01900 [Synechococcus sp. Minos11]
SYN_GCA_000063525.1_contig_1_1814	WP_011936220.1	100	1.3e-103	302.4	99.3197	MULTISPECIES: cupin domain-containing protein [unclassified Synechococcus]_x0001_OUW40569.1 cupin [Synechococcus sp. TMED185]_x0001_QNJ09402.1 cupin domain protein [Synechococcus sp. Minos11]_x0001_CAK28707.1 Cupin, RmlC-type superfamily protein [Synechococcus sp. RCC307]_x0001_HCV57853.1 cupin domain-containing protein [Synechococcales bacterium UBA12195]
SYN_GCA_000063525.1_contig_1_1819	WP_011936225.1	100	0	981.5	99.8008	leucyl aminopeptidase [Synechococcus sp. RCC307]_x0001_A5GV03.1 RecName: Full=Probable cytosol aminopeptidase; AltName: Full=Leucine aminopeptidase; Short=LAP; AltName: Full=Leucyl aminopeptidase [Synechococcus sp. RCC307]_x0001_CAK28712.1 Leucyl aminopeptidase [Synechococcus sp. RCC307]
SYN_GCA_000063525.1_contig_1_1820	WP_011936226.1	100	5.7e-69	211.1	99	MULTISPECIES: hypothetical protein [unclassified Synechococcus]_x0001_NBQ37589.1 hypothetical protein [Synechococcus sp.]_x0001_QNJ09409.1 hypothetical protein SynMINOS11_01955 [Synechococcus sp. Minos11]_x0001_CAK28713.1 Hypothetical protein SynRCC307_1810 [Synechococcus sp. RCC307]
SYN_GCA_000063525.1_contig_1_1854	WP_011936260.1	100	0	1017.7	99.811	phosphoglycerate dehydrogenase [Synechococcus sp. RCC307]_x0001_CAK28747.1 D-3-phosphoglycerate dehydrogenase [Synechococcus sp. RCC307]
SYN_GCA_000063525.1_contig_1_1861	WP_043737209.1	100	4e-45	149.1	98.7013	MULTISPECIES: DNA-directed RNA polymerase subunit omega [unclassified Synechococcus]_x0001_NBQ37491.1 DNA-directed RNA polymerase subunit omega [Synechococcus sp.]_x0001_OUW42122.1 DNA-directed RNA polymerase subunit omega [Synechococcus sp. TMED185]_x0001_RCL60663.1 DNA-directed RNA polymerase subunit omega [Synechococcus sp. MED-G67]_x0001_HCA62111.1 DNA-directed RNA polymerase subunit omega [S…
SYN_GCA_000063525.1_contig_1_1866	WP_011936272.1	100	4.4e-133	380.6	99.4792	bifunctional pyr operon transcriptional regulator/uracil phosphoribosyltransferase PyrR [Synechococcus sp. RCC307]_x0001_NBQ37225.1 bifunctional pyr operon transcriptional regulator/uracil phosphoribosyltransferase PyrR [Synechococcus sp.]_x0001_RCL60668.1 bifunctional pyr operon transcriptional regulator/uracil phosphoribosyltransferase PyrR [Synechococcus sp. MED-G67]_x0001_CAK28759.1 PyrR bifu…
SYN_GCA_000063525.1_contig_1_1869	WP_011936275.1	100	0	1021.9	99.8175	MULTISPECIES: chaperonin GroEL [unclassified Synechococcus]_x0001_A5GV53.1 RecName: Full=60 kDa chaperonin; AltName: Full=GroEL protein; AltName: Full=Protein Cpn60 [Synechococcus sp. RCC307]_x0001_OUW42129.1 molecular chaperone GroEL [Synechococcus sp. TMED185]_x0001_QNJ09459.1 chaperonin GroEL [Synechococcus sp. Minos11]_x0001_CAK28762.1 60 kDa chaperonin 1 (Protein Cpn60 1) (groEL protein 1) […
SYN_GCA_000063525.1_contig_1_1927	CAK28822.1	100	3.3e-239	661	99.7033	Hypothetical protein SynRCC307_1919 [Synechococcus sp. RCC307]
SYN_GCA_000063525.1_contig_1_1962	WP_011936370.1	100	1e-39	134.4	98.4375	MULTISPECIES: high light inducible protein [unclassified Synechococcus]_x0001_NBQ36139.1 high light inducible protein [Synechococcus sp.]_x0001_RCL61948.1 high light inducible protein [Synechococcus sp. MED-G67]_x0001_HCV57314.1 high light inducible protein [Synechococcales bacterium UBA12195]_x0001_QNJ09554.1 high light inducible protein [Synechococcus sp. Minos11]_x0001_CAK28858.1 High light in…
SYN_GCA_000063525.1_contig_1_2001	WP_011936407.1	100	6.9e-232	641	99.6865	orange carotenoid-binding protein [Synechococcus sp. RCC307]_x0001_NBQ23713.1 Red carotenoid-binding protein [Verrucomicrobia bacterium]_x0001_RCL61973.1 Red carotenoid-binding protein [Synechococcus sp. MED-G67]_x0001_CAK28895.1 Carotenoid binding protein [Synechococcus sp. RCC307]
SYN_GCA_000063525.1_contig_1_2002	CAK28896.1	100	6.4e-184	514.2	99.6063	Possible beta-carotene ketolase [Synechococcus sp. RCC307]
SYN_GCA_000063525.1_contig_1_2005	CAK28899.1	100	3.4e-32	114.8	98.1818	Hypothetical protein SynRCC307_1996 [Synechococcus sp. RCC307]
SYN_GCA_000063525.1_contig_1_2031	WP_186548311.1	100	1e-93	277.3	99.3151	hypothetical protein [Synechococcus sp. Minos11]
SYN_GCA_000063525.1_contig_1_2053	WP_011936463.1	100	1.1e-111	324.3	99.3976	class 2 C-phycoerythrin subunit alpha [Synechococcus sp. RCC307]_x0001_OUW41891.1 bleomycin hydrolase [Synechococcus sp. TMED185]_x0001_RCL63882.1 bleomycin hydrolase [Synechococcus sp. MED-G67]_x0001_CAK28952.1 C-phycoerythrin class II alpha chain [Synechococcus sp. RCC307]
SYN_GCA_000063525.1_contig_1_2059	WP_011936470.1	100	2.1e-203	570.1	85.1541	HEAT repeat domain-containing protein [Synechococcus sp. RCC307]_x0001_OUW41885.1 glycosyltransferase [Synechococcus sp. TMED185]_x0001_CAK28959.1 Bilin biosynthesis protein MpeV [Synechococcus sp. RCC307]
SYN_GCA_000063525.1_contig_1_2068	WP_011936479.1	100	2.3e-45	149.4	98.6486	hypothetical protein [Synechococcus sp. RCC307]_x0001_RCL63869.1 hypothetical protein DBW81_00565 [Synechococcus sp. MED-G67]_x0001_CAK28968.1 Conserved hypothetical protein [Synechococcus sp. RCC307]
SYN_GCA_000063525.1_contig_1_2098	WP_043737341.1	100	8.8e-57	181.4	99.1228	hypothetical protein [Synechococcus sp. RCC307]
SYN_GCA_000063525.1_contig_1_2135	WP_011936548.1	100	9.4e-298	817.8	99.7727	MULTISPECIES: preprotein translocase subunit SecY [unclassified Synechococcus]_x0001_NBQ36161.1 preprotein translocase subunit SecY [Synechococcus sp.]_x0001_RCL63806.1 preprotein translocase subunit SecY [Synechococcus sp. MED-G67]_x0001_HCA61446.1 preprotein translocase subunit SecY [Synechococcales bacterium UBA8647]_x0001_HCV57765.1 preprotein translocase subunit SecY [Synechococcales bacteri…
SYN_GCA_000063525.1_contig_1_2138	WP_011936551.1	100	2.4e-76	231.5	99.1803	MULTISPECIES: 30S ribosomal protein S13 [unclassified Synechococcus]_x0001_A5GVY1.1 RecName: Full=30S ribosomal protein S13 [Synechococcus sp. RCC307]_x0001_NBQ36164.1 30S ribosomal protein S13 [Synechococcus sp.]_x0001_OUW42037.1 30S ribosomal protein S13 [Synechococcus sp. TMED185]_x0001_RCL63803.1 30S ribosomal protein S13 [Synechococcus sp. MED-G67]_x0001_HCA61443.1 30S ribosomal protein S13 …
SYN_GCA_000063525.1_contig_1_2140	WP_011936553.1	100	1e-214	597	99.6805	DNA-directed RNA polymerase subunit alpha [Synechococcus sp. RCC307]_x0001_A5GVY3.1 RecName: Full=DNA-directed RNA polymerase subunit alpha; Short=RNAP subunit alpha; AltName: Full=RNA polymerase subunit alpha; AltName: Full=Transcriptase subunit alpha [Synechococcus sp. RCC307]_x0001_NBQ36166.1 DNA-directed RNA polymerase subunit alpha [Synechococcus sp.]_x0001_RCL63801.1 DNA-directed RNA polyme…
SYN_GCA_000063525.1_contig_1_2185	WP_011936597.1	99.8	0	957.2	90.2033	permease [Synechococcus sp. RCC307]_x0001_CAK29087.1 Predicted permease [Synechococcus sp. RCC307]
SYN_GCA_000063525.1_contig_1_2190	WP_011936602.1	100	3.7e-231	637.5	99.6667	SMP-30/gluconolactonase/LRE family protein [Synechococcus sp. RCC307]_x0001_CAK29092.1 Possible gluconolactonase [Synechococcus sp. RCC307]
SYN_GCA_000063525.1_contig_1_2223	WP_011936635.1	100	3.7e-116	336.7	99.4382	MULTISPECIES: hypothetical protein [unclassified Synechococcus]_x0001_NBQ36381.1 hypothetical protein [Synechococcus sp.]_x0001_RCL63948.1 hypothetical protein DBW81_01045 [Synechococcus sp. MED-G67]_x0001_HCA61929.1 hypothetical protein [Synechococcales bacterium UBA8647]_x0001_QNJ09839.1 putative conserved membrane protein [Synechococcus sp. Minos11]_x0001_CAK29125.1 Uncharacterized membrane pr…
SYN_GCA_000063525.1_contig_1_2238	WP_011936649.1	100	3e-284	782.3	99.7613	chloride channel protein [Synechococcus sp. RCC307]_x0001_CAK29139.1 Putative chloride channel [Synechococcus sp. RCC307]
SYN_GCA_000063525.1_contig_1_2311	WP_043737430.1	100	4.9e-190	530	99.6124	WecB/TagA/CpsF family glycosyltransferase [Synechococcus sp. RCC307]
SYN_GCA_000063525.1_contig_1_2314	WP_011936724.1	100	1.3e-177	500.4	82.8383	adenosylcobinamide-GDP ribazoletransferase [Synechococcus sp. RCC307]_x0001_RCL64022.1 adenosylcobinamide-GDP ribazoletransferase [Synechococcus sp. MED-G67]_x0001_CAK29215.1 Cobalamin synthase [Synechococcus sp. RCC307]_x0001_HCA60515.1 adenosylcobinamide-GDP ribazoletransferase [Synechococcales bacterium UBA8647]_x0001_HCV56935.1 adenosylcobinamide-GDP ribazoletransferase [Synechococcales bacte…
SYN_GCA_000063525.1_contig_1_2324	WP_011936734.1	100	5.7e-59	185.3	98.9247	hypothetical protein [Synechococcus sp. RCC307]_x0001_CAK29225.1 Conserved hypothetical protein [Synechococcus sp. RCC307]
SYN_GCA_000063525.1_contig_1_2379	CAK29280.1	100	1.3e-124	358.2	99.4286	Nucleoside diphosphate kinase [Synechococcus sp. RCC307]
SYN_GCA_000063525.1_contig_1_2387	WP_011936797.1	100	3e-77	233.4	99.1525	MULTISPECIES: hypothetical protein [unclassified Synechococcus]_x0001_NBQ37477.1 hypothetical protein [Synechococcus sp.]_x0001_OUW39314.1 hypothetical protein CBD45_07115 [Synechococcus sp. TMED185]_x0001_RCL64089.1 hypothetical protein DBW81_01870 [Synechococcus sp. MED-G67]_x0001_HCA61824.1 hypothetical protein [Synechococcales bacterium UBA8647]_x0001_HCV57821.1 hypothetical protein [Synechoc…
SYN_GCA_000063525.1_contig_1_2393	WP_011936803.1	100	3.9e-86	256.9	99.2366	MULTISPECIES: glycine cleavage system protein GcvH [unclassified Synechococcus]_x0001_A5GWN5.1 RecName: Full=Glycine cleavage system H protein [Synechococcus sp. RCC307]_x0001_OUW39309.1 glycine cleavage system protein H [Synechococcus sp. TMED185]_x0001_RCL64095.1 glycine cleavage system protein GcvH [Synechococcus sp. MED-G67]_x0001_HCA62218.1 glycine cleavage system protein H [Synechococcales …
SYN_GCA_000063525.1_contig_1_2401	WP_011936810.1	100	7.6e-54	171.8	98.8372	hypothetical protein [Synechococcus sp. RCC307]_x0001_CAK29301.1 Conserved hypothetical protein [Synechococcus sp. RCC307]
SYN_GCA_000063525.1_contig_1_2415	WP_083831732.1	100	1.6e-234	649	99.7024	phosphate/phosphite/phosphonate ABC transporter substrate-binding protein [Synechococcus sp. RCC307]
SYN_GCA_000063525.1_contig_1_2425	WP_011936833.1	100	3.4e-186	520.4	99.6139	dienelactone hydrolase family protein [Synechococcus sp. RCC307]_x0001_CAK29324.1 Dienelactone hydrolase family protein [Synechococcus sp. RCC307]
SYN_GCA_000063525.1_contig_1_2433	WP_011936840.1	100	2.6e-122	351.7	99.4186	cupin domain-containing protein [Synechococcus sp. RCC307]_x0001_CAK29331.1 Uncharacterized conserved secreted protein [Synechococcus sp. RCC307]
SYN_GCA_000063525.1_contig_1_2451	CAK29351.1	100	0	879	99.7669	Uncharacterized conserved secreted protein [Synechococcus sp. RCC307]
SYN_GCA_000063525.1_contig_1_2459	CAK29359.1	100	1.9e-169	478	99.6124	Uncharacterized conserved membrane protein [Synechococcus sp. RCC307]
SYN_GCA_000063525.1_contig_1_2469	WP_011936878.1	100	1.2e-231	640.2	99.6845	alpha-E domain-containing protein [Synechococcus sp. RCC307]_x0001_OUW40669.1 alpha-E domain-containing protein [Synechococcus sp. TMED185]_x0001_CAK29369.1 Conserved hypothetical protein [Synechococcus sp. RCC307]
SYN_GCA_000063525.1_contig_1_2514	WP_011936921.1	100	1.4e-204	568.2	99.635	hypothetical protein [Synechococcus sp. RCC307]_x0001_NBQ36335.1 hypothetical protein [Synechococcus sp.]_x0001_OUW40822.1 hypothetical protein CBD45_03460 [Synechococcus sp. TMED185]_x0001_RCL62780.1 hypothetical protein DBW81_03765 [Synechococcus sp. MED-G67]_x0001_HCV57456.1 hypothetical protein [Synechococcales bacterium UBA12195]_x0001_CAK29412.1 Conserved hypothetical protein [Synechococcus…
SYN_GCA_000153825.1_contig_1_36	WP_007097095.1	100	1.7e-289	793.9	99.7531	glycosyltransferase family 4 protein [Synechococcus sp. RS9916]_x0001_EAU72985.1 probable glycosyltransferase [Synechococcus sp. RS9916]
SYN_GCA_000153825.1_contig_1_39	WP_007097098.1	100	3.8e-159	450.3	99.5798	deoxyribose-phosphate aldolase [Synechococcus sp. RS9916]_x0001_EAU72988.1 Putative deoxyribose-phosphate aldolase (DeoC) [Synechococcus sp. RS9916]
SYN_GCA_000153825.1_contig_1_40	WP_007097099.1	100	3.4e-123	355.9	99.4898	ribosome-associated translation inhibitor RaiA [Synechococcus sp. RS9916]_x0001_EAU72989.1 hypothetical protein RS9916_25799 [Synechococcus sp. RS9916]
SYN_GCA_000153825.1_contig_1_56	EAU73005.1	100	2.2e-174	490	99.6032	hypothetical protein RS9916_25879 [Synechococcus sp. RS9916]
SYN_GCA_000153825.1_contig_1_57	EAU73006.1	99.8	3e-291	799.3	93.0233	putative L-cysteine/cystine lyase [Synechococcus sp. RS9916]
SYN_GCA_000153825.1_contig_1_84	WP_007097147.1	100	3.2e-67	207.2	89.2857	DUF1330 domain-containing protein [Synechococcus sp. RS9916]_x0001_EAU73037.1 hypothetical protein RS9916_26039 [Synechococcus sp. RS9916]
SYN_GCA_000153825.1_contig_1_94	WP_038022963.1	100	4.6e-229	633.6	99.6845	hypothetical protein [Synechococcus sp. RS9916]
SYN_GCA_000153825.1_contig_1_101	WP_007097166.1	100	3.2e-114	332.4	99.4624	hypothetical protein [Synechococcus sp. RS9916]_x0001_EAU73056.1 hypothetical protein RS9916_26134 [Synechococcus sp. RS9916]
SYN_GCA_000153825.1_contig_1_110	WP_007097178.1	100	7.9e-315	861.3	99.7753	cytochrome P450 [Synechococcus sp. RS9916]_x0001_EAU73068.1 cytochrome P450 enzyme [Synechococcus sp. RS9916]
SYN_GCA_000153825.1_contig_1_113	WP_007097181.1	100	0	1032.7	99.8016	hypothetical protein [Synechococcus sp. RS9916]_x0001_EAU73071.1 hypothetical protein RS9916_26209 [Synechococcus sp. RS9916]
SYN_GCA_000153825.1_contig_1_122	EAU73080.1	100	1.5e-66	204.9	98.9899	hypothetical protein RS9916_26254 [Synechococcus sp. RS9916]
SYN_GCA_000153825.1_contig_1_124	WP_007097193.1	100	8.5e-306	836.6	99.7636	glycosyltransferase family 2 protein [Synechococcus sp. RS9916]_x0001_EAU73083.1 group-specific protein [Synechococcus sp. RS9916]
SYN_GCA_000153825.1_contig_1_129	WP_007097198.1	100	0	2199.1	99.909	hypothetical protein [Synechococcus sp. RS9916]_x0001_EAU73088.1 hypothetical protein RS9916_26294 [Synechococcus sp. RS9916]
SYN_GCA_000153825.1_contig_1_130	WP_007097199.1	100	0	991.1	99.8	hypothetical protein [Synechococcus sp. RS9916]_x0001_EAU73089.1 hypothetical protein RS9916_26299 [Synechococcus sp. RS9916]
SYN_GCA_000153825.1_contig_1_142	EAU73101.1	100	8.1e-54	171.8	98.8506	hypothetical protein RS9916_26359 [Synechococcus sp. RS9916]
SYN_GCA_000153825.1_contig_1_152	WP_038022982.1	100	3.7e-38	130.6	98.4615	hypothetical protein [Synechococcus sp. RS9916]
SYN_GCA_000153825.1_contig_1_160	WP_007097232.1	100	3.7e-66	206.1	99.2063	cation:proton antiporter subunit C [Synechococcus sp. RS9916]_x0001_EAU73122.1 hypothetical protein RS9916_26464 [Synechococcus sp. RS9916]
SYN_GCA_000153825.1_contig_1_166	WP_038023956.1	100	7.5e-168	471.1	99.5536	DUF3598 family protein [Synechococcus sp. RS9916]
SYN_GCA_000153825.1_contig_1_179	WP_007097254.1	100	1.7e-93	276.6	99.3056	hypothetical protein [Synechococcus sp. RS9916]_x0001_EAU73144.1 hypothetical protein RS9916_26574 [Synechococcus sp. RS9916]
SYN_GCA_000153825.1_contig_1_184	EAU73151.1	100	1.2e-213	593.2	99.6656	hypothetical protein RS9916_26609 [Synechococcus sp. RS9916]
SYN_GCA_000153825.1_contig_1_187	EAU73154.1	100	3.6e-163	459.5	99.5595	hypothetical protein RS9916_26624 [Synechococcus sp. RS9916]
SYN_GCA_000153825.1_contig_1_193	WP_007097271.1	100	2.2e-36	127.1	98.7179	hypothetical protein [Synechococcus sp. RS9916]_x0001_EAU73161.1 hypothetical protein RS9916_26659 [Synechococcus sp. RS9916]
SYN_GCA_000153825.1_contig_1_215	EAU73187.1	100	9.9e-103	300.4	91.6667	hypothetical protein RS9916_26789 [Synechococcus sp. RS9916]
SYN_GCA_000153825.1_contig_1_249	WP_007097331.1	100	6.3e-157	443.7	99.5595	phosphoribosylanthranilate isomerase [Synechococcus sp. RS9916]_x0001_EAU73221.1 N-(5'-phosphoribosyl)anthranilate isomerase [Synechococcus sp. RS9916]
SYN_GCA_000153825.1_contig_1_260	WP_007097342.1	100	5e-159	449.9	99.5781	hypothetical protein [Synechococcus sp. RS9916]_x0001_EAU73232.1 hypothetical protein RS9916_27014 [Synechococcus sp. RS9916]
SYN_GCA_000153825.1_contig_1_265	WP_007097348.1	100	8.4e-273	758.1	99.7917	RNA polymerase sigma factor RpoD [Synechococcus sp. RS9916]_x0001_EAU73238.1 RNA polymerase sigma factor [Synechococcus sp. RS9916]
SYN_GCA_000153825.1_contig_1_279	EAU73253.1	100	2.2e-51	165.6	98.8506	hypothetical protein RS9916_27119 [Synechococcus sp. RS9916]
SYN_GCA_000153825.1_contig_1_291	WP_007097375.1	99.2	6.6e-81	244.6	84.2105	Crp/Fnr family transcriptional regulator [Synechococcus sp. RS9916]_x0001_EAU73265.1 hypothetical protein RS9916_27179 [Synechococcus sp. RS9916]
SYN_GCA_000153825.1_contig_1_293	WP_007097377.1	100	3.4e-285	781.6	99.7423	geranylgeranyl reductase family protein [Synechococcus sp. RS9916]_x0001_EAU73267.1 NAD binding site [Synechococcus sp. RS9916]
SYN_GCA_000153825.1_contig_1_301	EAU73275.1	100	0	1247.3	99.84	acetolactate synthase III large subunit [Synechococcus sp. RS9916]
SYN_GCA_000153825.1_contig_1_307	WP_007097391.1	100	5.1e-208	577.4	99.6441	peptidoglycan editing factor PgeF [Synechococcus sp. RS9916]_x0001_EAU73281.1 hypothetical protein RS9916_27259 [Synechococcus sp. RS9916]
SYN_GCA_000153825.1_contig_1_317	EAU73290.1	100	3.8e-129	370.5	99.4681	hypothetical protein RS9916_27304 [Synechococcus sp. RS9916]
SYN_GCA_000153825.1_contig_1_343	WP_007097426.1	100	0	1167.9	99.8405	NAD(P)H-quinone oxidoreductase subunit F [Synechococcus sp. RS9916]_x0001_EAU73318.1 NADH dehydrogenase subunit L [Synechococcus sp. RS9916]
SYN_GCA_000153825.1_contig_1_349	EAU73324.1	100	4.6e-100	293.5	99.3243	YjgF-like protein [Synechococcus sp. RS9916]
SYN_GCA_000153825.1_contig_1_351	WP_007097434.1	100	2.6e-187	523.5	99.6183	hydroxyacylglutathione hydrolase [Synechococcus sp. RS9916]_x0001_EAU73326.1 Hydroxyacylglutathione hydrolase [Synechococcus sp. RS9916]
SYN_GCA_000153825.1_contig_1_360	WP_007097443.1	100	0	902.1	99.7854	glutathione-disulfide reductase [Synechococcus sp. RS9916]_x0001_EAU73335.1 probable glutathione reductase (NADPH) [Synechococcus sp. RS9916]
SYN_GCA_000153825.1_contig_1_362	WP_007097445.1	100	2.4e-144	409.8	99.505	heme-copper oxidase subunit III [Synechococcus sp. RS9916]_x0001_EAU73337.1 possible cytochrome c oxidase subunit III [Synechococcus sp. RS9916]
SYN_GCA_000153825.1_contig_1_387	EAU73361.1	100	1.8e-182	510	99.5951	histidine biosynthesis bifunctional protein HisIE [Synechococcus sp. RS9916]
SYN_GCA_000153825.1_contig_1_402	WP_007097485.1	100	4.9e-42	140.6	98.5294	Nif11 family protein [Synechococcus sp. RS9916]_x0001_EAU73377.1 hypothetical protein RS9916_27739 [Synechococcus sp. RS9916]
SYN_GCA_000153825.1_contig_1_408	EAU73383.1	100	2e-164	465.3	99.6124	hypothetical protein RS9916_27769 [Synechococcus sp. RS9916]
SYN_GCA_000153825.1_contig_1_415	EAU73390.1	100	1.1e-311	854	99.7783	gamma-glutamyl phosphate reductase [Synechococcus sp. RS9916]
SYN_GCA_000153825.1_contig_1_437	EAU73412.1	100	0	1542.3	99.8656	catalase/peroxidase HPI [Synechococcus sp. RS9916]
SYN_GCA_000153825.1_contig_1_444	WP_007097528.1	99.5	9.4e-157	444.9	80.0738	endonuclease III [Synechococcus sp. RS9916]_x0001_EAU73420.1 endonuclease III [Synechococcus sp. RS9916]
SYN_GCA_000153825.1_contig_1_446	WP_083773025.1	100	1.5e-144	410.6	99.5122	rhomboid family intramembrane serine protease [Synechococcus sp. RS9916]
SYN_GCA_000153825.1_contig_1_465	WP_007097550.1	100	6e-244	672.5	99.6988	NAD(P)-dependent alcohol dehydrogenase [Synechococcus sp. RS9916]_x0001_EAU73442.1 zinc-containing alcohol dehydrogenase superfamily protein [Synechococcus sp. RS9916]
SYN_GCA_000153825.1_contig_1_485	WP_007097571.1	100	3.6e-72	219.5	99.0476	hypothetical protein [Synechococcus sp. RS9916]_x0001_EAU73463.1 hypothetical protein RS9916_28169 [Synechococcus sp. RS9916]
SYN_GCA_000153825.1_contig_1_498	WP_007097588.1	100	3.5e-215	598.6	99.6845	DMT family transporter [Synechococcus sp. RS9916]_x0001_EAU73480.1 hypothetical protein RS9916_28254 [Synechococcus sp. RS9916]
SYN_GCA_000153825.1_contig_1_501	EAU73483.1	100	1e-75	229.6	99.1525	hypothetical protein RS9916_28269 [Synechococcus sp. RS9916]
SYN_GCA_000153825.1_contig_1_507	EAU73493.1	100	0	1481.1	99.8601	hypothetical protein RS9916_28329 [Synechococcus sp. RS9916]
SYN_GCA_000153825.1_contig_1_510	WP_007097604.1	100	6e-308	843.2	99.7706	NAD(+)/NADH kinase [Synechococcus sp. RS9916]_x0001_EAU73496.1 methylglyoxal synthase [Synechococcus sp. RS9916]
SYN_GCA_000153825.1_contig_1_515	EAU73501.1	99.7	4.9e-273	750.7	96.4377	ABC transporter, substrate binding protein, possibly Mn [Synechococcus sp. RS9916]
SYN_GCA_000153825.1_contig_1_570	WP_007097670.1	100	2e-158	447.2	99.5516	Fe2+-dependent dioxygenase [Synechococcus sp. RS9916]_x0001_EAU73562.1 putative hydroxylase [Synechococcus sp. RS9916]
SYN_GCA_000153825.1_contig_1_580	WP_038024081.1	99.4	9.4e-103	302	86.5922	hypothetical protein [Synechococcus sp. RS9916]
SYN_GCA_000153825.1_contig_1_585	WP_007097685.1	100	1.1e-184	515.8	99.6	DUF1350 family protein [Synechococcus sp. RS9916]_x0001_EAU73577.1 hypothetical protein RS9916_28749 [Synechococcus sp. RS9916]
SYN_GCA_000153825.1_contig_1_587	WP_007097687.1	100	6.6e-209	582.8	99.6855	DNA polymerase III subunit epsilon [Synechococcus sp. RS9916]_x0001_EAU73579.1 Exonuclease [Synechococcus sp. RS9916]
SYN_GCA_000153825.1_contig_1_619	WP_038023149.1	100	1.9e-37	128.6	98.4127	hypothetical protein [Synechococcus sp. RS9916]
SYN_GCA_000153825.1_contig_1_623	EAU73617.1	100	9.7e-116	335.5	99.435	membrane protein-like [Synechococcus sp. RS9916]
SYN_GCA_000153825.1_contig_1_625	EAU73619.1	100	3.1e-209	582	99.6656	putative rRNA (adenine-N6,N6)-dimethyltransferase [Synechococcus sp. RS9916]
SYN_GCA_000153825.1_contig_1_633	WP_007097736.1	100	2.2e-232	646	99.7245	AI-2E family transporter [Synechococcus sp. RS9916]_x0001_EAU73628.1 hypothetical protein RS9916_29004 [Synechococcus sp. RS9916]
SYN_GCA_000153825.1_contig_1_637	WP_007097740.1	100	5.1e-119	343.2	99.4118	ATP-binding protein [Synechococcus sp. RS9916]_x0001_EAU73632.1 hypothetical protein RS9916_29024 [Synechococcus sp. RS9916]
SYN_GCA_000153825.1_contig_1_699	EAU73701.1	100	3.8e-149	423.3	99.5413	hypothetical protein RS9916_29369 [Synechococcus sp. RS9916]
SYN_GCA_000153825.1_contig_1_700	WP_007097809.1	100	2.5e-311	851.7	99.7701	MFS transporter [Synechococcus sp. RS9916]_x0001_EAU73702.1 putative proline/betaine transporter, MFS family protein [Synechococcus sp. RS9916]
SYN_GCA_000153825.1_contig_1_703	WP_007097814.1	100	1.8e-61	191.4	98.9011	hypothetical protein [Synechococcus sp. RS9916]_x0001_EAU73707.1 hypothetical protein RS9916_29399 [Synechococcus sp. RS9916]
SYN_GCA_000153825.1_contig_1_716	WP_007097829.1	100	2.6e-262	722.6	99.7333	glutamate 5-kinase [Synechococcus sp. RS9916]_x0001_EAU73722.1 gamma-glutamyl kinase [Synechococcus sp. RS9916]
SYN_GCA_000153825.1_contig_1_723	WP_156777461.1	100	0	1065.8	99.8208	DUF3685 domain-containing protein [Synechococcus sp. RS9916]
SYN_GCA_000153825.1_contig_1_734	EAU73741.1	100	3.9e-61	190.7	98.913	hypothetical protein RS9916_29569 [Synechococcus sp. RS9916]
SYN_GCA_000153825.1_contig_1_781	WP_007097897.1	100	3.8e-312	853.2	99.7669	ABC transporter substrate-binding protein [Synechococcus sp. RS9916]_x0001_EAU73790.1 ABC transporter for sugars, solute-binding protein [Synechococcus sp. RS9916]
SYN_GCA_000153825.1_contig_1_800	WP_007097917.1	100	7.9e-270	741.1	99.729	N-acetyl-gamma-glutamyl-phosphate reductase [Synechococcus sp. RS9916]_x0001_EAU73810.1 N-acetyl-gamma-glutamyl-phosphate reductase [Synechococcus sp. RS9916]
SYN_GCA_000153825.1_contig_1_802	EAU73812.1	100	1.1e-85	255.8	99.2308	hypothetical protein RS9916_29924 [Synechococcus sp. RS9916]
SYN_GCA_000153825.1_contig_1_808	WP_007097925.1	99.9	0	1807.3	98.4375	leucine--tRNA ligase [Synechococcus sp. RS9916]_x0001_EAU73818.1 t-RNA synthetase, class Ia:Leucyl-tRNA synthetase [Synechococcus sp. RS9916]
SYN_GCA_000153825.1_contig_1_835	EAU73846.1	99.8	0	1035.8	98.155	hypothetical protein RS9916_30094 [Synechococcus sp. RS9916]
SYN_GCA_000153825.1_contig_1_839	EAU73850.1	100	0	1563.5	98.4742	phenylalanyl-tRNA synthetase, beta subunit [Synechococcus sp. RS9916]
SYN_GCA_000153825.1_contig_1_862	WP_007097979.1	100	0	902.9	99.7802	chloride channel protein [Synechococcus sp. RS9916]_x0001_EAU73873.1 possible chloride channel [Synechococcus sp. RS9916]
SYN_GCA_000153825.1_contig_1_865	WP_007097981.1	100	1e-76	232.6	99.2	TMEM165/GDT1 family protein [Synechococcus sp. RS9916]_x0001_EAU73875.1 hypothetical protein RS9916_30239 [Synechococcus sp. RS9916]
SYN_GCA_000153825.1_contig_1_869	WP_007097985.1	100	4.2e-128	368.2	99.4872	hypothetical protein [Synechococcus sp. RS9916]_x0001_EAU73879.1 hypothetical protein RS9916_30259 [Synechococcus sp. RS9916]
SYN_GCA_000153825.1_contig_1_872	WP_083773031.1	100	0	1001.9	99.802	TldD/PmbA family protein [Synechococcus sp. RS9916]
SYN_GCA_000153825.1_contig_1_873	WP_007097989.1	100	0	908.3	99.784	TldD/PmbA family protein [Synechococcus sp. RS9916]_x0001_EAU73883.1 possible modulator of DNA gyrase [Synechococcus sp. RS9916]
SYN_GCA_000153825.1_contig_1_936	WP_007098059.1	100	2.6e-50	162.5	98.7805	hypothetical protein [Synechococcus sp. RS9916]_x0001_EAU73953.1 hypothetical protein RS9916_30629 [Synechococcus sp. RS9916]
SYN_GCA_000153825.1_contig_1_943	WP_071961549.1	100	1.8e-108	316.2	92.4419	hypothetical protein [Synechococcus sp. RS9916]
SYN_GCA_000153825.1_contig_1_960	WP_007098086.1	100	0	1100.5	99.8288	ABC transporter ATP-binding protein [Synechococcus sp. RS9916]_x0001_EAU73980.1 ATPase [Synechococcus sp. RS9916]
SYN_GCA_000153825.1_contig_1_967	WP_007098092.1	100	1.6e-145	414.8	88.6555	DUF3318 domain-containing protein [Synechococcus sp. RS9916]_x0001_EAU73986.1 hypothetical protein RS9916_30802 [Synechococcus sp. RS9916]
SYN_GCA_000153825.1_contig_1_981	WP_007098109.1	100	1.7e-165	467.2	98.008	amino acid ABC transporter ATP-binding protein [Synechococcus sp. RS9916]_x0001_EAU74003.1 ABC transporter for amino acids, ATP binding component [Synechococcus sp. RS9916]
SYN_GCA_000153825.1_contig_1_988	EAU74010.1	100	8.7e-50	161.4	98.8095	hypothetical protein RS9916_30922 [Synechococcus sp. RS9916]
SYN_GCA_000153825.1_contig_1_993	WP_007098121.1	100	1.8e-147	417.2	99.4872	DOMON-like domain-containing protein [Synechococcus sp. RS9916]_x0001_EAU74015.1 hypothetical protein RS9916_30947 [Synechococcus sp. RS9916]
SYN_GCA_000153825.1_contig_1_1015	WP_007098147.1	100	4.2e-35	122.5	98.3333	hypothetical protein [Synechococcus sp. RS9916]_x0001_EAU74041.1 hypothetical protein RS9916_31077 [Synechococcus sp. RS9916]
SYN_GCA_000153825.1_contig_1_1028	WP_038023298.1	100	2.3e-69	212.2	99.0196	hypothetical protein [Synechococcus sp. RS9916]
SYN_GCA_000153825.1_contig_1_1034	WP_007098169.1	100	2.2e-73	222.6	99.0476	hypothetical protein [Synechococcus sp. RS9916]_x0001_EAU74063.1 hypothetical protein RS9916_31187 [Synechococcus sp. RS9916]
SYN_GCA_000153825.1_contig_1_1051	WP_007098188.1	99.8	0	1145.6	94.795	ABC transporter ATP-binding protein [Synechococcus sp. RS9916]_x0001_EAU74082.1 ABC transporter, multidrug efflux family protein [Synechococcus sp. RS9916]
SYN_GCA_000153825.1_contig_1_1062	WP_007098200.1	100	3.5e-123	354.4	99.4382	hypothetical protein [Synechococcus sp. RS9916]_x0001_EAU74094.1 hypothetical protein RS9916_31342 [Synechococcus sp. RS9916]
SYN_GCA_000153825.1_contig_1_1073	EAU74105.1	100	4.9e-150	425.2	99.5327	hypothetical protein RS9916_31397 [Synechococcus sp. RS9916]
SYN_GCA_000153825.1_contig_1_1076	EAU74108.1	100	0	1095.5	99.8227	possible kinase [Synechococcus sp. RS9916]
SYN_GCA_000153825.1_contig_1_1096	WP_007098234.1	100	0	1035	99.8035	glucose-6-phosphate dehydrogenase [Synechococcus sp. RS9916]_x0001_EAU74128.1 glucose-6-phosphate 1-dehydrogenase [Synechococcus sp. RS9916]
SYN_GCA_000153825.1_contig_1_1097	EAU74129.1	100	0	924.5	99.7821	Putative glucose 6-phosphate dehydrogenase effector OpcA [Synechococcus sp. RS9916]
SYN_GCA_000153825.1_contig_1_1104	WP_007098242.1	100	4.2e-221	613.6	99.6855	polyprenyl synthetase family protein [Synechococcus sp. RS9916]_x0001_EAU74136.1 geranylgeranyl pyrophosphate synthase [Synechococcus sp. RS9916]
SYN_GCA_000153825.1_contig_1_1121	WP_083773082.1	100	1.1e-92	288.5	99.654	hypothetical protein [Synechococcus sp. RS9916]
SYN_GCA_000153825.1_contig_1_1135	WP_007098275.1	100	1.2e-161	454.9	97.2727	5-formyltetrahydrofolate cyclo-ligase [Synechococcus sp. RS9916]_x0001_EAU74169.1 hypothetical protein RS9916_31717 [Synechococcus sp. RS9916]
SYN_GCA_000153825.1_contig_1_1142	WP_083773036.1	100	0	1114.8	99.8221	alpha/beta hydrolase [Synechococcus sp. RS9916]
SYN_GCA_000153825.1_contig_1_1145	EAU74179.1	100	2.3e-49	160.2	98.7952	hypothetical protein RS9916_31767 [Synechococcus sp. RS9916]
SYN_GCA_000153825.1_contig_1_1170	EAU74205.1	100	7e-68	209.5	99.1304	putative nicotinamide nucleotide transhydrogenase, subunit alpha 2 (A2) [Synechococcus sp. RS9916]
SYN_GCA_000153825.1_contig_1_1187	WP_007098325.1	100	1.2e-39	134.4	98.4848	hypothetical protein [Synechococcus sp. RS9916]_x0001_EAU74222.1 hypothetical protein RS9916_31982 [Synechococcus sp. RS9916]
SYN_GCA_000153825.1_contig_1_1198	EAU74236.1	100	1e-74	226.5	99.0991	hypothetical protein RS9916_32052 [Synechococcus sp. RS9916]
SYN_GCA_000153825.1_contig_1_1203	EAU74241.1	99.8	0	887.9	98.0132	hypothetical protein RS9916_32077 [Synechococcus sp. RS9916]
SYN_GCA_000153825.1_contig_1_1213	WP_007098354.1	100	8.4e-176	495.7	99.6403	MCE family protein [Synechococcus sp. RS9916]_x0001_EAU74251.1 ABC-type organic solvent transporter, solute-binding periplasmic protein [Synechococcus sp. RS9916]
SYN_GCA_000153825.1_contig_1_1214	WP_007098355.1	100	2.5e-50	163.3	98.9011	hypothetical protein [Synechococcus sp. RS9916]_x0001_EAU74252.1 hypothetical protein RS9916_32132 [Synechococcus sp. RS9916]
SYN_GCA_000153825.1_contig_1_1220	WP_007098362.1	100	7.7e-131	374.4	99.4624	hypothetical protein [Synechococcus sp. RS9916]_x0001_EAU74259.1 hypothetical protein RS9916_32167 [Synechococcus sp. RS9916]
SYN_GCA_000153825.1_contig_1_1224	WP_007098367.1	100	2.3e-161	454.5	99.5495	YjbQ family protein [Synechococcus sp. RS9916]_x0001_EAU74264.1 hypothetical protein RS9916_32192 [Synechococcus sp. RS9916]
SYN_GCA_000153825.1_contig_1_1231	EAU74271.1	100	3.5e-101	297	99.359	hypothetical protein RS9916_32227 [Synechococcus sp. RS9916]
SYN_GCA_000153825.1_contig_1_1240	WP_083773039.1	100	0	1251.5	99.844	hypothetical protein [Synechococcus sp. RS9916]
SYN_GCA_000153825.1_contig_1_1265	EAU74303.1	100	8.1e-281	770.8	99.7442	diaminobutyrate--2-oxoglutarate aminotransferase [Synechococcus sp. RS9916]
SYN_GCA_000153825.1_contig_1_1268	WP_007098409.1	99.6	9e-208	577	95.1724	hypothetical protein [Synechococcus sp. RS9916]_x0001_EAU74306.1 possible NADH-Ubiquinone/plastoquinone (comple [Synechococcus sp. RS9916]
SYN_GCA_000153825.1_contig_1_1269	WP_007098410.1	100	9.3e-185	518.5	99.6416	two pore domain potassium channel family protein [Synechococcus sp. RS9916]_x0001_EAU74307.1 hypothetical protein RS9916_32407 [Synechococcus sp. RS9916]
SYN_GCA_000153825.1_contig_1_1273	WP_007098414.1	100	2.7e-277	761.5	99.7416	bifunctional diaminohydroxyphosphoribosylaminopyrimidine deaminase/5-amino-6-(5-phosphoribosylamino)uracil reductase RibD [Synechococcus sp. RS9916]_x0001_EAU74311.1 Riboflavin biosynthesis protein RibD [Synechococcus sp. RS9916]
SYN_GCA_000153825.1_contig_1_1274	WP_007098415.1	100	2.4e-83	249.2	99.187	nucleotidyltransferase domain-containing protein [Synechococcus sp. RS9916]_x0001_EAU74312.1 hypothetical protein RS9916_32432 [Synechococcus sp. RS9916]
SYN_GCA_000153825.1_contig_1_1280	WP_050752307.1	100	0	975.7	99.8058	MFS transporter [Synechococcus sp. RS9916]
SYN_GCA_000153825.1_contig_1_1284	WP_007098426.1	100	1.5e-125	376.7	99.7375	hypothetical protein [Synechococcus sp. RS9916]_x0001_EAU74323.1 hypothetical protein RS9916_32487 [Synechococcus sp. RS9916]
SYN_GCA_000153825.1_contig_1_1290	WP_007098432.1	99.2	9e-76	230.7	91.8519	DUF202 domain-containing protein [Synechococcus sp. RS9916]_x0001_EAU74329.1 hypothetical protein RS9916_32517 [Synechococcus sp. RS9916]
SYN_GCA_000153825.1_contig_1_1297	WP_007098439.1	100	0	903.3	99.7778	FAD-dependent oxidoreductase [Synechococcus sp. RS9916]_x0001_EAU74336.1 hypothetical protein RS9916_32552 [Synechococcus sp. RS9916]
SYN_GCA_000153825.1_contig_1_1319	WP_038023394.1	100	5.3e-295	810.1	98.1567	HAMP domain-containing histidine kinase [Synechococcus sp. RS9916]
SYN_GCA_000153825.1_contig_1_1322	WP_007098463.1	100	2.4e-87	261.5	99.3333	hypothetical protein [Synechococcus sp. RS9916]_x0001_EAU74360.1 hypothetical protein RS9916_32672 [Synechococcus sp. RS9916]
SYN_GCA_000153825.1_contig_1_1328	WP_007098469.1	100	2.3e-53	170.6	98.8506	hypothetical protein [Synechococcus sp. RS9916]_x0001_EAU74366.1 hypothetical protein RS9916_32702 [Synechococcus sp. RS9916]
SYN_GCA_000153825.1_contig_1_1344	WP_156777492.1	100	1.4e-103	302.4	99.3243	hypothetical protein [Synechococcus sp. RS9916]
SYN_GCA_000153825.1_contig_1_1391	EAU74433.1	100	2.2e-204	569.3	99.6599	hypothetical protein RS9916_33037 [Synechococcus sp. RS9916]
SYN_GCA_000153825.1_contig_1_1396	WP_156777497.1	100	1.2e-94	279.3	99.2908	hypothetical protein [Synechococcus sp. RS9916]
SYN_GCA_000153825.1_contig_1_1397	WP_007098543.1	100	1.5e-118	342	99.4118	phycobiliprotein lyase [Synechococcus sp. RS9916]_x0001_EAU74440.1 hypothetical protein RS9916_33072 [Synechococcus sp. RS9916]
SYN_GCA_000153825.1_contig_1_1400	EAU74443.1	100	1.9e-100	296.2	99.4083	hypothetical protein RS9916_33087 [Synechococcus sp. RS9916]
SYN_GCA_000153825.1_contig_1_1430	WP_007098576.1	100	5e-193	540	99.6516	tetratricopeptide repeat protein [Synechococcus sp. RS9916]_x0001_EAU74473.1 hypothetical protein RS9916_33237 [Synechococcus sp. RS9916]
SYN_GCA_000153825.1_contig_1_1441	WP_007098589.1	100	5.5e-202	562	99.6416	M23 family metallopeptidase [Synechococcus sp. RS9916]_x0001_EAU74486.1 hypothetical protein RS9916_33302 [Synechococcus sp. RS9916]
SYN_GCA_000153825.1_contig_1_1445	WP_007098593.1	100	1.1e-156	451.1	89.3805	paraslipin [Synechococcus sp. RS9916]_x0001_EAU74490.1 Band 7 protein [Synechococcus sp. RS9916]
SYN_GCA_000153825.1_contig_1_1446	WP_007098594.1	100	1.4e-99	292.7	99.3506	NfeD family protein [Synechococcus sp. RS9916]_x0001_EAU74491.1 hypothetical protein RS9916_33327 [Synechococcus sp. RS9916]
SYN_GCA_000153825.1_contig_1_1458	WP_038023425.1	100	2.3e-169	474.6	99.5455	DUF1643 domain-containing protein [Synechococcus sp. RS9916]
SYN_GCA_000153825.1_contig_1_1471	WP_007098620.1	100	3e-225	622.5	99.6656	prolipoprotein diacylglyceryl transferase [Synechococcus sp. RS9916]_x0001_EAU74518.1 prolipoprotein diacylglyceryl transferase [Synechococcus sp. RS9916]
SYN_GCA_000153825.1_contig_1_1497	EAU74544.1	100	6.9e-284	778.1	99.7409	hypothetical protein RS9916_33592 [Synechococcus sp. RS9916]
SYN_GCA_000153825.1_contig_1_1504	WP_083773045.1	100	2.1e-181	508.4	99.6169	ABC transporter ATP-binding protein [Synechococcus sp. RS9916]
SYN_GCA_000153825.1_contig_1_1523	WP_007098673.1	100	0	982.6	99.802	AAA family ATPase [Synechococcus sp. RS9916]_x0001_EAU74571.1 hypothetical protein RS9916_33727 [Synechococcus sp. RS9916]
SYN_GCA_000153825.1_contig_1_1526	WP_007098676.1	100	1.5e-244	676.8	99.7253	RIP metalloprotease RseP [Synechococcus sp. RS9916]_x0001_EAU74574.1 hypothetical protein RS9916_33742 [Synechococcus sp. RS9916]
SYN_GCA_000153825.1_contig_1_1530	EAU74578.1	100	3e-223	618.6	99.6805	hypothetical protein RS9916_33762 [Synechococcus sp. RS9916]
SYN_GCA_000153825.1_contig_1_1538	WP_007098687.1	100	3.6e-58	183.7	98.9899	hypothetical protein [Synechococcus sp. RS9916]_x0001_EAU74585.1 hypothetical protein RS9916_33797 [Synechococcus sp. RS9916]
SYN_GCA_000153825.1_contig_1_1549	EAU74599.1	100	7.2e-294	804.7	99.7468	hypothetical protein RS9916_33867 [Synechococcus sp. RS9916]
SYN_GCA_000153825.1_contig_1_1556	EAU74609.1	100	3.8e-33	117.5	98.3051	hypothetical protein RS9916_33917 [Synechococcus sp. RS9916]
SYN_GCA_000153825.1_contig_1_1572	WP_007098724.1	100	1.1e-79	240	99.187	hypothetical protein [Synechococcus sp. RS9916]_x0001_EAU74623.1 hypothetical protein RS9916_33987 [Synechococcus sp. RS9916]
SYN_GCA_000153825.1_contig_1_1595	WP_007098750.1	100	1.4e-221	619	99.7275	DUF3086 domain-containing protein [Synechococcus sp. RS9916]_x0001_EAU74650.1 hypothetical protein RS9916_34122 [Synechococcus sp. RS9916]
SYN_GCA_000153825.1_contig_1_1677	WP_007098836.1	100	0	887.1	99.7854	hypothetical protein [Synechococcus sp. RS9916]_x0001_EAU74737.1 hypothetical protein RS9916_34557 [Synechococcus sp. RS9916]
SYN_GCA_000153825.1_contig_1_1684	WP_007098844.1	100	0	944.9	99.8028	F0F1 ATP synthase subunit alpha [Synechococcus sp. RS9916]_x0001_EAU74745.1 F0F1 ATP synthase subunit alpha [Synechococcus sp. RS9916]
SYN_GCA_000153825.1_contig_1_1720	EAU74784.1	100	3.2e-38	131	98.5294	hypothetical protein RS9916_34792 [Synechococcus sp. RS9916]
SYN_GCA_000153825.1_contig_1_1742	WP_007098906.1	100	3.2e-198	555.4	99.6815	bile acid:sodium symporter family protein [Synechococcus sp. RS9916]_x0001_EAU74807.1 sodium bile acid symporter family protein [Synechococcus sp. RS9916]
SYN_GCA_000153825.1_contig_1_1751	WP_007098915.1	100	0	2101.2	99.9126	hypothetical protein [Synechococcus sp. RS9916]_x0001_EAU74816.1 hypothetical protein RS9916_34952 [Synechococcus sp. RS9916]
SYN_GCA_000153825.1_contig_1_1768	EAU74835.1	100	7.5e-50	161	98.7013	hypothetical protein RS9916_35047 [Synechococcus sp. RS9916]
SYN_GCA_000153825.1_contig_1_1772	WP_156777513.1	100	8e-50	161	98.6301	hypothetical protein [Synechococcus sp. RS9916]
SYN_GCA_000153825.1_contig_1_1779	WP_007098943.1	100	2.3e-272	747.3	99.7268	phosphotransferase [Synechococcus sp. RS9916]_x0001_EAU74844.1 hypothetical protein RS9916_35092 [Synechococcus sp. RS9916]
SYN_GCA_000153825.1_contig_1_1782	WP_007098947.1	100	1.7e-71	218	99.0654	PqqD family protein [Synechococcus sp. RS9916]_x0001_EAU74848.1 hypothetical protein RS9916_35112 [Synechococcus sp. RS9916]
SYN_GCA_000153825.1_contig_1_1796	EAU74861.1	100	2.4e-83	251.9	99.2537	YGGT family, conserved hypothetical integral membrane protein [Synechococcus sp. RS9916]
SYN_GCA_000153825.1_contig_1_1815	WP_007098978.1	100	1.2e-295	810.8	99.7625	Fe-S cluster assembly protein SufD [Synechococcus sp. RS9916]_x0001_EAU74880.1 ABC transporter, membrane component [Synechococcus sp. RS9916]
SYN_GCA_000153825.1_contig_1_1819	EAU74885.1	100	2.2e-264	727.6	99.7312	fructose-bisphosphate aldolase [Synechococcus sp. RS9916]
SYN_GCA_000153825.1_contig_1_1822	EAU74888.1	100	1.4e-164	463.4	99.5671	hypothetical protein RS9916_35312 [Synechococcus sp. RS9916]
SYN_GCA_000153825.1_contig_1_1830	EAU74896.1	100	8e-99	290	99.3056	hypothetical protein RS9916_35352 [Synechococcus sp. RS9916]
SYN_GCA_000153825.1_contig_1_1831	EAU74897.1	100	2.3e-114	330.9	99.3865	hypothetical protein RS9916_35357 [Synechococcus sp. RS9916]
SYN_GCA_000153825.1_contig_1_1833	WP_007098998.1	100	3.9e-63	196.8	99.0566	hypothetical protein [Synechococcus sp. RS9916]_x0001_EAU74900.1 hypothetical protein RS9916_35372 [Synechococcus sp. RS9916]
SYN_GCA_000153825.1_contig_1_1850	EAU74918.1	100	1.2e-95	282.7	99.3464	hypothetical protein RS9916_35462 [Synechococcus sp. RS9916]
SYN_GCA_000153825.1_contig_1_1865	EAU74933.1	100	6.9e-231	639.8	99.7015	hypothetical protein RS9916_35537 [Synechococcus sp. RS9916]
SYN_GCA_000153825.1_contig_1_1907	WP_007099067.1	100	0	1407.9	99.8582	phospholipid carrier-dependent glycosyltransferase [Synechococcus sp. RS9916]_x0001_EAU74969.1 hypothetical protein RS9916_35717 [Synechococcus sp. RS9916]
SYN_GCA_000153825.1_contig_1_1909	WP_007099069.1	100	1.6e-221	616.7	89.6936	cysteine synthase A [Synechococcus sp. RS9916]_x0001_EAU74971.1 O-acetylserine (thiol)-lyase A [Synechococcus sp. RS9916]
SYN_GCA_000153825.1_contig_1_1982	WP_007099145.1	100	2.6e-104	303.9	99.3056	DUF2752 domain-containing protein [Synechococcus sp. RS9916]_x0001_EAU75048.1 hypothetical protein RS9916_36112 [Synechococcus sp. RS9916]
SYN_GCA_000153825.1_contig_1_1983	WP_007099146.1	99.6	1.3e-145	416	92.6531	hypothetical protein [Synechococcus sp. RS9916]_x0001_EAU75049.1 hypothetical protein RS9916_36117 [Synechococcus sp. RS9916]
SYN_GCA_000153825.1_contig_1_1984	EAU75050.1	100	9.1e-52	167.2	98.9362	hypothetical protein RS9916_36122 [Synechococcus sp. RS9916]
SYN_GCA_000153825.1_contig_1_1999	EAU75071.1	100	1.9e-255	703.7	99.7199	peptide chain release factor 2 [Synechococcus sp. RS9916]
SYN_GCA_000153825.1_contig_1_2000	EAU75072.1	100	1.4e-46	152.9	98.7342	hypothetical protein RS9916_36232 [Synechococcus sp. RS9916]
SYN_GCA_000153825.1_contig_1_2006	WP_007099175.1	100	0	1398.3	99.8674	protein kinase [Synechococcus sp. RS9916]_x0001_EAU75078.1 Serine/Threonine protein kinase [Synechococcus sp. RS9916]
SYN_GCA_000153825.1_contig_1_2011	WP_050752321.1	100	0	1174.8	99.8239	YdiU family protein [Synechococcus sp. RS9916]
SYN_GCA_000153825.1_contig_1_2021	WP_007099192.1	100	2.4e-256	704.9	99.7093	RluA family pseudouridine synthase [Synechococcus sp. RS9916]_x0001_EAU75095.1 Pseudouridine synthase, RluD [Synechococcus sp. RS9916]
SYN_GCA_000153825.1_contig_1_2031	WP_038023615.1	100	0	1432.2	99.8833	type II and III secretion system protein [Synechococcus sp. RS9916]
SYN_GCA_000153825.1_contig_1_2033	EAU75108.1	100	0	1067	99.8168	hypothetical protein RS9916_36412 [Synechococcus sp. RS9916]
SYN_GCA_000153825.1_contig_1_2035	WP_007099207.1	100	8.4e-200	556.2	99.6377	ribonuclease HI [Synechococcus sp. RS9916]_x0001_EAU75110.1 possible ribonuclease HI [Synechococcus sp. RS9916]
SYN_GCA_000153825.1_contig_1_2043	WP_007099215.1	100	0	1830.1	99.8987	AAA family ATPase [Synechococcus sp. RS9916]_x0001_EAU75118.1 putative ATP-dependent Clp protease, Hsp 100, ATP-binding subunit ClpB [Synechococcus sp. RS9916]
SYN_GCA_000153825.1_contig_1_2057	WP_007099231.1	100	0	1222.6	99.8369	hypothetical protein [Synechococcus sp. RS9916]_x0001_EAU75134.1 hypothetical protein RS9916_36542 [Synechococcus sp. RS9916]
SYN_GCA_000153825.1_contig_1_2062	WP_007099236.1	100	0	1744.2	99.8904	ATP-binding cassette domain-containing protein [Synechococcus sp. RS9916]_x0001_EAU75139.1 ATPase [Synechococcus sp. RS9916]
SYN_GCA_000153825.1_contig_1_2076	EAU75153.1	100	1.1e-100	294.7	99.3007	hypothetical protein RS9916_36637 [Synechococcus sp. RS9916]
SYN_GCA_000153825.1_contig_1_2081	WP_007099255.1	100	1.1e-223	619	99.6721	SWIM zinc finger family protein [Synechococcus sp. RS9916]_x0001_EAU75158.1 hypothetical protein RS9916_36662 [Synechococcus sp. RS9916]
SYN_GCA_000153825.1_contig_1_2083	WP_007099258.1	100	1.9e-93	276.6	99.3103	Hsp20/alpha crystallin family protein [Synechococcus sp. RS9916]_x0001_EAU75161.1 putative small heat shock protein [Synechococcus sp. RS9916]
SYN_GCA_000153825.1_contig_1_2103	WP_007099281.1	100	0	11153.1	99.9871	S-layer family protein [Synechococcus sp. RS9916]_x0001_EAU75184.1 cell wall surface anchor family protein [Synechococcus sp. RS9916]
SYN_GCA_000153825.1_contig_1_2119	EAU75207.1	100	0	903.3	99.7849	Small-conductance mechanosensitive channel-like protein [Synechococcus sp. RS9916]
SYN_GCA_000153825.1_contig_1_2127	WP_007099312.1	100	5.4e-163	459.1	99.5614	glutathione S-transferase N-terminal domain-containing protein [Synechococcus sp. RS9916]_x0001_EAU75215.1 putative maleylacetoacetate isomerase [Synechococcus sp. RS9916]
SYN_GCA_000153825.1_contig_1_2128	WP_007099314.1	100	0	1052.4	99.8073	sulfotransferase domain-containing protein [Synechococcus sp. RS9916]_x0001_EAU75217.1 GAF [Synechococcus sp. RS9916]
SYN_GCA_000153825.1_contig_1_2142	WP_007099329.1	100	9.6e-221	611.7	99.6732	agmatinase [Synechococcus sp. RS9916]_x0001_EAU75232.1 Arginase family protein [Synechococcus sp. RS9916]
SYN_GCA_000153825.1_contig_1_2144	WP_156777647.1	99.7	1.4e-273	753.4	87.5878	glycine cleavage system aminomethyltransferase GcvT [Synechococcus sp. RS9916]
SYN_GCA_000153825.1_contig_1_2153	EAU75244.1	100	0	922.5	99.7792	Anthranilate synthase [Synechococcus sp. RS9916]
SYN_GCA_000153825.1_contig_1_2162	WP_007099349.1	100	0	877.9	99.7712	urea ABC transporter substrate-binding protein [Synechococcus sp. RS9916]_x0001_EAU75252.1 putative urea ABC transporter, urea binding protein [Synechococcus sp. RS9916]
SYN_GCA_000153825.1_contig_1_2177	WP_006849834.1	93.9	7.1e-23	90.9	98	MULTISPECIES: hypothetical protein [unclassified Synechococcus]_x0001_QNJ01579.1 hypothetical protein SynA1562_02768 [Synechococcus sp. A15-62]
SYN_GCA_000153825.1_contig_1_2179	EAU75272.1	100	0	1066.2	99.8058	hypothetical protein RS9916_37232 [Synechococcus sp. RS9916]
SYN_GCA_000153825.1_contig_1_2188	EAU75281.1	100	4.1e-34	120.2	83.3333	hypothetical protein RS9916_37277 [Synechococcus sp. RS9916]
SYN_GCA_000153825.1_contig_1_2201	WP_007099391.1	100	5.1e-211	587.8	99.6815	formate/nitrite transporter family protein [Synechococcus sp. RS9916]_x0001_EAU75294.1 formate and nitrite transporters [Synechococcus sp. RS9916]
SYN_GCA_000153825.1_contig_1_2216	WP_007099406.1	100	4.6e-225	622.9	99.6764	formyltetrahydrofolate deformylase [Synechococcus sp. RS9916]_x0001_EAU75309.1 formyltetrahydrofolate deformylase [Synechococcus sp. RS9916]
SYN_GCA_000153825.1_contig_1_2230	WP_007099420.1	100	1.2e-52	169.1	85.4167	hypothetical protein [Synechococcus sp. RS9916]_x0001_EAU75323.1 hypothetical protein RS9916_37487 [Synechococcus sp. RS9916]
SYN_GCA_000153825.1_contig_1_2239	EAU75332.1	100	3e-265	729.6	99.729	threonine synthase [Synechococcus sp. RS9916]
SYN_GCA_000153825.1_contig_1_2248	EAU75341.1	100	8.9e-173	486.5	99.6139	hypothetical protein RS9916_37577 [Synechococcus sp. RS9916]
SYN_GCA_000153825.1_contig_1_2262	WP_038024537.1	100	7.5e-54	171.4	98.7654	sulfurtransferase TusA family protein [Synechococcus sp. RS9916]
SYN_GCA_000153825.1_contig_1_2268	EAU75361.1	100	1.9e-250	689.9	99.7085	putative thiamine monophosphate kinase [Synechococcus sp. RS9916]
SYN_GCA_000153825.1_contig_1_2273	WP_038023683.1	100	6.6e-41	137.5	98.4615	hypothetical protein [Synechococcus sp. RS9916]
SYN_GCA_000153825.1_contig_1_2316	WP_007099510.1	100	0	1877.1	99.8989	ATP-binding cassette domain-containing protein [Synechococcus sp. RS9916]_x0001_EAU75413.1 putative multidrug efflux ABC transporter [Synechococcus sp. RS9916]
SYN_GCA_000153825.1_contig_1_2351	EAU75446.1	100	4.5e-187	521.9	99.6016	hypothetical protein RS9916_38102 [Synechococcus sp. RS9916]
SYN_GCA_000153825.1_contig_1_2359	WP_007099551.1	99.7	1.5e-241	669.8	89.5141	rod shape-determining protein [Synechococcus sp. RS9916]_x0001_EAU75454.1 Rod shape determining protein [Synechococcus sp. RS9916]
SYN_GCA_000153825.1_contig_1_2363	EAU75458.1	100	3.6e-199	555.1	99.6441	two-component response regulator [Synechococcus sp. RS9916]
SYN_GCA_000153825.1_contig_1_2371	EAU75466.1	100	3e-127	366.7	99.4595	SsrA-binding protein [Synechococcus sp. RS9916]
SYN_GCA_000153825.1_contig_1_2390	WP_007099581.1	100	1e-248	685.6	99.7093	GDP-L-fucose synthase [Synechococcus sp. RS9916]_x0001_EAU75485.1 NAD dependent epimerase/dehydratase [Synechococcus sp. RS9916]
SYN_GCA_000153825.1_contig_1_2404	EAU75501.1	100	4.1e-116	335.9	99.3976	hypothetical protein RS9916_38377 [Synechococcus sp. RS9916]
SYN_GCA_000153825.1_contig_1_2428	EAU75525.1	100	3.2e-135	386	99.4792	possible phosphatase [Synechococcus sp. RS9916]
SYN_GCA_000153825.1_contig_1_2437	EAU75535.1	99.7	2.9e-271	745	95.2632	hypothetical protein RS9916_38547 [Synechococcus sp. RS9916]
SYN_GCA_000153825.1_contig_1_2438	EAU75536.1	100	6.1e-229	632.5	99.6743	hypothetical protein RS9916_38552 [Synechococcus sp. RS9916]
SYN_GCA_000153825.1_contig_1_2441	WP_156777537.1	100	5.2e-304	834.3	96.0613	hypothetical protein [Synechococcus sp. RS9916]
SYN_GCA_000153825.1_contig_1_2443	WP_007099637.1	100	0	1099.7	96.3756	hypothetical protein [Synechococcus sp. RS9916]_x0001_EAU75541.1 hypothetical protein RS9916_38577 [Synechococcus sp. RS9916]
SYN_GCA_000153825.1_contig_1_2447	WP_071961573.1	100	7.5e-235	649	99.6933	Gfo/Idh/MocA family oxidoreductase [Synechococcus sp. RS9916]
SYN_GCA_000153825.1_contig_1_2448	WP_050752271.1	100	5.9e-172	482.6	99.5798	acylneuraminate cytidylyltransferase family protein [Synechococcus sp. RS9916]
SYN_GCA_000153825.1_contig_1_2449	WP_007099641.1	100	1.1e-181	508.8	99.6109	SDR family oxidoreductase [Synechococcus sp. RS9916]_x0001_EAU75545.1 Short-chain dehydrogenase/reductase SDR [Synechococcus sp. RS9916]
SYN_GCA_000153825.1_contig_1_2463	WP_007099651.1	100	0	922.9	99.7845	hypothetical protein [Synechococcus sp. RS9916]_x0001_EAU75555.1 hypothetical protein RS9916_38647 [Synechococcus sp. RS9916]
SYN_GCA_000153825.1_contig_1_2476	WP_007099660.1	100	1.3e-180	506.5	99.6183	YdcF family protein [Synechococcus sp. RS9916]_x0001_EAU75564.1 hypothetical protein RS9916_38692 [Synechococcus sp. RS9916]
SYN_GCA_000153825.1_contig_1_2483	EAU72612.1	100	6.1e-203	566.6	99.6721	hypothetical protein RS9916_38791 [Synechococcus sp. RS9916]
SYN_GCA_000153825.1_contig_1_2488	WP_007099674.1	100	1.6e-110	320.5	99.3548	hypothetical protein [Synechococcus sp. RS9916]_x0001_EAU72617.1 hypothetical protein RS9916_38816 [Synechococcus sp. RS9916]
SYN_GCA_000153825.1_contig_1_2489	WP_006042408.1	100	6.5e-42	140.2	98.5075	MULTISPECIES: photosystem II reaction center protein J [unclassified Synechococcus]_x0001_EAR19284.1 photosystem II reaction center protein PsbJ [Synechococcus sp. WH 7805]_x0001_EAU72618.1 photosystem II reaction center protein PsbJ [Synechococcus sp. RS9916]_x0001_OUW30324.1 photosystem II reaction center protein J [Cyanobacteria bacterium TMED177]_x0001_RZO10026.1 photosystem II reaction cente…
SYN_GCA_000153825.1_contig_1_2508	WP_007099693.1	100	0	1494.6	99.867	hypothetical protein [Synechococcus sp. RS9916]_x0001_EAU72637.1 hypothetical protein RS9916_38916 [Synechococcus sp. RS9916]
SYN_GCA_000153825.1_contig_1_2512	EAU72641.1	100	4.5e-151	428.3	99.5261	hypothetical protein RS9916_38936 [Synechococcus sp. RS9916]
SYN_GCA_000153825.1_contig_1_2529	WP_007099715.1	100	4.7e-302	828.6	99.7722	HlyC/CorC family transporter [Synechococcus sp. RS9916]_x0001_EAU72659.1 hypothetical protein RS9916_39026 [Synechococcus sp. RS9916]
SYN_GCA_000153825.1_contig_1_2543	WP_007099731.1	100	0	989.9	99.802	ammonium transporter [Synechococcus sp. RS9916]_x0001_EAU72675.1 Ammonia permease [Synechococcus sp. RS9916]
SYN_GCA_000153825.1_contig_1_2563	WP_007099750.1	100	2.2e-106	310.1	90.7407	hypothetical protein [Synechococcus sp. RS9916]_x0001_EAU72695.1 hypothetical protein RS9916_39206 [Synechococcus sp. RS9916]
SYN_GCA_000153825.1_contig_1_2626	EAU72756.1	100	0	1076.2	99.8155	bifunctional orotidine 5'-phosphate decarboxylase/orotate phosphoribosyltransferase protein [Synechococcus sp. RS9916]
SYN_GCA_000153825.1_contig_1_2708	WP_007099894.1	100	2.8e-258	714.1	99.7468	recombinase RecA [Synechococcus sp. RS9916]_x0001_EAU72843.1 recombinase A [Synechococcus sp. RS9916]
SYN_GCA_000153825.1_contig_1_2710	EAU72845.1	100	1.8e-60	189.1	98.9362	hypothetical protein RS9916_39956 [Synechococcus sp. RS9916]
SYN_GCA_000153825.1_contig_1_2736	WP_007099922.1	100	2e-51	166	98.8889	hypothetical protein [Synechococcus sp. RS9916]_x0001_EAU72871.1 hypothetical protein RS9916_40086 [Synechococcus sp. RS9916]
SYN_GCA_000153825.1_contig_1_2737	EAU72872.1	100	0	971.8	99.7921	hypothetical protein RS9916_40091 [Synechococcus sp. RS9916]
SYN_GCA_000153825.1_contig_1_2738	WP_007099924.1	100	2.5e-124	357.5	99.4444	hypothetical protein [Synechococcus sp. RS9916]_x0001_EAU72873.1 hypothetical protein RS9916_40096 [Synechococcus sp. RS9916]
SYN_GCA_000153825.1_contig_1_2739	EAU72874.1	99.7	2.6e-245	677.6	94.1667	hypothetical protein RS9916_40101 [Synechococcus sp. RS9916]
SYN_GCA_000153825.1_contig_1_2779	EAU72918.1	100	1.4e-97	287.7	99.3506	hypothetical protein RS9916_40321 [Synechococcus sp. RS9916]
SYN_GCA_000153825.1_contig_1_2794	EAU72936.1	100	1.5e-208	580.5	99.6678	hypothetical protein RS9916_40411 [Synechococcus sp. RS9916]
SYN_GCA_000161795.2_contig_1_84	WP_006851966.1	100	5e-220	610.1	99.6764	NAD-dependent epimerase/dehydratase family protein [Synechococcus sp. WH 8109]
SYN_GCA_000161795.2_contig_1_88	AHF62522.1	100	0	1882.8	99.9212	Hemolysin-type calcium-binding region [Synechococcus sp. WH 8109]
SYN_GCA_000161795.2_contig_1_92	WP_006850166.1	100	0	909.1	99.7881	ABC transporter ATP-binding protein [Synechococcus sp. WH 8109]
SYN_GCA_000161795.2_contig_1_133	WP_025362014.1	100	2.1e-300	822.4	99.7596	beta-ketoacyl-ACP synthase II [Synechococcus sp. WH 8109]_x0001_AHF62568.1 3-oxoacyl-(acyl-carrier-protein) synthase II [Synechococcus sp. WH 8109]
SYN_GCA_000161795.2_contig_1_145	AHF62580.1	100	6.2e-301	827.8	99.784	putative Na+/H+ antiporter, CPA2 family protein [Synechococcus sp. WH 8109]
SYN_GCA_000161795.2_contig_1_338	WP_006850241.1	100	2.2e-59	186.8	98.9899	MULTISPECIES: 30S ribosomal protein S17 [unclassified Synechococcus]_x0001_Q3AMN9.1 RecName: Full=30S ribosomal protein S17 [Synechococcus sp. CC9605]_x0001_MBA4736620.1 30S ribosomal protein S17 [Synechococcus sp.]_x0001_MBN89246.1 30S ribosomal protein S17 [Synechococcus sp. RS344]_x0001_HCO75395.1 30S ribosomal protein S17 [Synechococcus sp. UBA8071]_x0001_ABB34143.1 30S ribosomal protein S17 …
SYN_GCA_000161795.2_contig_1_415	WP_071823039.1	100	1.4e-122	353.6	93.75	phycobiliprotein lyase [Synechococcus sp. WH 8109]
SYN_GCA_000161795.2_contig_1_429	AHF62879.1	100	1e-23	92.8	97.8723	hypothetical protein Syncc8109_0479 [Synechococcus sp. WH 8109]
SYN_GCA_000161795.2_contig_1_516	WP_006849787.1	100	9.1e-35	121.7	98.3607	hypothetical protein [Synechococcus sp. WH 8109]_x0001_AHF62975.1 hypothetical protein Syncc8109_0588 [Synechococcus sp. WH 8109]
SYN_GCA_000161795.2_contig_1_523	AHF62984.1	100	1.6e-139	396.7	99.4764	hypothetical protein Syncc8109_0597 [Synechococcus sp. WH 8109]
SYN_GCA_000161795.2_contig_1_530	AHF63000.1	99.2	4.4e-82	246.5	87.5	hypothetical protein Syncc8109_0614 [Synechococcus sp. WH 8109]
SYN_GCA_000161795.2_contig_1_543	AHF63013.1	100	7.1e-224	619.8	99.6753	CysQ protein-like protein [Synechococcus sp. WH 8109]
SYN_GCA_000161795.2_contig_1_592	AHF63063.1	100	2.1e-170	479.2	97.1545	putative 2-C-methyl-D-erythritol 4-phosphate cytidylyltransferase [Synechococcus sp. WH 8109]
SYN_GCA_000161795.2_contig_1_701	AHF63179.1	98.6	6.3e-38	131	83.1325	hypothetical protein Syncc8109_0799 [Synechococcus sp. WH 8109]
SYN_GCA_000161795.2_contig_1_720	AHF63198.1	100	7.9e-29	105.9	98	putative type 4 prepilin peptidase [Synechococcus sp. WH 8109]
SYN_GCA_000161795.2_contig_1_745	AHF63227.1	100	1.5e-131	376.3	99.4681	adenine phosphoribosyltransferase [Synechococcus sp. WH 8109]
SYN_GCA_000161795.2_contig_1_769	WP_006850283.1	100	0	953.4	99.8148	SulP family inorganic anion transporter [Synechococcus sp. WH 8109]_x0001_AHF63252.1 putative sulfate transporter [Synechococcus sp. WH 8109]
SYN_GCA_000161795.2_contig_1_800	AHF63286.1	100	1.6e-199	553.9	99.6109	hypothetical protein Syncc8109_0909 [Synechococcus sp. WH 8109]
SYN_GCA_000161795.2_contig_1_822	AHF63318.1	100	4.9e-34	119.8	98.3333	hypothetical protein Syncc8109_0941 [Synechococcus sp. WH 8109]
SYN_GCA_000161795.2_contig_1_897	WP_071823100.1	100	2.1e-213	594	93.8462	zinc ABC transporter substrate-binding protein [Synechococcus sp. WH 8109]
SYN_GCA_000161795.2_contig_1_924	WP_071823053.1	100	6.4e-236	653.7	92.5208	extracellular solute-binding protein [Synechococcus sp. WH 8109]
SYN_GCA_000161795.2_contig_1_937	WP_025362221.1	100	2.2e-81	246.1	84.6154	DoxX family protein [Synechococcus sp. WH 8109]
SYN_GCA_000161795.2_contig_1_938	WP_045172715.1	100	0	1196	99.8355	gamma-glutamyltransferase family protein [Synechococcus sp. WH 8109]_x0001_AHF63445.1 Gamma-glutamyltransferase [Synechococcus sp. WH 8109]
SYN_GCA_000161795.2_contig_1_967	AHF63487.1	100	6.1e-158	446	99.5536	hypothetical protein Syncc8109_1116 [Synechococcus sp. WH 8109]
SYN_GCA_000161795.2_contig_1_987	WP_006850301.1	100	1.2e-34	121.3	98.3333	MULTISPECIES: hypothetical protein [unclassified Synechococcus]
SYN_GCA_000161795.2_contig_1_993	AHF63515.1	100	1.4e-157	444.9	99.5475	superoxide dismutase precursor (Cu-Zn) [Synechococcus sp. WH 8109]
SYN_GCA_000161795.2_contig_1_1115	WP_006851624.1	100	2.8e-166	468.4	99.5816	DUF1995 family protein [Synechococcus sp. WH 8109]_x0001_AHF63656.1 hypothetical protein Syncc8109_1289 [Synechococcus sp. WH 8109]
SYN_GCA_000161795.2_contig_1_1155	WP_045172730.1	100	6.5e-141	400.6	99.4872	bifunctional adenosylcobinamide kinase/adenosylcobinamide-phosphate guanylyltransferase [Synechococcus sp. WH 8109]_x0001_AHF63698.1 putative cobinamide kinase [Synechococcus sp. WH 8109]
SYN_GCA_000161795.2_contig_1_1191	WP_025362285.1	100	2.8e-88	261.5	99.1736	hypothetical protein [Synechococcus sp. WH 8109]_x0001_AHF63737.1 hypothetical protein Syncc8109_1374 [Synechococcus sp. WH 8109]
SYN_GCA_000161795.2_contig_1_1197	AHF63742.1	100	8.6e-166	467.2	99.5833	putative transcriptional regulator, Crp/Fnr family [Synechococcus sp. WH 8109]
SYN_GCA_000161795.2_contig_1_1326	WP_045172742.1	100	0	944.1	99.7967	Asp-tRNA(Asn)/Glu-tRNA(Gln) amidotransferase subunit GatA [Synechococcus sp. WH 8109]
SYN_GCA_000161795.2_contig_1_1349	WP_025362336.1	100	1e-169	478.4	92.0455	2-phosphosulfolactate phosphatase family protein [Synechococcus sp. WH 8109]_x0001_AHF63915.1 2-phosphosulfolactate phosphatase [Synechococcus sp. WH 8109]
SYN_GCA_000161795.2_contig_1_1465	QNI99840.1	92.9	3.6e-110	320.9	99.4118	protein of unknown function (DUF3136) [Synechococcus sp. A15-62]
SYN_GCA_000161795.2_contig_1_1470	WP_006850087.1	100	1.7e-72	221.5	99.1597	DUF3007 family protein [Synechococcus sp. WH 8109]_x0001_AHF64056.1 hypothetical protein Syncc8109_1699 [Synechococcus sp. WH 8109]
SYN_GCA_000161795.2_contig_1_1478	WP_006849593.1	100	4.3e-49	159.5	98.7805	hypothetical protein [Synechococcus sp. WH 8109]_x0001_AHF64065.1 hypothetical protein Syncc8109_1709 [Synechococcus sp. WH 8109]
SYN_GCA_000161795.2_contig_1_1520	WP_006850676.1	100	1.7e-91	270.4	99.2308	hypothetical protein [Synechococcus sp. WH 8109]_x0001_AHF64117.1 hypothetical protein Syncc8109_1761 [Synechococcus sp. WH 8109]
SYN_GCA_000161795.2_contig_1_1524	WP_006850347.1	100	2.4e-167	471.1	99.5816	hypothetical protein [Synechococcus sp. WH 8109]_x0001_AHF64123.1 hypothetical protein Syncc8109_1767 [Synechococcus sp. WH 8109]
SYN_GCA_000161795.2_contig_1_1532	WP_006850751.1	100	4.1e-253	696	99.7024	fatty acid desaturase [Synechococcus sp. WH 8109]_x0001_AHF64131.1 putative fatty acid desaturase [Synechococcus sp. WH 8109]
SYN_GCA_000161795.2_contig_1_1540	WP_025362388.1	100	6.2e-116	335.9	90.7104	DNA starvation/stationary phase protection protein [Synechococcus sp. WH 8109]
SYN_GCA_000161795.2_contig_1_1562	AHF64166.1	100	1.8e-71	218	99.0741	hypothetical protein Syncc8109_1814 [Synechococcus sp. WH 8109]
SYN_GCA_000161795.2_contig_1_1617	WP_006850223.1	100	4.3e-254	700.7	99.723	DUF1611 domain-containing protein [Synechococcus sp. WH 8109]_x0001_AHF64223.1 hypothetical protein Syncc8109_1874 [Synechococcus sp. WH 8109]
SYN_GCA_000161795.2_contig_1_1637	WP_006851941.1	99.1	7.8e-81	243.4	82.8571	hypothetical protein [Synechococcus sp. WH 8109]_x0001_AHF64245.1 hypothetical protein Syncc8109_1900 [Synechococcus sp. WH 8109]
SYN_GCA_000161795.2_contig_1_1783	WP_006850040.1	100	1.3e-73	223.8	99.1071	hypothetical protein [Synechococcus sp. WH 8109]_x0001_AHF64401.1 hypothetical protein Syncc8109_2062 [Synechococcus sp. WH 8109]
SYN_GCA_000161795.2_contig_1_1830	AHF64450.1	100	1.3e-90	269.6	99.3243	hypothetical protein Syncc8109_2112 [Synechococcus sp. WH 8109]
SYN_GCA_000161795.2_contig_1_1876	WP_006850809.1	100	2.2e-159	451.1	99.5833	ribose-5-phosphate isomerase RpiA [Synechococcus sp. WH 8109]_x0001_AHF64496.1 ribose 5-phosphate isomerase [Synechococcus sp. WH 8109]
SYN_GCA_000161795.2_contig_1_1899	WP_156915524.1	100	1.2e-166	470.3	99.6016	glycerol-3-phosphate 1-O-acyltransferase PlsY [Synechococcus sp. WH 8109]
SYN_GCA_000161795.2_contig_1_1959	WP_006851059.1	100	0	941.4	88.2246	F0F1 ATP synthase subunit beta [Synechococcus sp. WH 8109]_x0001_AHF64578.1 ATP synthase F1, beta subunit [Synechococcus sp. WH 8109]
SYN_GCA_000161795.2_contig_1_1994	AHF64616.1	100	1.5e-176	496.1	99.6124	hypothetical protein Syncc8109_2290 [Synechococcus sp. WH 8109]
SYN_GCA_000161795.2_contig_1_1998	NBQ25701.1	96.1	3.7e-50	162.2	92.6829	hypothetical protein [Verrucomicrobia bacterium]
SYN_GCA_000161795.2_contig_1_2012	AHF64642.1	100	3.4e-97	285.4	99.2754	hypothetical protein Syncc8109_2319 [Synechococcus sp. WH 8109]
SYN_GCA_000161795.2_contig_1_2016	WP_025362506.1	100	1.7e-68	210.3	99.0476	hypothetical protein [Synechococcus sp. WH 8109]_x0001_AHF64647.1 hypothetical protein Syncc8109_2324 [Synechococcus sp. WH 8109]
SYN_GCA_000161795.2_contig_1_2019	WP_071823087.1	99.5	3e-143	408.7	85.2321	thermonuclease family protein [Synechococcus sp. WH 8109]
SYN_GCA_000161795.2_contig_1_2020	AHF64653.1	100	1.5e-39	134	98.4375	hypothetical protein Syncc8109_2331 [Synechococcus sp. WH 8109]
SYN_GCA_000161795.2_contig_1_2058	WP_006850065.1	100	2.9e-39	133.7	98.5507	MULTISPECIES: hypothetical protein [unclassified Synechococcus]_x0001_AHF64693.1 hypothetical protein Syncc8109_2374 [Synechococcus sp. WH 8109]
SYN_GCA_000161795.2_contig_1_2076	WP_006849842.1	100	1.7e-298	822.4	99.7881	potassium transporter TrkG [Synechococcus sp. WH 8109]_x0001_AHF64712.1 putative sodium transporter, trk family [Synechococcus sp. WH 8109]
SYN_GCA_000161795.2_contig_1_2149	QNI83537.1	92.7	7.4e-153	437.6	81.1881	putative membrane protein [Synechococcus sp. RS9907]
SYN_GCA_000161795.2_contig_1_2294	WP_006850206.1	100	4.1e-186	520.8	99.6241	ABC-2 family transporter protein [Synechococcus sp. WH 8109]_x0001_AHF64940.1 putative multidrug efflux ABC transporter [Synechococcus sp. WH 8109]
SYN_GCA_000161795.2_contig_1_2400	AHF65062.1	100	1.3e-278	766.1	99.5037	phosphoribosylglycinamide formyltransferase 2 [Synechococcus sp. WH 8109]
SYN_GCA_000179255.1_contig_1_3	WP_010318218.1	100	0	843.2	99.7512	cyclopropane fatty acyl phospholipid synthase [Synechococcus sp. CB0205]
SYN_GCA_000179255.1_contig_9_5	WP_010318061.1	99.8	0	964.1	93.4397	NAD(P)H-quinone oxidoreductase subunit N [Synechococcus sp. CB0205]
SYN_GCA_000179255.1_contig_9_9	WP_010318065.1	100	2.5e-297	813.5	99.7519	aminotransferase class I/II-fold pyridoxal phosphate-dependent enzyme [Synechococcus sp. CB0205]
SYN_GCA_000179255.1_contig_9_21	WP_010318078.1	100	3.3e-99	291.6	99.3377	PH domain-containing protein [Synechococcus sp. CB0205]
SYN_GCA_000179255.1_contig_9_27	WP_185188151.1	96.2	2.9e-29	107.5	92.9825	hypothetical protein [Synechococcus sp. LTW-R]_x0001_QNG30736.1 hypothetical protein H0O22_06630 [Synechococcus sp. LTW-R]
SYN_GCA_000179255.1_contig_9_40	WP_010318101.1	99.8	0	937.6	95.0495	dihydrolipoyl dehydrogenase [Synechococcus sp. CB0205]_x0001_PWL21598.1 dihydrolipoyl dehydrogenase [Synechococcus sp. XM-24]
SYN_GCA_000179255.1_contig_9_53	WP_010318121.1	100	5.9e-263	723.4	99.726	D-alanine--D-alanine ligase [Synechococcus sp. CB0205]
SYN_GCA_000179255.1_contig_9_60	WP_010318134.1	100	9.5e-158	446	96.5665	ATP-dependent Clp protease proteolytic subunit [Synechococcus sp. CB0205]_x0001_NCV92515.1 ATP-dependent Clp protease proteolytic subunit [Synechococcaceae bacterium WB7_3xG_012]_x0001_PWL21616.1 ATP-dependent Clp protease proteolytic subunit [Synechococcus sp. XM-24]
SYN_GCA_000179255.1_contig_9_67	PWL21633.1	93.4	0	1142.9	97.8852	membrane metal-binding protein [Synechococcus sp. XM-24]
SYN_GCA_000179255.1_contig_10_6	WP_050778505.1	100	3.4e-258	712.2	99.7333	potassium channel protein [Synechococcus sp. CB0205]
SYN_GCA_000179255.1_contig_10_10	WP_043706184.1	100	1.2e-37	129.4	91.3043	hypothetical protein [Synechococcus sp. CB0205]
SYN_GCA_000179255.1_contig_10_12	WP_029626413.1	100	9.9e-185	519.2	99.654	ABC transporter permease [Synechococcus sp. CB0205]_x0001_NCV92789.1 ABC transporter permease [Synechococcaceae bacterium WB7_3xG_012]
SYN_GCA_000179255.1_contig_10_18	WP_010318028.1	100	0	1127.5	99.8211	cytochrome c oxidase subunit I [Synechococcus sp. CB0205]
SYN_GCA_000179255.1_contig_11_42	WP_010317981.1	100	6.3e-133	379.4	99.4536	cytochrome b6-f complex iron-sulfur subunit [Synechococcus sp. CB0205]_x0001_NCV92062.1 cytochrome b6-f complex iron-sulfur subunit [Synechococcaceae bacterium WB7_3xG_012]_x0001_PWL21519.1 cytochrome b6-f complex iron-sulfur subunit [Synechococcus sp. XM-24]
SYN_GCA_000179255.1_contig_12_10	WP_010317883.1	100	2.3e-86	258.1	99.2754	hypothetical protein [Synechococcus sp. CB0205]
SYN_GCA_000179255.1_contig_12_37	WP_010317910.1	100	1.2e-280	770	99.7416	aminotransferase class I/II-fold pyridoxal phosphate-dependent enzyme [Synechococcus sp. CB0205]
SYN_GCA_000179255.1_contig_12_39	WP_010317912.1	100	0	1041.6	99.8172	2-isopropylmalate synthase [Synechococcus sp. CB0205]
SYN_GCA_000179255.1_contig_13_10	WP_010317872.1	100	8.8e-144	408.7	99.5122	precorrin-6Y C5,15-methyltransferase subunit CbiT [Synechococcus sp. CB0205]
SYN_GCA_000179255.1_contig_15_14	WP_010317829.1	100	1.3e-81	244.6	99.1667	hypothetical protein [Synechococcus sp. CB0205]_x0001_NCV92104.1 hypothetical protein [Synechococcaceae bacterium WB7_3xG_012]
SYN_GCA_000179255.1_contig_15_22	NDD46488.1	98.7	2.8e-44	147.1	91.4634	hypothetical protein [Synechococcaceae bacterium WB9_4xB_025]_x0001_PWL23574.1 hypothetical protein DCO99_00135 [Synechococcus sp. XM-24]
SYN_GCA_000179255.1_contig_17_4	WP_010317762.1	100	1e-156	443.4	99.5633	response regulator transcription factor [Synechococcus sp. CB0205]_x0001_NCV91380.1 DNA-binding response regulator [Synechococcaceae bacterium WB7_3xG_012]_x0001_PWL23703.1 DNA-binding response regulator [Synechococcus sp. XM-24]
SYN_GCA_000179255.1_contig_17_8	WP_010317766.1	100	3.3e-81	243.4	99.1525	hypothetical protein [Synechococcus sp. CB0205]
SYN_GCA_000179255.1_contig_17_26	WP_156797978.1	100	0	1021.1	99.8031	glycosyltransferase family 39 protein [Synechococcus sp. CB0205]
SYN_GCA_000179255.1_contig_18_3	WP_029626367.1	100	1.3e-261	718.8	99.7151	hydrogenase formation protein HypD [Synechococcus sp. CB0205]
SYN_GCA_000179255.1_contig_18_4	WP_010317651.1	100	2.9e-39	133.3	98.4375	HypC/HybG/HupF family hydrogenase formation chaperone [Synechococcus sp. CB0205]_x0001_NDD70184.1 HypC/HybG/HupF family hydrogenase formation chaperone [Synechococcaceae bacterium WB9_4xC_028]_x0001_PWL23621.1 hydrogenase maturation protein HypC [Synechococcus sp. XM-24]
SYN_GCA_000179255.1_contig_18_8	WP_010317660.1	100	3.4e-108	314.7	99.359	hydrogenase maturation protease [Synechococcus sp. CB0205]
SYN_GCA_000179255.1_contig_18_13	WP_043706083.1	100	0	1036.6	99.8073	SLBB domain-containing protein [Synechococcus sp. CB0205]
SYN_GCA_000179255.1_contig_18_36	WP_010317712.1	100	1.5e-58	183.3	98.7805	DUF1651 domain-containing protein [Synechococcus sp. CB0205]_x0001_NCV93129.1 DUF1651 domain-containing protein [Synechococcaceae bacterium WB7_3xG_012]
SYN_GCA_000179255.1_contig_18_40	NCV92041.1	99.3	0	1431.8	99.8675	ABC transporter substrate-binding protein [Synechococcaceae bacterium WB7_3xG_012]
SYN_GCA_000179255.1_contig_18_49	WP_010317726.1	100	7.4e-99	290	99.3007	ribosome silencing factor [Synechococcus sp. CB0205]
SYN_GCA_000179255.1_contig_18_64	NCV92406.1	98.6	3.8e-95	280.4	99.2857	AraC family transcriptional regulator [Synechococcaceae bacterium WB7_3xG_012]
SYN_GCA_000179255.1_contig_18_65	WP_083797947.1	100	7.9e-117	338.2	88.172	SgcJ/EcaC family oxidoreductase [Synechococcus sp. CB0205]
SYN_GCA_000179255.1_contig_19_9	WP_156797961.1	100	2.1e-152	431.4	99.537	response regulator [Synechococcus sp. CB0205]
SYN_GCA_000179255.1_contig_20_5	NCV51787.1	99.1	1.4e-153	435.3	99.5595	hypothetical protein [Gammaproteobacteria bacterium]
SYN_GCA_000179255.1_contig_20_10	WP_010317613.1	100	3e-224	622.1	99.6914	ABC transporter substrate-binding protein [Synechococcus sp. CB0205]
SYN_GCA_000179255.1_contig_22_11	WP_010317470.1	100	0	1182.2	99.8405	ATP-dependent zinc metalloprotease FtsH [Synechococcus sp. CB0205]
SYN_GCA_000179255.1_contig_22_15	NCV91630.1	99.2	0	1265.4	99.8454	single-stranded-DNA-specific exonuclease RecJ [Synechococcaceae bacterium WB7_3xG_012]
SYN_GCA_000179255.1_contig_22_43	WP_010317513.1	100	2.4e-222	616.7	99.6845	putative selenate ABC transporter substrate-binding protein [Synechococcus sp. CB0205]
SYN_GCA_000179255.1_contig_22_48	WP_010317523.1	100	9.7e-179	501.1	99.6063	sigma-70 family RNA polymerase sigma factor [Synechococcus sp. CB0205]
SYN_GCA_000179255.1_contig_22_52	WP_010317529.1	100	3.7e-115	332	99.3464	DUF3531 family protein [Synechococcus sp. CB0205]_x0001_NCV91439.1 DUF3531 family protein [Synechococcaceae bacterium WB7_3xG_012]
SYN_GCA_000179255.1_contig_22_54	WP_010317531.1	100	1.5e-212	592	92.4242	Hsp33 family molecular chaperone HslO [Synechococcus sp. CB0205]
SYN_GCA_000179255.1_contig_22_67	WP_083797940.1	99.7	2.3e-242	671	99.7093	linear amide C-N hydrolase [Synechococcus sp. CB0205]
SYN_GCA_000179255.1_contig_23_1	NCV91462.1	95.8	1.1e-43	145.2	96	hypothetical protein [Synechococcaceae bacterium WB7_3xG_012]
SYN_GCA_000179255.1_contig_23_2	WP_010317363.1	100	3e-81	243.4	99.1453	DUF1651 domain-containing protein [Synechococcus sp. CB0205]
SYN_GCA_000179255.1_contig_23_5	WP_010317369.1	100	7.1e-117	337	99.3789	nucleoside 2-deoxyribosyltransferase [Synechococcus sp. CB0205]
SYN_GCA_000179255.1_contig_23_9	WP_010317378.1	100	1.5e-102	299.7	99.3197	gamma-glutamylcyclotransferase [Synechococcus sp. CB0205]
SYN_GCA_000179255.1_contig_23_17	WP_010317396.1	100	5.7e-233	644.8	99.6988	1-(5-phosphoribosyl)-5-[(5-phosphoribosylamino)methylideneamino]imidazole-4-carboxamide isomerase [Synechococcus sp. CB0205]
SYN_GCA_000179255.1_contig_23_23	WP_010317403.1	100	3.6e-305	833.2	99.7506	agmatinase [Synechococcus sp. CB0205]
SYN_GCA_000179255.1_contig_23_24	WP_029626339.1	100	6e-97	284.6	99.2647	hydrogenase maturation nickel metallochaperone HypA [Synechococcus sp. CB0205]
SYN_GCA_000179255.1_contig_23_27	WP_029626340.1	100	6.7e-240	662.9	99.705	ABC transporter substrate-binding protein [Synechococcus sp. CB0205]
SYN_GCA_000179255.1_contig_23_30	WP_010317411.1	100	4.7e-289	789.3	99.7253	Rieske 2Fe-2S domain-containing protein [Synechococcus sp. CB0205]
SYN_GCA_000179255.1_contig_23_44	WP_010317434.1	100	1.4e-252	696.8	99.723	3-isopropylmalate dehydrogenase [Synechococcus sp. CB0205]
SYN_GCA_000179255.1_contig_24_1	PWL23840.1	97	1.4e-202	565.5	99.6689	endolysin [Synechococcus sp. XM-24]
SYN_GCA_000179255.1_contig_24_10	WP_010317350.1	100	1.4e-33	119	85.2941	hypothetical protein [Synechococcus sp. CB0205]
SYN_GCA_000179255.1_contig_25_13	WP_010317319.1	100	1.5e-288	792	98.0676	5-(carboxyamino)imidazole ribonucleotide synthase [Synechococcus sp. CB0205]
SYN_GCA_000179255.1_contig_26_1	WP_010317289.1	100	7.5e-259	712.6	99.7222	tyrosine-type recombinase/integrase, partial [Synechococcus sp. CB0205]
SYN_GCA_000179255.1_contig_26_5	WP_156797943.1	100	4e-172	483.4	99.5868	hypothetical protein [Synechococcus sp. CB0205]
SYN_GCA_000179255.1_contig_27_2	WP_156797935.1	100	5.4e-199	556.2	99.6667	hypothetical protein [Synechococcus sp. CB0205]
SYN_GCA_000179255.1_contig_27_9	WP_156797938.1	100	6.2e-240	663.7	99.7118	SDR family NAD(P)-dependent oxidoreductase [Synechococcus sp. CB0205]
SYN_GCA_000179255.1_contig_27_15	NCV91958.1	99.2	3.3e-269	739.2	99.726	zinc peptidase [Synechococcaceae bacterium WB7_3xG_012]
SYN_GCA_000179255.1_contig_27_28	NCV91718.1	97.4	9.7e-47	153.3	98.7342	hypothetical protein [Synechococcaceae bacterium WB7_3xG_012]
SYN_GCA_000179255.1_contig_27_36	PWL23868.1	97.6	3.1e-301	824.7	99.7608	NAD(P)/FAD-dependent oxidoreductase [Synechococcus sp. XM-24]
SYN_GCA_000179255.1_contig_27_38	WP_029626328.1	100	0	1011.1	97.3635	threonine ammonia-lyase, biosynthetic [Synechococcus sp. CB0205]
SYN_GCA_000179255.1_contig_27_50	NCV92075.1	96.1	6.4e-279	767.7	99.7567	CofH family radical SAM protein [Synechococcaceae bacterium WB7_3xG_012]
SYN_GCA_000179255.1_contig_27_59	WP_010317269.1	100	1.2e-157	445.7	99.5614	helix-hairpin-helix domain-containing protein [Synechococcus sp. CB0205]
SYN_GCA_000179255.1_contig_28_13	WP_010317051.1	100	1.4e-51	165.6	98.75	hypothetical protein [Synechococcus sp. CB0205]_x0001_NCV91994.1 hypothetical protein [Synechococcaceae bacterium WB7_3xG_012]
SYN_GCA_000179255.1_contig_28_40	NCV91604.1	99.3	4.1e-213	591.7	99.6633	sugar ABC transporter permease [Synechococcaceae bacterium WB7_3xG_012]
SYN_GCA_000179255.1_contig_28_53	WP_010317113.1	100	1.8e-252	695.3	99.711	alpha-E domain-containing protein [Synechococcus sp. CB0205]
SYN_GCA_000179255.1_contig_28_76	WP_156797928.1	100	0	1039.6	99.8131	alpha/beta fold hydrolase [Synechococcus sp. CB0205]
SYN_GCA_000179255.1_contig_29_15	NCV92506.1	100	1.6e-45	150.2	98.7342	hypothetical protein [Synechococcaceae bacterium WB7_3xG_012]_x0001_PWL22956.1 hypothetical protein DCO99_02890 [Synechococcus sp. XM-24]
SYN_GCA_000179255.1_contig_29_24	WP_185187589.1	97.2	4.8e-271	746.5	99.7475	FtsX-like permease family protein [Synechococcus sp. LTW-R]_x0001_QNG30161.1 FtsX-like permease family protein [Synechococcus sp. LTW-R]
SYN_GCA_000179255.1_contig_29_28	WP_010316910.1	100	5.1e-171	481.1	93.7255	30S ribosomal protein S2 [Synechococcus sp. CB0205]_x0001_NCV92250.1 30S ribosomal protein S2 [Synechococcaceae bacterium WB7_3xG_012]_x0001_PWL23321.1 30S ribosomal protein S2 [Synechococcus sp. XM-24]
SYN_GCA_000179255.1_contig_29_40	WP_010316923.1	100	1.4e-93	275.8	99.2424	DUF309 domain-containing protein [Synechococcus sp. CB0205]
SYN_GCA_000179255.1_contig_29_46	WP_010316931.1	99.7	3.5e-234	649	93.8202	MULTISPECIES: class II fructose-bisphosphatase [unclassified Synechococcus]_x0001_NCV91549.1 class II fructose-bisphosphatase [Synechococcaceae bacterium WB7_3xG_012]_x0001_PWL22930.1 fructose-bisphosphatase class II [Synechococcus sp. XM-24]_x0001_QNG30177.1 class II fructose-bisphosphatase [Synechococcus sp. LTW-R]
SYN_GCA_000179255.1_contig_29_55	WP_010316945.1	100	2.2e-160	452.2	99.5536	uracil phosphoribosyltransferase [Synechococcus sp. CB0205]
SYN_GCA_000179255.1_contig_29_57	WP_010316949.1	100	4.5e-124	358.2	99.4924	HupE/UreJ family protein [Synechococcus sp. CB0205]
SYN_GCA_000179255.1_contig_29_71	WP_010316969.1	100	3e-112	325.1	99.3671	tRNA (cytidine(34)-2'-O)-methyltransferase [Synechococcus sp. CB0205]
SYN_GCA_000179255.1_contig_30_20	WP_010316672.1	100	7.4e-94	278.5	91.358	hypothetical protein [Synechococcus sp. CB0205]_x0001_NCV92558.1 hypothetical protein [Synechococcaceae bacterium WB7_3xG_012]
SYN_GCA_000179255.1_contig_30_41	WP_156797907.1	100	9.5e-233	644.4	97.3373	LOG family protein [Synechococcus sp. CB0205]
SYN_GCA_000179255.1_contig_30_47	WP_010316713.1	100	2.3e-50	163.3	98.8889	hypothetical protein [Synechococcus sp. CB0205]
SYN_GCA_000179255.1_contig_30_59	WP_050778471.1	100	0	1691.8	99.8715	1,4-alpha-glucan branching protein GlgB [Synechococcus sp. CB0205]
SYN_GCA_000179255.1_contig_30_75	WP_010316748.1	100	0	1011.5	99.8152	NAD(P)H-quinone oxidoreductase subunit 4 [Synechococcus sp. CB0205]_x0001_NCV92544.1 NADH-quinone oxidoreductase subunit M [Synechococcaceae bacterium WB7_3xG_012]_x0001_PWL23037.1 NAD(P)H-quinone oxidoreductase subunit 4 [Synechococcus sp. XM-24]
SYN_GCA_000179255.1_contig_30_95	WP_050778468.1	100	1.7e-217	602.8	99.6644	1,4-dihydroxy-2-naphthoyl-CoA synthase [Synechococcus sp. CB0205]
SYN_GCA_000179255.1_contig_30_109	WP_083797929.1	100	7.6e-267	734.9	99.4624	N-acetylmuramoyl-L-alanine amidase [Synechococcus sp. CB0205]_x0001_NCV91615.1 N-acetylmuramoyl-L-alanine amidase [Synechococcaceae bacterium WB7_3xG_012]
SYN_GCA_000179255.1_contig_30_130	WP_010316815.1	100	3.8e-52	167.5	90	DUF1816 domain-containing protein [Synechococcus sp. CB0205]
SYN_GCA_000179255.1_contig_30_138	WP_029626279.1	100	0	1368.2	99.8573	DNA primase [Synechococcus sp. CB0205]
SYN_GCA_000179255.1_contig_30_142	WP_010316833.1	100	2.3e-275	756.5	99.7368	choloylglycine hydrolase family protein [Synechococcus sp. CB0205]
SYN_GCA_000179255.1_contig_30_154	WP_029626284.1	100	6.6e-37	127.5	98.4848	hypothetical protein [Synechococcus sp. CB0205]
SYN_GCA_000179255.1_contig_31_22	WP_156797904.1	100	1.1e-45	150.2	94.6667	DUF4278 domain-containing protein [Synechococcus sp. CB0205]_x0001_NCV92933.1 DUF4278 domain-containing protein [Synechococcaceae bacterium WB7_3xG_012]_x0001_PWL23359.1 hypothetical protein DCO99_04055 [Synechococcus sp. XM-24]
SYN_GCA_000179255.1_contig_31_29	WP_029626252.1	100	0	901.7	99.7863	potassium transporter TrkG [Synechococcus sp. CB0205]_x0001_PWL23145.1 potassium transporter TrkG [Synechococcus sp. XM-24]
SYN_GCA_000179255.1_contig_31_32	WP_010316574.1	100	0	1076.6	99.8134	ferredoxin:protochlorophyllide reductase (ATP-dependent) subunit B [Synechococcus sp. CB0205]
SYN_GCA_000179255.1_contig_31_35	WP_010316578.1	100	8.7e-112	323.9	99.3671	hypothetical protein [Synechococcus sp. CB0205]
SYN_GCA_000179255.1_contig_31_40	NCV91890.1	98.8	1e-117	340.9	82.7411	DUF1817 domain-containing protein [Synechococcaceae bacterium WB7_3xG_012]
SYN_GCA_000179255.1_contig_31_49	WP_010316605.1	100	2.1e-258	711.1	99.7183	long-chain acyl-[acyl-carrier-protein] reductase [Synechococcus sp. CB0205]
SYN_GCA_000179255.1_contig_32_5	PWL23365.1	99.7	7.4e-269	740.3	96.4557	serine protease [Synechococcus sp. XM-24]
SYN_GCA_000179255.1_contig_33_25	WP_010316257.1	100	8.4e-169	474.2	99.569	HAD family hydrolase [Synechococcus sp. CB0205]
SYN_GCA_000179255.1_contig_33_32	WP_050778454.1	99.4	7.9e-128	367.1	91.3706	hypothetical protein [Synechococcus sp. CB0205]
SYN_GCA_000179255.1_contig_33_33	WP_156797877.1	100	3e-215	600.5	85.3994	hypothetical protein [Synechococcus sp. CB0205]
SYN_GCA_000179255.1_contig_33_39	WP_071777961.1	100	2.7e-286	784.3	99.7416	glycosyltransferase family 4 protein [Synechococcus sp. CB0205]
SYN_GCA_000179255.1_contig_33_61	WP_156797882.1	100	8.7e-279	765.4	99.7423	hypothetical protein [Synechococcus sp. CB0205]
SYN_GCA_000179255.1_contig_33_63	WP_029626230.1	99.8	0	916.4	98.9316	FAD-binding protein [Synechococcus sp. CB0205]
SYN_GCA_000179255.1_contig_33_73	WP_010316359.1	100	1.1e-141	402.9	99.4975	YdcF family protein [Synechococcus sp. CB0205]
SYN_GCA_000179255.1_contig_33_86	WP_010316390.1	100	4.5e-105	307	99.3671	hypothetical protein [Synechococcus sp. CB0205]
SYN_GCA_000179255.1_contig_33_87	WP_010316391.1	100	5.9e-78	236.1	99.2248	hypothetical protein [Synechococcus sp. CB0205]
SYN_GCA_000179255.1_contig_33_91	WP_029626234.1	100	2.8e-105	307	99.3421	hypothetical protein [Synechococcus sp. CB0205]
SYN_GCA_000179255.1_contig_33_92	WP_156797889.1	100	4e-199	554.7	99.6403	DNA-binding response regulator [Synechococcus sp. CB0205]
SYN_GCA_000179255.1_contig_33_93	WP_029626235.1	100	1.7e-221	614	99.6785	sigma-70 family RNA polymerase sigma factor [Synechococcus sp. CB0205]
SYN_GCA_000179255.1_contig_33_94	WP_010316414.1	100	1e-260	716.5	99.7143	hypothetical protein [Synechococcus sp. CB0205]
SYN_GCA_000179255.1_contig_33_96	WP_010316418.1	100	0	1054.7	99.823	toprim domain-containing protein [Synechococcus sp. CB0205]
SYN_GCA_000179255.1_contig_33_100	WP_010316427.1	100	1e-144	412.1	99.5413	siphovirus Gp157 family protein [Synechococcus sp. CB0205]
SYN_GCA_000179255.1_contig_33_101	WP_029626236.1	100	1.1e-189	531.9	99.6564	hypothetical protein [Synechococcus sp. CB0205]
SYN_GCA_000179255.1_contig_33_110	WP_156797892.1	100	4.2e-274	753.4	99.7382	CapA family protein [Synechococcus sp. CB0205]
SYN_GCA_000179255.1_contig_33_128	WP_083797925.1	100	1.5e-174	490.3	99.6032	DUF4101 domain-containing protein [Synechococcus sp. CB0205]
SYN_GCA_000179255.1_contig_33_131	WP_010316473.1	100	4.9e-308	841.3	99.7567	glycoside hydrolase family protein [Synechococcus sp. CB0205]
SYN_GCA_000179255.1_contig_33_133	WP_010316478.1	100	1.3e-77	234.2	99.1379	hypothetical protein [Synechococcus sp. CB0205]
SYN_GCA_000179255.1_contig_33_136	WP_010316484.1	100	1.1e-167	471.5	99.5726	alpha-ketoglutarate-dependent dioxygenase AlkB [Synechococcus sp. CB0205]
SYN_GCA_000179255.1_contig_35_30	WP_010316046.1	100	2.1e-60	189.1	98.9583	hypothetical protein [Synechococcus sp. CB0205]
SYN_GCA_000179255.1_contig_35_38	WP_010316062.1	100	0	973	99.7984	FAD-dependent monooxygenase [Synechococcus sp. CB0205]
SYN_GCA_000179255.1_contig_35_43	PWL23235.1	100	2.7e-44	146.4	98.5507	hypothetical protein DCO99_04550 [Synechococcus sp. XM-24]
SYN_GCA_000179255.1_contig_35_49	WP_010316083.1	99.3	2.5e-93	276.9	81.4371	cupin domain-containing protein [Synechococcus sp. CB0205]_x0001_NCV91316.1 cupin domain-containing protein [Synechococcaceae bacterium WB7_3xG_012]
SYN_GCA_000179255.1_contig_35_53	NCV91314.1	100	1.7e-41	139.4	97.1831	hypothetical protein [Synechococcaceae bacterium WB7_3xG_012]_x0001_PWL23230.1 hypothetical protein DCO99_04515 [Synechococcus sp. XM-24]
SYN_GCA_000179255.1_contig_35_59	WP_010316104.1	100	0	1007.7	99.8264	SulP family inorganic anion transporter [Synechococcus sp. CB0205]
SYN_GCA_000179255.1_contig_35_62	WP_029626216.1	100	1.3e-59	186.8	98.9011	hypothetical protein [Synechococcus sp. CB0205]
SYN_GCA_000179255.1_contig_35_69	NCV91301.1	98.6	9.2e-46	150.2	98.5915	hypothetical protein [Synechococcaceae bacterium WB7_3xG_012]
SYN_GCA_000179255.1_contig_35_73	WP_010316133.1	100	1.7e-34	120.9	98.3333	hypothetical protein [Synechococcus sp. CB0205]_x0001_PWL23212.1 hypothetical protein DCO99_04420 [Synechococcus sp. XM-24]
SYN_GCA_000179255.1_contig_35_92	WP_010316174.1	100	1.6e-66	205.7	99.0909	hypothetical protein [Synechococcus sp. CB0205]_x0001_NDD44947.1 hypothetical protein [Synechococcaceae bacterium WB9_4xB_025]
SYN_GCA_000179255.1_contig_36_23	WP_010315889.1	100	4.9e-66	203.8	99.0099	hypothetical protein [Synechococcus sp. CB0205]
SYN_GCA_000179255.1_contig_36_37	WP_156797844.1	100	4e-50	162.2	98.7952	hypothetical protein [Synechococcus sp. CB0205]
SYN_GCA_000179255.1_contig_36_40	WP_156797858.1	99.7	4.7e-265	729.2	99.4609	sulfotransferase [Synechococcus sp. CB0205]
SYN_GCA_000179255.1_contig_36_58	WP_010315955.1	100	2.3e-59	186.4	98.9474	hypothetical protein [Synechococcus sp. CB0205]_x0001_NCV92029.1 hypothetical protein [Synechococcaceae bacterium WB7_3xG_012]
SYN_GCA_000179255.1_contig_36_61	WP_010315960.1	100	2.5e-121	349.4	99.4253	rhodanese-like domain-containing protein [Synechococcus sp. CB0205]
SYN_GCA_000179255.1_contig_36_65	WP_010315968.1	100	4.7e-53	169.9	98.8506	hypothetical protein [Synechococcus sp. CB0205]_x0001_NCV92762.1 hypothetical protein [Synechococcaceae bacterium WB7_3xG_012]_x0001_PWL23269.1 hypothetical protein DCO99_04745 [Synechococcus sp. XM-24]
SYN_GCA_000179255.1_contig_36_70	WP_010315977.1	100	1.1e-121	357.5	99.6169	hypothetical protein [Synechococcus sp. CB0205]
SYN_GCA_000179255.1_contig_37_6	WP_010315765.1	100	3.4e-107	313.2	99.4048	50S ribosomal protein L19 [Synechococcus sp. CB0205]_x0001_NCV91231.1 50S ribosomal protein L19 [Synechococcaceae bacterium WB7_3xG_012]_x0001_PWL22732.1 50S ribosomal protein L19 [Synechococcus sp. XM-24]
SYN_GCA_000179255.1_contig_38_12	WP_010315738.1	100	1.3e-215	599.4	99.6805	DUF368 domain-containing protein [Synechococcus sp. CB0205]
SYN_GCA_000179255.1_contig_38_16	WP_010315744.1	99.9	0	1902.1	89.5455	DNA polymerase I [Synechococcus sp. CB0205]
SYN_GCA_000179255.1_contig_39_2	WP_029626171.1	100	2.3e-122	353.2	99.4709	photosystem I assembly protein Ycf4 [Synechococcus sp. CB0205]_x0001_NCV92975.1 photosystem I assembly protein Ycf4 [Synechococcaceae bacterium WB7_3xG_012]_x0001_PWL22781.1 photosystem I assembly protein Ycf4 [Synechococcus sp. XM-24]
SYN_GCA_000179255.1_contig_39_16	WP_010315695.1	100	1.3e-114	332	99.4083	hypothetical protein [Synechococcus sp. CB0205]_x0001_NCV91255.1 hypothetical protein [Synechococcaceae bacterium WB7_3xG_012]_x0001_PWL22755.1 hypothetical protein DCO99_05430 [Synechococcus sp. XM-24]
SYN_GCA_000179255.1_contig_39_18	WP_010315700.1	100	1.6e-72	221.1	99.115	hypothetical protein [Synechococcus sp. CB0205]_x0001_PWL22753.1 hypothetical protein DCO99_05420 [Synechococcus sp. XM-24]
SYN_GCA_000179255.1_contig_40_7	NCV92698.1	99.2	1.4e-78	236.9	99.1597	hypothetical protein [Synechococcaceae bacterium WB7_3xG_012]_x0001_PWL22030.1 hypothetical protein DCO99_07730 [Synechococcus sp. XM-24]
SYN_GCA_000179255.1_contig_40_9	PWL22028.1	96.5	1.5e-94	279.3	99.3056	hypothetical protein DCO99_07720 [Synechococcus sp. XM-24]
SYN_GCA_000179255.1_contig_40_11	WP_156797836.1	100	1.7e-145	414.5	99.5495	hypothetical protein [Synechococcus sp. CB0205]
SYN_GCA_000179255.1_contig_41_15	WP_010315614.1	100	1.4e-275	755.7	99.7297	pyruvate dehydrogenase (acetyl-transferring) E1 component subunit alpha [Synechococcus sp. CB0205]
SYN_GCA_000179255.1_contig_42_3	WP_010315562.1	100	1.4e-127	366.7	99.4792	DUF3611 family protein [Synechococcus sp. CB0205]
SYN_GCA_000179255.1_contig_43_8	WP_043705551.1	100	0	1022.3	99.8092	apolipoprotein N-acyltransferase [Synechococcus sp. CB0205]
SYN_GCA_000179255.1_contig_44_8	WP_010315350.1	100	0	918.7	99.7732	hypothetical protein [Synechococcus sp. CB0205]
SYN_GCA_000179255.1_contig_44_21	WP_010315367.1	100	1.1e-45	150.6	98.7342	preprotein translocase subunit SecG [Synechococcus sp. CB0205]_x0001_NCV93364.1 preprotein translocase subunit SecG [Synechococcaceae bacterium WB7_3xG_012]_x0001_PWL22141.1 preprotein translocase subunit SecG [Synechococcus sp. XM-24]
SYN_GCA_000179255.1_contig_44_71	WP_010315457.1	100	3.6e-297	814.7	99.7625	tyrosine--tRNA ligase [Synechococcus sp. CB0205]
SYN_GCA_000179255.1_contig_45_17	WP_010315251.1	100	9.1e-263	723	99.7268	23S rRNA (adenine(2503)-C(2))-methyltransferase RlmN [Synechococcus sp. CB0205]
SYN_GCA_000179255.1_contig_45_51	WP_010315316.1	100	2.5e-171	481.5	99.5885	F0F1 ATP synthase subunit A [Synechococcus sp. CB0205]_x0001_NCV92607.1 F0F1 ATP synthase subunit A [Synechococcaceae bacterium WB7_3xG_012]_x0001_PWL22175.1 F0F1 ATP synthase subunit A [Synechococcus sp. XM-24]
SYN_GCA_000179255.1_contig_46_5	WP_156797825.1	100	4.4e-123	353.2	99.4012	cupin domain-containing protein [Synechococcus sp. CB0205]
SYN_GCA_000179255.1_contig_47_11	PWL21340.1	99.4	2e-119	344	99.4012	hypothetical protein DCO99_12545 [Synechococcus sp. XM-24]
SYN_GCA_000179255.1_contig_48_1	WP_010315081.1	100	2.9e-93	275	99.2424	nuclear transport factor 2 family protein [Synechococcus sp. CB0205]
SYN_GCA_000179255.1_contig_48_4	WP_029626123.1	99.6	1.4e-212	589.7	96.6102	DNA-formamidopyrimidine glycosylase [Synechococcus sp. CB0205]
SYN_GCA_000179255.1_contig_48_11	WP_010315099.1	100	1.6e-111	325.1	99.4444	hypothetical protein [Synechococcus sp. CB0205]
SYN_GCA_000179255.1_contig_49_3	WP_010315047.1	100	1.3e-76	232.6	99.2188	cell division topological specificity factor MinE [Synechococcus sp. CB0205]_x0001_NCV91955.1 cell division topological specificity factor MinE [Synechococcaceae bacterium WB7_3xG_012]_x0001_PWL21725.1 cell division topological specificity factor MinE [Synechococcus sp. XM-24]
SYN_GCA_000179255.1_contig_50_34	WP_010315005.1	100	3.7e-254	701.4	99.7283	peptide chain release factor 1 [Synechococcus sp. CB0205]_x0001_NCV91812.1 peptide chain release factor 1 [Synechococcaceae bacterium WB7_3xG_012]_x0001_PWL21702.1 peptide chain release factor 1 [Synechococcus sp. XM-24]
SYN_GCA_000179255.1_contig_50_44	WP_156797819.1	100	3.9e-46	151.4	98.6486	hypothetical protein [Synechococcus sp. CB0205]
SYN_GCA_000179255.1_contig_52_1	WP_010314839.1	100	0	1356.7	99.8519	acyltransferase [Synechococcus sp. CB0205]
SYN_GCA_000179255.1_contig_52_21	WP_010314872.1	100	3.3e-264	729.6	99.75	cob(I)yrinic acid a,c-diamide adenosyltransferase [Synechococcus sp. CB0205]_x0001_NCV92260.1 cob(I)yrinic acid a,c-diamide adenosyltransferase [Synechococcaceae bacterium WB7_3xG_012]_x0001_PWL21659.1 ATP--corrinoid adenosyltransferase [Synechococcus sp. XM-24]
SYN_GCA_000179255.1_contig_53_4	WP_010314796.1	100	4.6e-135	388.7	99.5633	HEAT repeat domain-containing protein [Synechococcus sp. CB0205]
SYN_GCA_000179255.1_contig_53_6	WP_010314799.1	100	0	1010	99.8073	bifunctional pantoate--beta-alanine ligase/(d)CMP kinase [Synechococcus sp. CB0205]
SYN_GCA_000179255.1_contig_53_17	WP_010314825.1	99.5	9.5e-157	442.2	91.0314	hypothetical protein [Synechococcus sp. CB0205]
SYN_GCA_000179255.1_contig_54_3	WP_010314664.1	100	1.1e-29	108.6	98.2456	hypothetical protein [Synechococcus sp. CB0205]
SYN_GCA_000179255.1_contig_54_6	WP_156797811.1	99.7	7.9e-293	802	99.75	DNA-processing protein DprA [Synechococcus sp. CB0205]
SYN_GCA_000179255.1_contig_54_7	NCV92490.1	98.8	4.3e-109	317.4	99.3789	acyl-CoA thioesterase [Synechococcaceae bacterium WB7_3xG_012]_x0001_PWL21418.1 acyl-CoA thioesterase [Synechococcus sp. XM-24]
SYN_GCA_000179255.1_contig_54_21	WP_185186257.1	90.8	7e-71	218.4	99.2366	hypothetical protein [Synechococcus sp. LTW-R]_x0001_QNG28791.1 hypothetical protein H0O22_08495 [Synechococcus sp. LTW-R]
SYN_GCA_000179255.1_contig_54_32	WP_029626107.1	100	1.1e-70	215.7	99.0385	hypothetical protein [Synechococcus sp. CB0205]
SYN_GCA_000179255.1_contig_54_41	WP_156797814.1	100	5.5e-57	180.3	98.9247	hypothetical protein [Synechococcus sp. CB0205]
SYN_GCA_000179255.1_contig_55_5	WP_010314616.1	100	5.1e-239	659.8	99.696	methyltransferase domain-containing protein [Synechococcus sp. CB0205]
SYN_GCA_000179255.1_contig_55_6	WP_010314619.1	99.6	9e-155	439.1	89.9194	LON peptidase substrate-binding domain-containing protein [Synechococcus sp. CB0205]
SYN_GCA_000179255.1_contig_57_3	WP_010314233.1	100	0	1198.3	99.8296	carboxylesterase family protein [Synechococcus sp. CB0205]
SYN_GCA_000179255.1_contig_57_15	WP_010314261.1	100	5.2e-95	281.6	99.3671	RNA-binding protein [Synechococcus sp. CB0205]
SYN_GCA_000179255.1_contig_57_16	WP_010314263.1	100	2.8e-43	145.6	91.5789	hypothetical protein [Synechococcus sp. CB0205]
SYN_GCA_000179255.1_contig_57_47	WP_010314325.1	100	2.3e-262	721.5	99.7222	glycosyltransferase family 4 protein [Synechococcus sp. CB0205]
SYN_GCA_000179255.1_contig_57_57	WP_010314349.1	100	8e-257	706.4	99.7126	glycosyltransferase [Synechococcus sp. CB0205]
SYN_GCA_000179255.1_contig_57_60	WP_010314355.1	100	0	1574.3	99.8755	glycosyltransferase family 4 protein [Synechococcus sp. CB0205]
SYN_GCA_000179255.1_contig_57_100	WP_010314441.1	100	5.5e-206	572.8	99.6516	aminomethyltransferase [Synechococcus sp. CB0205]
SYN_GCA_000179255.1_contig_57_115	WP_010314472.1	100	1e-104	305.8	99.3548	DUF4079 domain-containing protein [Synechococcus sp. CB0205]_x0001_PWL21911.1 DUF4079 domain-containing protein [Synechococcus sp. XM-24]
SYN_GCA_000179255.1_contig_57_156	NCV91699.1	99.2	0	1970.7	99.8985	isoleucine--tRNA ligase [Synechococcaceae bacterium WB7_3xG_012]
SYN_GCA_000179255.1_contig_58_21	WP_050778415.1	100	4.7e-243	670.6	99.7024	cysteine synthase A [Synechococcus sp. CB0205]
SYN_GCA_000179255.1_contig_58_26	WP_010314123.1	100	7.9e-180	505	99.6255	YdcF family protein [Synechococcus sp. CB0205]
SYN_GCA_000179255.1_contig_58_39	WP_029626079.1	99.8	0	1216.4	94.4024	AarF/ABC1/UbiB kinase family protein [Synechococcus sp. CB0205]
SYN_GCA_000179255.1_contig_58_58	WP_010314191.1	100	0	1867	99.8957	preprotein translocase subunit SecA [Synechococcus sp. CB0205]
SYN_GCA_000179255.1_contig_59_14	WP_010313900.1	100	4.1e-247	682.9	99.7222	aspartate-semialdehyde dehydrogenase [Synechococcus sp. CB0205]
SYN_GCA_000179255.1_contig_59_40	WP_043705253.1	100	1.6e-103	302.4	99.3333	hypothetical protein [Synechococcus sp. CB0205]
SYN_GCA_000179255.1_contig_59_55	WP_083797888.1	100	3e-232	644.4	99.696	ribosome small subunit-dependent GTPase A [Synechococcus sp. CB0205]
SYN_GCA_000179255.1_contig_59_82	WP_071777927.1	100	0	2967.9	99.9509	DUF4214 domain-containing protein [Synechococcus sp. CB0205]
SYN_GCA_000179255.1_contig_60_23	WP_010313752.1	100	0	1146.3	99.8249	urease subunit alpha [Synechococcus sp. CB0205]
SYN_GCA_000179255.1_contig_60_27	NCV92185.1	98.5	1.2e-85	256.1	99.2647	hypothetical protein [Synechococcaceae bacterium WB7_3xG_012]_x0001_PWL22422.1 hypothetical protein DCO99_06565 [Synechococcus sp. XM-24]
SYN_GCA_000179255.1_contig_60_42	WP_010313790.1	100	3e-175	492.7	99.6124	sulfite exporter TauE/SafE family protein [Synechococcus sp. CB0205]
SYN_GCA_000179255.1_contig_60_53	WP_010313812.1	100	2.3e-76	230.7	99.1071	hypothetical protein [Synechococcus sp. CB0205]_x0001_NCV92991.1 hypothetical protein [Synechococcaceae bacterium WB7_3xG_012]_x0001_PWL22446.1 hypothetical protein DCO99_06695 [Synechococcus sp. XM-24]
SYN_GCA_000179255.1_contig_61_3	WP_156797750.1	100	0	1691.4	99.889	S8 family serine peptidase [Synechococcus sp. CB0205]
SYN_GCA_000179255.1_contig_63_8	WP_010313643.1	100	3.6e-199	554.3	99.6324	methyltransferase domain-containing protein [Synechococcus sp. CB0205]
SYN_GCA_000179255.1_contig_64_3	WP_010313497.1	100	4.3e-96	283.9	99.3464	EF-hand domain-containing protein [Synechococcus sp. CB0205]_x0001_NCV92666.1 hypothetical protein [Synechococcaceae bacterium WB7_3xG_012]_x0001_PWL22330.1 hypothetical protein DCO99_06005 [Synechococcus sp. XM-24]
SYN_GCA_000179255.1_contig_64_11	WP_010313512.1	100	3.1e-144	411.8	99.5614	PilN domain-containing protein [Synechococcus sp. CB0205]
SYN_GCA_000179255.1_contig_64_12	WP_010313514.1	100	2.1e-211	586.6	99.654	hypothetical protein [Synechococcus sp. CB0205]
SYN_GCA_000179255.1_contig_64_46	WP_010313558.1	100	8.5e-101	295.4	99.3289	hypothetical protein [Synechococcus sp. CB0205]_x0001_PWL22364.1 hypothetical protein DCO99_06215 [Synechococcus sp. XM-24]
SYN_GCA_000179255.1_contig_64_52	WP_010313571.1	100	6e-268	741.5	99.729	tyrosine-type recombinase/integrase [Synechococcus sp. CB0205]
SYN_GCA_000179255.1_contig_64_55	WP_156797731.1	99.5	8.3e-144	409.5	85.1528	hypothetical protein [Synechococcus sp. CB0205]
SYN_GCA_000179255.1_contig_64_63	WP_010313592.1	100	5.6e-176	494.6	99.6139	hypothetical protein [Synechococcus sp. CB0205]
SYN_GCA_000179255.1_contig_64_69	PWL22381.1	98.2	9.1e-159	448	99.5495	DUF98 domain-containing protein [Synechococcus sp. XM-24]
SYN_GCA_000179255.1_contig_65_6	WP_156797721.1	99.7	2.5e-230	637.9	99.6951	glutathione synthase [Synechococcus sp. CB0205]
SYN_GCA_000179255.1_contig_65_19	WP_010313468.1	100	0	1572.4	99.8729	bifunctional (p)ppGpp synthetase/guanosine-3',5'-bis(diphosphate) 3'-pyrophosphohydrolase [Synechococcus sp. CB0205]
SYN_GCA_000179255.1_contig_65_22	WP_029626024.1	100	1.3e-215	598.2	99.6667	ribosome biogenesis GTPase YlqF [Synechococcus sp. CB0205]
SYN_GCA_000179255.1_contig_66_9	WP_010313304.1	100	0	910.6	99.7921	DNA repair protein RadA [Synechococcus sp. CB0205]
SYN_GCA_000179255.1_contig_66_14	GDX72184.1	92	9.1e-160	453	100	1-acyl-sn-glycerol-3-phosphate acyltransferase [Cyanobium sp.]
SYN_GCA_000179255.1_contig_66_41	WP_010313370.1	100	4.1e-122	352.4	99.4652	phosphohistidine phosphatase SixA [Synechococcus sp. CB0205]
SYN_GCA_000179255.1_contig_66_44	WP_010313378.1	100	0	1369.4	99.8619	ATP-binding cassette domain-containing protein [Synechococcus sp. CB0205]
SYN_GCA_000179255.1_contig_66_52	WP_010313393.1	100	1e-167	472.2	99.5868	magnesium protoporphyrin IX methyltransferase [Synechococcus sp. CB0205]
SYN_GCA_000179255.1_contig_67_12	WP_010313243.1	100	4.6e-291	798.1	99.7549	hypothetical protein [Synechococcus sp. CB0205]
SYN_GCA_000179255.1_contig_67_20	WP_156797708.1	100	0	1037.3	99.8124	glycosyltransferase family 39 protein [Synechococcus sp. CB0205]
SYN_GCA_000179255.1_contig_68_9	WP_010313183.1	100	0	1081.2	99.8168	L-aspartate oxidase [Synechococcus sp. CB0205]
SYN_GCA_000179255.1_contig_68_12	WP_156797706.1	99.8	7.8e-284	780.4	99.5181	MFS transporter [Synechococcus sp. CB0205]
SYN_GCA_000179255.1_contig_68_14	WP_010313194.1	100	0	1075.8	99.8134	B12-binding domain-containing radical SAM protein [Synechococcus sp. CB0205]
SYN_GCA_000179255.1_contig_68_19	WP_050778402.1	100	4.3e-227	628.6	98.1191	6-carboxytetrahydropterin synthase [Synechococcus sp. CB0205]
SYN_GCA_000179255.1_contig_68_20	WP_010313205.1	100	1.5e-141	403.3	99.5192	shikimate kinase [Synechococcus sp. CB0205]
SYN_GCA_000179255.1_contig_69_5	WP_010313157.1	100	1.4e-53	171.8	98.9474	exodeoxyribonuclease VII small subunit [Synechococcus sp. CB0205]_x0001_NCV92278.1 exodeoxyribonuclease VII small subunit [Synechococcaceae bacterium WB7_3xG_012]
SYN_GCA_000179255.1_contig_69_7	WP_010313161.1	100	3.6e-75	228	99.1379	hypothetical protein [Synechococcus sp. CB0205]_x0001_NCV92276.1 hypothetical protein [Synechococcaceae bacterium WB7_3xG_012]
SYN_GCA_000179255.1_contig_71_70	WP_010313107.1	100	2.4e-152	431.4	99.5413	HAD-IA family hydrolase [Synechococcus sp. CB0205]
SYN_GCA_000179255.1_contig_72_2	WP_156797692.1	100	6.2e-217	601.7	99.6667	hypothetical protein [Synechococcus sp. CB0205]
SYN_GCA_000179255.1_contig_72_3	WP_010312862.1	100	0	1026.9	99.8024	tyrosine-type recombinase/integrase [Synechococcus sp. CB0205]
SYN_GCA_000179255.1_contig_72_7	WP_010312867.1	100	5.3e-61	191.4	99.0566	hypothetical protein [Synechococcus sp. CB0205]
SYN_GCA_000179255.1_contig_72_38	WP_029625987.1	100	4.7e-219	611.7	89.8396	J domain-containing protein [Synechococcus sp. CB0205]_x0001_PWL21849.1 J domain-containing protein [Synechococcus sp. XM-24]
SYN_GCA_000179255.1_contig_72_41	WP_010312934.1	100	1.1e-111	322.8	99.3197	glyoxalase [Synechococcus sp. CB0205]
SYN_GCA_000179255.1_contig_72_44	WP_010312939.1	100	8.8e-36	124.8	98.5294	hypothetical protein [Synechococcus sp. CB0205]_x0001_PWL21811.1 hypothetical protein DCO99_10060 [Synechococcus sp. XM-24]
SYN_GCA_000179255.1_contig_76_1	WP_029625980.1	100	4.5e-284	779.2	99.7462	IS256 family transposase [Synechococcus sp. CB0205]
SYN_GCA_000737535.1_contig_1_20	WP_038542132.1	99.9	0	1844.7	97.234	valine--tRNA ligase [Synechococcus sp. KORDI-100]_x0001_AII41807.1 valyl-tRNA synthetase [Synechococcus sp. KORDI-100]
SYN_GCA_000737535.1_contig_1_35	WP_156097826.1	100	4e-76	230.3	99.1304	hypothetical protein [Synechococcus sp. KORDI-100]
SYN_GCA_000737535.1_contig_1_86	AII41876.1	100	6.0e-313	853.6	99.7561	formamidase [Synechococcus sp. KORDI-100]
SYN_GCA_000737535.1_contig_1_105	WP_038542332.1	100	1.4e-265	729.6	99.7175	hypothetical protein [Synechococcus sp. KORDI-100]_x0001_AII41894.1 hypothetical protein KR100_00535 [Synechococcus sp. KORDI-100]
SYN_GCA_000737535.1_contig_1_131	AII41920.1	100	6.8e-250	688.3	99.7067	hypothetical protein KR100_00665 [Synechococcus sp. KORDI-100]
SYN_GCA_000737535.1_contig_1_132	AII41921.1	100	6.6e-158	445.7	99.5455	hypothetical protein KR100_00670 [Synechococcus sp. KORDI-100]
SYN_GCA_000737535.1_contig_1_133	AII41922.1	100	1.3e-266	734.2	99.7319	phospho-2-dehydro-3-deoxyheptonate aldolase [Synechococcus sp. KORDI-100]
SYN_GCA_000737535.1_contig_1_148	AII41935.1	100	7.3e-43	142.9	98.5915	hypothetical protein KR100_00750 [Synechococcus sp. KORDI-100]
SYN_GCA_000737535.1_contig_1_175	WP_038542431.1	99.5	2.9e-94	284.3	81.2766	RNA-binding protein [Synechococcus sp. KORDI-100]_x0001_AII41961.1 RNA-binding protein [Synechococcus sp. KORDI-100]
SYN_GCA_000737535.1_contig_1_198	AII41985.1	100	0	1023.5	91.844	hypothetical protein KR100_01005 [Synechococcus sp. KORDI-100]
SYN_GCA_000737535.1_contig_1_204	WP_038542477.1	100	1.7e-274	755	95.0249	alanine--glyoxylate aminotransferase family protein [Synechococcus sp. KORDI-100]_x0001_AII41992.1 class V aminotransferase [Synechococcus sp. KORDI-100]
SYN_GCA_000737535.1_contig_1_234	AII42021.1	100	1.4e-177	497.3	99.5885	hypothetical protein KR100_01190 [Synechococcus sp. KORDI-100]
SYN_GCA_000737535.1_contig_1_240	AII42027.1	99.4	2.3e-125	360.1	95.6522	hypothetical protein KR100_01220 [Synechococcus sp. KORDI-100]
SYN_GCA_000737535.1_contig_1_252	WP_156097840.1	100	1.5e-234	647.9	96.6258	calcium-binding protein [Synechococcus sp. KORDI-100]
SYN_GCA_000737535.1_contig_1_255	AII42043.1	100	0	982.2	99.7925	hypothetical protein KR100_01305 [Synechococcus sp. KORDI-100]
SYN_GCA_000737535.1_contig_1_262	WP_038547585.1	100	0	1413.3	99.8565	aminotransferase class III-fold pyridoxal phosphate-dependent enzyme [Synechococcus sp. KORDI-100]
SYN_GCA_000737535.1_contig_1_264	WP_162176452.1	100	0	1453.7	96.9863	UDP-2,4-diacetamido-2,4,6-trideoxy-beta-L-altropyranose hydrolase [Synechococcus sp. KORDI-100]
SYN_GCA_000737535.1_contig_1_303	AII42084.1	99.9	0	1468.8	97.8523	hypothetical protein KR100_01510 [Synechococcus sp. KORDI-100]
SYN_GCA_000737535.1_contig_1_310	WP_156097858.1	100	8e-229	631.3	99.6633	hypothetical protein [Synechococcus sp. KORDI-100]
SYN_GCA_000737535.1_contig_1_315	WP_081858837.1	100	0	887.1	99.7717	glycosyltransferase [Synechococcus sp. KORDI-100]
SYN_GCA_000737535.1_contig_1_317	WP_156097859.1	99.8	0	1132.5	99.8211	sulfotransferase [Synechococcus sp. KORDI-100]
SYN_GCA_000737535.1_contig_1_321	AII42105.1	100	9.7e-161	454.1	99.5763	translation initiation factor IF-3 [Synechococcus sp. KORDI-100]
SYN_GCA_000737535.1_contig_1_327	WP_156097861.1	100	4.7e-193	537.7	99.6139	hypothetical protein [Synechococcus sp. KORDI-100]
SYN_GCA_000737535.1_contig_1_382	WP_038542726.1	100	3.5e-49	159.1	98.6486	hypothetical protein [Synechococcus sp. KORDI-100]_x0001_AII42160.1 hypothetical protein KR100_01910 [Synechococcus sp. KORDI-100]
SYN_GCA_000737535.1_contig_1_389	AII42166.1	100	1.3e-117	340.5	99.4444	hypothetical protein KR100_01940 [Synechococcus sp. KORDI-100]
SYN_GCA_000737535.1_contig_1_438	AII42214.1	100	7.3e-221	611.3	99.6644	hypothetical protein KR100_02195 [Synechococcus sp. KORDI-100]
SYN_GCA_000737535.1_contig_1_475	WP_081858844.1	100	0	1291.9	99.8478	cadherin-like domain-containing protein [Synechococcus sp. KORDI-100]
SYN_GCA_000737535.1_contig_1_501	WP_038547713.1	100	0	2135.9	98.8879	phosphorylase kinase [Synechococcus sp. KORDI-100]_x0001_AII42277.1 hypothetical protein KR100_02515 [Synechococcus sp. KORDI-100]
SYN_GCA_000737535.1_contig_1_520	WP_038542921.1	100	0	850.1	83.1395	serine hydroxymethyltransferase [Synechococcus sp. KORDI-100]_x0001_AII41722.1 serine hydroxymethyltransferase [Synechococcus sp. KORDI-100]
SYN_GCA_000737535.1_contig_1_560	WP_081858848.1	100	2.9e-181	506.9	99.5951	DNA-3-methyladenine glycosylase [Synechococcus sp. KORDI-100]_x0001_AII42332.1 hypothetical protein KR100_02825 [Synechococcus sp. KORDI-100]
SYN_GCA_000737535.1_contig_1_584	WP_038543021.1	100	8.3e-188	526.2	99.6416	CPBP family intramembrane metalloprotease [Synechococcus sp. KORDI-100]_x0001_AII42356.1 hypothetical protein KR100_02955 [Synechococcus sp. KORDI-100]
SYN_GCA_000737535.1_contig_1_634	AII42400.1	100	3.9e-158	447.2	99.569	hypothetical protein KR100_03195 [Synechococcus sp. KORDI-100]
SYN_GCA_000737535.1_contig_1_636	WP_038543089.1	100	5.5e-63	196.1	99.0099	hypothetical protein [Synechococcus sp. KORDI-100]_x0001_AII42402.1 hypothetical protein KR100_03205 [Synechococcus sp. KORDI-100]
SYN_GCA_000737535.1_contig_1_670	WP_038543148.1	100	4.1e-141	402.5	99.5283	50S ribosomal protein L4 [Synechococcus sp. KORDI-100]_x0001_AII42421.1 50S ribosomal protein L4 [Synechococcus sp. KORDI-100]
SYN_GCA_000737535.1_contig_1_704	WP_071839827.1	100	3.2e-118	341.3	99.4152	hypothetical protein [Synechococcus sp. KORDI-100]
SYN_GCA_000737535.1_contig_1_708	WP_038543205.1	99.5	4.2e-141	402.5	98.5915	septal ring lytic transglycosylase RlpA family protein [Synechococcus sp. KORDI-100]_x0001_AII41749.1 hypothetical protein KR100_03590 [Synechococcus sp. KORDI-100]
SYN_GCA_000737535.1_contig_1_711	AII42457.1	99.8	0	937.6	99.3684	hypothetical protein KR100_03605 [Synechococcus sp. KORDI-100]
SYN_GCA_000737535.1_contig_1_721	WP_038543224.1	100	1.4e-146	416.4	99.5305	HEAT repeat domain-containing protein [Synechococcus sp. KORDI-100]_x0001_AII42467.1 hypothetical protein KR100_03655 [Synechococcus sp. KORDI-100]
SYN_GCA_000737535.1_contig_1_787	WP_038543326.1	100	8.9e-86	255.4	99.187	carboxymuconolactone decarboxylase family protein [Synechococcus sp. KORDI-100]_x0001_AII42530.1 hypothetical protein KR100_04005 [Synechococcus sp. KORDI-100]
SYN_GCA_000737535.1_contig_1_788	WP_038543329.1	100	7.3e-152	429.1	99.5122	DJ-1/PfpI family protein [Synechococcus sp. KORDI-100]_x0001_AII42531.1 hypothetical protein KR100_04010 [Synechococcus sp. KORDI-100]
SYN_GCA_000737535.1_contig_1_789	WP_038543331.1	100	2.9e-146	413.7	99.4737	hypothetical protein [Synechococcus sp. KORDI-100]_x0001_AII42532.1 hypothetical protein KR100_04015 [Synechococcus sp. KORDI-100]
SYN_GCA_000737535.1_contig_1_792	WP_081858856.1	100	0	1539.6	99.8617	glycogen debranching protein GlgX [Synechococcus sp. KORDI-100]
SYN_GCA_000737535.1_contig_1_795	WP_051847305.1	100	5.5e-187	521.5	99.5984	VOC family protein [Synechococcus sp. KORDI-100]_x0001_AII42537.1 hypothetical protein KR100_04040 [Synechococcus sp. KORDI-100]
SYN_GCA_000737535.1_contig_1_796	AII42538.1	100	0	1115.9	99.8264	hypothetical protein KR100_04045 [Synechococcus sp. KORDI-100]
SYN_GCA_000737535.1_contig_1_797	WP_156097897.1	100	1e-225	624.4	99.6753	EthD domain-containing protein [Synechococcus sp. KORDI-100]
SYN_GCA_000737535.1_contig_1_798	WP_051847306.1	100	1.7e-185	518.5	99.5984	nuclear transport factor 2 family protein [Synechococcus sp. KORDI-100]_x0001_AII42540.1 hypothetical protein KR100_04055 [Synechococcus sp. KORDI-100]
SYN_GCA_000737535.1_contig_1_819	WP_038543374.1	100	9.1e-86	255.8	99.2188	carboxymuconolactone decarboxylase family protein [Synechococcus sp. KORDI-100]
SYN_GCA_000737535.1_contig_1_842	WP_071839838.1	100	4.4e-110	318.5	99.3103	DUF3750 domain-containing protein [Synechococcus sp. KORDI-100]
SYN_GCA_000737535.1_contig_1_846	WP_038543407.1	100	5.7e-110	318.9	99.3464	hypothetical protein [Synechococcus sp. KORDI-100]_x0001_AII42594.1 hypothetical protein KR100_04335 [Synechococcus sp. KORDI-100]
SYN_GCA_000737535.1_contig_1_848	WP_162176477.1	100	2.9e-130	372.9	99.4595	hypothetical protein [Synechococcus sp. KORDI-100]
SYN_GCA_000737535.1_contig_1_855	AII42603.1	99.3	6.1e-99	292	82.0225	redox protein [Synechococcus sp. KORDI-100]
SYN_GCA_000737535.1_contig_1_861	AII42610.1	100	7.7e-29	106.3	98.1818	hypothetical protein KR100_04420 [Synechococcus sp. KORDI-100]
SYN_GCA_000737535.1_contig_1_880	WP_038543461.1	100	3.2e-152	430.3	99.5192	sulfotransferase family 2 domain-containing protein [Synechococcus sp. KORDI-100]_x0001_AII42629.1 hypothetical protein KR100_04515 [Synechococcus sp. KORDI-100]
SYN_GCA_000737535.1_contig_1_886	WP_051847604.1	100	1.6e-263	724.9	99.7268	M23 family metallopeptidase [Synechococcus sp. KORDI-100]
SYN_GCA_000737535.1_contig_1_894	WP_051847312.1	100	5.3e-121	350.1	99.4819	hypothetical protein [Synechococcus sp. KORDI-100]_x0001_AII42643.1 hypothetical protein KR100_04585 [Synechococcus sp. KORDI-100]
SYN_GCA_000737535.1_contig_1_899	WP_051847606.1	100	2.7e-123	357.8	99.537	bifunctional nuclease family protein [Synechococcus sp. KORDI-100]
SYN_GCA_000737535.1_contig_1_902	WP_038543494.1	100	9.1e-148	419.1	99.5215	heme-copper oxidase subunit III [Synechococcus sp. KORDI-100]_x0001_AII42651.1 cytochrome B6 [Synechococcus sp. KORDI-100]
SYN_GCA_000737535.1_contig_1_926	WP_156097908.1	100	4.5e-108	314.3	99.3548	DUF3067 family protein [Synechococcus sp. KORDI-100]
SYN_GCA_000737535.1_contig_1_950	AII42698.1	100	7.5e-65	200.7	99	hypothetical protein KR100_04880 [Synechococcus sp. KORDI-100]
SYN_GCA_000737535.1_contig_1_954	WP_162176479.1	100	5.6e-57	180.6	98.913	hypothetical protein [Synechococcus sp. KORDI-100]
SYN_GCA_000737535.1_contig_1_970	AII42720.1	100	1.6e-230	639	99.7033	hypothetical protein KR100_04990 [Synechococcus sp. KORDI-100]
SYN_GCA_000737535.1_contig_1_978	WP_038543599.1	100	5.7e-217	610.1	96.5602	GTP-binding protein [Synechococcus sp. KORDI-100]_x0001_AII42726.1 G3E family GTPase [Synechococcus sp. KORDI-100]
SYN_GCA_000737535.1_contig_1_996	AII42743.1	100	0	3368.9	99.9549	hypothetical protein KR100_05110 [Synechococcus sp. KORDI-100]
SYN_GCA_000737535.1_contig_1_1037	AII42786.1	100	3.5e-301	825.5	94.5455	hypothetical protein KR100_05325 [Synechococcus sp. KORDI-100]
SYN_GCA_000737535.1_contig_1_1060	AII42809.1	100	8.9e-151	426	99.5025	hypothetical protein KR100_05440 [Synechococcus sp. KORDI-100]
SYN_GCA_000737535.1_contig_1_1085	WP_051847326.1	100	2.4e-298	816.6	99.7555	chloride channel protein [Synechococcus sp. KORDI-100]_x0001_AII42834.1 hypothetical protein KR100_05565 [Synechococcus sp. KORDI-100]
SYN_GCA_000737535.1_contig_1_1104	AII42851.1	100	3.3e-74	224.9	99.0741	hypothetical protein KR100_05655 [Synechococcus sp. KORDI-100]
SYN_GCA_000737535.1_contig_1_1150	AII42895.1	100	4.3e-101	295.4	99.2857	hypothetical protein KR100_05875 [Synechococcus sp. KORDI-100]
SYN_GCA_000737535.1_contig_1_1220	WP_038543984.1	100	0	1191.8	99.8382	ferrous iron transport protein B [Synechococcus sp. KORDI-100]_x0001_AII42965.1 hypothetical protein KR100_06235 [Synechococcus sp. KORDI-100]
SYN_GCA_000737535.1_contig_1_1221	WP_051847339.1	100	1.1e-70	216.5	99.115	ferrous iron transport protein A [Synechococcus sp. KORDI-100]_x0001_AII42966.1 hypothetical protein KR100_06240 [Synechococcus sp. KORDI-100]
SYN_GCA_000737535.1_contig_1_1222	WP_038543986.1	100	2.7e-122	352.8	99.4624	ferritin [Synechococcus sp. KORDI-100]
SYN_GCA_000737535.1_contig_1_1228	WP_038544002.1	100	5.3e-250	690.6	95.1743	fructose-bisphosphate aldolase class I [Synechococcus sp. KORDI-100]_x0001_AII42972.1 fructose-bisphosphate aldolase [Synechococcus sp. KORDI-100]
SYN_GCA_000737535.1_contig_1_1244	WP_038544022.1	100	0	885.9	94.3396	HAMP domain-containing protein [Synechococcus sp. KORDI-100]_x0001_AII42986.1 hypothetical protein KR100_06345 [Synechococcus sp. KORDI-100]
SYN_GCA_000737535.1_contig_1_1295	WP_156097940.1	100	4.6e-306	840.5	99.7826	calcium-binding protein [Synechococcus sp. KORDI-100]
SYN_GCA_000737535.1_contig_1_1318	WP_156097946.1	100	1.3e-262	720.3	99.705	hypothetical protein [Synechococcus sp. KORDI-100]
SYN_GCA_000737535.1_contig_1_1320	WP_051847347.1	100	6.5e-217	602.4	99.6785	hypothetical protein [Synechococcus sp. KORDI-100]_x0001_AII43057.1 hypothetical protein KR100_06720 [Synechococcus sp. KORDI-100]
SYN_GCA_000737535.1_contig_1_1331	AII43068.1	100	2.8e-97	285.8	99.2857	hypothetical protein KR100_06775 [Synechococcus sp. KORDI-100]
SYN_GCA_000737535.1_contig_1_1347	WP_051847350.1	100	1.3e-108	319.3	99.4975	hypothetical protein [Synechococcus sp. KORDI-100]_x0001_AII43083.1 hypothetical protein KR100_06855 [Synechococcus sp. KORDI-100]
SYN_GCA_000737535.1_contig_1_1349	WP_156097953.1	100	0	970.7	99.7912	MBL fold metallo-hydrolase [Synechococcus sp. KORDI-100]
SYN_GCA_000737535.1_contig_1_1353	WP_051847352.1	100	5.3e-64	198.4	98.9796	cell division protein SepF [Synechococcus sp. KORDI-100]
SYN_GCA_000737535.1_contig_1_1362	AII43100.1	100	1.1e-152	431.8	99.5283	hypothetical protein KR100_06940 [Synechococcus sp. KORDI-100]
SYN_GCA_000737535.1_contig_1_1369	AII43107.1	100	2.5e-229	634.4	99.6855	hypothetical protein KR100_06975 [Synechococcus sp. KORDI-100]
SYN_GCA_000737535.1_contig_1_1373	WP_038544210.1	100	1.6e-50	164.1	80.5825	hypothetical protein [Synechococcus sp. KORDI-100]_x0001_AII43111.1 hypothetical protein KR100_06995 [Synechococcus sp. KORDI-100]
SYN_GCA_000737535.1_contig_1_1388	WP_038544233.1	100	3.9e-208	577.8	99.6454	MOSC domain-containing protein [Synechococcus sp. KORDI-100]_x0001_AII43132.1 hypothetical protein KR100_07100 [Synechococcus sp. KORDI-100]
SYN_GCA_000737535.1_contig_1_1426	WP_038544274.1	100	2e-50	163.3	98.8636	BolA family transcriptional regulator [Synechococcus sp. KORDI-100]_x0001_AII43168.1 hypothetical protein KR100_07305 [Synechococcus sp. KORDI-100]
SYN_GCA_000737535.1_contig_1_1493	WP_038544373.1	100	2.7e-220	610.9	99.6774	helix-turn-helix domain-containing protein [Synechococcus sp. KORDI-100]_x0001_AII43230.1 hypothetical protein KR100_07630 [Synechococcus sp. KORDI-100]
SYN_GCA_000737535.1_contig_1_1533	WP_038544431.1	100	5.9e-43	143.3	98.6301	hypothetical protein [Synechococcus sp. KORDI-100]_x0001_AII43270.1 hypothetical protein KR100_07830 [Synechococcus sp. KORDI-100]
SYN_GCA_000737535.1_contig_1_1534	WP_038544433.1	100	0	891.7	99.7706	FAD-binding oxidoreductase [Synechococcus sp. KORDI-100]_x0001_AII43271.1 hypothetical protein KR100_07835 [Synechococcus sp. KORDI-100]
SYN_GCA_000737535.1_contig_1_1537	WP_038544440.1	100	1.5e-267	735.3	99.729	type III polyketide synthase [Synechococcus sp. KORDI-100]_x0001_AII43274.1 chalcone synthase [Synechococcus sp. KORDI-100]
SYN_GCA_000737535.1_contig_1_1562	WP_038544478.1	100	1.4e-69	213.4	99.0909	hypothetical protein [Synechococcus sp. KORDI-100]_x0001_AII43300.1 hypothetical protein KR100_07980 [Synechococcus sp. KORDI-100]
SYN_GCA_000737535.1_contig_1_1570	AII43308.1	99.8	0	1073.9	99.8134	hypothetical protein KR100_08020 [Synechococcus sp. KORDI-100]
SYN_GCA_000737535.1_contig_1_1607	WP_051847387.1	100	1.7e-123	355.9	99.4652	DUF4040 domain-containing protein [Synechococcus sp. KORDI-100]_x0001_AII43341.1 hypothetical protein KR100_08200 [Synechococcus sp. KORDI-100]
SYN_GCA_000737535.1_contig_1_1612	AII43345.1	100	3.1e-212	589.3	99.6622	hypothetical protein KR100_08220 [Synechococcus sp. KORDI-100]
SYN_GCA_000737535.1_contig_1_1613	WP_038544539.1	100	2.2e-298	820.5	99.7792	cation:dicarboxylase symporter family transporter [Synechococcus sp. KORDI-100]_x0001_AII43346.1 hypothetical protein KR100_08225 [Synechococcus sp. KORDI-100]
SYN_GCA_000737535.1_contig_1_1623	WP_051847394.1	100	2.9e-275	754.6	99.7268	hypothetical protein [Synechococcus sp. KORDI-100]_x0001_AII43356.1 hypothetical protein KR100_08280 [Synechococcus sp. KORDI-100]
SYN_GCA_000737535.1_contig_1_1638	WP_038544574.1	99.8	0	944.9	98.0769	hypothetical protein [Synechococcus sp. KORDI-100]_x0001_AII43375.1 hypothetical protein KR100_08375 [Synechococcus sp. KORDI-100]
SYN_GCA_000737535.1_contig_1_1643	WP_038544582.1	100	0	1130.5	98.0198	pyruvate kinase [Synechococcus sp. KORDI-100]_x0001_AII43380.1 pyruvate kinase [Synechococcus sp. KORDI-100]
SYN_GCA_000737535.1_contig_1_1654	WP_038544601.1	100	8.6e-254	698.4	99.7085	phytanoyl-CoA dioxygenase family protein [Synechococcus sp. KORDI-100]_x0001_AII43391.1 hypothetical protein KR100_08460 [Synechococcus sp. KORDI-100]
SYN_GCA_000737535.1_contig_1_1664	AII43401.1	100	1.3e-100	294.3	99.2908	hypothetical protein KR100_08510 [Synechococcus sp. KORDI-100]
SYN_GCA_000737535.1_contig_1_1667	WP_038544620.1	100	2e-182	511.9	86.8512	HAD-IA family hydrolase [Synechococcus sp. KORDI-100]_x0001_AII43404.1 hypothetical protein KR100_08525 [Synechococcus sp. KORDI-100]
SYN_GCA_000737535.1_contig_1_1712	AII43450.1	100	3.1e-130	372.9	99.4624	diguanylate cyclase [Synechococcus sp. KORDI-100]
SYN_GCA_000737535.1_contig_1_1722	WP_162176502.1	100	0	7120	99.9738	hypothetical protein [Synechococcus sp. KORDI-100]
SYN_GCA_000737535.1_contig_1_1756	WP_038544760.1	100	0	1030.4	99.7996	glucosylglycerol-phosphate synthase [Synechococcus sp. KORDI-100]
SYN_GCA_000737535.1_contig_1_1765	AII43504.1	100	0	1297.7	98.9313	1-deoxy-D-xylulose-5-phosphate synthase [Synechococcus sp. KORDI-100]
SYN_GCA_000737535.1_contig_1_1774	AII43514.1	100	7e-143	407.9	99.5516	hypothetical protein KR100_09090 [Synechococcus sp. KORDI-100]
SYN_GCA_000737535.1_contig_1_1775	WP_038544790.1	100	1.7e-313	859.4	95.5414	PDZ domain-containing protein [Synechococcus sp. KORDI-100]_x0001_AII43515.1 peptidase S41 [Synechococcus sp. KORDI-100]
SYN_GCA_000737535.1_contig_1_1814	WP_156097995.1	100	9.8e-179	499.6	99.5763	hypothetical protein [Synechococcus sp. KORDI-100]
SYN_GCA_000737535.1_contig_1_1888	WP_038545006.1	100	5.4e-89	264.2	99.2424	photosystem II reaction center protein Psb28 [Synechococcus sp. KORDI-100]_x0001_AII43627.1 photosystem II reaction center protein Psb28 [Synechococcus sp. KORDI-100]
SYN_GCA_000737535.1_contig_1_1914	AII43660.1	100	1.7e-123	355.5	99.4505	hypothetical protein KR100_09835 [Synechococcus sp. KORDI-100]
SYN_GCA_000737535.1_contig_1_1941	WP_051847430.1	100	0	1297.7	99.839	cyclomaltodextrin glucanotransferase [Synechococcus sp. KORDI-100]_x0001_AII43686.1 hypothetical protein KR100_09975 [Synechococcus sp. KORDI-100]
SYN_GCA_000737535.1_contig_1_1950	WP_081858977.1	100	7.6e-175	491.1	94.5736	hypothetical protein [Synechococcus sp. KORDI-100]
SYN_GCA_000737535.1_contig_1_1951	WP_071839881.1	100	3.5e-211	587	99.6667	methylglyoxal synthase [Synechococcus sp. KORDI-100]_x0001_AII43696.1 hypothetical protein KR100_10025 [Synechococcus sp. KORDI-100]
SYN_GCA_000737535.1_contig_1_1980	WP_038545120.1	100	1.3e-177	496.9	99.5798	hypothetical protein [Synechococcus sp. KORDI-100]_x0001_AII43724.1 hypothetical protein KR100_10165 [Synechococcus sp. KORDI-100]
SYN_GCA_000737535.1_contig_1_1986	WP_162176510.1	100	4.1e-284	779.6	98.25	DUF2939 domain-containing protein [Synechococcus sp. KORDI-100]
SYN_GCA_000737535.1_contig_1_1990	WP_038545145.1	100	2.6e-51	165.2	98.8095	hypothetical protein [Synechococcus sp. KORDI-100]_x0001_AII43735.1 hypothetical protein KR100_10225 [Synechococcus sp. KORDI-100]
SYN_GCA_000737535.1_contig_1_1993	WP_156098013.1	100	1.4e-165	466.5	99.5781	hypothetical protein [Synechococcus sp. KORDI-100]
SYN_GCA_000737535.1_contig_1_2001	WP_081858900.1	100	2.1e-193	540	99.6377	metal ABC transporter ATP-binding protein [Synechococcus sp. KORDI-100]_x0001_AII43746.1 manganese transporter [Synechococcus sp. KORDI-100]
SYN_GCA_000737535.1_contig_1_2007	AII43752.1	100	2e-60	189.1	98.9474	hypothetical protein KR100_10315 [Synechococcus sp. KORDI-100]
SYN_GCA_000737535.1_contig_1_2010	WP_038545191.1	100	1.5e-42	142.1	98.5915	hypothetical protein [Synechococcus sp. KORDI-100]_x0001_AII43756.1 hypothetical protein KR100_10335 [Synechococcus sp. KORDI-100]
SYN_GCA_000737535.1_contig_1_2038	WP_038545248.1	100	7.5e-261	718	99.7253	MSMEG_0568 family radical SAM protein [Synechococcus sp. KORDI-100]_x0001_AII43785.1 radical SAM protein [Synechococcus sp. KORDI-100]
SYN_GCA_000737535.1_contig_1_2079	WP_051847450.1	100	6.5e-172	484.6	99.6183	hypothetical protein [Synechococcus sp. KORDI-100]_x0001_AII43833.1 hypothetical protein KR100_10720 [Synechococcus sp. KORDI-100]
SYN_GCA_000737535.1_contig_1_2084	AII43837.1	100	5.2e-46	151.4	98.7179	hypothetical protein KR100_10740 [Synechococcus sp. KORDI-100]
SYN_GCA_000737535.1_contig_1_2101	WP_038545361.1	100	8.1e-45	147.9	98.6111	DUF4278 domain-containing protein [Synechococcus sp. KORDI-100]_x0001_AII43853.1 hypothetical protein KR100_10830 [Synechococcus sp. KORDI-100]
SYN_GCA_000737535.1_contig_1_2109	WP_051847456.1	100	8.3e-222	615.1	99.6825	cation transporter [Synechococcus sp. KORDI-100]_x0001_AII43865.1 cation transporter [Synechococcus sp. KORDI-100]
SYN_GCA_000737535.1_contig_1_2132	WP_038545444.1	100	1.2e-256	706.4	99.7167	uroporphyrinogen decarboxylase [Synechococcus sp. KORDI-100]_x0001_AII43888.1 uroporphyrinogen decarboxylase [Synechococcus sp. KORDI-100]
SYN_GCA_000737535.1_contig_1_2137	AII43893.1	100	5e-79	238.4	97.6	hypothetical protein KR100_11045 [Synechococcus sp. KORDI-100]
SYN_GCA_000737535.1_contig_1_2190	WP_071839890.1	100	3.5e-120	345.9	99.4012	thermonuclease family protein [Synechococcus sp. KORDI-100]
SYN_GCA_000737535.1_contig_1_2222	AII43975.1	100	0	875.9	99.7642	hypothetical protein KR100_11470 [Synechococcus sp. KORDI-100]
SYN_GCA_000737535.1_contig_1_2227	WP_038545641.1	100	2.2e-268	736.9	99.7238	helix-turn-helix domain-containing protein [Synechococcus sp. KORDI-100]_x0001_AII43979.1 hypothetical protein KR100_11495 [Synechococcus sp. KORDI-100]
SYN_GCA_000737535.1_contig_1_2236	AII43988.1	100	0	1367.4	99.8575	hypothetical protein KR100_11540 [Synechococcus sp. KORDI-100]
SYN_GCA_000737535.1_contig_1_2270	AII44022.1	100	1.5e-76	231.5	99.1379	hypothetical protein KR100_11720 [Synechococcus sp. KORDI-100]
SYN_GCA_000737535.1_contig_1_2308	WP_038545827.1	100	6e-125	359.8	99.4709	recombinase family protein [Synechococcus sp. KORDI-100]_x0001_AII44061.1 hypothetical protein KR100_11945 [Synechococcus sp. KORDI-100]
SYN_GCA_000737535.1_contig_1_2310	WP_038545829.1	100	7e-218	603.6	99.6622	hypothetical protein [Synechococcus sp. KORDI-100]_x0001_AII44063.1 hypothetical protein KR100_11955 [Synechococcus sp. KORDI-100]
SYN_GCA_000737535.1_contig_1_2318	WP_038545848.1	100	9.4e-142	404.1	99.5261	hypothetical protein [Synechococcus sp. KORDI-100]_x0001_AII44072.1 hypothetical protein KR100_12000 [Synechococcus sp. KORDI-100]
SYN_GCA_000737535.1_contig_1_2328	WP_038545869.1	100	0	1301.2	99.8582	PBP1A family penicillin-binding protein [Synechococcus sp. KORDI-100]_x0001_AII44082.1 carboxypeptidase [Synechococcus sp. KORDI-100]
SYN_GCA_000737535.1_contig_1_2337	WP_051847480.1	100	4.9e-77	234.2	99.2537	hypothetical protein [Synechococcus sp. KORDI-100]_x0001_AII44091.1 hypothetical protein KR100_12095 [Synechococcus sp. KORDI-100]
SYN_GCA_000737535.1_contig_1_2350	WP_038545906.1	100	0	1102.8	99.8179	hypothetical protein [Synechococcus sp. KORDI-100]_x0001_AII44105.1 hypothetical protein KR100_12165 [Synechococcus sp. KORDI-100]
SYN_GCA_000737535.1_contig_1_2353	WP_038545916.1	100	1.5e-125	360.5	99.4444	hypothetical protein [Synechococcus sp. KORDI-100]_x0001_AII44108.1 hypothetical protein KR100_12180 [Synechococcus sp. KORDI-100]
SYN_GCA_000737535.1_contig_1_2356	WP_038545925.1	100	7.3e-143	409.1	99.5595	prepilin-type N-terminal cleavage/methylation domain-containing protein [Synechococcus sp. KORDI-100]_x0001_AII44111.1 hypothetical protein KR100_12195 [Synechococcus sp. KORDI-100]
SYN_GCA_000737535.1_contig_1_2359	WP_051847494.1	100	1.3e-67	207.6	99	gamma-glutamylcyclotransferase [Synechococcus sp. KORDI-100]_x0001_AII44114.1 hypothetical protein KR100_12210 [Synechococcus sp. KORDI-100]
SYN_GCA_000737535.1_contig_1_2375	AII44129.1	100	6.5e-74	223.8	99.0291	hypothetical protein KR100_12285 [Synechococcus sp. KORDI-100]
SYN_GCA_000737535.1_contig_1_2378	WP_081858912.1	100	0	953	99.7895	thioredoxin-disulfide reductase [Synechococcus sp. KORDI-100]_x0001_AII44132.1 thioredoxin [Synechococcus sp. KORDI-100]
SYN_GCA_000737535.1_contig_1_2381	WP_081858913.1	100	1.8e-178	499.6	99.5902	pseudouridine synthase [Synechococcus sp. KORDI-100]_x0001_AII44137.1 hypothetical protein KR100_12325 [Synechococcus sp. KORDI-100]
SYN_GCA_000737535.1_contig_1_2399	WP_162176527.1	100	0	1254.2	91.1392	hypothetical protein [Synechococcus sp. KORDI-100]
SYN_GCA_000737535.1_contig_1_2401	WP_038546023.1	100	0	1631.7	99.8821	heavy metal translocating P-type ATPase [Synechococcus sp. KORDI-100]
SYN_GCA_000737535.1_contig_1_2402	WP_038546026.1	100	2.4e-44	150.2	99.1453	hypothetical protein [Synechococcus sp. KORDI-100]_x0001_AII44158.1 hypothetical protein KR100_12440 [Synechococcus sp. KORDI-100]
SYN_GCA_000737535.1_contig_1_2429	AII44185.1	100	9.6e-145	410.6	99.4975	hypothetical protein KR100_12575 [Synechococcus sp. KORDI-100]
SYN_GCA_000737535.1_contig_1_2439	WP_038546107.1	100	3.4e-213	593.2	99.6805	hypothetical protein [Synechococcus sp. KORDI-100]_x0001_AII44195.1 hypothetical protein KR100_12625 [Synechococcus sp. KORDI-100]
SYN_GCA_000737535.1_contig_1_2440	WP_162176531.1	100	2.7e-165	465.3	99.569	hypothetical protein [Synechococcus sp. KORDI-100]
SYN_GCA_000737535.1_contig_1_2444	WP_156098083.1	100	9.1e-283	778.1	99.7613	sugar ABC transporter [Synechococcus sp. KORDI-100]
SYN_GCA_000737535.1_contig_1_2479	AII44237.1	100	2.8e-214	596.3	99.6845	hypothetical protein KR100_12835 [Synechococcus sp. KORDI-100]
SYN_GCA_000737535.1_contig_1_2505	WP_038546254.1	100	9.1e-187	521.9	99.6154	hypothetical protein [Synechococcus sp. KORDI-100]_x0001_AII44265.1 hypothetical protein KR100_12980 [Synechococcus sp. KORDI-100]
SYN_GCA_000737535.1_contig_1_2507	AII44267.1	100	1.4e-24	95.1	97.9592	hypothetical protein KR100_12990 [Synechococcus sp. KORDI-100]
SYN_GCA_000737535.1_contig_1_2525	WP_038546292.1	100	1.2e-68	211.1	99.0909	hypothetical protein [Synechococcus sp. KORDI-100]_x0001_AII44288.1 hypothetical protein KR100_13105 [Synechococcus sp. KORDI-100]
SYN_GCA_000737535.1_contig_1_2528	WP_156098093.1	100	1.7e-106	309.7	99.3197	hypothetical protein [Synechococcus sp. KORDI-100]
SYN_GCA_000737535.1_contig_1_2575	WP_162176538.1	100	5.9e-78	236.5	99.1379	hypothetical protein [Synechococcus sp. KORDI-100]
SYN_GCA_000737535.1_contig_1_2595	WP_038546444.1	100	1.5e-87	261.2	99.2806	F0F1 ATP synthase subunit epsilon [Synechococcus sp. KORDI-100]_x0001_AII44356.1 F0F1 ATP synthase subunit epsilon [Synechococcus sp. KORDI-100]
SYN_GCA_000737535.1_contig_1_2625	AII44386.1	100	3.7e-64	198.4	98.9247	hypothetical protein KR100_13620 [Synechococcus sp. KORDI-100]
SYN_GCA_000737535.1_contig_1_2633	WP_038546588.1	100	3.7e-227	629	99.6865	GNAT family N-acetyltransferase [Synechococcus sp. KORDI-100]_x0001_AII44394.1 hypothetical protein KR100_13660 [Synechococcus sp. KORDI-100]
SYN_GCA_000737535.1_contig_1_2640	WP_038546609.1	100	1.5e-268	736.9	99.7199	hypothetical protein [Synechococcus sp. KORDI-100]_x0001_AII44400.1 hypothetical protein KR100_13690 [Synechococcus sp. KORDI-100]
SYN_GCA_000737535.1_contig_1_2644	WP_051847541.1	100	2.5e-210	583.6	99.6491	sulfotransferase domain-containing protein [Synechococcus sp. KORDI-100]_x0001_AII44404.1 hypothetical protein KR100_13710 [Synechococcus sp. KORDI-100]
SYN_GCA_000737535.1_contig_1_2656	AII44419.1	100	6.6e-41	137.9	98.5714	hypothetical protein KR100_13785 [Synechococcus sp. KORDI-100]
SYN_GCA_000737535.1_contig_1_2672	AII44434.1	100	2e-88	262.7	99.2366	hypothetical protein KR100_13860 [Synechococcus sp. KORDI-100]
SYN_GCA_000737535.1_contig_1_2673	WP_038546671.1	100	6.4e-283	779.2	99.7664	sodium:proton antiporter [Synechococcus sp. KORDI-100]_x0001_AII44436.1 sodium:proton antiporter [Synechococcus sp. KORDI-100]
SYN_GCA_000737535.1_contig_1_2681	AII44443.1	100	0	1923.3	99.899	hypothetical protein KR100_13905 [Synechococcus sp. KORDI-100]
SYN_GCA_000737535.1_contig_1_2718	AII44473.1	100	3.1e-91	269.2	99.1935	hypothetical protein KR100_14065 [Synechococcus sp. KORDI-100]
SYN_GCA_000737535.1_contig_1_2728	WP_038546785.1	100	1.9e-312	854	99.7669	SufS family cysteine desulfurase [Synechococcus sp. KORDI-100]_x0001_AII44483.1 cysteine desulfurase [Synechococcus sp. KORDI-100]
SYN_GCA_000737535.1_contig_1_2746	WP_038546833.1	100	0	2115.1	99.9129	efflux RND transporter permease subunit [Synechococcus sp. KORDI-100]_x0001_AII44503.1 RND transporter [Synechococcus sp. KORDI-100]
SYN_GCA_000737535.1_contig_1_2750	WP_051847554.1	100	2.1e-115	334.3	99.422	hypothetical protein [Synechococcus sp. KORDI-100]_x0001_AII44507.1 hypothetical protein KR100_14235 [Synechococcus sp. KORDI-100]
SYN_GCA_000737535.1_contig_1_2764	WP_038546877.1	100	1.3e-51	166	98.8095	hypothetical protein [Synechococcus sp. KORDI-100]_x0001_AII44521.1 hypothetical protein KR100_14305 [Synechococcus sp. KORDI-100]
SYN_GCA_000737535.1_contig_1_2777	WP_038546897.1	100	1e-63	199.5	94.3548	hypothetical protein [Synechococcus sp. KORDI-100]_x0001_AII44534.1 hypothetical protein KR100_14370 [Synechococcus sp. KORDI-100]
SYN_GCA_000737535.1_contig_1_2839	WP_081858928.1	100	1.4e-186	521.5	99.6169	ABC transporter ATP-binding protein [Synechococcus sp. KORDI-100]
SYN_GCA_000737535.1_contig_1_2900	WP_038547186.1	100	1.7e-118	341.3	99.3865	acyl-CoA thioesterase [Synechococcus sp. KORDI-100]
SYN_GCA_000737535.1_contig_1_2927	WP_081858933.1	100	0	1659.8	99.8895	glycoside hydrolase family 9 protein [Synechococcus sp. KORDI-100]
SYN_GCA_000737535.1_contig_1_2930	WP_038548964.1	100	4.5e-82	246.5	99.2248	universal stress protein [Synechococcus sp. KORDI-100]
SYN_GCA_000737535.1_contig_1_2949	WP_038547297.1	100	4.8e-151	428.7	99.5556	transcription termination/antitermination protein NusG [Synechococcus sp. KORDI-100]_x0001_AII44704.1 transcription antitermination protein NusG [Synechococcus sp. KORDI-100]
SYN_GCA_000737535.1_contig_1_2968	WP_038547342.1	100	3.5e-213	590.1	99.639	2OG-Fe(II) oxygenase [Synechococcus sp. KORDI-100]_x0001_AII44720.1 prolyl 4-hydroxylase subunit alpha [Synechococcus sp. KORDI-100]
SYN_GCA_000737535.1_contig_1_2993	AII44747.1	100	8.6e-192	536.6	99.6466	hypothetical protein KR100_15485 [Synechococcus sp. KORDI-100]
SYN_GCA_000737595.1_contig_1_1	AII47582.1	100	0	1030.4	95.7031	alkaline invertase [Synechococcus sp. KORDI-52]
SYN_GCA_000737595.1_contig_1_31	WP_038551026.1	100	1.8e-99	292.7	82.9412	hypothetical protein [Synechococcus sp. KORDI-52]_x0001_AII47611.1 hypothetical protein KR52_00165 [Synechococcus sp. KORDI-52]
SYN_GCA_000737595.1_contig_1_38	WP_038551044.1	100	2.1e-42	141.7	98.5915	hypothetical protein [Synechococcus sp. KORDI-52]_x0001_AII47618.1 hypothetical protein KR52_00200 [Synechococcus sp. KORDI-52]
SYN_GCA_000737595.1_contig_1_126	WP_071840122.1	100	6.2e-19	80.1	97.3684	50S ribosomal protein L36 [Synechococcus sp. KORDI-52]_x0001_MAI95558.1 50S ribosomal protein L36 [Synechococcus sp. MED650]_x0001_MBA4736609.1 50S ribosomal protein L36 [Synechococcus sp.]_x0001_OUW57045.1 50S ribosomal protein L36 [Cyanobacteria bacterium TMED188]_x0001_RZN98399.1 50S ribosomal protein L36 [Synechococcus sp. MED-G134]
SYN_GCA_000737595.1_contig_1_176	WP_038551320.1	100	5.2e-250	689.5	99.7151	FUSC family protein [Synechococcus sp. KORDI-52]_x0001_AII47728.1 hypothetical protein KR52_00905 [Synechococcus sp. KORDI-52]
SYN_GCA_000737595.1_contig_1_292	WP_038551569.1	100	4.4e-89	265.8	99.3243	hypothetical protein [Synechococcus sp. KORDI-52]_x0001_AII47840.1 hypothetical protein KR52_01505 [Synechococcus sp. KORDI-52]
SYN_GCA_000737595.1_contig_1_298	WP_156957554.1	100	0	2332.4	99.9146	glycosyltransferase [Synechococcus sp. KORDI-52]
SYN_GCA_000737595.1_contig_1_299	WP_071840136.1	100	2.3e-266	732.6	99.7312	3-dehydroquinate synthase [Synechococcus sp. KORDI-52]
SYN_GCA_000737595.1_contig_1_317	WP_038551628.1	100	8.7e-197	548.5	99.6364	sulfotransferase family protein [Synechococcus sp. KORDI-52]_x0001_AII47862.1 hypothetical protein KR52_01625 [Synechococcus sp. KORDI-52]
SYN_GCA_000737595.1_contig_1_361	AII47901.1	99.8	0	991.5	92.7481	phosphomethylpyrimidine synthase [Synechococcus sp. KORDI-52]
SYN_GCA_000737595.1_contig_1_410	WP_156957557.1	100	0	1915.6	99.8958	glycosyltransferase family 2 protein [Synechococcus sp. KORDI-52]
SYN_GCA_000737595.1_contig_1_412	WP_038551804.1	100	9.7e-31	111.7	98.4127	photosystem II reaction center protein PsbZ [Synechococcus sp. KORDI-52]_x0001_AII47951.1 Photosystem II reaction center protein Z [Synechococcus sp. KORDI-52]
SYN_GCA_000737595.1_contig_1_453	AII47991.1	100	1.7e-43	144.4	98.5714	hypothetical protein KR52_02300 [Synechococcus sp. KORDI-52]
SYN_GCA_000737595.1_contig_1_553	WP_038552146.1	100	2.8e-273	751.5	91.8317	aspartate carbamoyltransferase [Synechococcus sp. KORDI-52]_x0001_AII48089.1 aspartate carbamoyltransferase [Synechococcus sp. KORDI-52]
SYN_GCA_000737595.1_contig_1_568	WP_038552181.1	100	2.2e-260	718.8	99.7416	urea ABC transporter permease subunit UrtB [Synechococcus sp. KORDI-52]_x0001_AII48104.1 branched-chain amino acid ABC transporter [Synechococcus sp. KORDI-52]
SYN_GCA_000737595.1_contig_1_588	WP_038552224.1	99.7	3.1e-259	717.2	88.4977	RpoD/SigA family RNA polymerase sigma factor [Synechococcus sp. KORDI-52]
SYN_GCA_000737595.1_contig_1_617	WP_084221932.1	100	0	1571.2	99.8741	EAL domain-containing protein [Synechococcus sp. KORDI-52]
SYN_GCA_000737595.1_contig_1_646	AII48183.1	100	1.2e-278	764.6	97.9328	C4-dicarboxylate ABC transporter [Synechococcus sp. KORDI-52]
SYN_GCA_000737595.1_contig_1_648	AII48185.1	100	1.1e-31	113.2	98.0392	hypothetical protein KR52_03310 [Synechococcus sp. KORDI-52]
SYN_GCA_000737595.1_contig_1_687	AII48221.1	100	3e-140	399.8	99.5146	hypothetical protein KR52_03490 [Synechococcus sp. KORDI-52]
SYN_GCA_000737595.1_contig_1_689	WP_051834258.1	100	0	1119.4	99.8162	site-specific integrase [Synechococcus sp. KORDI-52]_x0001_AII48224.1 hypothetical protein KR52_03505 [Synechococcus sp. KORDI-52]
SYN_GCA_000737595.1_contig_1_692	WP_156957572.1	100	7.2e-201	558.1	99.6255	hypothetical protein [Synechococcus sp. KORDI-52]
SYN_GCA_000737595.1_contig_1_731	WP_038552553.1	100	8.5e-290	793.9	99.7475	iron-containing alcohol dehydrogenase [Synechococcus sp. KORDI-52]
SYN_GCA_000737595.1_contig_1_741	WP_038552582.1	100	2.7e-188	527.3	99.6403	mechanosensitive ion channel family protein [Synechococcus sp. KORDI-52]_x0001_AII48277.1 mechanosensitive ion channel protein MscS [Synechococcus sp. KORDI-52]
SYN_GCA_000737595.1_contig_1_752	AII48289.1	100	4.1e-109	318.9	99.4413	diacylglycerol kinase [Synechococcus sp. KORDI-52]
SYN_GCA_000737595.1_contig_1_765	AII48302.1	100	1.4e-119	345.5	93.0108	hypothetical protein KR52_03915 [Synechococcus sp. KORDI-52]
SYN_GCA_000737595.1_contig_1_777	WP_038552664.1	100	4.7e-146	414.8	99.5238	hypothetical protein [Synechococcus sp. KORDI-52]_x0001_AII48314.1 oxidoreductase [Synechococcus sp. KORDI-52]
SYN_GCA_000737595.1_contig_1_805	NHI82598.1	97	1.1e-84	253.4	99.2481	NAD(P)H-quinone oxidoreductase [Synechococcus sp. HB1133]
SYN_GCA_000737595.1_contig_1_951	WP_038553107.1	100	9.3e-303	831.6	98.0349	cation:proton antiporter [Synechococcus sp. KORDI-52]_x0001_AII48482.1 hypothetical protein KR52_04890 [Synechococcus sp. KORDI-52]
SYN_GCA_000737595.1_contig_1_955	AII48487.1	100	7.7e-112	324.3	99.3789	hypothetical protein KR52_04915 [Synechococcus sp. KORDI-52]
SYN_GCA_000737595.1_contig_1_965	WP_038553138.1	100	9.1e-191	531.9	99.6139	sulfotransferase family protein [Synechococcus sp. KORDI-52]
SYN_GCA_000737595.1_contig_1_1049	AII48578.1	100	1.1e-81	245	92.8571	hypothetical protein KR52_05400 [Synechococcus sp. KORDI-52]
SYN_GCA_000737595.1_contig_1_1103	AII48632.1	100	1.1e-50	163.7	98.8095	hypothetical protein KR52_05685 [Synechococcus sp. KORDI-52]
SYN_GCA_000737595.1_contig_1_1107	AII48635.1	99.5	7.5e-158	446.8	81.3953	hypothetical protein KR52_05700 [Synechococcus sp. KORDI-52]
SYN_GCA_000737595.1_contig_1_1126	AII48653.1	100	2.7e-68	209.9	99.0654	hypothetical protein KR52_05790 [Synechococcus sp. KORDI-52]
SYN_GCA_000737595.1_contig_1_1128	WP_038553450.1	100	0	1421.4	99.8563	AAA family ATPase [Synechococcus sp. KORDI-52]_x0001_AII48655.1 hypothetical protein KR52_05800 [Synechococcus sp. KORDI-52]
SYN_GCA_000737595.1_contig_1_1133	AII48659.1	100	5.8e-230	653.7	99.8113	hypothetical protein KR52_05825 [Synechococcus sp. KORDI-52]
SYN_GCA_000737595.1_contig_1_1168	WP_038553552.1	100	5.2e-271	746.9	89.8104	8-amino-7-oxononanoate synthase [Synechococcus sp. KORDI-52]
SYN_GCA_000737595.1_contig_1_1307	WP_038553827.1	100	0	914.1	99.7821	hypothetical protein [Synechococcus sp. KORDI-52]
SYN_GCA_000737595.1_contig_1_1330	AII48866.1	100	7.5e-31	111.3	98.1481	hypothetical protein KR52_06885 [Synechococcus sp. KORDI-52]
SYN_GCA_000737595.1_contig_1_1333	WP_038553866.1	100	0	3417.1	99.9558	hypothetical protein [Synechococcus sp. KORDI-52]
SYN_GCA_000737595.1_contig_1_1335	WP_051834292.1	100	1.9e-58	183.3	98.8235	hypothetical protein [Synechococcus sp. KORDI-52]_x0001_AII48869.1 hypothetical protein KR52_06905 [Synechococcus sp. KORDI-52]
SYN_GCA_000737595.1_contig_1_1340	WP_038553868.1	100	2.7e-48	157.1	98.7179	hypothetical protein [Synechococcus sp. KORDI-52]_x0001_AII48872.1 hypothetical protein KR52_06920 [Synechococcus sp. KORDI-52]
SYN_GCA_000737595.1_contig_1_1396	WP_051834296.1	100	0	1817.4	99.8935	hypothetical protein [Synechococcus sp. KORDI-52]_x0001_AII48926.1 hypothetical protein KR52_07200 [Synechococcus sp. KORDI-52]
SYN_GCA_000737595.1_contig_1_1400	WP_156957625.1	99.7	5.7e-204	568.2	97.9661	hypothetical protein [Synechococcus sp. KORDI-52]
SYN_GCA_000737595.1_contig_1_1405	WP_038553966.1	100	1.8e-83	250.4	99.2481	hypothetical protein [Synechococcus sp. KORDI-52]_x0001_AII48935.1 hypothetical protein KR52_07245 [Synechococcus sp. KORDI-52]
SYN_GCA_000737595.1_contig_1_1410	WP_038553976.1	100	0	3933.6	99.9546	hypothetical protein [Synechococcus sp. KORDI-52]_x0001_AII48940.1 hypothetical protein KR52_07270 [Synechococcus sp. KORDI-52]
SYN_GCA_000737595.1_contig_1_1411	WP_038553978.1	100	0	869	99.7872	HlyD family type I secretion periplasmic adaptor subunit [Synechococcus sp. KORDI-52]_x0001_AII48941.1 hypothetical protein KR52_07275 [Synechococcus sp. KORDI-52]
SYN_GCA_000737595.1_contig_1_1412	WP_038553980.1	100	0	1329.7	99.8605	ATP-binding cassette domain-containing protein [Synechococcus sp. KORDI-52]_x0001_AII48942.1 hypothetical protein KR52_07280 [Synechococcus sp. KORDI-52]
SYN_GCA_000737595.1_contig_1_1413	WP_038553982.1	100	0	1086.2	99.827	ABC transporter ATPase [Synechococcus sp. KORDI-52]
SYN_GCA_000737595.1_contig_1_1415	WP_038553986.1	100	6.1e-177	496.5	99.6047	EAL domain-containing protein [Synechococcus sp. KORDI-52]_x0001_AII48945.1 hypothetical protein KR52_07295 [Synechococcus sp. KORDI-52]
SYN_GCA_000737595.1_contig_1_1431	AII48961.1	100	3.9e-263	726.1	99.7442	sirohydrochlorin cobaltochelatase [Synechococcus sp. KORDI-52]
SYN_GCA_000737595.1_contig_1_1467	WP_051834298.1	100	2.6e-239	661	99.7006	hypothetical protein [Synechococcus sp. KORDI-52]_x0001_AII48997.1 membrane protein [Synechococcus sp. KORDI-52]
SYN_GCA_000737595.1_contig_1_1477	WP_051834300.1	100	8.7e-118	340.5	99.4286	hypothetical protein [Synechococcus sp. KORDI-52]_x0001_AII49007.1 hypothetical protein KR52_07610 [Synechococcus sp. KORDI-52]
SYN_GCA_000737595.1_contig_1_1518	WP_071840202.1	100	2.3e-15	70.9	97.0588	DUF4278 domain-containing protein [Synechococcus sp. KORDI-52]_x0001_AII49046.1 hypothetical protein KR52_07810 [Synechococcus sp. KORDI-52]
SYN_GCA_000737595.1_contig_1_1602	WP_038554373.1	100	2.2e-62	194.1	98.9583	hypothetical protein [Synechococcus sp. KORDI-52]_x0001_AII49133.1 hypothetical protein KR52_08260 [Synechococcus sp. KORDI-52]
SYN_GCA_000737595.1_contig_1_1639	AII49176.1	100	0	966.5	99.7955	hypothetical protein KR52_08475 [Synechococcus sp. KORDI-52]
SYN_GCA_000737595.1_contig_1_1663	AII49202.1	100	4.9e-307	839.3	99.7608	hypothetical protein KR52_08605 [Synechococcus sp. KORDI-52]
SYN_GCA_000737595.1_contig_1_1684	WP_051834312.1	100	3.9e-221	612.1	99.6656	hypothetical protein [Synechococcus sp. KORDI-52]_x0001_AII49223.1 hypothetical protein KR52_08710 [Synechococcus sp. KORDI-52]
SYN_GCA_000737595.1_contig_1_1702	AII49242.1	100	3.3e-80	240.7	99.1379	hypothetical protein KR52_08805 [Synechococcus sp. KORDI-52]
SYN_GCA_000737595.1_contig_1_1706	AII49249.1	100	9.4e-156	440.3	99.5475	hypothetical protein KR52_08840 [Synechococcus sp. KORDI-52]
SYN_GCA_000737595.1_contig_1_1713	WP_038554581.1	100	2.3e-285	786.9	99.7758	band 7 protein [Synechococcus sp. KORDI-52]
SYN_GCA_000737595.1_contig_1_1721	WP_038554601.1	100	9.7e-117	337.4	95.3757	hypothetical protein [Synechococcus sp. KORDI-52]_x0001_AII49263.1 hypothetical protein KR52_08915 [Synechococcus sp. KORDI-52]
SYN_GCA_000737595.1_contig_1_1723	QNI82475.1	93.8	3.2e-47	154.8	96.3855	hypothetical protein SynRS9907_01635 [Synechococcus sp. RS9907]
SYN_GCA_000737595.1_contig_1_1730	WP_038554616.1	100	7.5e-55	174.5	98.8636	hypothetical protein [Synechococcus sp. KORDI-52]_x0001_AII49272.1 hypothetical protein KR52_08960 [Synechococcus sp. KORDI-52]
SYN_GCA_000737595.1_contig_1_1738	WP_156957667.1	100	1e-282	771.9	99.7135	hypothetical protein [Synechococcus sp. KORDI-52]
SYN_GCA_000737595.1_contig_1_1776	WP_038554705.1	100	0	891	99.7792	hypothetical protein [Synechococcus sp. KORDI-52]_x0001_AII49325.1 hypothetical protein KR52_09230 [Synechococcus sp. KORDI-52]
SYN_GCA_000737595.1_contig_1_1848	WP_038554849.1	100	1.8e-53	171	98.8636	hypothetical protein [Synechococcus sp. KORDI-52]_x0001_AII49396.1 hypothetical protein KR52_09615 [Synechococcus sp. KORDI-52]
SYN_GCA_000737595.1_contig_1_1850	AII49398.1	100	3.9e-30	109.8	98.2143	hypothetical protein KR52_09625 [Synechococcus sp. KORDI-52]
SYN_GCA_000737595.1_contig_1_1852	WP_051834319.1	100	2.4e-148	420.6	99.4975	hypothetical protein [Synechococcus sp. KORDI-52]
SYN_GCA_000737595.1_contig_1_1897	WP_038554951.1	100	1.1e-250	691.8	96.1644	peptidoglycan DD-metalloendopeptidase family protein [Synechococcus sp. KORDI-52]_x0001_AII49444.1 peptigoglycan-binding protein LysM [Synechococcus sp. KORDI-52]
SYN_GCA_000737595.1_contig_1_1925	WP_038555020.1	100	5.2e-166	468.4	99.5951	DUF475 domain-containing protein [Synechococcus sp. KORDI-52]_x0001_AII49471.1 membrane protein [Synechococcus sp. KORDI-52]
SYN_GCA_000737595.1_contig_1_1928	WP_038555028.1	99.3	7.1e-91	271.2	83.6257	hypothetical protein [Synechococcus sp. KORDI-52]_x0001_AII49475.1 hypothetical protein KR52_10015 [Synechococcus sp. KORDI-52]
SYN_GCA_000737595.1_contig_1_1980	WP_038555140.1	99.3	2.7e-89	266.2	87.0968	hypothetical protein [Synechococcus sp. KORDI-52]_x0001_AII49531.1 hypothetical protein KR52_10305 [Synechococcus sp. KORDI-52]
SYN_GCA_000737595.1_contig_1_1981	AII49532.1	100	1.9e-87	260.4	99.2481	hypothetical protein KR52_10310 [Synechococcus sp. KORDI-52]
SYN_GCA_000737595.1_contig_1_2049	WP_038555303.1	100	3.5e-54	172.2	98.75	hypothetical protein [Synechococcus sp. KORDI-52]
SYN_GCA_000737595.1_contig_1_2085	WP_038555383.1	100	9.7e-52	166.8	98.8889	hypothetical protein [Synechococcus sp. KORDI-52]_x0001_AII49637.1 membrane protein [Synechococcus sp. KORDI-52]
SYN_GCA_000737595.1_contig_1_2139	WP_038555510.1	100	1.5e-181	509.6	99.6296	phosphonate ABC transporter, permease protein PhnE [Synechococcus sp. KORDI-52]_x0001_AII49695.1 phosphate ABC transporter permease [Synechococcus sp. KORDI-52]
SYN_GCA_000737595.1_contig_1_2140	WP_084221983.1	100	1.6e-242	669.1	99.7006	hydroxyacid dehydrogenase [Synechococcus sp. KORDI-52]_x0001_AII49696.1 2-hydroxyacid dehydrogenase [Synechococcus sp. KORDI-52]
SYN_GCA_000737595.1_contig_1_2147	WP_051834331.1	100	2.9e-218	604.7	99.6644	DUF4434 domain-containing protein [Synechococcus sp. KORDI-52]_x0001_AII49703.1 hypothetical protein KR52_11205 [Synechococcus sp. KORDI-52]
SYN_GCA_000737595.1_contig_1_2148	WP_156957706.1	100	0	1597.4	97.7136	hypothetical protein [Synechococcus sp. KORDI-52]
SYN_GCA_000737595.1_contig_1_2150	WP_038555531.1	100	5.9e-63	196.1	99.0196	MULTISPECIES: helix-turn-helix transcriptional regulator [unclassified Synechococcus]_x0001_AII49709.1 ArsR family transcriptional regulator [Synechococcus sp. KORDI-52]_x0001_QNI64182.1 bacterial regulatory protein/ ArsR family [Synechococcus sp. A15-44]
SYN_GCA_000737595.1_contig_1_2180	WP_084221990.1	100	0	872.1	98.6637	iron-containing alcohol dehydrogenase [Synechococcus sp. KORDI-52]
SYN_GCA_000737595.1_contig_1_2192	AII49747.1	100	0	1058.1	99.8188	hypothetical protein KR52_11435 [Synechococcus sp. KORDI-52]
SYN_GCA_000737595.1_contig_1_2194	WP_051834344.1	100	0	942.6	99.7826	glutamine synthetase [Synechococcus sp. KORDI-52]_x0001_AII49748.1 hypothetical protein KR52_11440 [Synechococcus sp. KORDI-52]
SYN_GCA_000737595.1_contig_1_2196	WP_038555576.1	100	0	928.3	99.7942	sodium:solute symporter family protein [Synechococcus sp. KORDI-52]_x0001_AII49750.1 hypothetical protein KR52_11450 [Synechococcus sp. KORDI-52]
SYN_GCA_000737595.1_contig_1_2245	AII49802.1	100	2e-76	232.3	80.1418	hypothetical protein KR52_11730 [Synechococcus sp. KORDI-52]
SYN_GCA_000737595.1_contig_1_2297	AII49855.1	98.8	5.6e-53	169.5	98.7805	hypothetical protein KR52_12010 [Synechococcus sp. KORDI-52]
SYN_GCA_000737595.1_contig_1_2316	WP_051834356.1	100	0	1101.7	99.8124	GMC family oxidoreductase [Synechococcus sp. KORDI-52]_x0001_AII49874.1 dehydrogenase [Synechococcus sp. KORDI-52]
SYN_GCA_000737595.1_contig_1_2320	WP_038555822.1	100	2e-200	559.7	99.6644	DMT family transporter [Synechococcus sp. KORDI-52]_x0001_AII49878.1 hypothetical protein KR52_12125 [Synechococcus sp. KORDI-52]
SYN_GCA_000737595.1_contig_1_2332	WP_038555859.1	99.6	2.4e-175	493.8	84.4828	hypothetical protein [Synechococcus sp. KORDI-52]_x0001_AII49892.1 hypothetical protein KR52_12200 [Synechococcus sp. KORDI-52]
SYN_GCA_000737595.1_contig_1_2373	WP_038555953.1	100	1e-179	505.8	88.4746	peptidylprolyl isomerase [Synechococcus sp. KORDI-52]
SYN_GCA_000737595.1_contig_1_2410	WP_038556033.1	100	2.1e-46	152.9	98.8235	hypothetical protein [Synechococcus sp. KORDI-52]_x0001_AII49969.1 hypothetical protein KR52_12595 [Synechococcus sp. KORDI-52]
SYN_GCA_000737595.1_contig_1_2441	AII49999.1	100	0	843.2	99.7608	glycosyl transferase family 1 [Synechococcus sp. KORDI-52]
SYN_GCA_000737595.1_contig_1_2452	WP_071840248.1	100	0	2056.6	99.9071	ATP-binding cassette domain-containing protein [Synechococcus sp. KORDI-52]
SYN_GCA_000737595.1_contig_1_2508	AII50063.1	100	6.6e-281	771.2	99.7455	hypothetical protein KR52_13100 [Synechococcus sp. KORDI-52]
SYN_GCA_000737595.1_contig_1_2626	WP_084222015.1	100	7.2e-109	316.2	99.3506	cytidine deaminase [Synechococcus sp. KORDI-52]_x0001_AII50176.1 hypothetical protein KR52_13690 [Synechococcus sp. KORDI-52]
SYN_GCA_000737595.1_contig_1_2628	WP_038556366.1	100	1.4e-90	268.5	94.9275	phosphoribosyltransferase [Synechococcus sp. KORDI-52]_x0001_AII50178.1 phosphoribosyltransferase [Synechococcus sp. KORDI-52]
SYN_GCA_000737595.1_contig_1_2719	AII50271.1	100	8e-60	187.6	98.9474	hypothetical protein KR52_14185 [Synechococcus sp. KORDI-52]
SYN_GCA_000737595.1_contig_1_2728	WP_038556526.1	100	8.3e-73	223	99.2188	large conductance mechanosensitive channel protein MscL [Synechococcus sp. KORDI-52]_x0001_AII50278.1 hypothetical protein KR52_14225 [Synechococcus sp. KORDI-52]
SYN_GCA_000737595.1_contig_1_2729	AII50280.1	100	6e-51	164.9	81.6327	hypothetical protein KR52_14235 [Synechococcus sp. KORDI-52]
SYN_GCA_000737595.1_contig_1_2746	AII50298.1	100	2.3e-260	714.5	99.7041	glutathione S-transferase [Synechococcus sp. KORDI-52]
SYN_GCA_000737595.1_contig_1_2759	AII50310.1	100	1.1e-150	429.1	99.5833	hydroxylase [Synechococcus sp. KORDI-52]
SYN_GCA_001628295.1_contig_6_30	QNI81890.1	100	4.8e-48	157.9	98.9583	nif11-like leader peptide domain protein [Synechococcus sp. RS9907]
SYN_GCA_001628295.1_contig_15_61	QNI61164.1	91.2	3.8e-50	162.9	98.913	hypothetical protein SynTAK9802_00867 [Synechococcus sp. TAK9802]
SYN_GCA_001628295.1_contig_20_43	WP_186510155.1	98.7	1.3e-43	145.2	98.6842	hypothetical protein [Synechococcus sp. RS9902]
SYN_GCA_001628295.1_contig_20_46	WP_186540834.1	97.9	9.3e-130	372.1	98.4375	4'-phosphopantetheinyl transferase superfamily protein [Synechococcus sp. M16.1]
SYN_GCA_001628295.1_contig_25_46	MBN88995.1	100	6.6e-148	419.1	95.2153	hypothetical protein [Synechococcus sp. RS344]
SYN_GCA_001628295.1_contig_30_57	QNI82458.1	98	2.1e-101	297.4	99.3506	putative conserved membrane protein [Synechococcus sp. RS9907]
SYN_GCA_001628295.1_contig_30_76	WP_186575115.1	93.9	1.1e-93	277.7	97.3684	hypothetical protein [Synechococcus sp. A18-40]
SYN_GCA_001628295.1_contig_49_4	WP_114989322.1	97.8	1.2e-62	194.5	98.913	DUF1651 domain-containing protein [Synechococcus sp. N19]
SYN_GCA_001628295.1_contig_65_3	WP_186510590.1	99.6	2.9e-163	461.5	90.6977	hydrogenase nickel incorporation protein HypB [Synechococcus sp. RS9902]
SYN_GCA_001628295.1_contig_65_18	HCO75549.1	98.4	1.9e-37	128.6	98.4127	hypothetical protein [Synechococcus sp. UBA8071]
SYN_GCA_001628295.1_contig_77_54	QNJ01491.1	96.7	7.7e-312	854.7	99.7807	Mn2+/Fe2+ transporter/ NRAMP family [Synechococcus sp. A15-62]
SYN_GCA_001628295.1_contig_77_92	HCO75049.1	98.9	0	1023.1	91.3941	ABC transporter ATP-binding protein [Synechococcus sp. UBA8071]
SYN_GCA_001628325.1_contig_12_51	WP_170951290.1	96.7	6.5e-74	225.3	99.1803	hypothetical protein [Synechococcus sp. UW86]
SYN_GCA_001628325.1_contig_31_29	WP_115080284.1	97.7	8.3e-106	310.1	99.422	hypothetical protein [Synechococcus sp. N32]
SYN_GCA_001628325.1_contig_71_2	HCO75575.1	100	1.9e-94	279.6	87.5817	phytoene synthase [Synechococcus sp. UBA8071]
SYN_GCA_001628325.1_contig_74_21	WP_170950981.1	100	5.3e-30	109.4	98.2456	MULTISPECIES: hypothetical protein [unclassified Synechococcus]_x0001_QNI60749.1 hypothetical protein SynTAK9802_00442 [Synechococcus sp. TAK9802]_x0001_QNI81309.1 hypothetical protein SynRS9907_00441 [Synechococcus sp. RS9907]
SYN_GCA_002172045.1_contig_2_32	CAK28755.1	98.4	1.1e-81	245.4	99.2126	Conserved hypothetical protein specific to marine cyanobacteria [Synechococcus sp. RCC307]
SYN_GCA_002172045.1_contig_4_11	RCL62112.1	97.6	4.6e-54	172.2	98.8095	hypothetical protein DBW81_05730 [Synechococcus sp. MED-G67]
SYN_GCA_002172045.1_contig_6_63	OUW39219.1	100	4.4e-146	415.6	88.6957	SAM-dependent methyltransferase [Synechococcus sp. TMED185]
SYN_GCA_002172045.1_contig_8_5	HCA62273.1	98.5	2.2e-270	746.5	92.5754	efflux RND transporter periplasmic adaptor subunit [Synechococcales bacterium UBA8647]
SYN_GCA_002172045.1_contig_12_20	OUW38942.1	99.5	1.2e-295	812	99.7696	hypothetical protein CBD45_07990 [Synechococcus sp. TMED185]
SYN_GCA_002172045.1_contig_13_9	OUW38875.1	99.1	0	869.4	99.7712	tRNA guanosine(34) transglycosylase Tgt [Synechococcus sp. TMED185]
SYN_GCA_002172045.1_contig_19_3	RCL62778.1	99.5	0	880.9	98.1735	ligase [Synechococcus sp. MED-G67]
SYN_GCA_002172045.1_contig_23_2	CAK27692.1	99	4.2e-141	402.5	94.0367	Predicted acetyltransferase [Synechococcus sp. RCC307]
SYN_GCA_002172045.1_contig_26_19	WP_011935575.1	92.5	7.1e-184	518.8	89.5706	MULTISPECIES: glutamate racemase [unclassified Synechococcus]_x0001_RCL62302.1 glutamate racemase [Synechococcus sp. MED-G67]_x0001_HCA60747.1 glutamate racemase [Synechococcales bacterium UBA8647]_x0001_HCV56221.1 glutamate racemase [Synechococcales bacterium UBA12195]_x0001_QNJ08726.1 glutamate racemase [Synechococcus sp. Minos11]_x0001_CAK28061.1 Glutamate racemase [Synechococcus sp. RCC307]
SYN_GCA_002172045.1_contig_32_24	OUW40844.1	100	1.1e-259	716.1	88.9169	anthranilate phosphoribosyltransferase [Synechococcus sp. TMED185]_x0001_RCL62799.1 anthranilate phosphoribosyltransferase [Synechococcus sp. MED-G67]_x0001_HCA62423.1 anthranilate phosphoribosyltransferase [Synechococcales bacterium UBA8647]
SYN_GCA_002172045.1_contig_44_61	OUW40319.1	94.1	7.2e-118	343.2	99.0244	non-canonical purine NTP pyrophosphatase, RdgB/HAM1 family [Synechococcus sp. TMED185]
SYN_GCA_002172045.1_contig_45_17	OUW40223.1	97.6	1.6e-88	262.7	99.2188	hypothetical protein CBD45_04895 [Synechococcus sp. TMED185]
SYN_GCA_002172045.1_contig_55_12	OUW39698.1	100	2.1e-73	223.8	99.1597	hypothetical protein CBD45_06120 [Synechococcus sp. TMED185]
SYN_GCA_002172045.1_contig_58_9	OUW39602.1	100	3.3e-45	149.4	98.7342	hypothetical protein CBD45_06340 [Synechococcus sp. TMED185]
SYN_GCA_002172045.1_contig_58_10	OUW39603.1	100	1.9e-80	241.1	99.115	hypothetical protein CBD45_06345 [Synechococcus sp. TMED185]
SYN_GCA_002172045.1_contig_58_21	OUW39609.1	99.4	5.1e-127	364	99.435	hemagglutinin [Synechococcus sp. TMED185]
SYN_GCA_002172045.1_contig_60_37	RCL62104.1	99.2	0	957.6	82.8179	hypothetical protein DBW81_05690 [Synechococcus sp. MED-G67]
SYN_GCA_002172045.1_contig_64_1	OUW41941.1	96.9	0	1262.3	99.8594	polyribonucleotide nucleotidyltransferase [Synechococcus sp. TMED185]
SYN_GCA_002172045.1_contig_64_4	MBU28283.1	99.1	1.4e-219	609.8	99.6855	ribose-phosphate pyrophosphokinase [Flavobacteriales bacterium]_x0001_OUW41947.1 ribose-phosphate pyrophosphokinase [Synechococcus sp. TMED185]
SYN_GCA_002172045.1_contig_68_15	HCV57532.1	94.3	2e-91	271.2	99.2958	hypothetical protein [Synechococcales bacterium UBA12195]
SYN_GCA_002172045.1_contig_68_30	WP_186550507.1	98.2	0	1029.2	96.5451	deoxyribodipyrimidine photo-lyase [Synechococcus sp. Minos11]
SYN_GCA_002693285.1_contig_1_1	MAN18309.1	100	9e-206	572.4	94.5946	enoyl-CoA hydratase [Synechococcus sp. EAC657]_x0001_MAP03931.1 enoyl-CoA hydratase [Halieaceae bacterium]
SYN_GCA_002693285.1_contig_2_11	WP_186469939.1	98.8	0	1235.3	95.6464	VWA domain-containing protein [Synechococcus sp. A18-25c]
SYN_GCA_002693285.1_contig_2_17	WP_186469936.1	100	1.7e-76	232.6	85.1064	MULTISPECIES: NADH-quinone oxidoreductase subunit A [unclassified Synechococcus]_x0001_MAN18334.1 NAD(P)H-quinone oxidoreductase subunit 3 [Synechococcus sp. EAC657]_x0001_QNI46972.1 NADH dehydrogenase I subunit NdhC (chain 3 or alpha) [Synechococcus sp. A15-60]_x0001_QNJ18585.1 NADH dehydrogenase I subunit NdhC (chain 3 or alpha) [Synechococcus sp. A18-25c]
SYN_GCA_002693285.1_contig_2_24	WP_186500991.1	100	1.1e-256	706.1	99.7126	NAD-dependent epimerase/dehydratase family protein [Synechococcus sp. A15-60]
SYN_GCA_002693285.1_contig_3_8	QNI49474.1	99.3	9.2e-127	374	99.654	pentapeptide repeats family protein [Synechococcus sp. A15-60]
SYN_GCA_002693285.1_contig_3_17	WP_186469562.1	100	1.4e-112	328.9	83.3333	MULTISPECIES: 50S ribosomal protein L10 [unclassified Synechococcus]_x0001_MAN18384.1 50S ribosomal protein L10 [Synechococcus sp. EAC657]_x0001_ATW00081.1 50S ribosomal protein L10 [Synechococcus sp. A15-60]_x0001_ATW00084.1 50S ribosomal protein L10 [Synechococcus sp. A18-25c]_x0001_QNI49483.1 50S ribosomal protein L10 [Synechococcus sp. A15-60]_x0001_QNJ21096.1 50S ribosomal protein L10 [Synec…
SYN_GCA_002693285.1_contig_3_48	QNJ21130.1	97.6	0	1660.6	98.5746	ABC transporter family protein [Synechococcus sp. A18-25c]
SYN_GCA_002693285.1_contig_4_17	WP_186470146.1	100	6.8e-95	281.2	99.3631	hypothetical protein [Synechococcus sp. A18-25c]_x0001_MAN18433.1 hypothetical protein [Synechococcus sp. EAC657]_x0001_QNJ18856.1 hypothetical protein SynA1825c_00529 [Synechococcus sp. A18-25c]
SYN_GCA_002693285.1_contig_5_3	QNI49644.1	100	1.1e-287	790	95.7245	ABC-type urea transporter/ membrane component [Synechococcus sp. A15-60]_x0001_QNJ21254.1 ABC-type urea transporter/ membrane component [Synechococcus sp. A18-25c]
SYN_GCA_002693285.1_contig_5_7	WP_186471229.1	99.5	1.6e-301	827.4	96.6518	MULTISPECIES: glycosyl transferase [unclassified Synechococcus]_x0001_MAN18465.1 glycosyl transferase [Synechococcus sp. EAC657]_x0001_QNI49640.1 glucosyl-3-phosphoglycerate synthase [Synechococcus sp. A15-60]_x0001_QNJ21250.1 glucosyl-3-phosphoglycerate synthase [Synechococcus sp. A18-25c]
SYN_GCA_002693285.1_contig_5_20	MAN18478.1	100	0	1116.7	99.8214	CTP synthetase [Synechococcus sp. EAC657]
SYN_GCA_002693285.1_contig_5_26	MAN18484.1	100	8.6e-115	332	99.3902	hypothetical protein [Synechococcus sp. EAC657]
SYN_GCA_002693285.1_contig_5_27	WP_186500769.1	100	2.1e-64	200.3	99.0826	anti-sigma factor antagonist [Synechococcus sp. A15-60]_x0001_MAN18485.1 anti-anti-sigma factor [Synechococcus sp. EAC657]_x0001_QNI49620.1 anti-sigma factor antagonist [Synechococcus sp. A15-60]
SYN_GCA_002693285.1_contig_5_29	MAN18487.1	100	2.7e-69	212.6	99.0826	anti-sigma B factor antagonist [Synechococcus sp. EAC657]
SYN_GCA_002693285.1_contig_6_15	QNI48327.1	100	0	1187.6	99.8291	ATP-dependent DNA ligase [Synechococcus sp. A15-60]_x0001_QNJ19954.1 ATP-dependent DNA ligase [Synechococcus sp. A18-25c]
SYN_GCA_002693285.1_contig_6_18	WP_186468712.1	100	0	1011.5	99.8117	MULTISPECIES: polyamine aminopropyltransferase [unclassified Synechococcus]_x0001_MAN18522.1 spermidine synthase [Synechococcus sp. EAC657]_x0001_QNI48324.1 spermine/spermidine synthase family protein [Synechococcus sp. A15-60]_x0001_QNJ19951.1 spermine/spermidine synthase family protein [Synechococcus sp. A18-25c]
SYN_GCA_002693285.1_contig_6_19	WP_186499924.1	100	5.9e-49	161	99.0566	hypothetical protein [Synechococcus sp. A15-60]_x0001_MAN18523.1 hypothetical protein [Synechococcus sp. EAC657]_x0001_QNI48323.1 putative conserved secreted protein [Synechococcus sp. A15-60]
SYN_GCA_002693285.1_contig_6_23	QNI48319.1	97.1	1.4e-42	142.1	98.5714	hypothetical protein SynA1560_01661 [Synechococcus sp. A15-60]_x0001_QNJ19946.1 hypothetical protein SynA1825c_01642 [Synechococcus sp. A18-25c]
SYN_GCA_002693285.1_contig_6_25	MAN18529.1	100	1.3e-51	165.6	98.7342	hypothetical protein [Synechococcus sp. EAC657]
SYN_GCA_002693285.1_contig_6_30	WP_186499920.1	100	5.6e-46	151	98.6486	hypothetical protein [Synechococcus sp. A15-60]_x0001_MAN18534.1 hypothetical protein [Synechococcus sp. EAC657]_x0001_QNI48308.1 putative conserved secreted protein [Synechococcus sp. A15-60]
SYN_GCA_002693285.1_contig_6_59	QNI48265.1	97.8	9.4e-264	726.5	94.0722	hypothetical protein SynA1560_01607 [Synechococcus sp. A15-60]
SYN_GCA_002693285.1_contig_7_73	MAN18645.1	99.8	0	1072.8	99.8168	molecular chaperone DnaK [Synechococcus sp. EAC657]
SYN_GCA_002693285.1_contig_7_86	WP_186471001.1	99.4	7.6e-125	359.8	90.0498	MULTISPECIES: cytochrome c-550 [unclassified Synechococcus]_x0001_MAN18659.1 cytochrome c-550 [Synechococcus sp. EAC657]
SYN_GCA_002693285.1_contig_8_6	WP_186500436.1	98.5	7.3e-88	261.5	99.2537	hypothetical protein [Synechococcus sp. A15-60]
SYN_GCA_002693285.1_contig_9_17	WP_186471195.1	100	1.4e-94	279.6	92.7632	MULTISPECIES: iron-sulfur cluster assembly accessory protein [unclassified Synechococcus]_x0001_MAN18761.1 Fe-S cluster assembly protein HesB [Synechococcus sp. EAC657]_x0001_QNI49326.1 iron-sulfur cluster complex assembly protein IscA [Synechococcus sp. A15-60]_x0001_QNJ20939.1 iron-sulfur cluster complex assembly protein IscA [Synechococcus sp. A18-25c]
SYN_GCA_002693285.1_contig_10_12	MAN18800.1	99.1	0	894.4	99.7849	geranylgeranyl reductase [Synechococcus sp. EAC657]
SYN_GCA_002693285.1_contig_10_27	WP_186468899.1	99.8	3.1e-313	856.3	99.7691	MULTISPECIES: insulinase family protein [unclassified Synechococcus]_x0001_QNI48580.1 metallopeptidase/ M16 family [Synechococcus sp. A15-60]_x0001_QNJ20209.1 metallopeptidase/ M16 family [Synechococcus sp. A18-25c]
SYN_GCA_002693285.1_contig_10_50	MAN18839.1	100	3.1e-48	157.5	98.8235	hypothetical protein [Synechococcus sp. EAC657]_x0001_MAN20331.1 hypothetical protein [Synechococcus sp. EAC657]_x0001_QNJ20233.1 putative conserved membrane protein [Synechococcus sp. A18-25c]
SYN_GCA_002693285.1_contig_11_11	QNI47371.1	99.2	2.9e-81	244.2	99.2063	hypothetical protein SynA1560_00698 [Synechococcus sp. A15-60]
SYN_GCA_002693285.1_contig_11_36	QNJ19013.1	97.5	3.9e-107	312.8	99.3865	putative conserved secreted protein [Synechococcus sp. A18-25c]
SYN_GCA_002693285.1_contig_12_49	MAN18935.1	100	0	896.7	99.7908	sodium:solute symporter [Synechococcus sp. EAC657]
SYN_GCA_002693285.1_contig_12_50	WP_186470210.1	100	3.9e-271	744.6	99.7305	S-methyl-5-thioribose-1-phosphate isomerase [Synechococcus sp. A18-25c]_x0001_MAN18936.1 S-methyl-5-thioribose-1-phosphate isomerase [Synechococcus sp. EAC657]_x0001_QNJ18937.1 methylthioribose-1-phosphate isomerase [Synechococcus sp. A18-25c]
SYN_GCA_002693285.1_contig_12_51	QNI47321.1	96.9	7.2e-150	426.4	93.3333	L-fuculose phosphate aldolase [Synechococcus sp. A15-60]_x0001_QNJ18938.1 L-fuculose phosphate aldolase [Synechococcus sp. A18-25c]
SYN_GCA_002693285.1_contig_13_2	MAN18962.1	100	1.7e-95	281.6	99.3007	hypothetical protein [Synechococcus sp. EAC657]
SYN_GCA_002693285.1_contig_13_8	MAN18967.1	100	2.1e-275	756.1	99.7368	alpha/beta hydrolase [Synechococcus sp. EAC657]
SYN_GCA_002693285.1_contig_13_41	MAN18996.1	100	0	1379	99.854	hypothetical protein [Synechococcus sp. EAC657]
SYN_GCA_002693285.1_contig_13_45	MAN18998.1	100	0	1035	99.8102	hypothetical protein [Synechococcus sp. EAC657]
SYN_GCA_002693285.1_contig_13_62	MAN19014.1	100	0	1911.3	93.1464	glucosidase [Synechococcus sp. EAC657]
SYN_GCA_002693285.1_contig_13_70	WP_186470629.1	100	2.6e-248	682.9	99.6923	MULTISPECIES: SMP-30/gluconolactonase/LRE family protein [unclassified Synechococcus]_x0001_MAN19022.1 gluconolactonase [Synechococcus sp. EAC657]_x0001_QNI47870.1 SMP-30/gluconolaconase/LRE-like region family protein [Synechococcus sp. A15-60]_x0001_QNJ19505.1 SMP-30/gluconolaconase/LRE-like region family protein [Synechococcus sp. A18-25c]
SYN_GCA_002693285.1_contig_13_82	WP_186501351.1	94.8	1.9e-123	356.3	99.4819	DUF2808 domain-containing protein [Synechococcus sp. A15-60]_x0001_QNI47857.1 secreted protein of unknown function DUF2808 [Synechococcus sp. A15-60]
SYN_GCA_002693285.1_contig_13_90	MAN19042.1	100	6.2e-190	529.3	99.6032	alpha/beta hydrolase [Synechococcus sp. EAC657]
SYN_GCA_002693285.1_contig_13_92	MAN19044.1	100	3.3e-151	428.7	97.7477	ATP phosphoribosyltransferase [Synechococcus sp. EAC657]
SYN_GCA_002693285.1_contig_14_21	WP_186469468.1	100	1.2e-32	116.3	98.3333	hypothetical protein [Synechococcus sp. A18-25c]_x0001_MAN19078.1 hypothetical protein [Synechococcus sp. EAC657]_x0001_QNI49362.1 hypothetical protein SynA1560_02735 [Synechococcus sp. A15-60]
SYN_GCA_002693285.1_contig_14_23	MAN19080.1	99	7.4e-202	563.5	99.6678	DevB secretion protein [Synechococcus sp. EAC657]
SYN_GCA_002693285.1_contig_14_24	MAN19081.1	99.7	3.4e-273	752.3	99.75	ABC transporter permease [Synechococcus sp. EAC657]
SYN_GCA_002693285.1_contig_14_27	MAN19084.1	99.8	3.9e-268	739.6	99.7506	hypothetical protein [Synechococcus sp. EAC657]
SYN_GCA_002693285.1_contig_14_29	MAN19086.1	99.1	4e-267	732.6	99.7143	hypothetical protein [Synechococcus sp. EAC657]
SYN_GCA_002693285.1_contig_15_2	MAN19119.1	99.6	0	868.6	99.7788	amino acid permease [Synechococcus sp. EAC657]
SYN_GCA_002693285.1_contig_15_12	MAN19128.1	100	0	1253.8	99.8403	tRNA uridine-5-carboxymethylaminomethyl(34) synthesis enzyme MnmG [Synechococcus sp. EAC657]
SYN_GCA_002693285.1_contig_15_13	MAN19130.1	100	1.7e-164	463.4	99.5708	ribonuclease III [Synechococcus sp. EAC657]
SYN_GCA_002693285.1_contig_15_18	MAN19135.1	100	4.0e-315	861.7	99.7717	3-hydroxyacyl-[acyl-carrier-protein] dehydratase FabZ [Synechococcus sp. EAC657]
SYN_GCA_002693285.1_contig_16_6	MAN19145.1	98	5.6e-175	491.9	99.6109	hypothetical protein [Synechococcus sp. EAC657]
SYN_GCA_002693285.1_contig_16_10	WP_186470805.1	96.8	3e-102	299.7	99.359	hypothetical protein [Synechococcus sp. A18-25c]_x0001_QNJ19750.1 putative lipoprotein [Synechococcus sp. A18-25c]
SYN_GCA_002693285.1_contig_16_19	MAN19156.1	100	1.3e-54	175.3	98	hypothetical protein [Synechococcus sp. EAC657]
SYN_GCA_002693285.1_contig_16_40	WP_186501485.1	100	1.5e-101	297.4	99.3289	hypothetical protein [Synechococcus sp. A15-60]_x0001_MAN19177.1 hypothetical protein [Synechococcus sp. EAC657]_x0001_QNI48155.1 hypothetical protein SynA1560_01496 [Synechococcus sp. A15-60]
SYN_GCA_002693285.1_contig_16_66	MAN19203.1	100	0	1142.9	98.5689	GMC oxidoreductase [Synechococcus sp. EAC657]
SYN_GCA_002693285.1_contig_16_91	QNJ19844.1	99.6	2.7e-181	507.7	99.6078	two-component system response regulator RR class II (RRII)-OmpR [Synechococcus sp. A18-25c]
SYN_GCA_002693285.1_contig_16_96	QNI48215.1	98.1	9.5e-69	211.1	99.0654	hypothetical protein SynA1560_01556 [Synechococcus sp. A15-60]_x0001_QNJ19849.1 hypothetical protein SynA1825c_01544 [Synechococcus sp. A18-25c]
SYN_GCA_002693285.1_contig_16_109	WP_186470889.1	100	3.2e-61	191.4	98.9899	MULTISPECIES: hypothetical protein [unclassified Synechococcus]_x0001_MAN19244.1 hypothetical protein [Synechococcus sp. EAC657]_x0001_QNI48228.1 hypothetical protein SynA1560_01569 [Synechococcus sp. A15-60]_x0001_QNJ19862.1 hypothetical protein SynA1825c_01557 [Synechococcus sp. A18-25c]
SYN_GCA_002693285.1_contig_16_123	WP_186468668.1	99.4	0	1432.5	99.859	hypothetical protein [Synechococcus sp. A18-25c]_x0001_QNJ19879.1 hypothetical protein SynA1825c_01574 [Synechococcus sp. A18-25c]
SYN_GCA_002693285.1_contig_17_3	MAN19262.1	100	1.2e-111	323.9	99.3827	hypothetical protein [Synechococcus sp. EAC657]
SYN_GCA_002693285.1_contig_17_23	WP_186469260.1	97.9	0	1053.5	98.1132	MULTISPECIES: DUF1254 domain-containing protein [unclassified Synechococcus]_x0001_QNI49117.1 uncharacterized conserved lipoprotein (DUF1254/DUF1214) [Synechococcus sp. A15-60]_x0001_QNJ20719.1 uncharacterized conserved lipoprotein (DUF1254/DUF1214) [Synechococcus sp. A18-25c]
SYN_GCA_002693285.1_contig_17_38	WP_186500497.1	99.4	5.3e-224	623.2	99.7101	DUF1517 domain-containing protein [Synechococcus sp. A15-60]
SYN_GCA_002693285.1_contig_17_65	WP_186469296.1	100	2.5e-85	255	99.2424	MULTISPECIES: hypothetical protein [unclassified Synechococcus]_x0001_MAN19320.1 hypothetical protein [Synechococcus sp. EAC657]_x0001_QNI49160.1 multiprotein Na+/H+ antiporter/ subunit E [Synechococcus sp. A15-60]_x0001_QNJ20762.1 multiprotein Na+/H+ antiporter/ subunit E [Synechococcus sp. A18-25c]
SYN_GCA_002693285.1_contig_17_67	WP_186469298.1	100	2.8e-68	210.3	99.1071	MULTISPECIES: monovalent cation/H(+) antiporter subunit G [unclassified Synechococcus]_x0001_MAN19322.1 sodium:proton antiporter [Synechococcus sp. EAC657]_x0001_QNI49162.1 multiprotein Na+/H+ antiporter/ subunit G [Synechococcus sp. A15-60]_x0001_QNJ20764.1 multiprotein Na+/H+ antiporter/ subunit G [Synechococcus sp. A18-25c]
SYN_GCA_002693285.1_contig_17_103	WP_186469328.1	100	6.7e-81	243	99.187	hypothetical protein [Synechococcus sp. A18-25c]_x0001_MAN19355.1 hypothetical protein [Synechococcus sp. EAC657]
SYN_GCA_002693285.1_contig_17_108	MAN19359.1	100	1.6e-291	800	99.7602	hypothetical protein [Synechococcus sp. EAC657]
SYN_GCA_002693285.1_contig_17_110	WP_186469334.1	100	2.3e-223	617.8	96.7213	MULTISPECIES: glycine--tRNA ligase subunit alpha [unclassified Synechococcus]_x0001_MAN19361.1 glycine--tRNA ligase subunit alpha [Synechococcus sp. EAC657]_x0001_QNI49209.1 glycine--tRNA ligase/ alpha subunit [Synechococcus sp. A15-60]_x0001_QNJ20815.1 glycine--tRNA ligase/ alpha subunit [Synechococcus sp. A18-25c]
SYN_GCA_002693285.1_contig_17_112	WP_186500535.1	99.6	2.2e-163	462.6	83.8129	bifunctional demethylmenaquinone methyltransferase/2-methoxy-6-polyprenyl-1,4-benzoquinol methylase UbiE [Synechococcus sp. A15-60]_x0001_MAN19363.1 bifunctional demethylmenaquinone methyltransferase/2-methoxy-6-polyprenyl-1,4-benzoquinol methylase UbiE [Synechococcus sp. EAC657]_x0001_QNI49211.1 bifunctional 2-octaprenyl-6-methoxy-1/4-benzoquinone methylase and S-adenosylmethionine:2-DMK methylt…
SYN_GCA_002693285.1_contig_18_18	MAN19401.1	100	4.3e-271	746.9	96.0591	cobalt-precorrin-5B (C(1))-methyltransferase [Synechococcus sp. EAC657]
SYN_GCA_002693285.1_contig_18_20	QNI46747.1	98.8	1.3e-48	158.3	98.7952	hypothetical protein SynA1560_00046 [Synechococcus sp. A15-60]
SYN_GCA_002693285.1_contig_19_33	MAN19459.1	100	0	2569.3	99.9211	cobaltochelatase subunit CobN [Synechococcus sp. EAC657]
SYN_GCA_002693285.1_contig_19_38	WP_186500016.1	100	1.5e-99	291.2	99.2647	DUF2237 family protein [Synechococcus sp. A15-60]_x0001_MAN19464.1 hypothetical protein [Synechococcus sp. EAC657]
SYN_GCA_002693285.1_contig_19_53	MAN19479.1	100	0	1065.1	92.2801	methionine--tRNA ligase [Synechococcus sp. EAC657]
SYN_GCA_002693285.1_contig_19_73	QNI48456.1	100	1.9e-20	84.3	97.7273	photosystem II biogenesis protein Psb30 [Synechococcus sp. A15-60]_x0001_QNI73444.1 photosystem II biogenesis protein Psb30 [Synechococcus sp. NOUM97013]_x0001_QNJ20082.1 photosystem II biogenesis protein Psb30 [Synechococcus sp. A18-25c]
SYN_GCA_002693285.1_contig_19_90	MAN19515.1	100	2e-193	540.4	99.6429	hypothetical protein [Synechococcus sp. EAC657]
SYN_GCA_002693285.1_contig_19_93	MAN19517.1	100	3.8e-241	665.6	99.6904	hypothetical protein [Synechococcus sp. EAC657]
SYN_GCA_002693285.1_contig_21_6	MAN19533.1	99.7	1.3e-250	694.5	99.7375	hypothetical protein [Synechococcus sp. EAC657]
SYN_GCA_002693285.1_contig_21_20	WP_186469011.1	100	5.9e-169	473.8	99.5516	MULTISPECIES: hypothetical protein [unclassified Synechococcus]_x0001_MAN19548.1 hypothetical protein [Synechococcus sp. EAC657]_x0001_QNI48736.1 hypothetical protein SynA1560_02084 [Synechococcus sp. A15-60]_x0001_QNJ20370.1 hypothetical protein SynA1825c_02072 [Synechococcus sp. A18-25c]
SYN_GCA_002693285.1_contig_21_28	MAN19555.1	100	1.7e-62	194.5	98.9691	hypothetical protein [Synechococcus sp. EAC657]
SYN_GCA_002693285.1_contig_22_6	WP_186470780.1	100	6.6e-30	109	98.1818	MULTISPECIES: hypothetical protein [unclassified Synechococcus]_x0001_QNI48088.1 hypothetical protein SynA1560_01429 [Synechococcus sp. A15-60]_x0001_QNJ19718.1 hypothetical protein SynA1825c_01412 [Synechococcus sp. A18-25c]
SYN_GCA_002693285.1_contig_22_7	QNI48087.1	100	2.3e-82	246.5	99.1667	ferredoxin [Synechococcus sp. A15-60]
SYN_GCA_002693285.1_contig_22_8	MAN19575.1	100	6.6e-119	343.6	99.422	hypothetical protein [Synechococcus sp. EAC657]
SYN_GCA_002693285.1_contig_22_17	WP_186470770.1	98.4	1.6e-173	490	99.5935	hypothetical protein [Synechococcus sp. A18-25c]_x0001_QNI48073.1 hypothetical protein SynA1560_01414 [Synechococcus sp. A15-60]
SYN_GCA_002693285.1_contig_22_22	QNI48063.1	100	2.5e-19	81.3	97.5	putative conserved membrane protein [Synechococcus sp. A15-60]_x0001_QNJ19692.1 putative conserved membrane protein [Synechococcus sp. A18-25c]
SYN_GCA_002693285.1_contig_22_36	MAN19602.1	100	1.1e-180	505.4	99.5935	hypothetical protein [Synechococcus sp. EAC657]
SYN_GCA_002693285.1_contig_22_47	MAN19611.1	100	2.3e-122	352.1	99.4286	hypothetical protein [Synechococcus sp. EAC657]
SYN_GCA_002693285.1_contig_24_8	QNI49569.1	97.3	8e-256	706.1	99.7319	small-conductance mechanosensitive ion channel/ MscS family [Synechococcus sp. A15-60]
SYN_GCA_002693285.1_contig_26_10	MAN19704.1	100	1.6e-55	175.6	98.7654	hypothetical protein [Synechococcus sp. EAC657]
SYN_GCA_002693285.1_contig_26_23	WP_186471246.1	100	6.1e-37	127.9	98.5714	hypothetical protein [Synechococcus sp. A18-25c]
SYN_GCA_002693285.1_contig_26_24	WP_186500107.1	100	8e-115	333.2	99.435	FUSC family protein [Synechococcus sp. A15-60]_x0001_MAN19718.1 hypothetical protein [Synechococcus sp. EAC657]_x0001_QNI48518.1 putative conserved membrane protein [Synechococcus sp. A15-60]
SYN_GCA_002693285.1_contig_26_34	MAN19727.1	99	1.8e-207	577.4	99.6633	hypothetical protein [Synechococcus sp. EAC657]
SYN_GCA_002693285.1_contig_26_54	QNJ20112.1	95.6	1e-264	728.4	99.7275	hypothetical protein SynA1825c_01810 [Synechococcus sp. A18-25c]
SYN_GCA_002693285.1_contig_27_20	WP_007100687.1	100	5.4e-121	356.7	85.8586	MULTISPECIES: photosystem II q(b) protein [unclassified Synechococcus]_x0001_EAQ68379.1 Photosystem II reaction centre protein [Synechococcus sp. RS9917]_x0001_EAQ68615.1 Photosystem II reaction centre protein [Synechococcus sp. RS9917]_x0001_QBE68011.1 photosystem II protein D1 (PsbA) [Synechococcus sp. WH 8101]_x0001_QBE69995.1 photosystem II protein D1 (PsbA) [Synechococcus sp. WH 8101]_x0001_…
SYN_GCA_002693285.1_contig_28_2	MAN19768.1	100	0	953	99.7996	hypothetical protein [Synechococcus sp. EAC657]
SYN_GCA_002693285.1_contig_28_5	MAN19771.1	100	0	1686.8	99.8881	alanine--tRNA ligase [Synechococcus sp. EAC657]
SYN_GCA_002693285.1_contig_28_13	WP_186500731.1	92.9	4.3e-221	629	83.4975	flavin reductase [Synechococcus sp. A15-60]_x0001_QNI49534.1 flavoprotein involved in Mehler reaction [Synechococcus sp. A15-60]
SYN_GCA_002693285.1_contig_28_22	MAN19786.1	100	1.8e-302	831.6	85.5131	aluminum resistance family protein [Synechococcus sp. EAC657]
SYN_GCA_002693285.1_contig_28_25	WP_186500736.1	100	3.2e-242	666.8	96.875	fatty acid desaturase [Synechococcus sp. A15-60]_x0001_ATV95816.1 delta-9 fatty acid desaturase [Synechococcus sp. A15-60]_x0001_MAN19789.1 acyl-CoA desaturase [Synechococcus sp. EAC657]_x0001_QNI49545.1 delta-9 fatty-acid desaturase DesC4 [Synechococcus sp. A15-60]
SYN_GCA_002693285.1_contig_29_26	MAN19816.1	99.8	0	1044.6	95.9044	DNA repair protein RecN [Synechococcus sp. EAC657]
SYN_GCA_002693285.1_contig_29_29	MAN19819.1	99.9	0	1436.8	97.832	glycosyl transferase family 1 [Synechococcus sp. EAC657]
SYN_GCA_002693285.1_contig_31_44	QNI47159.1	99.7	6.7e-264	724.9	99.7183	light dependent period protein [Synechococcus sp. A15-60]_x0001_QNJ18779.1 light dependent period protein [Synechococcus sp. A18-25c]
SYN_GCA_002693285.1_contig_31_64	MAN19908.1	100	0	1043.1	97.7011	anthranilate synthase component I [Synechococcus sp. EAC657]
SYN_GCA_002693285.1_contig_31_66	QNJ18801.1	100	0	949.1	99.7925	putative two component signal transduction histidine kinase [Synechococcus sp. A18-25c]
SYN_GCA_002693285.1_contig_31_94	MAN19936.1	100	8.5e-98	288.1	91.1392	hypothetical protein [Synechococcus sp. EAC657]
SYN_GCA_002693285.1_contig_31_96	WP_186470130.1	97.2	6.3e-142	404.8	99.5349	MULTISPECIES: HEAT repeat domain-containing protein [unclassified Synechococcus]_x0001_QNI47213.1 phycoerythrobilin:Cys-82 alpha-phycoerythrin lyase/ CpeZ subunit [Synechococcus sp. A15-60]_x0001_QNJ18833.1 phycoerythrobilin:Cys-82 alpha-phycoerythrin lyase/ CpeZ subunit [Synechococcus sp. A18-25c]
SYN_GCA_002693285.1_contig_33_7	MAN19979.1	100	8.2e-33	116.7	98.3333	cytochrome B6 [Synechococcus sp. EAC657]
SYN_GCA_002693285.1_contig_34_8	QNJ21052.1	100	4.2e-149	422.5	99.5238	endoribonuclease YqfG [Synechococcus sp. A18-25c]
SYN_GCA_002693285.1_contig_34_19	MAN20045.1	100	6.7e-44	145.6	98.6111	hypothetical protein [Synechococcus sp. EAC657]
SYN_GCA_002693285.1_contig_35_15	MAN20074.1	100	2.9e-252	693.7	99.7006	glutathione S-transferase [Synechococcus sp. EAC657]
SYN_GCA_002693285.1_contig_35_22	MAN20080.1	100	0	1168.7	99.8395	transporter [Synechococcus sp. EAC657]
SYN_GCA_002693285.1_contig_35_34	MAN20093.1	100	0	2241.1	99.9096	exodeoxyribonuclease V subunit gamma [Synechococcus sp. EAC657]
SYN_GCA_002693285.1_contig_35_37	MAN20096.1	100	1.1e-150	445.7	99.7758	hypothetical protein [Synechococcus sp. EAC657]
SYN_GCA_002693285.1_contig_35_38	QNI48883.1	100	1.3e-50	164.5	98.8636	putative conserved membrane protein [Synechococcus sp. A15-60]
SYN_GCA_002693285.1_contig_35_44	QNJ20478.1	100	3.3e-36	125.2	98.3051	hypothetical protein SynA1825c_02182 [Synechococcus sp. A18-25c]
SYN_GCA_002693285.1_contig_35_78	MAN20135.1	100	1.2e-115	334.7	99.3939	hypothetical protein [Synechococcus sp. EAC657]
SYN_GCA_002693285.1_contig_35_91	WP_186469041.1	100	1.5e-264	726.9	99.7207	MULTISPECIES: DUF4145 domain-containing protein [unclassified Synechococcus]_x0001_MAN20147.1 hypothetical protein [Synechococcus sp. EAC657]_x0001_QNI48789.1 hypothetical protein SynA1560_02138 [Synechococcus sp. A15-60]_x0001_QNJ20423.1 hypothetical protein SynA1825c_02126 [Synechococcus sp. A18-25c]
SYN_GCA_002693285.1_contig_35_97	MAN20154.1	100	1.6e-107	312.8	99.3464	hypothetical protein [Synechococcus sp. EAC657]
SYN_GCA_002693285.1_contig_35_98	MAN20155.1	100	2e-223	618.6	99.6753	LysR family transcriptional regulator [Synechococcus sp. EAC657]
SYN_GCA_002693285.1_contig_35_103	MAN20159.1	100	2.1e-281	771.5	99.7382	hypothetical protein [Synechococcus sp. EAC657]
SYN_GCA_002693285.1_contig_35_104	QNI48775.1	95.5	3.4e-19	81.3	97.7778	hypothetical protein SynA1560_02124 [Synechococcus sp. A15-60]
SYN_GCA_002693285.1_contig_36_10	QNJ20648.1	99.4	0	1052	99.8066	cobyric acid synthase [Synechococcus sp. A18-25c]
SYN_GCA_002693285.1_contig_36_16	QNJ20655.1	100	1.7e-73	223.8	99.1379	putative conserved membrane protein [Synechococcus sp. A18-25c]
SYN_GCA_002693285.1_contig_36_21	MAN20200.1	100	1e-112	326.6	99.3827	hypothetical protein [Synechococcus sp. EAC657]
SYN_GCA_002693285.1_contig_36_26	MAN20205.1	100	7.6e-98	288.9	99.375	hypothetical protein [Synechococcus sp. EAC657]
SYN_GCA_002693285.1_contig_37_10	WP_186471252.1	100	3.8e-23	91.7	98.0392	hypothetical protein [Synechococcus sp. A18-25c]_x0001_QNJ18695.1 putative conserved membrane protein [Synechococcus sp. A18-25c]
SYN_GCA_002693285.1_contig_37_14	MAN20218.1	100	3.2e-193	540.8	89.5082	Photosystem II manganese-stabilizing polypeptide [Synechococcus sp. EAC657]
SYN_GCA_002693285.1_contig_39_58	QNI47968.1	99.2	1.3e-87	260.4	99.2188	hypothetical protein SynA1560_01307 [Synechococcus sp. A15-60]
SYN_GCA_002693285.1_contig_39_64	QNJ19594.1	100	2.3e-107	315.5	90.4523	putative conserved secreted protein [Synechococcus sp. A18-25c]
SYN_GCA_002693285.1_contig_40_40	MAN20348.1	100	9.5e-88	262.3	80.1242	hypothetical protein [Synechococcus sp. EAC657]
SYN_GCA_002693285.1_contig_40_49	WP_186468938.1	99.4	4.1e-248	683.3	99.7015	hypothetical protein [Synechococcus sp. A18-25c]_x0001_QNJ20260.1 hypothetical protein SynA1825c_01959 [Synechococcus sp. A18-25c]
SYN_GCA_002693285.1_contig_40_51	WP_186471124.1	99.4	7.2e-205	572.4	95.6522	EamA family transporter [Synechococcus sp. A18-25c]_x0001_QNJ20262.1 permease of the drug/metabolite transporter (DMT) superfamily [Synechococcus sp. A18-25c]
SYN_GCA_002693285.1_contig_40_71	MAN20374.1	100	1.2e-34	121.3	98.3333	hypothetical protein [Synechococcus sp. EAC657]
SYN_GCA_002693285.1_contig_42_30	WP_186469202.1	99.6	4.7e-156	442.6	92.3387	MULTISPECIES: peptidylprolyl isomerase [unclassified Synechococcus]_x0001_MAN20447.1 peptidylprolyl isomerase [Synechococcus sp. EAC657]_x0001_QNI49025.1 cyclophilin type peptidyl-prolyl cis-trans isomerase/CLD family protein [Synechococcus sp. A15-60]_x0001_QNJ20634.1 cyclophilin type peptidyl-prolyl cis-trans isomerase/CLD family protein [Synechococcus sp. A18-25c]
SYN_GCA_002693285.1_contig_43_26	WP_186470435.1	100	0	1398.3	89.5392	MULTISPECIES: polyribonucleotide nucleotidyltransferase [unclassified Synechococcus]_x0001_QNI47631.1 polyribonucleotide nucleotidyltransferase [Synechococcus sp. A15-60]_x0001_QNJ19276.1 polyribonucleotide nucleotidyltransferase [Synechococcus sp. A18-25c]
SYN_GCA_002693285.1_contig_44_20	WP_186470390.1	100	2.4e-38	131.3	98.5507	hypothetical protein [Synechococcus sp. A18-25c]_x0001_MAN18175.1 hypothetical protein [Synechococcus sp. EAC657]_x0001_QNJ19198.1 hypothetical protein SynA1825c_00882 [Synechococcus sp. A18-25c]
SYN_GCA_002693285.1_contig_44_21	WP_186470389.1	100	3.2e-159	449.1	99.5495	MULTISPECIES: alpha/beta fold hydrolase [unclassified Synechococcus]_x0001_MAN18176.1 alpha/beta hydrolase [Synechococcus sp. EAC657]_x0001_QNI47570.1 dienelactone hydrolase family protein [Synechococcus sp. A15-60]
SYN_GCA_002693285.1_contig_44_35	MAN18189.1	100	6.5e-87	259.2	99.2593	hypothetical protein [Synechococcus sp. EAC657]
SYN_GCA_002693285.1_contig_45_43	WP_186470576.1	100	3.1e-221	612.8	99.6721	MULTISPECIES: DUF1092 family protein [unclassified Synechococcus]_x0001_MAN18251.1 hypothetical protein [Synechococcus sp. EAC657]_x0001_QNI47800.1 hypothetical protein SynA1560_01136 [Synechococcus sp. A15-60]_x0001_QNJ19436.1 hypothetical protein SynA1825c_01126 [Synechococcus sp. A18-25c]
SYN_GCA_002693285.1_contig_47_9	WP_186501296.1	99.8	2.0e-313	859.8	86.6	glutamate-1-semialdehyde 2,1-aminomutase [Synechococcus sp. A15-60]_x0001_MAN18268.1 glutamate-1-semialdehyde-2,1-aminomutase [Synechococcus sp. EAC657]
SYN_GCA_002693285.1_contig_47_12	WP_186470513.1	100	1.4e-114	332.4	95.5056	MULTISPECIES: MAPEG family protein [unclassified Synechococcus]_x0001_MAN18271.1 MAPEG family protein [Synechococcus sp. EAC657]
SYN_GCA_002693285.1_contig_47_18	WP_186470507.1	100	2.5e-191	533.9	99.6226	MULTISPECIES: NAD-dependent epimerase/dehydratase family protein [unclassified Synechococcus]_x0001_MAN18277.1 short-chain dehydrogenase [Synechococcus sp. EAC657]_x0001_QNJ19356.1 C-terminal Rossman-fold domain of the monoglucosyldiacylglycerol epimerase MgdE [Synechococcus sp. A18-25c]
SYN_GCA_002693285.1_contig_48_8	QNI47411.1	98.1	1.5e-71	218	99.0476	hypothetical protein SynA1560_00739 [Synechococcus sp. A15-60]
SYN_GCA_002724845.1_contig_12_21	MBN89126.1	96.3	4.7e-70	214.5	99.0826	dTDP-glucose 4,6-dehydratase [Synechococcus sp. RS344]
SYN_GCA_002724845.1_contig_15_11	WP_115010303.1	90.8	0	899.8	89.6552	glycoside hydrolase family 13 protein [Synechococcus sp. N5]
SYN_GCA_002724845.1_contig_61_11	MBN89861.1	100	3.9e-199	554.7	95.7597	phycoerythrobilin:ferredoxin oxidoreductase [Synechococcus sp. RS344]
SYN_GCA_002724845.1_contig_62_8	QNI96872.1	99.8	1.1e-293	805.1	99.7573	adaptive-response sensory kinase [Synechococcus sp. RS9902]
SYN_GCA_002724845.1_contig_74_1	WP_115081662.1	100	2.2e-82	248.4	81.9355	response regulator [Synechococcus sp. N32]
SYN_GCA_002724845.1_contig_75_3	MBN90024.1	100	2.8e-116	337	99.4413	RNA polymerase subunit sigma-70 [Synechococcus sp. RS344]
SYN_GCA_002724845.1_contig_92_5	MBN88862.1	100	1.5e-218	604.7	99.6552	xylose isomerase [Synechococcus sp. RS344]
SYN_GCA_003149585.1_contig_1_10	PWL23562.1	99.5	1.4e-151	430.3	99.537	DUF429 domain-containing protein [Synechococcus sp. XM-24]
SYN_GCA_003149585.1_contig_1_89	PWL23631.1	100	0	1579.7	99.8755	phosphoenolpyruvate synthase [Synechococcus sp. XM-24]
SYN_GCA_003149585.1_contig_1_95	PWL23638.1	100	1.8e-111	322.4	99.3289	hypothetical protein DCO99_00480 [Synechococcus sp. XM-24]
SYN_GCA_003149585.1_contig_1_125	PWL23663.1	99.6	6.2e-160	453	84.9057	hypothetical protein DCO99_00625 [Synechococcus sp. XM-24]
SYN_GCA_003149585.1_contig_1_135	PWL23888.1	99.5	1.6e-148	422.5	95.2586	aldehyde decarbonylase [Synechococcus sp. XM-24]
SYN_GCA_003149585.1_contig_1_136	PWL23673.1	100	1.4e-82	247.3	99.187	hypothetical protein DCO99_00680 [Synechococcus sp. XM-24]
SYN_GCA_003149585.1_contig_1_137	PWL23674.1	100	3e-157	444.9	99.5671	heme oxygenase [Synechococcus sp. XM-24]
SYN_GCA_003149585.1_contig_1_138	PWL23675.1	100	0	897.9	99.7797	oxygen-independent coproporphyrinogen III oxidase [Synechococcus sp. XM-24]
SYN_GCA_003149585.1_contig_1_307	PWL23910.1	100	7.1e-126	362.5	95.4315	thioredoxin [Synechococcus sp. XM-24]
SYN_GCA_003149585.1_contig_2_19	WP_010317891.1	97	4.5e-143	407.5	89.6861	histidine phosphatase family protein [Synechococcus sp. CB0205]
SYN_GCA_003149585.1_contig_2_85	PWL21535.1	100	3.3e-305	835.5	99.7658	type IV pili twitching motility protein PilT [Synechococcus sp. XM-24]
SYN_GCA_003149585.1_contig_8_42	PWL21353.1	99.7	2.7e-219	610.9	91.5254	HlyD family secretion protein [Synechococcus sp. XM-24]
SYN_GCA_003149585.1_contig_12_53	PWL22823.1	98.6	1.4e-47	155.2	98.6486	hypothetical protein DCO99_02115 [Synechococcus sp. XM-24]
SYN_GCA_003149585.1_contig_12_123	PWL23313.1	100	3.7e-222	619.8	99.7214	EamA family transporter [Synechococcus sp. XM-24]
SYN_GCA_003149585.1_contig_12_124	WP_115070378.1	100	1.2e-254	704.5	99.7436	MULTISPECIES: efflux RND transporter periplasmic adaptor subunit [unclassified Synechococcus]_x0001_PWL22885.1 hypothetical protein DCO99_02480 [Synechococcus sp. XM-24]_x0001_QNI64210.1 efflux transporter/ RND family/ MFP subunit [Synechococcus sp. A15-44]_x0001_QNI84983.1 efflux transporter/ RND family/ MFP subunit [Synechococcus sp. PROS-7-1]_x0001_QNI88685.1 efflux transporter/ RND family/ MF…
SYN_GCA_003149585.1_contig_12_125	PWL22886.1	100	0	1908.6	99.9042	CusA/CzcA family heavy metal efflux RND transporter [Synechococcus sp. XM-24]
SYN_GCA_003149585.1_contig_12_151	WP_164498767.1	100	2.5e-32	115.2	98.2143	hypothetical protein [Synechococcus sp. BS56D]
SYN_GCA_003149585.1_contig_12_259	PWL23331.1	100	1.3e-188	525.8	96.4567	peptide-methionine (S)-S-oxide reductase MsrA [Synechococcus sp. XM-24]
SYN_GCA_003149585.1_contig_12_324	PWL23054.1	100	2.7e-70	214.2	98.9691	hypothetical protein DCO99_03465 [Synechococcus sp. XM-24]
SYN_GCA_003149585.1_contig_12_326	PWL23056.1	100	8.1e-54	171.4	98.7805	hypothetical protein DCO99_03475 [Synechococcus sp. XM-24]
SYN_GCA_003149585.1_contig_12_334	PWL23062.1	100	0	940.6	99.7921	hypothetical protein DCO99_03515 [Synechococcus sp. XM-24]
SYN_GCA_003149585.1_contig_12_402	PWL23351.1	100	1e-287	788.5	98.7374	ferrochelatase [Synechococcus sp. XM-24]
SYN_GCA_003149585.1_contig_12_441	PWL23149.1	99.3	1.2e-90	269.6	94.0397	Rrf2 family transcriptional regulator [Synechococcus sp. XM-24]
SYN_GCA_003149585.1_contig_12_449	PWL23155.1	100	1.1e-294	810.8	99.7773	sodium:proton antiporter [Synechococcus sp. XM-24]
SYN_GCA_003149585.1_contig_12_554	WP_010316079.1	99.2	2.6e-93	276.2	86.3636	YccF domain-containing protein [Synechococcus sp. CB0205]_x0001_NCV91317.1 YccF domain-containing protein [Synechococcaceae bacterium WB7_3xG_012]_x0001_NDD46718.1 YccF domain-containing protein [Synechococcaceae bacterium WB9_4xB_025]_x0001_PWL23232.1 YccF domain-containing protein [Synechococcus sp. XM-24]
SYN_GCA_003149585.1_contig_12_601	WP_185187269.1	90.9	2.2e-52	168.3	98.8764	hypothetical protein [Synechococcus sp. LTW-R]_x0001_QNG29837.1 hypothetical protein H0O22_01230 [Synechococcus sp. LTW-R]
SYN_GCA_003149585.1_contig_12_621	PWL23286.1	100	3.7e-235	647.5	99.6656	gliding motility-associated lipoprotein GldK [Synechococcus sp. XM-24]
SYN_GCA_003149585.1_contig_23_3	NDD44279.1	100	5.6e-140	397.1	99.4505	cupin domain-containing protein [Synechococcaceae bacterium WB9_4xB_025]_x0001_NDD68358.1 cupin domain-containing protein [Synechococcaceae bacterium WB9_4xC_028]_x0001_PWL22672.1 hypothetical protein DCO99_04920 [Synechococcus sp. XM-24]
SYN_GCA_003149585.1_contig_23_5	PWL22674.1	100	7.6e-244	671.8	99.6933	lactoylglutathione lyase [Synechococcus sp. XM-24]
SYN_GCA_003149585.1_contig_23_18	NCV92809.1	100	1.2e-49	161.8	81.1881	NADPH-quinone oxidoreductase [Synechococcaceae bacterium WB7_3xG_012]_x0001_PWL22769.1 NADPH-quinone oxidoreductase [Synechococcus sp. XM-24]
SYN_GCA_003149585.1_contig_26_20	PWL22256.1	100	4.2e-115	333.6	99.422	cyclic nucleotide-binding protein [Synechococcus sp. XM-24]
SYN_GCA_003149585.1_contig_26_26	PWL22261.1	100	3.1e-100	293.5	99.3007	hypothetical protein DCO99_05615 [Synechococcus sp. XM-24]
SYN_GCA_003149585.1_contig_26_33	PWL22624.1	100	0	942.6	97.0588	15-cis-phytoene desaturase [Synechococcus sp. XM-24]
SYN_GCA_003149585.1_contig_26_93	PWL22319.1	100	4.6e-38	130.2	98.4127	hypothetical protein DCO99_05945 [Synechococcus sp. XM-24]
SYN_GCA_003149585.1_contig_26_136	PWL22358.1	100	0	1256.9	99.8469	adenylate/guanylate cyclase domain-containing protein [Synechococcus sp. XM-24]
SYN_GCA_003149585.1_contig_26_148	PWL22367.1	100	3.1e-113	328.2	99.3939	MEKHLA domain-containing protein [Synechococcus sp. XM-24]
SYN_GCA_003149585.1_contig_26_185	PWL22398.1	100	9.7e-222	612.8	99.6552	polyamine aminopropyltransferase [Synechococcus sp. XM-24]
SYN_GCA_003149585.1_contig_26_271	PWL22470.1	100	7.1e-307	841.3	99.7753	hypothetical protein DCO99_06840 [Synechococcus sp. XM-24]
SYN_GCA_003149585.1_contig_26_344	PWL22534.1	100	4.1e-219	607.1	99.6667	hypothetical protein DCO99_07220 [Synechococcus sp. XM-24]
SYN_GCA_003149585.1_contig_26_399	PWL22585.1	100	0	1021.9	99.8328	hypothetical protein DCO99_07495 [Synechococcus sp. XM-24]
SYN_GCA_003149585.1_contig_26_401	PWL22586.1	100	2.6e-306	837.8	99.7561	hypothetical protein DCO99_07505 [Synechococcus sp. XM-24]
SYN_GCA_003149585.1_contig_26_406	PWL22590.1	99.6	2.8e-176	495.4	99.6063	hypothetical protein DCO99_07525 [Synechococcus sp. XM-24]
SYN_GCA_003149585.1_contig_26_411	PWL22593.1	99.7	6.3e-248	683.3	97.1014	hypothetical protein DCO99_07545 [Synechococcus sp. XM-24]
SYN_GCA_003149585.1_contig_26_430	PWL22606.1	100	3.6e-205	570.5	99.6479	hypothetical protein DCO99_07615 [Synechococcus sp. XM-24]
SYN_GCA_003149585.1_contig_27_54	PWL22070.1	100	3e-117	338.6	99.4048	hypothetical protein DCO99_07945 [Synechococcus sp. XM-24]
SYN_GCA_003149585.1_contig_27_56	PWL22072.1	100	1.7e-190	531.2	99.6124	methyltransferase [Synechococcus sp. XM-24]
SYN_GCA_003149585.1_contig_27_57	PWL22073.1	100	8.2e-215	595.5	99.6575	hypothetical protein DCO99_07960 [Synechococcus sp. XM-24]
SYN_GCA_003149585.1_contig_27_58	PWL22074.1	100	2e-224	622.5	99.6904	ornithine carbamoyltransferase [Synechococcus sp. XM-24]
SYN_GCA_003149585.1_contig_27_135	WP_029626147.1	98.2	9.6e-310	850.1	94.3277	ammonium transporter [Synechococcus sp. CB0205]
SYN_GCA_003149585.1_contig_28_144	PWL21977.1	100	3.3e-215	596.7	99.6599	hypothetical protein DCO99_09515 [Synechococcus sp. XM-24]
SYN_GCA_003149585.1_contig_29_79	PWL21810.1	100	0	1822	99.8932	hypothetical protein DCO99_10055 [Synechococcus sp. XM-24]
SYN_GCA_003149585.1_contig_30_1	NCV92210.1	100	1.9e-190	534.3	92.4837	HEAT repeat domain-containing protein [Synechococcaceae bacterium WB7_3xG_012]_x0001_PWL21736.1 glycosyl transferase family 2 [Synechococcus sp. XM-24]
SYN_GCA_003149585.1_contig_30_9	PWL21639.1	98.3	1.2e-33	119	98.3051	hypothetical protein DCO99_10295 [Synechococcus sp. XM-24]
SYN_GCA_003149585.1_contig_30_91	PWL21718.1	100	2.4e-164	462.2	99.5536	cysteine dioxygenase [Synechococcus sp. XM-24]
SYN_GCA_003149585.1_contig_30_92	PWL21719.1	100	7e-240	662.5	97.3451	hypothetical protein DCO99_10735 [Synechococcus sp. XM-24]
SYN_GCA_003149585.1_contig_30_93	PWL21720.1	100	6.4e-204	567.4	99.6491	hypothetical protein DCO99_10740 [Synechococcus sp. XM-24]
SYN_GCA_003149585.1_contig_31_13	NCV92790.1	100	2.3e-238	659.4	99.7093	ABC transporter ATP-binding protein [Synechococcaceae bacterium WB7_3xG_012]_x0001_PWL21551.1 lysozyme [Synechococcus sp. XM-24]
SYN_GCA_003149585.1_contig_31_97	PWL21624.1	100	0	1081.2	99.8246	hypothetical protein DCO99_11315 [Synechococcus sp. XM-24]
SYN_GCA_003209165.1_contig_1_12	MBA4735737.1	91.6	0	962.6	97.8389	cryptochrome/photolyase family protein [Synechococcus sp.]
SYN_GCA_003209165.1_contig_1_76	WP_115009015.1	92.3	3e-108	316.2	95.4545	hypothetical protein [Synechococcus sp. N5]
SYN_GCA_003209165.1_contig_1_96	EHA61891.1	93.4	1.2e-46	152.9	98.7013	hypothetical protein Syn8016DRAFT_1963 [Synechococcus sp. WH 8016]
SYN_GCA_003209165.1_contig_1_139	QNJ00103.1	97.2	2.7e-257	711.1	99.7423	lipopolysaccharide export system/ permease component [Synechococcus sp. A15-62]
SYN_GCA_003209165.1_contig_2_23	WP_186586931.1	96.9	6e-287	786.6	98.2368	aldo/keto reductase [Synechococcus sp. A15-28]
SYN_GCA_003209165.1_contig_3_8	QNJ04082.1	94.5	3.2e-248	689.1	93.674	photosystem II assembly factor [Synechococcus sp. PROS-U-1]
SYN_GCA_003209165.1_contig_3_55	MBN88764.1	91.4	6.4e-141	403.7	91.2863	YggS family pyridoxal phosphate-dependent enzyme [Synechococcus sp. RS344]
SYN_GCA_003209165.1_contig_3_76	WP_011364953.1	91.2	1.4e-49	162.5	94.4444	hypothetical protein [Synechococcus sp. CC9605]_x0001_ABB35745.1 hypothetical protein Syncc9605_2004 [Synechococcus sp. CC9605]
SYN_GCA_003209165.1_contig_3_83	WP_011364947.1	93	2.1e-124	359.4	99.5025	TMEM165/GDT1 family protein [Synechococcus sp. CC9605]_x0001_ABB35739.1 conserved hypothetical protein [Synechococcus sp. CC9605]
SYN_GCA_003209165.1_contig_4_29	WP_166016846.1	98.5	0	1169.1	97.8998	elongation factor 4 [Synechococcus sp. HB1133]_x0001_NHI81175.1 elongation factor 4 [Synechococcus sp. HB1133]
SYN_GCA_003209165.1_contig_4_54	MBR76233.1	91.1	0	1380.5	98.1651	histidine kinase [Cyanobium sp. RS427]
SYN_GCA_003209165.1_contig_5_20	WP_011363221.1	93.9	1.1e-240	666.8	91.4894	UDP-glucose 4-epimerase GalE [Synechococcus sp. CC9605]_x0001_ABB33963.1 UDP-glucose 4-epimerase [Synechococcus sp. CC9605]
SYN_GCA_003209165.1_contig_9_6	ABB34700.1	98.6	1e-92	275	99.3289	conserved hypothetical protein [Synechococcus sp. CC9605]
SYN_GCA_003209165.1_contig_9_38	AHF64164.1	96.3	4.3e-144	411.4	89.5397	LexA repressor [Synechococcus sp. WH 8109]
SYN_GCA_003209165.1_contig_10_21	WP_115082422.1	95.2	5.8e-36	125.2	91.3043	hypothetical protein [Synechococcus sp. N32]
SYN_GCA_003209165.1_contig_11_7	WP_115009102.1	90.1	1.8e-249	691.8	99.7475	ATP phosphoribosyltransferase regulatory subunit [Synechococcus sp. N5]
SYN_GCA_003209165.1_contig_12_1	HBX26573.1	92.6	1.4e-103	304.7	99.4318	fasciclin [Gammaproteobacteria bacterium]
SYN_GCA_003209165.1_contig_12_15	BAR36132.1	92.2	7.7e-143	407.5	98.6364	FAD-dependent thymidylate synthase [uncultured Mediterranean phage uvMED]
SYN_GCA_003209165.1_contig_12_41	BAR36105.1	96.7	0	1013.1	99.8165	head to tail connector [uncultured Mediterranean phage uvMED]
SYN_GCA_003209165.1_contig_12_53	BAR36114.1	94.4	0	1135.6	99.8296	DNA polymerase [uncultured Mediterranean phage uvMED]
SYN_GCA_003209165.1_contig_12_54	BAR36116.1	90.3	0	969.1	99.8134	primase/helicase [uncultured Mediterranean phage uvMED]
SYN_GCA_003209165.1_contig_13_34	AHF65051.1	93.1	9.3e-204	569.7	92.6829	shikimate / quinate 5-dehydrogenase [Synechococcus sp. WH 8109]
SYN_GCA_003209165.1_contig_14_55	WP_115093007.1	92.1	5.6e-69	218.4	100	alpha/beta fold hydrolase [Synechococcus sp. UW106]
SYN_GCA_003209165.1_contig_19_24	AII47943.1	96.8	5.4e-258	713.4	91.0194	GntR family transcriptional regulator [Synechococcus sp. KORDI-52]
SYN_GCA_003209165.1_contig_22_10	MAM79518.1	96.1	4.1e-212	588.2	99.6503	type 1 glutamine amidotransferase domain-containing protein [Gammaproteobacteria bacterium]
SYN_GCA_003209165.1_contig_36_30	WP_006041980.1	93.3	2.4e-30	110.5	98.3607	hypothetical protein [Synechococcus sp. WH 7805]_x0001_EAR18289.1 hypothetical protein WH7805_05836 [Synechococcus sp. WH 7805]
SYN_GCA_003209165.1_contig_37_20	MBA4736896.1	98.7	6.1e-158	447.2	97.5	TrkA family potassium uptake protein [Synechococcus sp.]_x0001_RZO00929.1 TrkA family potassium uptake protein [Synechococcus sp. MED-G134]
SYN_GCA_003209165.1_contig_38_29	WP_115093711.1	93.8	4e-259	716.5	97.7444	chromate efflux transporter [Synechococcus sp. UW106]
SYN_GCA_003209165.1_contig_45_23	QNJ11152.1	90	3.1e-18	78.6	97.561	putative membrane protein [Synechococcus sp. M16.1]
SYN_GCA_003209165.1_contig_46_4	WP_186571147.1	94.7	4e-40	136.7	89.2857	DUF3188 domain-containing protein [Synechococcus sp. PROS-U-1]_x0001_QNJ01847.1 membrane protein of unknown function DUF3188 [Synechococcus sp. PROS-U-1]
SYN_GCA_003209165.1_contig_46_17	WP_115161121.1	91.9	1.6e-282	780.4	92.3404	sugar ABC transporter substrate-binding protein [Synechococcus sp. UW86]
SYN_GCA_003209165.1_contig_51_2	WP_011363937.1	96.1	2.8e-66	204.5	99.0291	hypothetical protein [Synechococcus sp. CC9605]_x0001_ABB34713.1 hypothetical protein Syncc9605_0953 [Synechococcus sp. CC9605]
SYN_GCA_003209165.1_contig_55_5	WP_115081872.1	98.7	0	1025.4	96.7742	MULTISPECIES: 2-isopropylmalate synthase [unclassified Synechococcus]_x0001_QNI62248.1 2-isopropylmalate synthase [Synechococcus sp. TAK9802]_x0001_QNI65137.1 2-isopropylmalate synthase [Synechococcus sp. A15-44]_x0001_QNI96849.1 2-isopropylmalate synthase [Synechococcus sp. RS9902]_x0001_QNJ11959.1 2-isopropylmalate synthase [Synechococcus sp. M16.1]
SYN_GCA_003209165.1_contig_62_9	WP_115095188.1	97	7.5e-180	506.1	93.75	signal peptide peptidase SppA [Synechococcus sp. UW106]
SYN_GCA_003209215.1_contig_3_29	MAR06104.1	97.5	3.5e-222	616.7	99.6894	hypothetical protein [Cyanobium sp. NAT70]
SYN_GCA_003209215.1_contig_8_18	WP_186481941.1	97.2	5.6e-175	491.1	99.5968	hypothetical protein [Synechococcus sp. A18-46.1]_x0001_QNJ14614.1 hypothetical protein SynA18461_01979 [Synechococcus sp. A18-46.1]
SYN_GCA_003209215.1_contig_14_8	WP_025362020.1	92.6	1.4e-302	833.2	89.4	(Fe-S)-binding protein [Synechococcus sp. WH 8109]_x0001_AHF62586.1 putative glycolate oxidase subunit (Fe-S) protein [Synechococcus sp. WH 8109]
SYN_GCA_003209215.1_contig_19_8	WP_186496031.1	90.1	1.6e-42	142.1	98.6111	hypothetical protein [Synechococcus sp. TAK9802]
SYN_GCA_003209215.1_contig_19_11	WP_115009828.1	98.6	2.1e-46	152.1	98.6667	MULTISPECIES: photosystem I reaction center subunit IV [unclassified Synechococcus]_x0001_MBR89630.1 photosystem I reaction center subunit IV [Euryarchaeota archaeon]
SYN_GCA_003209215.1_contig_19_20	MBQ39893.1	92.4	4.5e-202	566.6	99.6979	iron ABC transporter [Euryarchaeota archaeon]
SYN_GCA_003209215.1_contig_22_11	AII43427.1	96.3	1.9e-47	155.2	98.7654	50S ribosomal protein L33 [Synechococcus sp. KORDI-100]
SYN_GCA_003209215.1_contig_23_20	HCO75705.1	96.7	7.5e-26	106.3	84.507	hypothetical protein [Synechococcus sp. UBA8071]
SYN_GCA_003209215.1_contig_23_22	AHF63115.1	96.5	0	1038.5	97.5779	putative iron ABC transporter [Synechococcus sp. WH 8109]
SYN_GCA_003209215.1_contig_29_1	WP_186540457.1	93.3	8.7e-48	156.8	98.8889	hypothetical protein [Synechococcus sp. M16.1]_x0001_QNJ11575.1 putative conserved membrane protein [Synechococcus sp. M16.1]
SYN_GCA_003209215.1_contig_31_2	WP_186541594.1	96.7	1.5e-132	380.9	99.5327	transcription antitermination protein NusB [Synechococcus sp. M16.1]_x0001_QNJ10173.1 transcription antitermination protein NusB [Synechococcus sp. M16.1]
SYN_GCA_003209215.1_contig_44_7	QNI51621.1	90.6	2.8e-29	108.2	96.9697	hypothetical protein SynRS9915_01917 [Synechococcus sp. RS9915]
SYN_GCA_003209215.1_contig_50_2	WP_186593737.1	97	1.4e-298	819.7	96.1883	MULTISPECIES: allantoate amidohydrolase [unclassified Synechococcus]
SYN_GCA_003209215.1_contig_80_3	WP_114988604.1	92.6	0	904.4	98.2249	DEAD/DEAH box helicase family protein [Synechococcus sp. N19]
SYN_GCA_003209215.1_contig_102_2	WP_011365538.1	98.7	2e-268	739.2	97.1939	urea ABC transporter permease subunit UrtC [Synechococcus sp. CC9605]_x0001_ABB36343.1 putative membrane protein of urea ABC transport system [Synechococcus sp. CC9605]
SYN_GCA_003209215.1_contig_133_1	WP_186479277.1	91.5	3.2e-217	605.1	99.1018	Nit6803 family nitriliase [Synechococcus sp. NOUM97013]_x0001_QNI73815.1 aliphatic nitrilase [Synechococcus sp. NOUM97013]
SYN_GCA_003209555.1_contig_1_44	CAK29356.1	98.8	9.7e-274	754.6	99.7567	Urea ABC transport, permease component UrtB [Synechococcus sp. RCC307]
SYN_GCA_003209555.1_contig_1_119	RCL64071.1	92	1.3e-226	630.2	99.7135	hypothetical protein DBW81_01760 [Synechococcus sp. MED-G67]_x0001_HCA61247.1 hypothetical protein [Synechococcales bacterium UBA8647]_x0001_HCV57138.1 hypothetical protein [Synechococcales bacterium UBA12195]
SYN_GCA_003209555.1_contig_2_52	QNJ09600.1	90.1	5.4e-73	223	85.3846	hypothetical protein SynMINOS11_02148 [Synechococcus sp. Minos11]_x0001_HCA61939.1 hypothetical protein [Synechococcales bacterium UBA8647]
SYN_GCA_003209555.1_contig_2_125	WP_186548350.1	95.2	6.8e-230	637.1	99.6997	helix-turn-helix transcriptional regulator [Synechococcus sp. Minos11]_x0001_AGW21734.1 putative AraC-type helix-turn-helix DNA-binding domain-containing transcriptional regulator [Synechococcus sp. Minos11]_x0001_QNJ09662.1 AraC-type transcriptional regulator involved in type IV chromatic acclimation [Synechococcus sp. Minos11]
SYN_GCA_003209555.1_contig_3_24	WP_011936043.1	93.2	7e-148	422.9	99.6032	DUF305 domain-containing protein [Synechococcus sp. RCC307]_x0001_CAK28529.1 Uncharacterized conserved secreted protein [Synechococcus sp. RCC307]
SYN_GCA_003209555.1_contig_3_30	NBQ37413.1	96.2	3.8e-160	454.9	99.6198	metal ABC transporter permease [Synechococcus sp.]
SYN_GCA_003209555.1_contig_8_11	WP_011934982.1	95.3	3.2e-83	250.4	86.4865	PAS domain S-box protein [Synechococcus sp. RCC307]_x0001_CAK27467.1 Putative PAS domain protein [Synechococcus sp. RCC307]
SYN_GCA_003209555.1_contig_8_33	WP_186548039.1	90.8	8.7e-33	117.1	98.4848	hypothetical protein [Synechococcus sp. Minos11]_x0001_NBQ37358.1 hypothetical protein [Synechococcus sp.]_x0001_OUW39705.1 hypothetical protein CBD45_06160 [Synechococcus sp. TMED185]_x0001_QNJ09369.1 hypothetical protein SynMINOS11_01915 [Synechococcus sp. Minos11]
SYN_GCA_003211455.1_contig_1_45	AII49670.1	95.2	2.2e-77	235	90.5797	hypothetical protein KR52_11030 [Synechococcus sp. KORDI-52]
SYN_GCA_003211455.1_contig_3_32	WP_011365478.1	98.5	2.2e-174	491.5	94.5848	ABC-2 family transporter protein [Synechococcus sp. CC9605]_x0001_ABB36283.1 conserved membrane protein, multidrug efflux associated [Synechococcus sp. CC9605]
SYN_GCA_003211455.1_contig_9_19	WP_049749403.1	100	7.7e-81	243.8	90	MULTISPECIES: DUF565 domain-containing protein [unclassified Synechococcus]_x0001_QNI99189.1 putative membrane protein Ycf20 [Synechococcus sp. A15-62]
SYN_GCA_003211455.1_contig_9_31	WP_186494510.1	96.8	8.4e-189	528.9	82.0847	aspartyl/asparaginyl beta-hydroxylase domain-containing protein [Synechococcus sp. A15-62]_x0001_QNI99202.1 aspartyl/asparaginy/proline hydroxylase [Synechococcus sp. A15-62]
SYN_GCA_003211455.1_contig_10_6	ABB34242.1	99.2	1.5e-265	731.9	99.7416	RNA binding S1 [Synechococcus sp. CC9605]
SYN_GCA_003211455.1_contig_13_14	WP_011364805.1	93.4	3.6e-77	235	85.3147	hypothetical protein [Synechococcus sp. CC9605]_x0001_ABB35596.1 hypothetical protein Syncc9605_1851 [Synechococcus sp. CC9605]
SYN_GCA_003211455.1_contig_16_7	MAM79508.1	93.4	6.4e-202	562.8	99.6552	hypothetical protein [Gammaproteobacteria bacterium]
SYN_GCA_003211455.1_contig_19_2	WP_186493287.1	92.6	3.9e-218	605.5	99.6785	DUF3598 family protein [Synechococcus sp. A15-62]
SYN_GCA_003211455.1_contig_20_7	ABB34488.1	98.7	1.4e-160	453.4	99.569	possible methyltransferase [Synechococcus sp. CC9605]
SYN_GCA_003211455.1_contig_23_13	AHF64836.1	95.7	1.6e-74	226.5	99.1453	putative translation initiation factor SUI1 [Synechococcus sp. WH 8109]
SYN_GCA_003211455.1_contig_32_16	ABB34862.1	95.1	6.2e-63	199.1	99.0385	hypothetical protein Syncc9605_1105 [Synechococcus sp. CC9605]
SYN_GCA_003211455.1_contig_33_2	QNJ10607.1	96.3	4.9e-31	112.1	91.5254	hypothetical protein SynM161_00458 [Synechococcus sp. M16.1]
SYN_GCA_003211455.1_contig_37_3	ABB35874.1	92.3	1.7e-86	258.8	99.3007	hypothetical protein Syncc9605_2135 [Synechococcus sp. CC9605]
SYN_GCA_003211455.1_contig_37_5	ABB35871.1	99.3	2e-186	521.9	99.6296	Protein of unknown function DUF28 [Synechococcus sp. CC9605]
SYN_GCA_003211455.1_contig_43_8	QNJ16759.1	95.2	4e-36	125.6	89.8551	hypothetical protein SynA1840_01219 [Synechococcus sp. A18-40]
SYN_GCA_003211455.1_contig_45_9	ABB34712.1	98.5	2.4e-92	273.1	94.2857	hypothetical protein Syncc9605_0952 [Synechococcus sp. CC9605]
SYN_GCA_003211455.1_contig_47_4	WP_011363540.1	98.7	8.4e-47	153.3	98.7013	hypothetical protein [Synechococcus sp. CC9605]_x0001_ABB34309.1 hypothetical protein Syncc9605_0535 [Synechococcus sp. CC9605]
SYN_GCA_003211565.1_contig_1_30	WP_115010059.1	100	1.5e-36	126.7	83.3333	MULTISPECIES: hypothetical protein [unclassified Synechococcus]_x0001_QNI62400.1 hypothetical protein SynTAK9802_02119 [Synechococcus sp. TAK9802]_x0001_QNI65490.1 hypothetical protein SynA1544_02570 [Synechococcus sp. A15-44]_x0001_QNI96667.1 hypothetical protein SynRS9902_00767 [Synechococcus sp. RS9902]
SYN_GCA_003211565.1_contig_10_2	WP_114987572.1	97.6	1.2e-117	340.1	92.2222	CYTH domain-containing protein [Synechococcus sp. N19]
SYN_GCA_003211565.1_contig_11_13	AHF63866.1	93.6	1.1e-46	153.7	86.6667	hypothetical protein Syncc8109_1505 [Synechococcus sp. WH 8109]
SYN_GCA_003211565.1_contig_11_24	WP_170951927.1	96.9	2.5e-269	738.8	99.7199	hypothetical protein [Synechococcus sp. N5]
SYN_GCA_003211565.1_contig_14_4	WP_156957219.1	94.3	8.6e-79	253.1	94.6154	hypothetical protein [Synechococcus sp. KORDI-49]_x0001_AII47403.1 hypothetical protein KR49_13490 [Synechococcus sp. KORDI-49]
SYN_GCA_003211565.1_contig_17_5	WP_011363781.1	99	5e-139	397.1	93.0876	MULTISPECIES: 30S ribosomal protein S4 [unclassified Synechococcus]_x0001_Q3ALH7.1 RecName: Full=30S ribosomal protein S4 [Synechococcus sp. CC9605]_x0001_ABB34555.1 ribosomal protein S4 [Synechococcus sp. CC9605]_x0001_AHF64280.1 ribosomal protein S4 [Synechococcus sp. WH 8109]_x0001_HCO76035.1 30S ribosomal protein S4 [Synechococcus sp. UBA8071]
SYN_GCA_003211565.1_contig_19_23	WP_025362236.1	96.2	3.5e-69	213	83.3333	MULTISPECIES: DUF3303 domain-containing protein [unclassified Synechococcus]_x0001_AHF63509.1 hypothetical protein Syncc8109_1138 [Synechococcus sp. WH 8109]_x0001_QNJ11579.1 conserved hypothetical protein (DUF3303) [Synechococcus sp. M16.1]
SYN_GCA_003211565.1_contig_21_19	WP_114989542.1	91	1.8e-108	317	91.2088	photosystem I reaction center protein subunit XI [Synechococcus sp. N19]
SYN_GCA_003211565.1_contig_27_7	WP_115010450.1	99.5	0	1572.8	96.1153	MULTISPECIES: photosystem I core protein PsaA [unclassified Synechococcus]_x0001_QNI81193.1 photosystem I core protein PsaA [Synechococcus sp. RS9907]_x0001_QNJ10477.1 photosystem I core protein PsaA [Synechococcus sp. M16.1]
SYN_GCA_003211565.1_contig_44_5	WP_115160750.1	95.7	0	1054.7	93.2432	alpha-D-glucose phosphate-specific phosphoglucomutase [Synechococcus sp. UW86]
SYN_GCA_003211565.1_contig_47_7	WP_006851754.1	97.8	0	1181.8	87.7266	HDIG domain-containing protein [Synechococcus sp. WH 8109]_x0001_AHF64368.1 metal dependent phosphohydrolase [Synechococcus sp. WH 8109]
SYN_GCA_003211565.1_contig_48_9	WP_186509958.1	99.7	3.4e-189	534.3	87.9656	F0F1 ATP synthase subunit gamma [Synechococcus sp. RS9902]_x0001_QNI96593.1 ATP synthase gamma chain [Synechococcus sp. RS9902]
SYN_GCA_003211565.1_contig_49_10	AHF64388.1	97.5	1.4e-251	695.3	96.0422	Magnesium chelatase ATPase subunit I [Synechococcus sp. WH 8109]
SYN_GCA_003211565.1_contig_51_9	AHF64043.1	93.1	2.2e-110	322	97.2067	hypothetical protein Syncc8109_1686 [Synechococcus sp. WH 8109]
SYN_GCA_003211565.1_contig_69_9	HCO75795.1	96.7	2.2e-195	545	97.1326	metallophosphatase family protein [Synechococcus sp. UBA8071]
SYN_GCA_003211565.1_contig_70_7	WP_115081876.1	95.9	4.4e-247	686.4	89.1566	MULTISPECIES: GuaB3 family IMP dehydrogenase-related protein [unclassified Synechococcus]_x0001_QNI62253.1 inositol-5-monophosphate dehydrogenase [Synechococcus sp. TAK9802]_x0001_QNI83019.1 inositol-5-monophosphate dehydrogenase [Synechococcus sp. RS9907]_x0001_QNI96844.1 inositol-5-monophosphate dehydrogenase [Synechococcus sp. RS9902]_x0001_QNJ11964.1 inositol-5-monophosphate dehydrogenase [Sy…
SYN_GCA_003212155.1_contig_2_22	WP_186548362.1	93.2	4.3e-57	181.4	99.0385	hypothetical protein [Synechococcus sp. Minos11]_x0001_QNJ09668.1 hypothetical protein SynMINOS11_02217 [Synechococcus sp. Minos11]
SYN_GCA_003212155.1_contig_2_25	WP_186548368.1	100	7.7e-124	358.2	83.2579	class 1 C-phycoerythrin subunit beta [Synechococcus sp. Minos11]_x0001_AHF23655.1 C-phycoerythrin class I subunit beta [Synechococcus sp. Minos11]_x0001_QNJ09671.1 C-phycoerythrin class I/ beta subunit [Synechococcus sp. Minos11]
SYN_GCA_003212155.1_contig_4_24	QNJ08730.1	97.9	1.9e-68	209.5	97.9592	hypothetical protein SynMINOS11_01267 [Synechococcus sp. Minos11]_x0001_CAK28065.1 Conserved hypothetical protein [Synechococcus sp. RCC307]
SYN_GCA_003212155.1_contig_18_4	CAK27054.1	98.2	1.1e-30	111.3	90.3226	Uncharacterized conserved membrane protein [Synechococcus sp. RCC307]
SYN_GCA_003213755.1_contig_2_20	HCA60803.1	96.2	6.9e-86	257.3	89.2617	DUF3119 domain-containing protein [Synechococcales bacterium UBA8647]
SYN_GCA_003213755.1_contig_2_54	WP_011934927.1	94.1	4.5e-26	99.4	89.4737	hypothetical protein [Synechococcus sp. Minos11]_x0001_QNJ08020.1 putative conserved secreted protein [Synechococcus sp. Minos11]_x0001_CAK27412.1 Uncharacterized secreted protein [Synechococcus sp. RCC307]
SYN_GCA_003213755.1_contig_2_58	QNJ08023.1	97.4	3.7e-16	73.2	97.4359	putative membrane protein [Synechococcus sp. Minos11]
SYN_GCA_003213755.1_contig_6_6	RCL61955.1	93.8	0	957.6	99.8062	hypothetical protein DBW81_06130 [Synechococcus sp. MED-G67]
SYN_GCA_003213755.1_contig_6_46	NBQ23712.1	92.3	6.3e-111	323.2	94.4134	hypothetical protein [Verrucomicrobia bacterium]_x0001_OUW39041.1 hypothetical protein CBD45_07760 [Synechococcus sp. TMED185]
SYN_GCA_003213755.1_contig_12_10	QNJ07719.1	95	1e-180	506.9	99.6198	S-adenosyl-L-methionine-dependent methyltransferase [Synechococcus sp. Minos11]
SYN_GCA_003213755.1_contig_16_27	QNJ09372.1	90.8	2.5e-32	115.9	98.4848	hypothetical protein SynMINOS11_01918 [Synechococcus sp. Minos11]
SYN_GCA_003213755.1_contig_22_5	CAK27264.1	94.3	3e-52	169.1	83.6538	Conserved hypothetical protein [Synechococcus sp. RCC307]
SYN_GCA_003213755.1_contig_41_1	WP_011935388.1	100	1.4e-191	537.3	85.0467	4-hydroxy-tetrahydrodipicolinate reductase [Synechococcus sp. RCC307]_x0001_A5GSL5.1 RecName: Full=4-hydroxy-tetrahydrodipicolinate reductase; Short=HTPA reductase [Synechococcus sp. RCC307]_x0001_RCL62065.1 4-hydroxy-tetrahydrodipicolinate reductase [Synechococcus sp. MED-G67]_x0001_CAK27874.1 Dihydrodipicolinate reductase [Synechococcus sp. RCC307]
SYN_GCA_003213755.1_contig_44_1	NBQ37557.1	94.9	3.3e-270	746.5	95.8042	bifunctional glutamate N-acetyltransferase/amino-acid acetyltransferase ArgJ [Synechococcus sp.]_x0001_RCL64145.1 bifunctional glutamate N-acetyltransferase/amino-acid acetyltransferase ArgJ [Synechococcus sp. MED-G67]_x0001_HCA61250.1 arginine biosynthesis bifunctional protein ArgJ [Synechococcales bacterium UBA8647]
SYN_GCA_003213755.1_contig_63_1	WP_186547442.1	100	7.7e-42	140.2	97.1429	hypothetical protein [Synechococcus sp. Minos11]_x0001_QNJ08878.1 putative conserved membrane protein [Synechococcus sp. Minos11]_x0001_RCL63410.1 hypothetical protein DBW81_02570 [Synechococcus sp. MED-G67]
SYN_GCA_003331795.1_contig_1_9	RCL63779.1	100	0	3159.8	99.9389	filamentous hemagglutinin N-terminal domain-containing protein [Synechococcus sp. MED-G67]
SYN_GCA_003331795.1_contig_1_100	WP_011936486.1	99.5	1.2e-136	392.1	84.9372	hypothetical protein [Synechococcus sp. RCC307]_x0001_NBQ37438.1 histidine phosphotransferase [Synechococcus sp.]_x0001_OUW41870.1 histidine phosphotransferase [Synechococcus sp. TMED185]_x0001_RCL63862.1 histidine phosphotransferase [Synechococcus sp. MED-G67]_x0001_CAK28975.1 Conserved hypothetical protein [Synechococcus sp. RCC307]
SYN_GCA_003331795.1_contig_1_217	QNJ09860.1	99.7	2.6e-245	676.4	99.7033	hypothetical protein SynMINOS11_02416 [Synechococcus sp. Minos11]
SYN_GCA_003331795.1_contig_3_8	RCL61622.1	100	1.2e-83	253.1	99.359	DUF2721 domain-containing protein [Synechococcus sp. MED-G67]
SYN_GCA_003331795.1_contig_6_14	CAK27567.1	98.3	3.5e-213	592.4	97.7199	Conserved hypothetical protein [Synechococcus sp. RCC307]
SYN_GCA_003526105.1_contig_25_4	HCO75881.1	100	1.3e-83	249.6	100	NAD-dependent dehydratase [Synechococcus sp. UBA8071]
SYN_GCA_003526105.1_contig_45_8	HCO75067.1	100	0	2423.3	99.9182	DNA-directed RNA polymerase subunit beta [Synechococcus sp. UBA8071]
SYN_GCA_003526105.1_contig_103_13	HCO75764.1	100	0	1089.3	82.2767	sodium:proline symporter [Synechococcus sp. UBA8071]
SYN_GCA_003526105.1_contig_113_3	WP_186540983.1	92.8	0	2560	99.9319	DNA-directed RNA polymerase subunit beta' [Synechococcus sp. M16.1]_x0001_QNJ12070.1 DNA-directed RNA polymerase/ beta'' subunit [Synechococcus sp. M16.1]
SYN_GCA_003526105.1_contig_130_3	HCO75017.1	100	0	1694.5	86.6197	hypothetical protein [Synechococcus sp. UBA8071]
SYN_GCA_003526105.1_contig_144_1	HCO76570.1	99.5	6.2e-148	420.6	95.1542	dolichol kinase [Synechococcus sp. UBA8071]
SYN_GCA_003526105.1_contig_169_5	HCO75232.1	100	3.4e-42	140.6	98.4127	hypothetical protein [Synechococcus sp. UBA8071]
SYN_GCA_004211895.1_contig_3_12	HCO76059.1	95.2	1.6e-66	205.3	99.0476	hypothetical protein [Synechococcus sp. UBA8071]
SYN_GCA_004211895.1_contig_22_16	MBA4735581.1	99.1	1.2e-67	216.9	99.115	tRNA 2-selenouridine(34) synthase MnmH [Synechococcus sp.]
SYN_GCA_004211895.1_contig_23_15	RZO01247.1	99.3	9.9e-102	299.3	83.8889	transcriptional repressor [Synechococcus sp. MED-G134]
SYN_GCA_004211895.1_contig_33_9	MBA4737256.1	100	2.3e-209	582	98.9865	GNAT family N-acetyltransferase [Synechococcus sp.]_x0001_RZN98020.1 N-acetyltransferase [Synechococcus sp. MED-G134]
SYN_GCA_004211895.1_contig_59_12	MBA4735971.1	100	9.1e-44	145.6	93.5897	high light inducible protein [Synechococcus sp.]_x0001_RZN97025.1 high light inducible protein [Synechococcus sp. MED-G134]
SYN_GCA_004211895.1_contig_62_3	RZN96906.1	99.7	1.3e-252	698	97.3545	polysaccharide pyruvyl transferase CsaB [Synechococcus sp. MED-G134]
SYN_GCA_008081095.1_contig_2_21	WP_029626148.1	99.2	0	1050.4	93.2743	2,3-bisphosphoglycerate-independent phosphoglycerate mutase [Synechococcus sp. CB0205]
SYN_GCA_008081095.1_contig_38_9	WP_170950590.1	98.1	7.7e-29	106.3	98.1818	hypothetical protein [Synechococcus sp. N32]
SYN_GCA_008081095.1_contig_99_1	MBN90142.1	100	2.1e-39	134.4	85.8974	hypothetical protein [Synechococcus sp. RS344]_x0001_HCO75513.1 hypothetical protein [Synechococcus sp. UBA8071]
SYN_GCA_008081095.1_contig_128_1	WP_006849745.1	97.7	4.3e-86	257.7	89.8649	MULTISPECIES: 30S ribosomal protein S9 [unclassified Synechococcus]_x0001_Q3AMQ7.1 RecName: Full=30S ribosomal protein S9 [Synechococcus sp. CC9605]_x0001_MBN89264.1 30S ribosomal protein S9 [Synechococcus sp. RS344]_x0001_RZN98406.1 30S ribosomal protein S9 [Synechococcus sp. MED-G134]_x0001_HCO75377.1 30S ribosomal protein S9 [Synechococcus sp. UBA8071]_x0001_ABB34125.1 30S ribosomal protein S9…
SYN_GCA_008081095.1_contig_211_6	WP_114988289.1	98.5	5.7e-36	125.9	80.7229	MULTISPECIES: hypothetical protein [unclassified Synechococcus]_x0001_QNI63491.1 hypothetical protein SynA1544_00548 [Synechococcus sp. A15-44]_x0001_QNJ10684.1 hypothetical protein SynM161_00546 [Synechococcus sp. M16.1]
SYN_GCA_008081095.1_contig_246_2	NCV91953.1	99.4	0	1024.6	98.9091	mechanosensitive ion channel family protein [Synechococcaceae bacterium WB7_3xG_012]
SYN_GCA_009919765.1_contig_1_29	NBQ36028.1	100	3.3e-63	196.1	98.9362	hypothetical protein [Synechococcus sp.]
SYN_GCA_009919765.1_contig_2_24	NBQ36061.1	99.7	2.5e-282	778.1	83.1915	glutamate--cysteine ligase [Synechococcus sp.]
SYN_GCA_009919765.1_contig_7_2	NBQ37129.1	100	0	954.5	99.7908	ABC transporter permease [Synechococcus sp.]
SYN_GCA_009919765.1_contig_25_11	WP_011934430.1	99.3	8.4e-93	287	90.3614	MULTISPECIES: PP2C family protein-serine/threonine phosphatase [unclassified Synechococcus]_x0001_OUW40182.1 serine/threonine protein phosphatase [Synechococcus sp. TMED185]_x0001_RCL62749.1 serine/threonine protein phosphatase [Synechococcus sp. MED-G67]_x0001_HCA61285.1 serine/threonine protein phosphatase [Synechococcales bacterium UBA8647]_x0001_HCV56585.1 serine/threonine protein phosphatase…
SYN_GCA_009919765.1_contig_36_16	NBQ36285.1	100	2.5e-52	171.8	99.2593	hypothetical protein [Synechococcus sp.]
SYN_GCA_009919765.1_contig_37_1	NBQ37275.1	100	0	916.4	99.7831	HEAT repeat domain-containing protein [Synechococcus sp.]
SYN_GCA_009919765.1_contig_38_5	NBQ37283.1	100	6.3e-202	561.2	95.6679	hypothetical protein [Synechococcus sp.]
SYN_GCA_009919765.1_contig_63_3	NBQ37402.1	100	8.4e-263	723.8	99.7326	hypothetical protein [Synechococcus sp.]
SYN_GCA_009919765.1_contig_82_1	NBQ37486.1	100	2e-161	455.3	91.5966	PHP domain-containing protein [Synechococcus sp.]
SYN_GCA_009919765.1_contig_87_6	NBQ37513.1	100	1.4e-296	814.3	95.7111	hypothetical protein [Synechococcus sp.]
SYN_GCA_009919765.1_contig_93_2	OUW41433.1	99.8	0	896.7	86.3462	tRNA (N6-isopentenyl adenosine(37)-C2)-methylthiotransferase MiaB [Synechococcus sp. TMED185]_x0001_RCL60347.1 tRNA (N6-isopentenyl adenosine(37)-C2)-methylthiotransferase MiaB [Synechococcus sp. MED-G67]
SYN_GCA_009919765.1_contig_97_1	NBQ37551.1	100	2.3e-252	694.5	99.7059	esterase-like activity of phytase family protein [Synechococcus sp.]
SYN_GCA_009919765.1_contig_108_6	NBQ37593.1	99.6	1.2e-165	466.1	99.1342	peptide-methionine (S)-S-oxide reductase [Synechococcus sp.]
SYN_GCA_009919765.1_contig_109_7	NBQ37596.1	99.6	1.1e-205	572	96.9072	hypothetical protein [Synechococcus sp.]
SYN_GCA_009919765.1_contig_136_6	NBQ36410.1	99.6	6.6e-166	468.4	99.5918	BMC domain-containing protein [Synechococcus sp.]
SYN_GCA_009919765.1_contig_158_3	NBQ36446.1	100	5.3e-94	279.3	99.3789	hypothetical protein [Synechococcus sp.]
SYN_GCA_009919765.1_contig_191_5	WP_186550459.1	99.8	0	971.5	87.5472	glycogen synthase GlgA [Synechococcus sp. Minos11]_x0001_QNJ08713.1 glycogen synthase [Synechococcus sp. Minos11]
SYN_GCA_009919765.1_contig_195_1	NBQ37813.1	100	1.2e-141	403.3	100	histidine phosphatase family protein [Synechococcus sp.]
SYN_GCA_009919765.1_contig_195_3	NBQ37815.1	98.9	3.1e-58	184.5	82.6087	hypothetical protein [Synechococcus sp.]
SYN_GCA_009919765.1_contig_202_11	NBQ36500.1	100	2.7e-165	464.5	99.5516	ComF family protein [Synechococcus sp.]
SYN_GCA_009919765.1_contig_203_4	NBQ37833.1	100	1.4e-159	450.7	99.5652	nuclear transport factor 2 family protein [Synechococcus sp.]
SYN_GCA_009919765.1_contig_204_2	NBQ37835.1	99.7	3.5e-251	691	97.6331	glycosyltransferase family 2 protein [Synechococcus sp.]
SYN_GCA_009919765.1_contig_249_2	WP_011936157.1	99.7	6.2e-241	666.8	90.5405	phenylalanine--tRNA ligase subunit alpha [Synechococcus sp. RCC307]_x0001_NBQ37924.1 phenylalanine--tRNA ligase subunit alpha [Synechococcus sp.]_x0001_CAK28644.1 Phenylalanyl-tRNA synthetase alpha subunit [Synechococcus sp. RCC307]
SYN_GCA_009919765.1_contig_283_3	NBQ37986.1	100	2.4e-147	416.8	99.4845	DUF3769 domain-containing protein [Synechococcus sp.]
SYN_GCA_009919765.1_contig_287_1	QNJ09126.1	100	1.5e-31	112.8	98.0392	hypothetical protein SynMINOS11_01666 [Synechococcus sp. Minos11]
SYN_GCA_009919765.1_contig_306_2	NBQ38028.1	100	2.7e-104	305.8	99.4048	phage holin family protein [Synechococcus sp.]
SYN_GCA_009919765.1_contig_326_2	NBQ38061.1	100	7.1e-139	395.2	99.4792	glutathione peroxidase [Synechococcus sp.]
SYN_GCA_009919765.1_contig_335_18	WP_186550312.1	98.2	6e-26	99.8	98.2759	hypothetical protein [Synechococcus sp. Minos11]
SYN_GCA_009919765.1_contig_362_1	NBQ38113.1	100	3.9e-38	130.6	89.7059	hypothetical protein [Synechococcus sp.]
SYN_GCA_009919765.1_contig_363_1	NBQ38115.1	99.7	6.9e-255	703.4	99.1892	hypothetical protein [Synechococcus sp.]
SYN_GCA_009919765.1_contig_365_2	NBQ38118.1	100	1.1e-232	644	100	3-phosphoshikimate 1-carboxyvinyltransferase [Synechococcus sp.]
SYN_GCA_009919765.1_contig_402_5	CAK27205.1	100	1e-221	615.1	99.6855	Uncharacterized conserved membrane protein [Synechococcus sp. RCC307]
SYN_GCA_009919765.1_contig_414_9	NBQ36743.1	99.3	3.6e-90	268.9	91.1392	aminoacyl-tRNA hydrolase [Synechococcus sp.]_x0001_RCL64072.1 aminoacyl-tRNA hydrolase [Synechococcus sp. MED-G67]_x0001_HCA61249.1 aminoacyl-tRNA hydrolase [Synechococcales bacterium UBA8647]_x0001_HCV57140.1 aminoacyl-tRNA hydrolase [Synechococcales bacterium UBA12195]
SYN_GCA_009919765.1_contig_447_6	NBQ36976.1	100	0	902.9	99.7934	geranylgeranyl reductase [Synechococcus sp.]
SYN_GCA_009919765.1_contig_456_17	NBQ36216.1	97.5	3.4e-159	450.7	97.1311	hypothetical protein [Synechococcus sp.]
SYN_GCA_009919765.1_contig_462_1	MAJ49788.1	97.1	1.7e-199	558.9	99.6785	ABC transporter permease [Deltaproteobacteria bacterium]
SYN_GCA_011523155.1_contig_7_1	WP_007097397.1	94.2	3.4e-219	610.1	97.6261	acetyl-CoA carboxylase carboxyltransferase subunit alpha [Synechococcus sp. RS9916]_x0001_EAU73287.1 acetyl-CoA carboxylase alpha subunit [Synechococcus sp. RS9916]
SYN_GCA_011523155.1_contig_19_2	WP_186542077.1	99.6	7.4e-171	479.9	99.5816	hypothetical protein [Synechococcus sp. M16.1]_x0001_QNJ11000.1 hypothetical protein SynM161_00870 [Synechococcus sp. M16.1]
SYN_GCA_011523155.1_contig_42_9	WP_038023097.1	92.3	4.3e-51	171	94.7917	metal ABC transporter ATP-binding protein [Synechococcus sp. RS9916]
SYN_GCA_011523155.1_contig_43_16	EAU74676.1	91.5	4.8e-97	287.3	86.9318	(3R)-hydroxymyristoyl ACP dehydratase [Synechococcus sp. RS9916]
SYN_GCA_011523155.1_contig_44_8	WP_006041468.1	94.5	1.7e-153	434.9	93.9394	phosphoribosylformylglycinamidine synthase subunit PurQ [Synechococcus sp. WH 7805]_x0001_EAR18821.1 phosphoribosylformylglycinamidine synthase [Synechococcus sp. WH 7805]
SYN_GCA_011523155.1_contig_55_12	WP_130129419.1	90.2	2.5e-292	807.4	96.4948	urea transporter [Synechococcus sp. WH 8101]_x0001_QBE69365.1 hypothetical protein SynWH8101_1783 [Synechococcus sp. WH 8101]_x0001_QNI45609.1 sodium:solute transporter family [Synechococcus sp. WH 8101]
SYN_GCA_011523155.1_contig_57_2	EAU75398.1	94.1	4.7e-47	155.2	85.8586	50S ribosomal protein L35 [Synechococcus sp. RS9916]
SYN_GCA_011523155.1_contig_66_2	EAU74436.1	92.4	8.7e-205	573.5	92.1053	GTP-binding protein Era [Synechococcus sp. RS9916]
SYN_GCA_011523155.1_contig_103_4	BBL86261.1	97.9	6.9e-22	89.4	80	photosystem II reaction center protein PsbK precursor [Paulinella micropora]
SYN_GCA_011523155.1_contig_107_8	WP_115018570.1	90.6	3.7e-255	708.8	99.7653	cation:proton antiporter [Synechococcus sp. UW140]
SYN_GCA_011523155.1_contig_118_3	PTT86678.1	90.5	6.6e-111	325.1	92.1951	5-(carboxyamino)imidazole ribonucleotide mutase [Pseudomonas sp. HMWF031]
SYN_GCA_011523155.1_contig_170_8	WP_007098128.1	91.6	1.3e-46	154.1	83	hypothetical protein [Synechococcus sp. RS9916]_x0001_EAU74022.1 hypothetical protein RS9916_30982 [Synechococcus sp. RS9916]
SYN_GCA_011523155.1_contig_174_3	EAU75022.1	94.2	1.7e-276	761.9	92.5581	citrate synthase [Synechococcus sp. RS9916]
SYN_GCA_011523155.1_contig_282_1	WP_007097832.1	96.2	4.3e-106	310.5	88.2022	Holliday junction resolvase RuvX [Synechococcus sp. RS9916]_x0001_EAU73725.1 Holliday junction resolvase YqgF [Synechococcus sp. RS9916]
SYN_GCA_011523155.1_contig_303_2	WP_006042745.1	94.5	1e-25	107.8	98.2143	NarK family nitrate/nitrite MFS transporter [Synechococcus sp. WH 7805]_x0001_EAR17799.1 Nitrate transporter [Synechococcus sp. WH 7805]
SYN_GCA_011523295.1_contig_43_13	MAH57698.1	94.8	1.6e-239	663.3	95.5801	long-chain acyl-[acyl-carrier-protein] reductase [Synechococcus sp. ARS1019]
SYN_GCA_011523295.1_contig_48_1	WP_166015696.1	94.9	1.6e-293	807.4	95.7965	histidine--tRNA ligase [Synechococcus sp. HB1133]_x0001_NHI80291.1 histidine--tRNA ligase [Synechococcus sp. HB1133]
SYN_GCA_011523295.1_contig_57_1	MAH58201.1	98.8	2.6e-45	162.5	86.4583	porin [Synechococcus sp. ARS1019]
SYN_GCA_011523295.1_contig_61_5	MAH58444.1	92	0	2001.1	99.9102	carbamoyl phosphate synthase large subunit [Synechococcus sp. ARS1019]
SYN_GCA_011523295.1_contig_158_1	NDD46706.1	94.3	4.3e-155	439.5	98.2833	hypothetical protein [Synechococcaceae bacterium WB9_4xB_025]
SYN_GCA_011523295.1_contig_174_1	WP_186494154.1	94	6.8e-287	806.6	100	bifunctional aconitate hydratase 2/2-methylisocitrate dehydratase [Synechococcus sp. A15-62]_x0001_QNJ01618.1 aconitate hydratase 2 / 2-methylisocitrate dehydratase [Synechococcus sp. A15-62]
SYN_GCA_011523295.1_contig_181_6	MAO87729.1	97.6	0	1472.6	99.8675	hypothetical protein [Crocinitomicaceae bacterium]
SYN_GCA_011523295.1_contig_184_2	WP_186571197.1	90.4	2.8e-289	795	96.2963	glycosyltransferase [Synechococcus sp. PROS-U-1]_x0001_QNJ01904.1 glycosyl transferase/ family 4 [Synechococcus sp. PROS-U-1]
SYN_GCA_011523295.1_contig_268_12	WP_186990495.1	91.1	1.6e-42	152.5	95.1807	methionine adenosyltransferase [Synechococcus sp. MIT S9220]_x0001_NOL47721.1 methionine adenosyltransferase [Synechococcus sp. MIT S9220]_x0001_QNJ21868.1 methionine adenosyltransferase [Synechococcus sp. MIT S9220]
SYN_GCA_011523295.1_contig_290_5	MBN89779.1	93.9	3e-99	301.6	98	alanine--tRNA ligase [Synechococcus sp. RS344]
SYN_GCA_011523295.1_contig_295_21	MAV11948.1	91.2	9.7e-55	174.5	98.913	hypothetical protein [Cyanobium sp. MED843]
SYN_GCA_011523295.1_contig_296_7	MAH57525.1	92.1	4.4e-306	841.3	89.6341	Xaa-Pro aminopeptidase [Synechococcus sp. ARS1019]
SYN_GCA_011523295.1_contig_298_4	MAI96255.1	90.9	4.5e-161	458.4	99.639	ABC transporter permease [Synechococcus sp. MED650]_x0001_OUW54625.1 ABC transporter permease [Cyanobacteria bacterium TMED188]
SYN_GCA_011523295.1_contig_388_3	WP_007098677.1	96	1.9e-64	199.9	95.2381	30S ribosomal protein S14 [Synechococcus sp. RS9916]_x0001_EAU74575.1 30S ribosomal protein S14 [Synechococcus sp. RS9916]
SYN_GCA_011523295.1_contig_389_1	NCV92808.1	91	4.7e-160	453.4	98.3936	succinate dehydrogenase/fumarate reductase iron-sulfur subunit [Synechococcaceae bacterium WB7_3xG_012]
SYN_GCA_011525445.1_contig_24_2	MAI96218.1	94.5	2.4e-155	441	96.3415	6-phosphogluconolactonase [Synechococcus sp. MED650]
SYN_GCA_011525445.1_contig_41_5	MAF40753.1	96.9	1.5e-63	197.2	96.9697	antibiotic biosynthesis monooxygenase [Cyanobium sp. ARS6]
SYN_GCA_011525445.1_contig_79_1	CAK28902.1	98.2	9.2e-29	106.7	84.6154	Uncharacterized membrane protein [Synechococcus sp. RCC307]
SYN_GCA_011525445.1_contig_84_20	QNI87545.1	94.9	1.9e-157	447.6	86.4964	two-component system response regulator RR class II (RRII)-CheY-OmpR [Synechococcus sp. ROS8604]
SYN_GCA_011525445.1_contig_110_10	NKB73960.1	90.9	3.7e-180	506.5	99.6364	phosphate ABC transporter permease [Synechococcus sp. s2_metabat2_7]
SYN_GCA_011525445.1_contig_115_3	WP_011619341.1	97.4	3.3e-133	382.5	87.5	MULTISPECIES: ATP-dependent Clp endopeptidase proteolytic subunit ClpP [unclassified Synechococcus]_x0001_MBC8422295.1 ATP-dependent Clp endopeptidase proteolytic subunit ClpP [Synechococcus sp.]_x0001_NCG17375.1 ATP-dependent Clp endopeptidase proteolytic subunit ClpP [Synechococcales cyanobacterium H12SWP_bin.12]_x0001_RCL57649.1 ATP-dependent Clp endopeptidase proteolytic subunit ClpP [Synecho…
SYN_GCA_011525445.1_contig_123_1	MBA4736091.1	91.6	2.7e-44	147.5	98.8095	hypothetical protein [Synechococcus sp.]
SYN_GCA_011525445.1_contig_131_4	MAR52478.1	94.3	1.4e-51	166.4	97.7778	50S ribosomal protein L27 [Propionibacteriaceae bacterium]_x0001_MBT67181.1 50S ribosomal protein L27 [Synechococcus sp. NP17]
SYN_GCA_011525445.1_contig_134_3	MBA4734016.1	97.2	8.8e-65	204.5	93.9655	photosystem II reaction center PsbP family protein [Synechococcus sp.]
SYN_GCA_011525445.1_contig_163_13	WP_115070997.1	95.2	4.7e-235	654.8	96.6495	cell division protein FtsZ [Synechococcus sp. UW179B]_x0001_NKB74353.1 cell division protein FtsZ [Synechococcus sp. s2_metabat2_7]
SYN_GCA_011525445.1_contig_206_10	WP_186497467.1	91.7	6.4e-234	647.9	99.7059	DUF5602 domain-containing protein [Synechococcus sp. A15-24]_x0001_QNJ29821.1 hypothetical protein SynA1524_02134 [Synechococcus sp. A15-24]
SYN_GCA_011525445.1_contig_209_1	MBC8169052.1	94.3	2.4e-53	172.2	100	photosystem II q(b) protein [Synechococcus sp.]
SYN_GCA_011525445.1_contig_209_8	WP_186588928.1	91.4	0	1143.3	99.5146	threonine--tRNA ligase [Synechococcus sp. MVIR-18-1]_x0001_QNI76984.1 threonyl-tRNA synthetase [Synechococcus sp. MVIR-18-1]
SYN_GCA_011525445.1_contig_215_2	WP_011619459.1	90.7	2.6e-282	780.4	91.841	3-phosphoshikimate 1-carboxyvinyltransferase [Synechococcus sp. CC9311]_x0001_Q0I9Y0.1 RecName: Full=3-phosphoshikimate 1-carboxyvinyltransferase; AltName: Full=5-enolpyruvylshikimate-3-phosphate synthase; Short=EPSP synthase; Short=EPSPS [Synechococcus sp. CC9311]_x0001_ABI46412.1 3-phosphoshikimate 1-carboxyvinyltransferase [Synechococcus sp. CC9311]
SYN_GCA_011525445.1_contig_246_15	ABI45077.1	98.3	2e-139	399.8	99.5671	ribosomal protein S5 [Synechococcus sp. CC9311]
SYN_GCA_011525445.1_contig_256_12	WP_011618491.1	98.7	0	1075.1	99.8081	photosystem II chlorophyll-binding protein CP47 [Synechococcus sp. CC9311]_x0001_ABI45633.1 photosystem II P680 chlorophyll A apoprotein [Synechococcus sp. CC9311]
SYN_GCA_011525445.1_contig_266_6	WP_186524052.1	91.4	0	960.7	96.337	NCS2 family permease [Synechococcus sp. SYN20]_x0001_QNJ27491.1 putative membrane protein [Synechococcus sp. SYN20]
SYN_GCA_011525445.1_contig_271_2	EHA61768.1	91.8	1.4e-220	614.4	99.1254	two component transcriptional regulator, winged helix family [Synechococcus sp. WH 8016]
SYN_GCA_011525445.1_contig_277_8	WP_006854845.1	92.2	0	889.8	96.0663	glutamate decarboxylase [Synechococcus sp. WH 8016]_x0001_EHA59342.1 glutamate decarboxylase [Synechococcus sp. WH 8016]
SYN_GCA_011525445.1_contig_280_4	WP_186509653.1	91.3	8.2e-136	387.9	99.4924	2OG-Fe(II) oxygenase [Synechococcus sp. RS9902]_x0001_QNI96135.1 2OG-Fe(II) oxygenase superfamily protein [Synechococcus sp. RS9902]
SYN_GCA_011525445.1_contig_281_8	WP_186545740.1	94.8	6.4e-289	797.7	98.7207	cation:proton antiporter [Synechococcus sp. ROS8604]_x0001_QNI87019.1 Na+/H+ antiporter/ CPA2 family [Synechococcus sp. ROS8604]
SYN_GCA_011525445.1_contig_283_1	WP_011619980.1	92.3	1.8e-50	163.3	84.7826	hypothetical protein [Synechococcus sp. CC9311]_x0001_ABI46954.1 hypothetical protein sync_2065 [Synechococcus sp. CC9311]
SYN_GCA_011525445.1_contig_321_2	NKB74754.1	92.6	0	926.8	98.3903	9,9'-di-cis-zeta-carotene desaturase [Synechococcus sp. s2_metabat2_7]
SYN_GCA_011525445.1_contig_322_9	ABI47636.1	92.3	1.8e-229	637.5	99.7143	3-oxoacyl-(acyl-carrier-protein) synthase III [Synechococcus sp. CC9311]
SYN_GCA_011525445.1_contig_333_8	WP_186516783.1	93.7	0	1020	99.8211	NAD(P)H-quinone oxidoreductase subunit 4 [Synechococcus sp. PROS-9-1]_x0001_MBC8168450.1 NAD(P)H-quinone oxidoreductase subunit 4 [Synechococcus sp.]_x0001_QNJ32916.1 NADH dehydrogenase I subunit NdhD (chain 4 or M) [Synechococcus sp. PROS-9-1]_x0001_RCL57516.1 NAD(P)H-quinone oxidoreductase subunit 4 [Synechococcus sp. MED-G68]
SYN_GCA_011525445.1_contig_353_2	OUW29368.1	93.3	2.8e-228	632.9	99.3958	selenophosphate synthetase [Synechococcus sp. TMED169]
SYN_GCA_011525445.1_contig_368_8	WP_048347054.1	94.2	7.7e-210	585.9	90.9091	apocytochrome f [Synechococcus sp. WH 8020]_x0001_AKN61015.1 apocytochrome f [Synechococcus sp. WH 8020]
SYN_GCA_011525445.1_contig_434_3	WP_186480142.1	92.4	3.6e-126	365.9	81.8182	VTT domain-containing protein [Synechococcus sp. NOUM97013]
SYN_GCA_011525445.1_contig_444_20	WP_011620824.1	92.1	0	1839.3	100.403	excinuclease ABC subunit UvrA [Synechococcus sp. CC9311]_x0001_ABI45651.1 excinuclease ABC, A subunit [Synechococcus sp. CC9311]
SYN_GCA_012269695.1_contig_2_2	CAK29126.1	98	1.8e-84	254.6	99.3506	Ferredoxin [Synechococcus sp. RCC307]
SYN_GCA_012269695.1_contig_23_13	OUW40077.1	90	1.8e-162	462.2	86.6221	hypothetical protein CBD45_05280 [Synechococcus sp. TMED185]
SYN_GCA_012269695.1_contig_49_4	WP_011935073.1	90.1	1.3e-48	158.7	89.011	MULTISPECIES: hypothetical protein [unclassified Synechococcus]_x0001_RCL61381.1 hypothetical protein DBW81_07525 [Synechococcus sp. MED-G67]_x0001_HCA61910.1 hypothetical protein [Synechococcales bacterium UBA8647]_x0001_HCV56113.1 hypothetical protein [Synechococcales bacterium UBA12195]_x0001_QNJ08209.1 hypothetical protein SynMINOS11_00739 [Synechococcus sp. Minos11]_x0001_CAK27558.1 Conserve…
SYN_GCA_012269695.1_contig_61_8	NBQ37442.1	90.1	5.7e-99	292	99.3865	hypothetical protein [Synechococcus sp.]
SYN_GCA_012269695.1_contig_96_14	QNJ09142.1	93.2	9.3e-70	214.9	93.6	protochlorophyllide synthesis factor Ycf54 [Synechococcus sp. Minos11]_x0001_CAK28457.1 Conserved hypothetical protein [Synechococcus sp. RCC307]
SYN_GCA_012269695.1_contig_117_1	NBQ36252.1	94.1	2.1e-199	558.1	87.5758	polyphosphate kinase 2 family protein [Synechococcus sp.]
SYN_GCA_012269695.1_contig_164_1	MBA4733891.1	93	2.4e-27	112.1	100	deoxyribodipyrimidine photo-lyase [Synechococcus sp.]
SYN_GCA_012269695.1_contig_284_3	WP_011935284.1	97	0	974.2	99.6055	histidine phosphatase family protein [Synechococcus sp. RCC307]_x0001_CAK27770.1 Phosphoglycerate mutase [Synechococcus sp. RCC307]
SYN_GCA_012269695.1_contig_284_20	CAK27786.1	94.6	1.6e-84	256.1	99.4048	Single-stranded DNA-binding protein [Synechococcus sp. RCC307]
SYN_GCA_012269695.1_contig_287_2	CAK28178.1	95.5	3.4e-224	621.7	96.0245	Glycosyltransferase of family GT2 [Synechococcus sp. RCC307]
SYN_GCA_012270465.1_contig_117_1	WP_186547865.1	96.7	6.1e-248	685.6	96.5147	extracellular solute-binding protein [Synechococcus sp. Minos11]_x0001_OUY01491.1 iron ABC transporter substrate-binding protein [Candidatus Endolissoclinum sp. TMED26]_x0001_OUY01550.1 iron ABC transporter substrate-binding protein [Candidatus Endolissoclinum sp. TMED26]_x0001_QNJ09221.1 iron deficiency-induced protein A [Synechococcus sp. Minos11]_x0001_HCA62500.1 iron ABC transporter substrate…
SYN_GCA_012270465.1_contig_132_7	WP_011935723.1	98.8	7.3e-207	582.8	80.292	MULTISPECIES: AI-2E family transporter [unclassified Synechococcus]_x0001_NBQ36181.1 AI-2E family transporter [Synechococcus sp.]_x0001_RCL63413.1 AI-2E family transporter [Synechococcus sp. MED-G67]_x0001_HCA60709.1 AI-2E family transporter [Synechococcales bacterium UBA8647]_x0001_QNJ08873.1 putative autoinducer 2 exporter/ YhhT family [Synechococcus sp. Minos11]_x0001_CAK28209.1 Predicted perm…
SYN_GCA_012270465.1_contig_199_6	QNJ08502.1	96.1	3.4e-136	389.4	99.5098	hypothetical protein SynMINOS11_01037 [Synechococcus sp. Minos11]
SYN_GCA_012270465.1_contig_240_3	WP_011934670.1	97.1	1.4e-99	295	92.0213	MULTISPECIES: photosystem I assembly protein Ycf3 [unclassified Synechococcus]_x0001_A5GQJ6.1 RecName: Full=Photosystem I assembly protein Ycf3 [Synechococcus sp. RCC307]_x0001_QNJ07753.1 photosystem I assembly protein Ycf3 [Synechococcus sp. Minos11]_x0001_CAK27155.1 Photosystem I assembly protein Ycf3 [Synechococcus sp. RCC307]
SYN_GCA_013911515.1_contig_1_184	MBA4735748.1	100	2.4e-178	499.2	99.5885	hypothetical protein [Synechococcus sp.]
SYN_GCA_013911515.1_contig_1_186	WP_170951351.1	96.5	3.1e-29	107.8	87.6923	hypothetical protein [Synechococcus sp. UW86]
SYN_GCA_013911515.1_contig_21_19	MBA4737113.1	100	1.5e-26	100.5	98.1818	hypothetical protein [Synechococcus sp.]
SYN_GCA_013911515.1_contig_23_123	MBA4736008.1	99.6	1.1e-187	525.4	99.6241	hypothetical protein [Synechococcus sp.]
SYN_GCA_013911515.1_contig_25_8	MBA4737186.1	100	3.4e-56	177.9	91.3043	DUF1830 domain-containing protein [Synechococcus sp.]
SYN_GCA_013911515.1_contig_41_6	MBA4737374.1	100	1.3e-223	618.6	99.6689	sulfotransferase family 2 domain-containing protein [Synechococcus sp.]
SYN_GCA_013911515.1_contig_42_3	MBA4737379.1	100	0	1407.5	99.8571	hypothetical protein [Synechococcus sp.]
SYN_GCA_013911515.1_contig_42_6	WP_156957197.1	100	0	1257.3	99.8415	hypothetical protein [Synechococcus sp. KORDI-49]_x0001_MBA4737382.1 hypothetical protein [Synechococcus sp.]
SYN_GCA_013911515.1_contig_44_6	MBA4737400.1	100	2.8e-219	610.1	80.0546	alpha/beta fold hydrolase [Synechococcus sp.]
SYN_GCA_013911515.1_contig_64_30	MBA4736392.1	100	5.1e-25	97.1	98.1132	transcriptional regulator [Synechococcus sp.]
SYN_GCA_013911515.1_contig_64_47	WP_115025263.1	92.1	6.1e-39	134	85.3933	hypothetical protein [Synechococcus sp. UW69]
SYN_GCA_014217875.1_contig_1_29	WP_185187084.1	100	0	1173.7	99.8355	gamma-glutamyltransferase [Synechococcus sp. LTW-R]_x0001_QNG29649.1 gamma-glutamyltransferase [Synechococcus sp. LTW-R]
SYN_GCA_014217875.1_contig_1_36	WP_185187090.1	100	4.7e-65	201.8	99.0741	hypothetical protein [Synechococcus sp. LTW-R]_x0001_QNG29655.1 hypothetical protein H0O22_00195 [Synechococcus sp. LTW-R]
SYN_GCA_014217875.1_contig_1_43	WP_185187095.1	100	1.5e-25	97.4	97.8723	hypothetical protein [Synechococcus sp. LTW-R]_x0001_QNG29660.1 hypothetical protein H0O22_00230 [Synechococcus sp. LTW-R]
SYN_GCA_014217875.1_contig_1_97	WP_185187144.1	99.6	2.6e-201	561.2	93.9597	UDP-3-O-acyl-N-acetylglucosamine deacetylase [Synechococcus sp. LTW-R]_x0001_QNG29710.1 UDP-3-O-acyl-N-acetylglucosamine deacetylase [Synechococcus sp. LTW-R]
SYN_GCA_014217875.1_contig_1_107	WP_185187151.1	100	1.8e-166	469.5	92.1875	response regulator transcription factor [Synechococcus sp. LTW-R]_x0001_QNG29717.1 response regulator transcription factor [Synechococcus sp. LTW-R]
SYN_GCA_014217875.1_contig_1_128	WP_185187169.1	100	5.2e-92	272.7	86.755	hypothetical protein [Synechococcus sp. LTW-R]_x0001_QNG29735.1 hypothetical protein H0O22_00655 [Synechococcus sp. LTW-R]
SYN_GCA_014217875.1_contig_1_131	WP_185187171.1	100	0	951	99.7859	tyrosine-type recombinase/integrase [Synechococcus sp. LTW-R]_x0001_QNG29737.1 tyrosine-type recombinase/integrase [Synechococcus sp. LTW-R]
SYN_GCA_014217875.1_contig_1_141	WP_185187178.1	99.6	1.1e-198	553.1	96.0432	glutathione S-transferase N-terminal domain-containing protein [Synechococcus sp. LTW-R]_x0001_QNG29744.1 glutathione S-transferase family protein [Synechococcus sp. LTW-R]
SYN_GCA_014217875.1_contig_1_148	WP_185187187.1	100	0	877.5	99.7701	AAA family ATPase [Synechococcus sp. LTW-R]_x0001_QNG29753.1 AAA family ATPase [Synechococcus sp. LTW-R]
SYN_GCA_014217875.1_contig_1_168	WP_185187204.1	100	0	1755	99.8808	bile acid beta-glucosidase [Synechococcus sp. LTW-R]_x0001_QNG29772.1 bile acid beta-glucosidase [Synechococcus sp. LTW-R]
SYN_GCA_014217875.1_contig_1_173	WP_185187209.1	99.7	1e-222	617.8	90.7186	NAD(+) kinase [Synechococcus sp. LTW-R]_x0001_QNG29777.1 NAD(+) kinase [Synechococcus sp. LTW-R]
SYN_GCA_014217875.1_contig_1_182	WP_185187216.1	100	2.3e-30	110.2	98.1818	hypothetical protein [Synechococcus sp. LTW-R]_x0001_QNG29784.1 hypothetical protein H0O22_00925 [Synechococcus sp. LTW-R]
SYN_GCA_014217875.1_contig_1_202	WP_185187235.1	100	1.4e-211	589	99.6785	RNA polymerase sigma factor, RpoD/SigA family [Synechococcus sp. LTW-R]_x0001_QNG29803.1 RNA polymerase sigma factor, RpoD/SigA family [Synechococcus sp. LTW-R]
SYN_GCA_014217875.1_contig_1_203	WP_185187236.1	100	0	1044.6	99.8117	NAD(P)H-hydrate dehydratase [Synechococcus sp. LTW-R]_x0001_QNG29804.1 NAD(P)H-hydrate dehydratase [Synechococcus sp. LTW-R]
SYN_GCA_014217875.1_contig_1_234	WP_185187265.1	100	4.7e-279	765.4	96.6321	MBL fold metallo-hydrolase [Synechococcus sp. LTW-R]_x0001_QNG29833.1 MBL fold metallo-hydrolase [Synechococcus sp. LTW-R]
SYN_GCA_014217875.1_contig_1_246	WP_185188463.1	100	3.8e-29	107.1	98.1818	hypothetical protein [Synechococcus sp. LTW-R]_x0001_QNG28499.1 hypothetical protein H0O22_01260 [Synechococcus sp. LTW-R]
SYN_GCA_014217875.1_contig_1_254	WP_185187281.1	100	6.2e-240	662.1	99.696	glycine betaine ABC transporter substrate-binding protein [Synechococcus sp. LTW-R]_x0001_QNG29849.1 glycine betaine ABC transporter substrate-binding protein [Synechococcus sp. LTW-R]
SYN_GCA_014217875.1_contig_1_257	WP_185187284.1	100	2.6e-215	596.7	99.6564	methyltransferase domain-containing protein [Synechococcus sp. LTW-R]_x0001_QNG29852.1 class I SAM-dependent methyltransferase [Synechococcus sp. LTW-R]
SYN_GCA_014217875.1_contig_1_261	WP_185188465.1	100	4.6e-41	138.7	92.2078	hypothetical protein [Synechococcus sp. LTW-R]_x0001_QNG28501.1 hypothetical protein H0O22_01330 [Synechococcus sp. LTW-R]
SYN_GCA_014217875.1_contig_1_263	WP_185187288.1	100	0	1378.2	99.8536	asparagine synthase (glutamine-hydrolyzing) [Synechococcus sp. LTW-R]_x0001_QNG29856.1 asparagine synthase (glutamine-hydrolyzing) [Synechococcus sp. LTW-R]
SYN_GCA_014217875.1_contig_1_269	WP_185187293.1	100	4.4e-32	114.8	98.3051	hypothetical protein [Synechococcus sp. LTW-R]_x0001_QNG29861.1 hypothetical protein H0O22_01370 [Synechococcus sp. LTW-R]
SYN_GCA_014217875.1_contig_1_275	WP_185187298.1	100	4.5e-61	190.7	98.9362	hypothetical protein [Synechococcus sp. LTW-R]_x0001_QNG29866.1 hypothetical protein H0O22_01395 [Synechococcus sp. LTW-R]
SYN_GCA_014217875.1_contig_1_276	WP_185187299.1	99	1.3e-68	211.1	91.3043	hypothetical protein [Synechococcus sp. LTW-R]_x0001_QNG29867.1 hypothetical protein H0O22_01400 [Synechococcus sp. LTW-R]
SYN_GCA_014217875.1_contig_1_278	WP_185187301.1	100	9.4e-77	232.3	97.5	hypothetical protein [Synechococcus sp. LTW-R]_x0001_QNG29869.1 hypothetical protein H0O22_01410 [Synechococcus sp. LTW-R]
SYN_GCA_014217875.1_contig_1_284	WP_185187306.1	100	6.4e-23	91.3	82.4561	hypothetical protein [Synechococcus sp. LTW-R]_x0001_QNG29874.1 hypothetical protein H0O22_01435 [Synechococcus sp. LTW-R]
SYN_GCA_014217875.1_contig_1_285	WP_185187307.1	100	8.2e-61	189.9	98.8636	hypothetical protein [Synechococcus sp. LTW-R]_x0001_QNG29875.1 hypothetical protein H0O22_01440 [Synechococcus sp. LTW-R]
SYN_GCA_014217875.1_contig_1_292	WP_185187313.1	100	5e-49	159.1	98.7342	hypothetical protein [Synechococcus sp. LTW-R]_x0001_QNG29881.1 hypothetical protein H0O22_01470 [Synechococcus sp. LTW-R]
SYN_GCA_014217875.1_contig_1_298	WP_185187319.1	100	2.4e-38	131	98.4375	hypothetical protein [Synechococcus sp. LTW-R]_x0001_QNG29887.1 hypothetical protein H0O22_01500 [Synechococcus sp. LTW-R]
SYN_GCA_014217875.1_contig_1_300	WP_185187320.1	100	5e-44	145.6	98.5294	hypothetical protein [Synechococcus sp. LTW-R]_x0001_QNG29888.1 hypothetical protein H0O22_01505 [Synechococcus sp. LTW-R]
SYN_GCA_014217875.1_contig_1_303	WP_185187323.1	98.3	4.1e-36	125.6	80.5556	hypothetical protein [Synechococcus sp. LTW-R]_x0001_QNG29891.1 hypothetical protein H0O22_01520 [Synechococcus sp. LTW-R]
SYN_GCA_014217875.1_contig_1_305	WP_185188211.1	98.4	3.1e-36	125.9	87.3239	hypothetical protein [Synechococcus sp. LTW-R]_x0001_QNG30797.1 hypothetical protein H0O22_01530 [Synechococcus sp. LTW-R]
SYN_GCA_014217875.1_contig_1_307	WP_185187326.1	100	3.6e-51	164.1	98.6486	hypothetical protein [Synechococcus sp. LTW-R]_x0001_QNG29894.1 hypothetical protein H0O22_01540 [Synechococcus sp. LTW-R]
SYN_GCA_014217875.1_contig_1_309	WP_185187328.1	100	7.6e-76	229.6	99.1228	hypothetical protein [Synechococcus sp. LTW-R]_x0001_QNG29896.1 hypothetical protein H0O22_01555 [Synechococcus sp. LTW-R]
SYN_GCA_014217875.1_contig_1_319	WP_185187336.1	100	1.5e-26	100.1	98	hypothetical protein [Synechococcus sp. LTW-R]_x0001_QNG29904.1 hypothetical protein H0O22_01600 [Synechococcus sp. LTW-R]
SYN_GCA_014217875.1_contig_1_338	WP_185187351.1	100	4.1e-56	177.2	98.7805	hypothetical protein [Synechococcus sp. LTW-R]_x0001_QNG29919.1 hypothetical protein H0O22_01680 [Synechococcus sp. LTW-R]
SYN_GCA_014217875.1_contig_1_355	WP_185187359.1	100	5.9e-108	313.9	99.3506	hypothetical protein [Synechococcus sp. LTW-R]_x0001_QNG29927.1 hypothetical protein H0O22_01735 [Synechococcus sp. LTW-R]
SYN_GCA_014217875.1_contig_1_396	WP_185187393.1	100	3.6e-114	330.9	98.2353	bacterioferritin [Synechococcus sp. LTW-R]_x0001_QNG29962.1 bacterioferritin [Synechococcus sp. LTW-R]
SYN_GCA_014217875.1_contig_1_411	WP_185187405.1	99.3	1.5e-92	275.8	80.4469	hypothetical protein [Synechococcus sp. LTW-R]_x0001_QNG29976.1 hypothetical protein H0O22_02030 [Synechococcus sp. LTW-R]
SYN_GCA_014217875.1_contig_1_412	WP_185188223.1	100	3.3e-87	259.6	89.0511	hypothetical protein [Synechococcus sp. LTW-R]_x0001_QNG30809.1 hypothetical protein H0O22_02035 [Synechococcus sp. LTW-R]
SYN_GCA_014217875.1_contig_1_435	WP_185187423.1	100	4.2e-242	668.3	99.7033	protochlorophyllide reductase [Synechococcus sp. LTW-R]_x0001_QNG29994.1 protochlorophyllide reductase [Synechococcus sp. LTW-R]
SYN_GCA_014217875.1_contig_1_450	WP_185187434.1	100	2.9e-286	789.6	99.7783	S1 RNA-binding domain-containing protein [Synechococcus sp. LTW-R]_x0001_QNG30005.1 S1 RNA-binding domain-containing protein [Synechococcus sp. LTW-R]
SYN_GCA_014217875.1_contig_1_453	WP_185187437.1	100	0	1144	99.823	deoxyribodipyrimidine photo-lyase [Synechococcus sp. LTW-R]_x0001_QNG30008.1 deoxyribodipyrimidine photo-lyase [Synechococcus sp. LTW-R]
SYN_GCA_014217875.1_contig_1_455	WP_185188232.1	99.8	0	1114	99.6466	FAD-dependent oxidoreductase [Synechococcus sp. LTW-R]_x0001_QNG30818.1 FAD-dependent oxidoreductase [Synechococcus sp. LTW-R]
SYN_GCA_014217875.1_contig_1_456	WP_185188233.1	99.6	2.2e-189	529.6	91.5493	MBL fold metallo-hydrolase [Synechococcus sp. LTW-R]_x0001_QNG30819.1 MBL fold metallo-hydrolase [Synechococcus sp. LTW-R]
SYN_GCA_014217875.1_contig_1_461	WP_185188234.1	99.5	9.2e-135	385.2	91.6667	peptidoglycan DD-metalloendopeptidase family protein [Synechococcus sp. LTW-R]_x0001_QNG30820.1 M23 family metallopeptidase [Synechococcus sp. LTW-R]
SYN_GCA_014217875.1_contig_1_478	WP_185187454.1	100	4.2e-81	243.8	99.2063	Spx/MgsR family RNA polymerase-binding regulatory protein [Synechococcus sp. LTW-R]_x0001_QNG30025.1 Spx/MgsR family RNA polymerase-binding regulatory protein [Synechococcus sp. LTW-R]
SYN_GCA_014217875.1_contig_1_497	WP_185188241.1	100	0	1157.1	99.8302	glycosyltransferase family 39 protein [Synechococcus sp. LTW-R]_x0001_QNG30828.1 glycosyltransferase family 39 protein [Synechococcus sp. LTW-R]
SYN_GCA_014217875.1_contig_1_498	WP_185187471.1	100	3.3e-160	451.8	99.5516	phosphatase PAP2 family protein [Synechococcus sp. LTW-R]_x0001_QNG30042.1 phosphatase PAP2 family protein [Synechococcus sp. LTW-R]
SYN_GCA_014217875.1_contig_1_522	WP_185187489.1	100	3.6e-172	485	99.6139	DUF3887 domain-containing protein [Synechococcus sp. LTW-R]_x0001_QNG30061.1 DUF3887 domain-containing protein [Synechococcus sp. LTW-R]
SYN_GCA_014217875.1_contig_1_525	WP_185187491.1	100	4.9e-88	262.3	99.2754	DUF4332 domain-containing protein [Synechococcus sp. LTW-R]_x0001_QNG30063.1 DUF4332 domain-containing protein [Synechococcus sp. LTW-R]
SYN_GCA_014217875.1_contig_1_545	WP_185187509.1	100	6.4e-127	363.2	99.4152	hypothetical protein [Synechococcus sp. LTW-R]_x0001_QNG30081.1 hypothetical protein H0O22_02700 [Synechococcus sp. LTW-R]
SYN_GCA_014217875.1_contig_1_568	WP_185187524.1	100	4.4e-52	167.2	98.8095	Nif11 family protein [Synechococcus sp. LTW-R]_x0001_QNG30096.1 Nif11 family protein [Synechococcus sp. LTW-R]
SYN_GCA_014217875.1_contig_1_574	WP_185187529.1	100	1.3e-195	546.2	99.6466	glutamate racemase [Synechococcus sp. LTW-R]_x0001_QNG30101.1 glutamate racemase [Synechococcus sp. LTW-R]
SYN_GCA_014217875.1_contig_1_583	WP_185187536.1	100	2.2e-35	123.2	98.3607	hypothetical protein [Synechococcus sp. LTW-R]_x0001_QNG30108.1 hypothetical protein H0O22_02895 [Synechococcus sp. LTW-R]
SYN_GCA_014217875.1_contig_1_626	WP_185187574.1	100	1e-47	155.6	98.7013	hypothetical protein [Synechococcus sp. LTW-R]_x0001_QNG30146.1 hypothetical protein H0O22_03110 [Synechococcus sp. LTW-R]
SYN_GCA_014217875.1_contig_1_668	WP_185188270.1	100	8.9e-130	372.5	89.2683	CIA30 family protein [Synechococcus sp. LTW-R]_x0001_QNG30857.1 CIA30 family protein [Synechococcus sp. LTW-R]
SYN_GCA_014217875.1_contig_1_676	WP_185188272.1	100	1.5e-69	213	86.6071	hypothetical protein [Synechococcus sp. LTW-R]_x0001_QNG30859.1 hypothetical protein H0O22_03360 [Synechococcus sp. LTW-R]
SYN_GCA_014217875.1_contig_1_708	WP_185187639.1	100	7.4e-224	619.4	99.6711	PhzF family phenazine biosynthesis protein [Synechococcus sp. LTW-R]_x0001_QNG30214.1 PhzF family phenazine biosynthesis protein [Synechococcus sp. LTW-R]
SYN_GCA_014217875.1_contig_1_712	WP_185187643.1	100	5.1e-57	180.3	98.913	DUF4090 family protein [Synechococcus sp. LTW-R]_x0001_QNG30218.1 DUF4090 family protein [Synechococcus sp. LTW-R]
SYN_GCA_014217875.1_contig_1_721	WP_185187650.1	100	0	1324.7	99.8527	excinuclease ABC subunit UvrC [Synechococcus sp. LTW-R]_x0001_QNG30225.1 excinuclease ABC subunit UvrC [Synechococcus sp. LTW-R]
SYN_GCA_014217875.1_contig_1_744	WP_185187671.1	99.9	0	1466.8	99.8711	molecular chaperone DnaK [Synechococcus sp. LTW-R]_x0001_QNG30247.1 molecular chaperone DnaK [Synechococcus sp. LTW-R]
SYN_GCA_014217875.1_contig_1_778	WP_185187699.1	100	4.5e-42	140.6	98.5075	hypothetical protein [Synechococcus sp. LTW-R]_x0001_QNG30276.1 hypothetical protein H0O22_03880 [Synechococcus sp. LTW-R]
SYN_GCA_014217875.1_contig_1_781	WP_185187702.1	100	1.3e-200	558.1	99.6364	PAS domain-containing protein [Synechococcus sp. LTW-R]_x0001_QNG30279.1 PAS domain-containing protein [Synechococcus sp. LTW-R]
SYN_GCA_014217875.1_contig_1_785	WP_185188471.1	100	2.2e-154	436	99.5283	hypothetical protein [Synechococcus sp. LTW-R]_x0001_QNG28507.1 hypothetical protein H0O22_03915 [Synechococcus sp. LTW-R]
SYN_GCA_014217875.1_contig_1_796	WP_185187710.1	100	1.6e-27	102.8	98.1132	hypothetical protein [Synechococcus sp. LTW-R]_x0001_QNG30287.1 hypothetical protein H0O22_03965 [Synechococcus sp. LTW-R]
SYN_GCA_014217875.1_contig_1_799	WP_185187713.1	100	6.1e-67	206.8	99.0991	hypothetical protein [Synechococcus sp. LTW-R]_x0001_QNG30290.1 hypothetical protein H0O22_03980 [Synechococcus sp. LTW-R]
SYN_GCA_014217875.1_contig_1_803	WP_185187715.1	100	3.3e-49	159.8	98.7952	hypothetical protein [Synechococcus sp. LTW-R]_x0001_QNG30292.1 hypothetical protein H0O22_04000 [Synechococcus sp. LTW-R]
SYN_GCA_014217875.1_contig_1_819	WP_185187730.1	100	6.9e-140	399.4	99.5283	SMC-Scp complex subunit ScpB [Synechococcus sp. LTW-R]_x0001_QNG30308.1 SMC-Scp complex subunit ScpB [Synechococcus sp. LTW-R]
SYN_GCA_014217875.1_contig_1_836	WP_185187745.1	100	1.3e-28	105.9	98.2456	hypothetical protein [Synechococcus sp. LTW-R]_x0001_QNG30323.1 hypothetical protein H0O22_04175 [Synechococcus sp. LTW-R]
SYN_GCA_014217875.1_contig_1_837	WP_185187746.1	100	5.3e-41	138.3	98.6111	hypothetical protein [Synechococcus sp. LTW-R]_x0001_QNG30324.1 hypothetical protein H0O22_04180 [Synechococcus sp. LTW-R]
SYN_GCA_014217875.1_contig_1_845	WP_185187754.1	100	5.7e-46	151.4	84.5238	hypothetical protein [Synechococcus sp. LTW-R]_x0001_QNG30332.1 hypothetical protein H0O22_04230 [Synechococcus sp. LTW-R]
SYN_GCA_014217875.1_contig_1_854	NCV92563.1	95.7	3.6e-195	544.7	99.6416	TPM domain-containing protein [Synechococcaceae bacterium WB7_3xG_012]
SYN_GCA_014217875.1_contig_1_870	WP_185187773.1	100	5.3e-37	127.9	98.5294	hypothetical protein [Synechococcus sp. LTW-R]_x0001_QNG30351.1 hypothetical protein H0O22_04350 [Synechococcus sp. LTW-R]
SYN_GCA_014217875.1_contig_1_891	WP_185188301.1	99.7	1.3e-235	652.1	96.8023	hypothetical protein [Synechococcus sp. LTW-R]_x0001_QNG30888.1 hypothetical protein H0O22_04445 [Synechococcus sp. LTW-R]
SYN_GCA_014217875.1_contig_1_954	WP_185187838.1	100	1.4e-34	120.9	88.1356	hypothetical protein [Synechococcus sp. LTW-R]_x0001_QNG30419.1 hypothetical protein H0O22_04760 [Synechococcus sp. LTW-R]
SYN_GCA_014217875.1_contig_1_985	WP_185187866.1	100	1.7e-291	799.3	99.7555	FAD-dependent monooxygenase [Synechococcus sp. LTW-R]_x0001_QNG30447.1 FAD-dependent monooxygenase [Synechococcus sp. LTW-R]
SYN_GCA_014217875.1_contig_1_1002	WP_185187879.1	99.7	1.7e-216	600.9	99.3464	CHAD domain-containing protein [Synechococcus sp. LTW-R]_x0001_QNG30460.1 CHAD domain-containing protein [Synechococcus sp. LTW-R]
SYN_GCA_014217875.1_contig_1_1014	WP_185187890.1	100	7.9e-118	341.3	99.4536	hypothetical protein [Synechococcus sp. LTW-R]_x0001_QNG30471.1 hypothetical protein H0O22_05055 [Synechococcus sp. LTW-R]
SYN_GCA_014217875.1_contig_1_1021	WP_185187896.1	100	0	927.9	99.7908	MFS transporter [Synechococcus sp. LTW-R]_x0001_QNG30477.1 MFS transporter [Synechococcus sp. LTW-R]
SYN_GCA_014217875.1_contig_1_1023	WP_185187897.1	100	6.7e-282	774.6	99.7525	ABC transporter permease subunit [Synechococcus sp. LTW-R]_x0001_QNG30478.1 amino acid ABC transporter permease [Synechococcus sp. LTW-R]
SYN_GCA_014217875.1_contig_1_1032	WP_185187904.1	100	6.6e-102	298.9	99.3631	universal stress protein [Synechococcus sp. LTW-R]_x0001_QNG30486.1 universal stress protein [Synechococcus sp. LTW-R]
SYN_GCA_014217875.1_contig_1_1036	WP_185187907.1	100	2.2e-31	112.8	98.2456	hypothetical protein [Synechococcus sp. LTW-R]_x0001_QNG30489.1 hypothetical protein H0O22_05165 [Synechococcus sp. LTW-R]
SYN_GCA_014217875.1_contig_1_1055	WP_185187923.1	100	5.1e-140	398.7	99.4975	DUF2811 domain-containing protein [Synechococcus sp. LTW-R]_x0001_QNG30505.1 DUF2811 domain-containing protein [Synechococcus sp. LTW-R]
SYN_GCA_014217875.1_contig_1_1065	WP_185187932.1	100	2e-58	183.7	98.9011	hypothetical protein [Synechococcus sp. LTW-R]_x0001_QNG30514.1 hypothetical protein H0O22_05315 [Synechococcus sp. LTW-R]
SYN_GCA_014217875.1_contig_1_1070	WP_185187935.1	100	2.1e-115	334.3	99.422	hypothetical protein [Synechococcus sp. LTW-R]_x0001_QNG30517.1 hypothetical protein H0O22_05340 [Synechococcus sp. LTW-R]
SYN_GCA_014217875.1_contig_1_1079	WP_185187946.1	100	1.8e-31	113.2	98.3051	hypothetical protein [Synechococcus sp. LTW-R]_x0001_QNG30528.1 hypothetical protein H0O22_05395 [Synechococcus sp. LTW-R]
SYN_GCA_014217875.1_contig_1_1082	WP_185187949.1	100	1.9e-118	341.7	99.4083	MliC family protein [Synechococcus sp. LTW-R]_x0001_QNG30531.1 MliC family protein [Synechococcus sp. LTW-R]
SYN_GCA_014217875.1_contig_1_1089	WP_185187956.1	99	4.3e-68	209.5	91.9643	hypothetical protein [Synechococcus sp. LTW-R]_x0001_QNG30538.1 hypothetical protein H0O22_05445 [Synechococcus sp. LTW-R]
SYN_GCA_014217875.1_contig_1_1118	WP_185187984.1	100	4.7e-61	194.5	99.3007	RNA-binding protein [Synechococcus sp. LTW-R]_x0001_QNG30567.1 RNA-binding protein [Synechococcus sp. LTW-R]
SYN_GCA_014217875.1_contig_1_1150	WP_185188008.1	100	9.5e-181	508.8	99.6491	cation diffusion facilitator family transporter [Synechococcus sp. LTW-R]_x0001_QNG30591.1 cation transporter [Synechococcus sp. LTW-R]
SYN_GCA_014217875.1_contig_1_1169	WP_185188027.1	99.8	0	1297.7	98.2116	trypsin-like peptidase domain-containing protein [Synechococcus sp. LTW-R]_x0001_QNG30610.1 trypsin-like peptidase domain-containing protein [Synechococcus sp. LTW-R]
SYN_GCA_014217875.1_contig_1_1178	WP_185188036.1	100	6.4e-102	299.7	99.3976	hypothetical protein [Synechococcus sp. LTW-R]_x0001_QNG30619.1 hypothetical protein H0O22_05915 [Synechococcus sp. LTW-R]
SYN_GCA_014217875.1_contig_1_1211	WP_185188066.1	100	1.2e-255	703	99.7076	arsenosugar biosynthesis radical SAM protein ArsS [Synechococcus sp. LTW-R]_x0001_QNG30649.1 arsenosugar biosynthesis radical SAM protein ArsS [Synechococcus sp. LTW-R]
SYN_GCA_014217875.1_contig_1_1240	WP_185188089.1	100	1.8e-34	120.9	98.3607	hypothetical protein [Synechococcus sp. LTW-R]_x0001_QNG30673.1 hypothetical protein H0O22_06225 [Synechococcus sp. LTW-R]
SYN_GCA_014217875.1_contig_1_1242	WP_185188091.1	100	3.8e-44	147.5	81.25	hypothetical protein [Synechococcus sp. LTW-R]_x0001_QNG30675.1 hypothetical protein H0O22_06235 [Synechococcus sp. LTW-R]
SYN_GCA_014217875.1_contig_1_1322	WP_185188154.1	98	2.5e-23	92.4	84.4828	hypothetical protein [Synechococcus sp. LTW-R]_x0001_QNG30739.1 hypothetical protein H0O22_06645 [Synechococcus sp. LTW-R]
SYN_GCA_014217875.1_contig_1_1324	WP_185188156.1	100	1e-31	113.6	98.2143	hypothetical protein [Synechococcus sp. LTW-R]_x0001_QNG30741.1 hypothetical protein H0O22_06655 [Synechococcus sp. LTW-R]
SYN_GCA_014217875.1_contig_1_1326	WP_185188158.1	100	1.6e-175	492.7	99.6	hypothetical protein [Synechococcus sp. LTW-R]_x0001_QNG30743.1 hypothetical protein H0O22_06665 [Synechococcus sp. LTW-R]
SYN_GCA_014217875.1_contig_1_1329	WP_185188160.1	100	1.6e-199	556.2	99.6479	hypothetical protein [Synechococcus sp. LTW-R]_x0001_QNG30745.1 hypothetical protein H0O22_06675 [Synechococcus sp. LTW-R]
SYN_GCA_014217875.1_contig_1_1347	WP_185188178.1	100	0	918.7	99.5717	FAD-binding protein [Synechococcus sp. LTW-R]_x0001_QNG30763.1 FAD-binding oxidoreductase [Synechococcus sp. LTW-R]
SYN_GCA_014217875.1_contig_1_1383	WP_185186021.1	100	9.8e-51	163.7	98.7952	hypothetical protein [Synechococcus sp. LTW-R]_x0001_QNG28537.1 hypothetical protein H0O22_06975 [Synechococcus sp. LTW-R]
SYN_GCA_014217875.1_contig_1_1399	WP_185188353.1	100	2.4e-146	420.6	82.3729	hypothetical protein [Synechococcus sp. LTW-R]_x0001_QNG30941.1 hypothetical protein H0O22_07050 [Synechococcus sp. LTW-R]
SYN_GCA_014217875.1_contig_1_1400	WP_185186033.1	100	1.3e-271	746.9	92.6952	site-specific integrase [Synechococcus sp. LTW-R]_x0001_QNG28551.1 site-specific integrase [Synechococcus sp. LTW-R]
SYN_GCA_014217875.1_contig_1_1403	WP_185186036.1	100	0	994.6	99.7938	hypothetical protein [Synechococcus sp. LTW-R]_x0001_QNG28554.1 hypothetical protein H0O22_07075 [Synechococcus sp. LTW-R]
SYN_GCA_014217875.1_contig_1_1419	WP_185186052.1	100	3.2e-31	112.5	98.2456	hypothetical protein [Synechococcus sp. LTW-R]_x0001_QNG28570.1 hypothetical protein H0O22_07155 [Synechococcus sp. LTW-R]
SYN_GCA_014217875.1_contig_1_1550	WP_185186149.1	100	9.8e-79	238	91.7293	DUF2834 domain-containing protein [Synechococcus sp. LTW-R]_x0001_QNG28669.1 DUF2834 domain-containing protein [Synechococcus sp. LTW-R]
SYN_GCA_014217875.1_contig_1_1577	WP_185188370.1	100	1.1e-126	363.6	90.5263	HNH endonuclease [Synechococcus sp. LTW-R]_x0001_QNG30958.1 HNH endonuclease [Synechococcus sp. LTW-R]
SYN_GCA_014217875.1_contig_1_1641	WP_185186222.1	99.4	1.1e-115	334.7	95.3757	hypothetical protein [Synechococcus sp. LTW-R]_x0001_QNG28753.1 hypothetical protein H0O22_08295 [Synechococcus sp. LTW-R]
SYN_GCA_014217875.1_contig_1_1729	WP_185186295.1	100	4.7e-237	654.4	99.6914	7,8-didemethyl-8-hydroxy-5-deazariboflavin synthase subunit CofG [Synechococcus sp. LTW-R]_x0001_QNG28834.1 7,8-didemethyl-8-hydroxy-5-deazariboflavin synthase subunit CofG [Synechococcus sp. LTW-R]
SYN_GCA_014217875.1_contig_1_1748	WP_185186312.1	100	1.2e-63	197.6	99	hypothetical protein [Synechococcus sp. LTW-R]_x0001_QNG28851.1 hypothetical protein H0O22_08845 [Synechococcus sp. LTW-R]
SYN_GCA_014217875.1_contig_1_1781	WP_185186340.1	100	0	2118.2	99.9082	DUF3769 domain-containing protein [Synechococcus sp. LTW-R]_x0001_QNG28882.1 DUF3769 domain-containing protein [Synechococcus sp. LTW-R]
SYN_GCA_014217875.1_contig_1_1782	WP_185186341.1	100	2.9e-55	181.8	99.4048	pentapeptide repeat-containing protein [Synechococcus sp. LTW-R]_x0001_QNG28883.1 pentapeptide repeat-containing protein [Synechococcus sp. LTW-R]
SYN_GCA_014217875.1_contig_1_1805	WP_185186361.1	100	2.2e-238	659.1	99.1176	glycosyltransferase [Synechococcus sp. LTW-R]_x0001_QNG28905.1 glycosyltransferase [Synechococcus sp. LTW-R]
SYN_GCA_014217875.1_contig_1_1808	WP_185186366.1	99.7	1.4e-280	771.2	93.2692	aminotransferase class I/II-fold pyridoxal phosphate-dependent enzyme [Synechococcus sp. LTW-R]_x0001_QNG28910.1 aminotransferase class I/II-fold pyridoxal phosphate-dependent enzyme [Synechococcus sp. LTW-R]
SYN_GCA_014217875.1_contig_1_1823	WP_185186380.1	100	0	1310.8	99.8471	hypothetical protein [Synechococcus sp. LTW-R]_x0001_QNG28924.1 hypothetical protein H0O22_09235 [Synechococcus sp. LTW-R]
SYN_GCA_014217875.1_contig_1_1835	WP_185186391.1	100	5.2e-113	327	99.3671	hypothetical protein [Synechococcus sp. LTW-R]_x0001_QNG28935.1 hypothetical protein H0O22_09295 [Synechococcus sp. LTW-R]
SYN_GCA_014217875.1_contig_1_1869	WP_185186422.1	100	2.6e-208	579.7	99.6599	glycosyltransferase [Synechococcus sp. LTW-R]_x0001_QNG28967.1 glycosyltransferase [Synechococcus sp. LTW-R]
SYN_GCA_014217875.1_contig_1_1871	WP_185186424.1	100	4.1e-293	803.1	99.7537	glycosyltransferase [Synechococcus sp. LTW-R]_x0001_QNG28969.1 glycosyltransferase family 4 protein [Synechococcus sp. LTW-R]
SYN_GCA_014217875.1_contig_1_1875	WP_185186428.1	100	6.8e-250	687.6	99.6988	glycosyltransferase family 1 protein [Synechococcus sp. LTW-R]_x0001_QNG28973.1 glycosyltransferase family 1 protein [Synechococcus sp. LTW-R]
SYN_GCA_014217875.1_contig_1_1878	WP_185186431.1	100	0	951.4	99.7992	hypothetical protein [Synechococcus sp. LTW-R]_x0001_QNG28976.1 hypothetical protein H0O22_09515 [Synechococcus sp. LTW-R]
SYN_GCA_014217875.1_contig_1_1882	WP_185186435.1	100	1.1e-285	783.1	99.7442	GDP-mannose 4,6-dehydratase [Synechococcus sp. LTW-R]_x0001_QNG28980.1 GDP-mannose 4,6-dehydratase [Synechococcus sp. LTW-R]
SYN_GCA_014217875.1_contig_1_1883	WP_185186436.1	100	1.4e-304	833.6	99.7636	hypothetical protein [Synechococcus sp. LTW-R]_x0001_QNG28981.1 hypothetical protein H0O22_09540 [Synechococcus sp. LTW-R]
SYN_GCA_014217875.1_contig_1_1884	WP_185186437.1	99.7	7.2e-267	733.4	93.3862	DUF563 domain-containing protein [Synechococcus sp. LTW-R]_x0001_QNG28982.1 DUF563 domain-containing protein [Synechococcus sp. LTW-R]
SYN_GCA_014217875.1_contig_1_1885	WP_185186438.1	100	6.9e-231	637.5	99.6753	hypothetical protein [Synechococcus sp. LTW-R]_x0001_QNG28983.1 hypothetical protein H0O22_09550 [Synechococcus sp. LTW-R]
SYN_GCA_014217875.1_contig_1_1893	WP_185186446.1	100	0	1159.8	99.8214	hypothetical protein [Synechococcus sp. LTW-R]_x0001_QNG28991.1 hypothetical protein H0O22_09590 [Synechococcus sp. LTW-R]
SYN_GCA_014217875.1_contig_1_1897	WP_185186450.1	100	2.8e-265	728.4	99.7183	glycosyltransferase [Synechococcus sp. LTW-R]_x0001_QNG28995.1 glycosyltransferase family 4 protein [Synechococcus sp. LTW-R]
SYN_GCA_014217875.1_contig_1_1900	WP_185186453.1	100	3.9e-295	806.6	99.7416	SGNH/GDSL hydrolase family protein [Synechococcus sp. LTW-R]_x0001_QNG28998.1 SGNH/GDSL hydrolase family protein [Synechococcus sp. LTW-R]
SYN_GCA_014217875.1_contig_1_1911	WP_185186464.1	100	0	1226.1	97.9167	carbamoyltransferase [Synechococcus sp. LTW-R]_x0001_QNG29009.1 carbamoyltransferase [Synechococcus sp. LTW-R]
SYN_GCA_014217875.1_contig_1_1914	WP_185186467.1	100	0	844.3	99.7636	sugar transferase [Synechococcus sp. LTW-R]_x0001_QNG29012.1 sugar transferase [Synechococcus sp. LTW-R]
SYN_GCA_014217875.1_contig_1_1920	WP_185186473.1	100	0	1121.7	99.8214	hypothetical protein [Synechococcus sp. LTW-R]_x0001_QNG29018.1 hypothetical protein H0O22_09725 [Synechococcus sp. LTW-R]
SYN_GCA_014217875.1_contig_1_1938	WP_185186487.1	100	2.7e-279	766.1	99.7368	UDP-N-acetylglucosamine 2-epimerase (hydrolyzing) [Synechococcus sp. LTW-R]_x0001_QNG29033.1 UDP-N-acetylglucosamine 2-epimerase (hydrolyzing) [Synechococcus sp. LTW-R]
SYN_GCA_014217875.1_contig_1_1943	WP_185186492.1	100	4.7e-167	469.9	99.5726	acylneuraminate cytidylyltransferase family protein [Synechococcus sp. LTW-R]_x0001_QNG29038.1 acylneuraminate cytidylyltransferase family protein [Synechococcus sp. LTW-R]
SYN_GCA_014217875.1_contig_1_1945	WP_185186494.1	100	3.8e-185	518.1	99.6198	imidazole glycerol phosphate synthase subunit HisF [Synechococcus sp. LTW-R]_x0001_QNG29040.1 imidazole glycerol phosphate synthase subunit HisF [Synechococcus sp. LTW-R]
SYN_GCA_014217875.1_contig_1_1956	WP_185186503.1	99.8	0	998.4	97.3025	amidophosphoribosyltransferase [Synechococcus sp. LTW-R]_x0001_QNG29049.1 amidophosphoribosyltransferase [Synechococcus sp. LTW-R]
SYN_GCA_014217875.1_contig_1_1966	WP_185186508.1	100	4.3e-159	449.9	99.5745	type II toxin-antitoxin system Phd/YefM family antitoxin [Synechococcus sp. LTW-R]_x0001_QNG29054.1 type II toxin-antitoxin system Phd/YefM family antitoxin [Synechococcus sp. LTW-R]
SYN_GCA_014217875.1_contig_1_2072	WP_185186595.1	100	3.3e-100	294.7	95.0311	penicillin amidase [Synechococcus sp. LTW-R]_x0001_QNG29147.1 penicillin amidase [Synechococcus sp. LTW-R]
SYN_GCA_014217875.1_contig_1_2106	WP_185186626.1	100	8.8e-244	673.3	99.711	LCP family protein [Synechococcus sp. LTW-R]_x0001_QNG29178.1 LCP family protein [Synechococcus sp. LTW-R]
SYN_GCA_014217875.1_contig_1_2116	WP_185186637.1	100	1.1e-26	100.5	98	hypothetical protein [Synechococcus sp. LTW-R]_x0001_QNG29189.1 hypothetical protein H0O22_10690 [Synechococcus sp. LTW-R]
SYN_GCA_014217875.1_contig_1_2121	WP_185186641.1	100	5.5e-57	179.9	98.8636	hypothetical protein [Synechococcus sp. LTW-R]_x0001_QNG29194.1 hypothetical protein H0O22_10715 [Synechococcus sp. LTW-R]
SYN_GCA_014217875.1_contig_1_2193	WP_185186705.1	100	2e-213	592.4	99.6633	pyrroloquinoline quinone biosynthesis protein [Synechococcus sp. LTW-R]_x0001_QNG29259.1 pyrroloquinoline quinone biosynthesis protein [Synechococcus sp. LTW-R]
SYN_GCA_014217875.1_contig_1_2365	WP_185186857.1	100	0	1153.3	99.8205	multicopper oxidase domain-containing protein [Synechococcus sp. LTW-R]_x0001_QNG29412.1 multicopper oxidase family protein [Synechococcus sp. LTW-R]
SYN_GCA_014217875.1_contig_1_2366	WP_185186858.1	100	1.6e-284	781.9	99.7573	hypothetical protein [Synechococcus sp. LTW-R]_x0001_QNG29413.1 hypothetical protein H0O22_11955 [Synechococcus sp. LTW-R]
SYN_GCA_014217875.1_contig_1_2437	WP_185186918.1	100	4.5e-192	538.9	99.6689	DUF3086 domain-containing protein [Synechococcus sp. LTW-R]_x0001_QNG29474.1 DUF3086 domain-containing protein [Synechococcus sp. LTW-R]
SYN_GCA_014217875.1_contig_1_2444	WP_185186922.1	100	4.1e-241	664.8	98.1707	tRNA glutamyl-Q(34) synthetase GluQRS [Synechococcus sp. LTW-R]_x0001_QNG29478.1 tRNA glutamyl-Q(34) synthetase GluQRS [Synechococcus sp. LTW-R]
SYN_GCA_014217875.1_contig_1_2459	WP_185188437.1	100	0	1079.7	93.6752	acetolactate synthase AlsS [Synechococcus sp. LTW-R]_x0001_QNG31026.1 acetolactate synthase AlsS [Synechococcus sp. LTW-R]
SYN_GCA_014217875.1_contig_1_2472	WP_185188440.1	100	1.2e-253	700.3	96.8	trypsin-like peptidase domain-containing protein [Synechococcus sp. LTW-R]_x0001_QNG31029.1 trypsin-like peptidase domain-containing protein [Synechococcus sp. LTW-R]
SYN_GCA_014217875.1_contig_1_2495	WP_185186966.1	100	1.8e-190	531.2	99.6139	SAM-dependent methyltransferase [Synechococcus sp. LTW-R]_x0001_QNG29523.1 SAM-dependent methyltransferase [Synechococcus sp. LTW-R]
SYN_GCA_014217875.1_contig_1_2523	WP_185186988.1	100	1.7e-42	141.7	98.5294	hypothetical protein [Synechococcus sp. LTW-R]_x0001_QNG29549.1 hypothetical protein H0O22_12775 [Synechococcus sp. LTW-R]
SYN_GCA_014217875.1_contig_1_2537	WP_185187000.1	100	1.2e-203	569.7	94.5289	hypothetical protein [Synechococcus sp. LTW-R]_x0001_QNG29562.1 hypothetical protein H0O22_12845 [Synechococcus sp. LTW-R]
SYN_GCA_014217875.1_contig_1_2538	WP_185187001.1	100	9.2e-235	652.9	99.7326	protein phosphatase 2C domain-containing protein [Synechococcus sp. LTW-R]_x0001_QNG29563.1 protein phosphatase 2C domain-containing protein [Synechococcus sp. LTW-R]
SYN_GCA_014217875.1_contig_1_2541	WP_185187004.1	100	6.9e-163	459.1	99.5671	FHA domain-containing protein [Synechococcus sp. LTW-R]_x0001_QNG29566.1 FHA domain-containing protein [Synechococcus sp. LTW-R]
SYN_GCA_014217875.1_contig_1_2543	WP_185188445.1	99.9	0	1460.3	97.3992	transglycosylase domain-containing protein [Synechococcus sp. LTW-R]_x0001_QNG31034.1 transglycosylase domain-containing protein [Synechococcus sp. LTW-R]
SYN_GCA_014217875.1_contig_1_2544	WP_185187006.1	100	1.6e-257	709.9	99.7283	rhomboid family intramembrane serine protease [Synechococcus sp. LTW-R]_x0001_QNG29568.1 rhomboid family intramembrane serine protease [Synechococcus sp. LTW-R]
SYN_GCA_014217875.1_contig_1_2552	WP_185187014.1	99.8	0	1185.6	97.8618	hypothetical protein [Synechococcus sp. LTW-R]_x0001_QNG29576.1 hypothetical protein H0O22_12920 [Synechococcus sp. LTW-R]
SYN_GCA_014217875.1_contig_1_2563	WP_185187022.1	100	2.2e-201	563.1	89.2966	NAD-binding protein [Synechococcus sp. LTW-R]_x0001_QNG29585.1 NAD(P)-dependent oxidoreductase [Synechococcus sp. LTW-R]
SYN_GCA_014217875.1_contig_1_2565	WP_185187023.1	100	7.1e-172	483.8	99.6063	hypothetical protein [Synechococcus sp. LTW-R]_x0001_QNG29587.1 hypothetical protein H0O22_12985 [Synechococcus sp. LTW-R]
SYN_GCA_014217875.1_contig_1_2567	WP_185187024.1	100	0	11446.6	99.3838	S8 family serine peptidase [Synechococcus sp. LTW-R]_x0001_QNG29588.1 S8 family serine peptidase [Synechococcus sp. LTW-R]
SYN_GCA_014217875.1_contig_1_2594	WP_185187050.1	100	1.5e-30	110.9	98.3051	hypothetical protein [Synechococcus sp. LTW-R]_x0001_QNG29613.1 hypothetical protein H0O22_13145 [Synechococcus sp. LTW-R]
SYN_GCA_014217875.1_contig_1_2601	WP_185187057.1	100	2.3e-32	115.5	98.3333	hypothetical protein [Synechococcus sp. LTW-R]_x0001_QNG29620.1 hypothetical protein H0O22_13180 [Synechococcus sp. LTW-R]
SYN_GCA_014279535.1_contig_1_84	WP_186496684.1	100	1.2e-205	572.4	89.5765	dienelactone hydrolase family protein [Synechococcus sp. TAK9802]
SYN_GCA_014279535.1_contig_1_121	ABB33903.1	98.9	8.2e-48	157.9	81.25	photosystem I iron-sulfur center subunit VII (PsaC) [Synechococcus sp. CC9605]
SYN_GCA_014279535.1_contig_1_160	WP_186496812.1	100	0	909.1	99.7821	exopolysaccharide biosynthesis polyprenyl glycosylphosphotransferase [Synechococcus sp. TAK9802]_x0001_QNI60485.1 undecaprenyl-phosphate glucose phosphotransferase [Synechococcus sp. TAK9802]
SYN_GCA_014279535.1_contig_1_456	QNI60784.1	100	1.9e-98	296.6	99.5763	putative membrane protein [Synechococcus sp. TAK9802]
SYN_GCA_014279535.1_contig_1_466	WP_186497098.1	100	5e-68	208.8	99.0099	hypothetical protein [Synechococcus sp. TAK9802]_x0001_QNI60794.1 hypothetical protein SynTAK9802_00484 [Synechococcus sp. TAK9802]
SYN_GCA_014279535.1_contig_1_654	WP_186497259.1	100	3e-185	520.4	99.6516	hypothetical protein [Synechococcus sp. TAK9802]_x0001_QNI60983.1 putative conserved membrane protein [Synechococcus sp. TAK9802]
SYN_GCA_014279535.1_contig_1_679	WP_186497278.1	99.9	0	1346.3	99.8532	recombinase family protein [Synechococcus sp. TAK9802]_x0001_QNI61010.1 hypothetical protein SynTAK9802_00714 [Synechococcus sp. TAK9802]
SYN_GCA_014279535.1_contig_1_687	WP_186497286.1	100	1.5e-156	441.4	99.5261	hypothetical protein [Synechococcus sp. TAK9802]_x0001_QNI61016.1 hypothetical protein SynTAK9802_00719 [Synechococcus sp. TAK9802]
SYN_GCA_014279535.1_contig_1_846	WP_186497437.1	100	0	1621.7	99.8711	AAA family ATPase [Synechococcus sp. TAK9802]
SYN_GCA_014279535.1_contig_1_856	WP_136975384.1	98.4	1.9e-36	126.3	91.1765	MULTISPECIES: hypothetical protein [unclassified Synechococcus]_x0001_QNI64928.1 hypothetical protein SynA1544_01997 [Synechococcus sp. A15-44]_x0001_QNI97035.1 hypothetical protein SynRS9902_01140 [Synechococcus sp. RS9902]
SYN_GCA_014279535.1_contig_1_936	QNI61283.1	100	1e-196	548.5	99.639	hypothetical protein SynTAK9802_00986 [Synechococcus sp. TAK9802]
SYN_GCA_014279535.1_contig_1_1067	QNI61435.1	100	2.2e-62	194.1	98.9583	hypothetical protein SynTAK9802_01137 [Synechococcus sp. TAK9802]
SYN_GCA_014279535.1_contig_1_1391	WP_186495529.1	100	0	1345.9	99.8521	recombinase family protein [Synechococcus sp. TAK9802]_x0001_QNI61782.1 hypothetical protein SynTAK9802_01488 [Synechococcus sp. TAK9802]
SYN_GCA_014279535.1_contig_1_1394	WP_186495531.1	100	1.3e-129	371.3	99.4624	hypothetical protein [Synechococcus sp. TAK9802]
SYN_GCA_014279535.1_contig_1_1700	WP_186498131.1	100	0	2038.1	99.5178	HsdR family type I site-specific deoxyribonuclease [Synechococcus sp. TAK9802]_x0001_QNI62107.1 Putative Type I restriction-modification system R subunit [Synechococcus sp. TAK9802]
SYN_GCA_014279535.1_contig_1_1705	WP_186495733.1	100	2e-35	124.8	98.4127	hypothetical protein [Synechococcus sp. TAK9802]
SYN_GCA_014279535.1_contig_1_1730	WP_186495752.1	100	0	984.9	99.793	hypothetical protein [Synechococcus sp. TAK9802]_x0001_QNI62132.1 hypothetical protein SynTAK9802_01848 [Synechococcus sp. TAK9802]
SYN_GCA_014279535.1_contig_1_1731	WP_186495753.1	100	0	2220.3	99.9402	hypothetical protein [Synechococcus sp. TAK9802]
SYN_GCA_014279535.1_contig_1_2090	EAR19881.1	92.8	9.1e-150	424.1	100	hypothetical protein WH7805_13213 [Synechococcus sp. WH 7805]
SYN_GCA_014279535.1_contig_1_2098	WP_186496020.1	100	1.5e-37	128.6	98.3333	hypothetical protein [Synechococcus sp. TAK9802]_x0001_QNI62517.1 hypothetical protein SynTAK9802_02238 [Synechococcus sp. TAK9802]
SYN_GCA_014279535.1_contig_1_2351	WP_186496378.1	100	6.5e-112	325.1	99.4048	recombinase family protein [Synechococcus sp. TAK9802]_x0001_QNI62786.1 site-specific recombinase [Synechococcus sp. TAK9802]
SYN_GCA_014279535.1_contig_1_2411	WP_186496452.1	100	0	1565.8	99.8695	DUF3854 domain-containing protein [Synechococcus sp. TAK9802]
SYN_GCA_014279535.1_contig_1_2416	QNI62851.1	100	0	1028.1	99.8043	putative conserved membrane protein [Synechococcus sp. TAK9802]
SYN_GCA_014279535.1_contig_1_2419	QNI62855.1	100	8e-104	303.9	99.3711	hypothetical protein SynTAK9802_02584 [Synechococcus sp. TAK9802]
SYN_GCA_014279535.1_contig_1_2420	QNI62856.1	100	3.3e-89	265.4	93.007	hypothetical protein SynTAK9802_02585 [Synechococcus sp. TAK9802]
SYN_GCA_014279535.1_contig_1_2421	WP_186496462.1	100	5.9e-80	240.7	95.2381	hypothetical protein [Synechococcus sp. TAK9802]
SYN_GCA_014279615.1_contig_1_381	QNI81271.1	100	4.3e-165	469.9	95	hypothetical protein SynRS9907_00402 [Synechococcus sp. RS9907]
SYN_GCA_014279615.1_contig_1_506	QNI81397.1	100	0	1570.1	99.8821	hypothetical protein SynRS9907_00539 [Synechococcus sp. RS9907]
SYN_GCA_014279615.1_contig_1_510	QNI81403.1	100	3e-138	393.3	99.4681	hypothetical protein SynRS9907_00545 [Synechococcus sp. RS9907]
SYN_GCA_014279615.1_contig_1_629	QNI81525.1	100	0	2886.3	99.9298	hypothetical protein SynRS9907_00671 [Synechococcus sp. RS9907]
SYN_GCA_014279615.1_contig_1_759	QNI81660.1	100	1.3e-87	261.2	99.2701	hypothetical protein SynRS9907_00808 [Synechococcus sp. RS9907]
SYN_GCA_014279615.1_contig_1_761	QNI81663.1	100	3.8e-113	340.9	99.6923	hypothetical protein SynRS9907_00811 [Synechococcus sp. RS9907]
SYN_GCA_014279615.1_contig_1_765	WP_188021881.1	100	0	1253.4	99.8403	N-6 DNA methylase [Synechococcus sp. RS9907]_x0001_QNI81666.1 Putative Type I restriction-modification system M subunit [Synechococcus sp. RS9907]
SYN_GCA_014279615.1_contig_1_766	QNI81667.1	99.8	0	880.2	97.593	Putative Type I restriction-modification system S subunit [Synechococcus sp. RS9907]
SYN_GCA_014279615.1_contig_1_782	QNI81684.1	100	6.2e-205	568.2	99.6212	hypothetical protein SynRS9907_00832 [Synechococcus sp. RS9907]
SYN_GCA_014279615.1_contig_1_805	KGG28840.1	94	5.3e-149	424.5	97.8992	Site-specific recombinase [Prochlorococcus sp. MIT 0701]_x0001_KGG29693.1 Site-specific recombinase [Prochlorococcus sp. MIT 0702]_x0001_KGG34247.1 Site-specific recombinase [Prochlorococcus sp. MIT 0703]
SYN_GCA_014279615.1_contig_1_872	QNI81776.1	100	0	24239.4	99.9926	hemolysin-type calcium-binding repeat family protein [Synechococcus sp. RS9907]
SYN_GCA_014279615.1_contig_1_886	QNI81791.1	100	1.8e-86	257.3	99.2	hypothetical protein SynRS9907_00942 [Synechococcus sp. RS9907]
SYN_GCA_014279615.1_contig_1_891	QNI81796.1	100	0	1032.7	93.9929	phage major capsid protein/ HK97 family [Synechococcus sp. RS9907]
SYN_GCA_014279615.1_contig_1_897	QNI81801.1	100	2.1e-79	238.8	99.1453	hypothetical protein SynRS9907_00953 [Synechococcus sp. RS9907]
SYN_GCA_014279615.1_contig_1_903	WP_188021975.1	100	5.1e-148	419.5	99.5146	GIY-YIG nuclease family protein [Synechococcus sp. RS9907]_x0001_QNI81806.1 bacteriophage-like DNA-binding domain-containing protein [Synechococcus sp. RS9907]
SYN_GCA_014279615.1_contig_1_908	QNI81812.1	100	1.4e-34	121.3	98.3871	hypothetical protein SynRS9907_00964 [Synechococcus sp. RS9907]
SYN_GCA_014279615.1_contig_1_931	QNI81835.1	100	2.6e-116	335.9	99.3902	hypothetical protein SynRS9907_00987 [Synechococcus sp. RS9907]
SYN_GCA_014279615.1_contig_1_933	QNI81839.1	100	1.4e-115	333.6	99.3711	hypothetical protein SynRS9907_00991 [Synechococcus sp. RS9907]
SYN_GCA_014279615.1_contig_1_1110	QNI82037.1	100	4.1e-64	199.1	99.0196	hypothetical protein SynRS9907_01189 [Synechococcus sp. RS9907]
SYN_GCA_014279615.1_contig_1_1111	WP_136975395.1	93.6	4.8e-68	209.5	99.0909	hypothetical protein [Synechococcus sp. UW86]
SYN_GCA_014279615.1_contig_1_1196	QNI82126.1	100	2.4e-212	589	99.6528	hypothetical protein SynRS9907_01280 [Synechococcus sp. RS9907]
SYN_GCA_014279615.1_contig_1_1258	QNI82192.1	99.9	0	1683.7	98.568	hypothetical protein SynRS9907_01348 [Synechococcus sp. RS9907]
SYN_GCA_014279615.1_contig_1_1268	WP_188022191.1	100	0	1148.3	99.8285	recombinase family protein [Synechococcus sp. RS9907]_x0001_QNI82200.1 hypothetical protein SynRS9907_01356 [Synechococcus sp. RS9907]
SYN_GCA_014279615.1_contig_1_1303	QNI82240.1	100	0	2382.1	99.9152	helicase family protein [Synechococcus sp. RS9907]
SYN_GCA_014279615.1_contig_1_1304	WP_188022213.1	100	0	1304.7	99.843	DUF1998 domain-containing protein [Synechococcus sp. RS9907]
SYN_GCA_014279615.1_contig_1_1312	QNI82247.1	100	3.2e-102	299.3	99.3421	hypothetical protein SynRS9907_01405 [Synechococcus sp. RS9907]
SYN_GCA_014279615.1_contig_1_1315	QNI82251.1	100	1.1e-34	121.3	98.2759	hypothetical protein SynRS9907_01409 [Synechococcus sp. RS9907]
SYN_GCA_014279615.1_contig_1_1317	QNI82252.1	100	0	1172.5	96.1983	AAA domain protein [Synechococcus sp. RS9907]
SYN_GCA_014279615.1_contig_1_1352	QNI82290.1	100	5.8e-70	215.7	81.7518	hypothetical protein SynRS9907_01448 [Synechococcus sp. RS9907]
SYN_GCA_014279615.1_contig_1_1354	QNI82292.1	99.1	5.5e-72	220.3	95.9016	hypothetical protein SynRS9907_01450 [Synechococcus sp. RS9907]
SYN_GCA_014279615.1_contig_1_1360	QNI82298.1	99.8	0	900.6	98.2609	hypothetical protein SynRS9907_01456 [Synechococcus sp. RS9907]
SYN_GCA_014279615.1_contig_1_1510	QNI97383.1	90	1.7e-13	66.6	97.561	hypothetical protein SynRS9902_01492 [Synechococcus sp. RS9902]
SYN_GCA_014279615.1_contig_1_1640	QNI82612.1	100	5.4e-53	169.5	98.8095	putative peptidase [Synechococcus sp. RS9907]
SYN_GCA_014279615.1_contig_1_1734	NBR75716.1	100	1.4e-50	162.9	98.7179	hypothetical protein [Gammaproteobacteria bacterium]
SYN_GCA_014279615.1_contig_1_1807	QNI82792.1	100	1.9e-53	170.6	98.8095	hypothetical protein SynRS9907_01956 [Synechococcus sp. RS9907]
SYN_GCA_014279615.1_contig_1_1810	WP_188020733.1	100	8.1e-281	770.8	99.7442	Fic family protein [Synechococcus sp. RS9907]_x0001_QNI82796.1 hypothetical protein SynRS9907_01960 [Synechococcus sp. RS9907]
SYN_GCA_014279615.1_contig_1_1812	QNI82798.1	100	2.4e-111	323.6	99.4012	hypothetical protein SynRS9907_01962 [Synechococcus sp. RS9907]
SYN_GCA_014279615.1_contig_1_1813	QNI82799.1	100	0	1461	99.8621	WYL domain-containing P-loop containing NTP hydrolase [Synechococcus sp. RS9907]
SYN_GCA_014279615.1_contig_1_1823	QNI82809.1	100	0	1446	99.8594	ATP-dependent Lon protease family protein [Synechococcus sp. RS9907]
SYN_GCA_014279615.1_contig_1_1826	QNI82812.1	99.6	3.8e-194	543.5	84.858	hypothetical protein SynRS9907_01977 [Synechococcus sp. RS9907]
SYN_GCA_014279615.1_contig_1_1845	QNI82833.1	100	3.8e-233	644	99.6855	hypothetical protein SynRS9907_01998 [Synechococcus sp. RS9907]
SYN_GCA_014279615.1_contig_1_1852	QNI82840.1	100	8.3e-178	498.4	99.6	hypothetical protein SynRS9907_02005 [Synechococcus sp. RS9907]
SYN_GCA_014279615.1_contig_1_1881	QNI82878.1	100	1.6e-125	362.5	99.5098	nickel transporter/ HupE/UreJ family [Synechococcus sp. RS9907]
SYN_GCA_014279615.1_contig_1_1888	QNI82884.1	100	2.8e-46	151.8	98.6486	hypothetical protein SynRS9907_02049 [Synechococcus sp. RS9907]
SYN_GCA_014279615.1_contig_1_1894	QNI82890.1	100	0	948.7	99.7835	hypothetical protein SynRS9907_02055 [Synechococcus sp. RS9907]
SYN_GCA_014279615.1_contig_1_2101	QNI83102.1	100	6e-292	800.8	99.7549	sulfotransferase family protein [Synechococcus sp. RS9907]
SYN_GCA_014279615.1_contig_1_2122	QNI83125.1	100	0	872.8	84.2105	adenosylmethionine-8-amino-7-oxononanoate aminotransferase [Synechococcus sp. RS9907]
SYN_GCA_014279615.1_contig_1_2155	QNI83159.1	100	3.7e-228	630.9	99.6795	hypothetical protein SynRS9907_02328 [Synechococcus sp. RS9907]
SYN_GCA_014279615.1_contig_1_2156	QNI83160.1	100	5.6e-291	798.1	99.7555	AAA domain protein [Synechococcus sp. RS9907]
SYN_GCA_014279615.1_contig_1_2179	WP_188020995.1	100	8e-86	256.1	99.2366	HEPN domain-containing protein [Synechococcus sp. RS9907]
SYN_GCA_014279615.1_contig_1_2184	QNI83186.1	100	0	9448.9	99.9796	metallopeptidase [Synechococcus sp. RS9907]
SYN_GCA_014279615.1_contig_1_2284	QNI83291.1	99.2	7.2e-92	272.7	80.1242	7-cyano-7-deazaguanine reductase [Synechococcus sp. RS9907]
SYN_GCA_014279615.1_contig_1_2290	QNI83298.1	99.7	2.4e-198	556.6	96.6565	glycosyl transferase 4 family protein [Synechococcus sp. RS9907]
SYN_GCA_014279615.1_contig_1_2293	QNI83301.1	100	3.2e-165	468.4	99.6296	glycosyltransferase/ family 2 [Synechococcus sp. RS9907]
SYN_GCA_014279615.1_contig_1_2296	QNI83304.1	100	0	867.5	94.181	putative membrane protein [Synechococcus sp. RS9907]
SYN_GCA_014279615.1_contig_1_2298	WP_188022464.1	100	2.6e-277	761.9	94.5137	glycosyltransferase [Synechococcus sp. RS9907]
SYN_GCA_014279615.1_contig_1_2307	QNI83316.1	99.8	0	882.1	93.9732	hypothetical protein SynRS9907_02488 [Synechococcus sp. RS9907]
SYN_GCA_014279615.1_contig_1_2309	QNI83318.1	99.6	1.9e-209	582	83.5962	nucleotide-diphospho-sugar transferase [Synechococcus sp. RS9907]
SYN_GCA_014279615.1_contig_1_2329	WP_188021089.1	100	4.5e-196	547.7	99.6516	ABC transporter permease [Synechococcus sp. RS9907]_x0001_QNI83337.1 ABC-type lipopolysaccharide transport system/ permease component [Synechococcus sp. RS9907]
SYN_GCA_014279615.1_contig_1_2330	WP_188021090.1	100	1.2e-239	661.4	95.5224	GDP-mannose 4,6-dehydratase [Synechococcus sp. RS9907]_x0001_QNI83338.1 UDP-glucuronate decarboxylase [Synechococcus sp. RS9907]
SYN_GCA_014279615.1_contig_1_2337	WP_188021096.1	100	8.6e-118	339.3	99.3789	dual specificity protein phosphatase family protein [Synechococcus sp. RS9907]
SYN_GCA_014279615.1_contig_1_2379	QNI83391.1	100	9.5e-104	303.1	99.3421	hypothetical protein SynRS9907_02563 [Synechococcus sp. RS9907]
SYN_GCA_014279615.1_contig_1_2491	QNI83504.1	100	3.5e-180	504.6	99.6032	serralysin-like metalloprotease C-terminal domain-containing protein [Synechococcus sp. RS9907]
SYN_GCA_014279615.1_contig_1_2492	WP_188021210.1	100	3.8e-177	495.7	99.5798	dihydrofolate reductase family protein [Synechococcus sp. RS9907]_x0001_QNI83505.1 5-amino-6-(5-phosphoribosylamino)uracil reductase [Synechococcus sp. RS9907]
SYN_GCA_014279615.1_contig_1_2574	WP_188021260.1	100	1.5e-198	553.1	99.639	sulfotransferase [Synechococcus sp. RS9907]_x0001_QNI83588.1 P-loop containing nucleoside triphosphate hydrolase [Synechococcus sp. RS9907]
SYN_GCA_014279635.1_contig_1_149	QNI96090.1	100	1.5e-280	770.4	99.7462	hypothetical protein SynRS9902_00158 [Synechococcus sp. RS9902]
SYN_GCA_014279635.1_contig_1_294	WP_186509731.1	100	0	1778.8	98.5556	TIGR03960 family B12-binding radical SAM protein [Synechococcus sp. RS9902]
SYN_GCA_014279635.1_contig_1_577	WP_186509924.1	100	0	1353.6	98.3728	capsular polysaccharide biosynthesis protein [Synechococcus sp. RS9902]_x0001_QNI96538.1 capsular polysaccharide export protein [Synechococcus sp. RS9902]
SYN_GCA_014279635.1_contig_1_587	WP_186509933.1	100	2.6e-265	729.2	99.7245	hypothetical protein [Synechococcus sp. RS9902]_x0001_QNI96548.1 hypothetical protein SynRS9902_00646 [Synechococcus sp. RS9902]
SYN_GCA_014279635.1_contig_1_588	WP_186509934.1	100	2.2e-187	523.5	99.6154	peptidylprolyl isomerase [Synechococcus sp. RS9902]_x0001_QNI96549.1 PPIC-type PPIASE domain-containing protein [Synechococcus sp. RS9902]
SYN_GCA_014279635.1_contig_1_589	WP_186509935.1	100	3.6e-69	212.2	99.0741	hypothetical protein [Synechococcus sp. RS9902]_x0001_QNI96550.1 hypothetical protein SynRS9902_00648 [Synechococcus sp. RS9902]
SYN_GCA_014279635.1_contig_1_590	WP_186509936.1	100	3.3e-296	814.3	99.7753	HlyD family efflux transporter periplasmic adaptor subunit [Synechococcus sp. RS9902]_x0001_QNI96551.1 hlyD secretion family protein [Synechococcus sp. RS9902]
SYN_GCA_014279635.1_contig_1_599	WP_186509945.1	100	1.3e-254	703	99.723	polysaccharide pyruvyl transferase family protein [Synechococcus sp. RS9902]_x0001_QNI96562.1 polysaccharide pyruvyl transferase family protein [Synechococcus sp. RS9902]
SYN_GCA_014279635.1_contig_1_601	WP_186509947.1	100	0	969.5	99.7963	hypothetical protein [Synechococcus sp. RS9902]_x0001_QNI96565.1 hypothetical protein SynRS9902_00663 [Synechococcus sp. RS9902]
SYN_GCA_014279635.1_contig_1_602	WP_186509948.1	100	6.6e-204	588.6	99.8158	hypothetical protein [Synechococcus sp. RS9902]
SYN_GCA_014279635.1_contig_1_645	WP_186509970.1	100	0	975.3	99.7947	hypothetical protein [Synechococcus sp. RS9902]_x0001_QNI96613.1 hypothetical protein SynRS9902_00712 [Synechococcus sp. RS9902]
SYN_GCA_014279635.1_contig_1_715	WP_186510019.1	100	5e-98	288.1	99.3103	PIN domain-containing protein [Synechococcus sp. RS9902]_x0001_QNI96686.1 hypothetical protein SynRS9902_00786 [Synechococcus sp. RS9902]
SYN_GCA_014279635.1_contig_1_823	WP_186510515.1	100	1.3e-231	640.6	98.4615	NAD(P)H-binding protein [Synechococcus sp. RS9902]_x0001_QNI96796.1 photosystem II assembly factor Ycf39 [Synechococcus sp. RS9902]
SYN_GCA_014279635.1_contig_1_1072	WP_186510266.1	100	8.7e-124	355.9	99.4382	NINE protein [Synechococcus sp. RS9902]
SYN_GCA_014279635.1_contig_1_1074	QNI97064.1	100	1.8e-146	415.2	99.505	putative conserved secreted protein [Synechococcus sp. RS9902]
SYN_GCA_014279635.1_contig_1_1099	WP_186510285.1	100	7.6e-271	745.7	99.7455	polysaccharide biosynthesis/export family protein [Synechococcus sp. RS9902]_x0001_QNI97096.1 polysaccharide biosynthesis/export protein [Synechococcus sp. RS9902]
SYN_GCA_014279635.1_contig_1_1100	WP_186510286.1	100	2.4e-295	808.5	96.3415	glycosyltransferase [Synechococcus sp. RS9902]
SYN_GCA_014279635.1_contig_1_1102	WP_186510288.1	100	0	1151.3	99.8369	ATP-binding cassette domain-containing protein [Synechococcus sp. RS9902]_x0001_QNI97099.1 ABC transporter type 1/ ATPase component [Synechococcus sp. RS9902]
SYN_GCA_014279635.1_contig_1_1104	QNI97101.1	100	2.0e-312	852.4	99.7573	putative alpha-glycosyltransferase/ family 4 [Synechococcus sp. RS9902]
SYN_GCA_014279635.1_contig_1_1105	WP_186510290.1	100	1.5e-146	414.8	99.4872	putative colanic acid biosynthesis acetyltransferase [Synechococcus sp. RS9902]
SYN_GCA_014279635.1_contig_1_1109	WP_186510540.1	100	0	954.1	97.137	undecaprenyl-phosphate glucose phosphotransferase [Synechococcus sp. RS9902]_x0001_QNI97106.1 undecaprenyl-phosphate glucose phosphotransferase [Synechococcus sp. RS9902]
SYN_GCA_014279635.1_contig_1_1110	WP_186510292.1	100	4.5e-275	756.1	99.7361	glycosyltransferase [Synechococcus sp. RS9902]_x0001_QNI97107.1 putative alpha-glycosyltransferase/ family 4 [Synechococcus sp. RS9902]
SYN_GCA_014279635.1_contig_1_1113	WP_186510295.1	100	1.5e-283	777.3	99.7416	hypothetical protein [Synechococcus sp. RS9902]_x0001_QNI97111.1 hypothetical protein SynRS9902_01218 [Synechococcus sp. RS9902]
SYN_GCA_014279635.1_contig_1_1176	QNI97194.1	100	9e-176	493.8	99.6094	hypothetical protein SynRS9902_01303 [Synechococcus sp. RS9902]
SYN_GCA_014279635.1_contig_1_1196	WP_186510551.1	99.5	3.1e-128	369	94.6341	ferritin [Synechococcus sp. RS9902]_x0001_QNI97217.1 ferritin [Synechococcus sp. RS9902]
SYN_GCA_014279635.1_contig_1_1255	WP_186510395.1	100	4.2e-60	188	98.9011	hypothetical protein [Synechococcus sp. RS9902]_x0001_QNI97286.1 hypothetical protein SynRS9902_01395 [Synechococcus sp. RS9902]
SYN_GCA_014279635.1_contig_1_1325	WP_186510441.1	100	8.4e-104	303.5	99.3548	hypothetical protein [Synechococcus sp. RS9902]
SYN_GCA_014279635.1_contig_1_1482	WP_186508615.1	100	0	1083.9	99.8168	hypothetical protein [Synechococcus sp. RS9902]_x0001_QNI97550.1 hypothetical protein SynRS9902_01661 [Synechococcus sp. RS9902]
SYN_GCA_014279635.1_contig_1_1546	WP_186508705.1	100	6.5e-148	418.7	99.5	hypothetical protein [Synechococcus sp. RS9902]
SYN_GCA_014279635.1_contig_1_1636	AII49042.1	98.1	7e-26	99	88.1356	hypothetical protein KR52_07790 [Synechococcus sp. KORDI-52]
SYN_GCA_014279635.1_contig_1_1637	QNI97711.1	100	0	1169.5	99.8322	phage integrase family protein [Synechococcus sp. RS9902]
SYN_GCA_014279635.1_contig_1_1706	WP_186508814.1	100	3.1e-48	156.8	98.6667	hypothetical protein [Synechococcus sp. RS9902]
SYN_GCA_014279635.1_contig_1_1717	QNI97799.1	100	3.5e-24	94	97.8723	putative membrane protein [Synechococcus sp. RS9902]
SYN_GCA_014279635.1_contig_1_1781	WP_186508862.1	100	6e-67	207.2	83.871	hypothetical protein [Synechococcus sp. RS9902]
SYN_GCA_014279635.1_contig_1_1876	WP_186508923.1	100	0	9366.1	99.9815	cadherin-like domain-containing protein [Synechococcus sp. RS9902]_x0001_QNI97979.1 hemolysin-type calcium-binding repeat family protein [Synechococcus sp. RS9902]
SYN_GCA_014279635.1_contig_1_1901	WP_186508942.1	100	1.5e-72	221.5	99.1453	hypothetical protein [Synechococcus sp. RS9902]_x0001_QNI98011.1 hypothetical protein SynRS9902_02132 [Synechococcus sp. RS9902]
SYN_GCA_014279635.1_contig_1_1914	QNI98025.1	100	1.3e-146	416.4	99.5283	phage integrase [Synechococcus sp. RS9902]
SYN_GCA_014279635.1_contig_1_2158	QNI98287.1	100	1.2e-229	636	99.6904	putative deoxygenase [Synechococcus sp. RS9902]
SYN_GCA_014279635.1_contig_1_2284	WP_186509189.1	100	1e-100	294.7	99.2958	hypothetical protein [Synechococcus sp. RS9902]_x0001_QNI98412.1 hypothetical protein SynRS9902_02541 [Synechococcus sp. RS9902]
SYN_GCA_014279635.1_contig_1_2288	WP_186509191.1	100	3.3e-141	403.7	99.5327	hypothetical protein [Synechococcus sp. RS9902]
SYN_GCA_014279635.1_contig_1_2290	WP_186509193.1	100	0	1023.1	99.7984	hypothetical protein [Synechococcus sp. RS9902]_x0001_QNI98419.1 hypothetical protein SynRS9902_02548 [Synechococcus sp. RS9902]
SYN_GCA_014279635.1_contig_1_2291	WP_186509194.1	99.2	3.2e-87	260	90.0709	hypothetical protein [Synechococcus sp. RS9902]
SYN_GCA_014279635.1_contig_1_2294	WP_186509195.1	100	2.2e-96	303.9	99.3671	S8 family serine peptidase [Synechococcus sp. RS9902]_x0001_QNI98421.1 subtilisin DY domain protein [Synechococcus sp. RS9902]
SYN_GCA_014279635.1_contig_1_2300	WP_186509201.1	100	1.1e-94	279.3	99.2857	hypothetical protein [Synechococcus sp. RS9902]_x0001_QNI98428.1 hypothetical protein SynRS9902_02557 [Synechococcus sp. RS9902]
SYN_GCA_014279635.1_contig_1_2495	WP_186509341.1	100	4e-266	731.5	99.7268	hypothetical protein [Synechococcus sp. RS9902]_x0001_QNI98631.1 hypothetical protein SynRS9902_02768 [Synechococcus sp. RS9902]
SYN_GCA_014279635.1_contig_1_2548	WP_186510660.1	99.8	0	900.6	98.6842	ATP-dependent 6-phosphofructokinase [Synechococcus sp. RS9902]_x0001_QNI98688.1 6-phosphofructokinase [Synechococcus sp. RS9902]
SYN_GCA_014279635.1_contig_1_2576	WP_186509403.1	100	0	7053.8	99.9718	SUMF1/EgtB/PvdO family nonheme iron enzyme [Synechococcus sp. RS9902]_x0001_QNI98717.1 putative multi-domain protein [Synechococcus sp. RS9902]
SYN_GCA_014279635.1_contig_1_2658	QNI98808.1	100	2.8e-163	460.3	99.5708	nitrate transporter [Synechococcus sp. RS9902]
SYN_GCA_014279755.1_contig_1_93	WP_186572156.1	100	4.2e-237	654.8	99.6942	NAD-dependent epimerase/dehydratase family protein [Synechococcus sp. PROS-U-1]_x0001_QNJ01747.1 polysaccharide biosynthesis family protein [Synechococcus sp. PROS-U-1]
SYN_GCA_014279755.1_contig_1_107	WP_186571082.1	99.7	2.6e-217	603.6	86.5269	hypothetical protein [Synechococcus sp. PROS-U-1]_x0001_QNJ01762.1 nucleotide-diphospho-sugar transferase [Synechococcus sp. PROS-U-1]
SYN_GCA_014279755.1_contig_1_127	QNJ01783.1	100	1.3e-284	779.6	97.6684	conserved hypothetical protein distantly related to glycosyltransferases/ family 9 [Synechococcus sp. PROS-U-1]
SYN_GCA_014279755.1_contig_1_132	WP_186571105.1	100	1.3e-179	501.1	99.5614	hypothetical protein [Synechococcus sp. PROS-U-1]_x0001_QNJ01788.1 hypothetical protein SynPROSU1_00143 [Synechococcus sp. PROS-U-1]
SYN_GCA_014279755.1_contig_1_133	QNJ01789.1	100	1.4e-282	773.9	99.7333	GSCFA family protein [Synechococcus sp. PROS-U-1]
SYN_GCA_014279755.1_contig_1_136	WP_186571109.1	100	0	969.9	99.7859	hypothetical protein [Synechococcus sp. PROS-U-1]_x0001_QNJ01792.1 hypothetical protein SynPROSU1_00147 [Synechococcus sp. PROS-U-1]
SYN_GCA_014279755.1_contig_1_156	WP_006853922.1	100	0	1790.8	99.8894	MULTISPECIES: DUF3854 domain-containing protein [unclassified Synechococcus]_x0001_EHA62492.1 hypothetical protein Syn8016DRAFT_1787 [Synechococcus sp. WH 8016]_x0001_QNJ01813.1 hypothetical protein SynPROSU1_00168 [Synechococcus sp. PROS-U-1]_x0001_TCD58160.1 DUF3854 domain-containing protein [Synechococcus sp. BS55D]_x0001_TCD59154.1 DUF3854 domain-containing protein [Synechococcus sp. BS56D]
SYN_GCA_014279755.1_contig_1_169	WP_186571131.1	100	1.3e-126	364.4	99.4565	tRNA (adenosine(37)-N6)-threonylcarbamoyltransferase complex ATPase subunit type 1 TsaE [Synechococcus sp. PROS-U-1]
SYN_GCA_014279755.1_contig_1_303	WP_186571245.1	100	1.2e-102	299.7	99.3056	hypothetical protein [Synechococcus sp. PROS-U-1]
SYN_GCA_014279755.1_contig_1_333	WP_186571269.1	100	1.4e-178	500.4	93.0233	FAD-dependent thymidylate synthase [Synechococcus sp. PROS-U-1]_x0001_QNJ01997.1 thymidylate synthase [Synechococcus sp. PROS-U-1]
SYN_GCA_014279755.1_contig_1_372	WP_186571302.1	100	0	1305.4	99.8485	hypothetical protein [Synechococcus sp. PROS-U-1]_x0001_QNJ02038.1 tetratricopeptide repeat family protein [Synechococcus sp. PROS-U-1]
SYN_GCA_014279755.1_contig_1_394	WP_186571319.1	100	0	2150.2	99.9061	glycosyltransferase [Synechococcus sp. PROS-U-1]_x0001_QNJ02059.1 beta-glycosyltransferase/ family 2 [Synechococcus sp. PROS-U-1]
SYN_GCA_014279755.1_contig_1_404	WP_186571325.1	100	5.9e-151	431.4	99.6154	calcium-binding protein [Synechococcus sp. PROS-U-1]_x0001_QNJ02071.1 hypothetical protein SynPROSU1_00437 [Synechococcus sp. PROS-U-1]
SYN_GCA_014279755.1_contig_1_406	WP_186572180.1	100	8.1e-242	667.2	94.1349	cupin [Synechococcus sp. PROS-U-1]_x0001_QNJ02073.1 RmlC-like cupin domain-containing protein [Synechococcus sp. PROS-U-1]
SYN_GCA_014279755.1_contig_1_465	AII47506.1	95.2	4.1e-112	325.5	98.8024	spermidine synthase [Synechococcus sp. KORDI-52]
SYN_GCA_014279755.1_contig_1_547	WP_186571417.1	100	1.3e-52	168.7	98.8372	helix-turn-helix transcriptional regulator [Synechococcus sp. PROS-U-1]_x0001_QNJ02217.1 transcriptional regulator/ LuxR family [Synechococcus sp. PROS-U-1]
SYN_GCA_014279755.1_contig_1_560	WP_186571425.1	99.7	1.4e-240	665.2	95.4674	S-methyl-5-thioribose-1-phosphate isomerase [Synechococcus sp. PROS-U-1]_x0001_QNJ02229.1 methylthioribose-1-phosphate isomerase [Synechococcus sp. PROS-U-1]
SYN_GCA_014279755.1_contig_1_574	WP_186571437.1	100	0	1382.5	99.8672	hypothetical protein [Synechococcus sp. PROS-U-1]_x0001_QNJ02243.1 hypothetical protein SynPROSU1_00624 [Synechococcus sp. PROS-U-1]
SYN_GCA_014279755.1_contig_1_581	WP_186571444.1	100	0	2855.9	99.9321	multicopper oxidase domain-containing protein [Synechococcus sp. PROS-U-1]_x0001_QNJ02251.1 multicopper oxidase family protein [Synechococcus sp. PROS-U-1]
SYN_GCA_014279755.1_contig_1_585	WP_186571448.1	100	0	1165.2	99.8198	alpha-amylase [Synechococcus sp. PROS-U-1]_x0001_QNJ02255.1 alpha-amylase [Synechococcus sp. PROS-U-1]
SYN_GCA_014279755.1_contig_1_610	WP_186571470.1	100	0	988	99.7895	M10 family metallopeptidase C-terminal domain-containing protein [Synechococcus sp. PROS-U-1]
SYN_GCA_014279755.1_contig_1_639	WP_186571484.1	99.5	3e-130	373.6	98.9744	hypothetical protein [Synechococcus sp. PROS-U-1]
SYN_GCA_014279755.1_contig_1_641	QNJ02334.1	100	7.1e-59	185.3	98.9583	putative conserved membrane protein [Synechococcus sp. PROS-U-1]
SYN_GCA_014279755.1_contig_1_664	WP_186571506.1	100	1.3e-75	228.8	99.1071	thioredoxin [Synechococcus sp. PROS-U-1]
SYN_GCA_014279755.1_contig_1_686	QNJ02378.1	100	1.4e-209	586.3	83.9237	cytochrome oxidase biogenesis protein [Synechococcus sp. PROS-U-1]
SYN_GCA_014279755.1_contig_1_699	WP_186571533.1	99.7	6.6e-208	581.6	81.694	4-hydroxybenzoate polyprenyltransferase [Synechococcus sp. PROS-U-1]_x0001_QNJ02391.1 4-hydroxybenzoate polyprenyltransferase [Synechococcus sp. PROS-U-1]
SYN_GCA_014279755.1_contig_1_735	WP_186571559.1	100	1.5e-248	686.8	99.7245	PrsW family intramembrane metalloprotease [Synechococcus sp. PROS-U-1]_x0001_QNJ02427.1 protease prsW family protein [Synechococcus sp. PROS-U-1]
SYN_GCA_014279755.1_contig_1_824	WP_186571626.1	100	7.3e-217	600.5	99.6552	sulfotransferase [Synechococcus sp. PROS-U-1]
SYN_GCA_014279755.1_contig_1_854	QNJ02563.1	100	3.3e-189	530.8	99.6575	hemolysin-type calcium-binding repeat family protein [Synechococcus sp. PROS-U-1]
SYN_GCA_014279755.1_contig_1_866	WP_186571656.1	100	3.2e-204	568.2	99.6491	hypothetical protein [Synechococcus sp. PROS-U-1]_x0001_QNJ02577.1 hypothetical protein SynPROSU1_00966 [Synechococcus sp. PROS-U-1]
SYN_GCA_014279755.1_contig_1_902	WP_186571685.1	100	3e-150	426	99.5392	hypothetical protein [Synechococcus sp. PROS-U-1]_x0001_QNJ02615.1 RNA virus helicase [Synechococcus sp. PROS-U-1]
SYN_GCA_014279755.1_contig_1_1000	WP_186571790.1	100	1.6e-177	495.7	99.5595	SOS response-associated peptidase family protein [Synechococcus sp. PROS-U-1]_x0001_QNJ02726.1 putative SOS response associated peptidase [Synechococcus sp. PROS-U-1]
SYN_GCA_014279755.1_contig_1_1061	WP_186571865.1	100	9.9e-55	174.1	98.8506	hypothetical protein [Synechococcus sp. PROS-U-1]_x0001_QNJ02789.1 hypothetical protein SynPROSU1_01186 [Synechococcus sp. PROS-U-1]
SYN_GCA_014279755.1_contig_1_1100	WP_186571902.1	99.4	3.5e-132	377.9	93.75	AAA family ATPase [Synechococcus sp. PROS-U-1]_x0001_QNJ02832.1 P-loop containing NTP hydrolase/ AAA family [Synechococcus sp. PROS-U-1]
SYN_GCA_014279755.1_contig_1_1148	WP_186571940.1	100	3e-59	185.7	98.8764	hypothetical protein [Synechococcus sp. PROS-U-1]
SYN_GCA_014279755.1_contig_1_1152	WP_186572272.1	100	0	1082	94.6087	FAD-dependent oxidoreductase [Synechococcus sp. PROS-U-1]_x0001_QNJ02894.1 FAD-dependent pyridine nucleotide-disulfide oxidoreductase [Synechococcus sp. PROS-U-1]
SYN_GCA_014279755.1_contig_1_1157	WP_186571946.1	100	6.6e-23	90.9	97.7778	hypothetical protein [Synechococcus sp. PROS-U-1]_x0001_QNJ02906.1 hypothetical protein SynPROSU1_01302 [Synechococcus sp. PROS-U-1]
SYN_GCA_014279755.1_contig_1_1208	WP_186571987.1	100	2.2e-100	294.7	99.3421	hypothetical protein [Synechococcus sp. PROS-U-1]_x0001_QNJ02962.1 hypothetical protein SynPROSU1_01359 [Synechococcus sp. PROS-U-1]
SYN_GCA_014279755.1_contig_1_1222	WP_186571996.1	100	0	1431	99.8652	hypothetical protein [Synechococcus sp. PROS-U-1]_x0001_QNJ02977.1 hypothetical protein SynPROSU1_01374 [Synechococcus sp. PROS-U-1]
SYN_GCA_014279755.1_contig_1_1235	WP_186572008.1	100	6e-83	249.2	99.2593	DUF805 domain-containing protein [Synechococcus sp. PROS-U-1]
SYN_GCA_014279755.1_contig_1_1341	QNJ03110.1	100	3e-54	172.6	98.7952	light-independent protochlorophyllide reductase C-terminal domain-like protein [Synechococcus sp. PROS-U-1]
SYN_GCA_014279755.1_contig_1_1412	WP_186569894.1	100	1.6e-124	357.8	99.4413	hypothetical protein [Synechococcus sp. PROS-U-1]
SYN_GCA_014279755.1_contig_1_1561	QNJ03356.1	100	1.4e-41	139.4	98.5294	hypothetical protein SynPROSU1_01758 [Synechococcus sp. PROS-U-1]
SYN_GCA_014279755.1_contig_1_1616	WP_186572307.1	98.9	1.6e-53	171.8	85.2941	hypothetical protein [Synechococcus sp. PROS-U-1]
SYN_GCA_014279755.1_contig_1_1666	WP_186570089.1	100	3.4e-60	188.3	98.9247	hypothetical protein [Synechococcus sp. PROS-U-1]_x0001_QNJ03494.1 hypothetical protein SynPROSU1_01896 [Synechococcus sp. PROS-U-1]
SYN_GCA_014279755.1_contig_1_1679	WP_186570100.1	100	1.7e-68	210.3	99.0476	hypothetical protein [Synechococcus sp. PROS-U-1]
SYN_GCA_014279755.1_contig_1_1682	QNJ03514.1	100	4e-156	450.7	99.7015	hypothetical protein SynPROSU1_01916 [Synechococcus sp. PROS-U-1]
SYN_GCA_014279755.1_contig_1_1695	WP_186570110.1	100	9.1e-161	455.3	86.0902	ATP-binding cassette domain-containing protein [Synechococcus sp. PROS-U-1]_x0001_QNJ03524.1 ABC-type Mn2+/Zn2+ transport system/ ATP-binding component [Synechococcus sp. PROS-U-1]
SYN_GCA_014279755.1_contig_1_1696	WP_186570111.1	100	4.2e-159	452.6	99.6255	metal ABC transporter permease [Synechococcus sp. PROS-U-1]_x0001_QNJ03525.1 ABC-type Mn2+/Zn2+ transport system/ permease component [Synechococcus sp. PROS-U-1]
SYN_GCA_014279755.1_contig_1_1697	WP_186570112.1	100	0	3159	99.9364	glycosyltransferase [Synechococcus sp. PROS-U-1]_x0001_QNJ03526.1 putative alpha-glycosyltransferase/ family 4 [Synechococcus sp. PROS-U-1]
SYN_GCA_014279755.1_contig_1_1732	QNJ03564.1	100	1e-38	131.7	98.3871	hypothetical protein SynPROSU1_01965 [Synechococcus sp. PROS-U-1]
SYN_GCA_014279755.1_contig_1_1736	QNJ03572.1	100	7.2e-285	781.2	99.7455	conserved hypothetical protein (UCP028288) [Synechococcus sp. PROS-U-1]
SYN_GCA_014279755.1_contig_1_1741	QNJ03577.1	100	1.9e-133	382.5	90.6103	photosystem II protein CyanoP [Synechococcus sp. PROS-U-1]
SYN_GCA_014279755.1_contig_1_1780	WP_186570172.1	100	3.2e-79	239.2	99.1597	hypothetical protein [Synechococcus sp. PROS-U-1]_x0001_QNJ03624.1 hypothetical protein SynPROSU1_02028 [Synechococcus sp. PROS-U-1]
SYN_GCA_014279755.1_contig_1_1781	WP_186570173.1	100	5.8e-67	206.8	87.931	hypothetical protein [Synechococcus sp. PROS-U-1]
SYN_GCA_014279755.1_contig_1_1846	WP_186570210.1	100	1.1e-95	282.3	99.3197	hypothetical protein [Synechococcus sp. PROS-U-1]_x0001_QNJ03714.1 hypothetical protein SynPROSU1_02118 [Synechococcus sp. PROS-U-1]
SYN_GCA_014279755.1_contig_1_1873	WP_186570233.1	100	2.6e-124	357.1	89.1892	hypothetical protein [Synechococcus sp. PROS-U-1]_x0001_QNJ03745.1 hypothetical protein SynPROSU1_02149 [Synechococcus sp. PROS-U-1]
SYN_GCA_014279755.1_contig_1_1891	WP_186570246.1	100	3.7e-242	671.8	99.734	hypothetical protein [Synechococcus sp. PROS-U-1]_x0001_QNJ03768.1 hemolysin-type calcium-binding repeat family protein [Synechococcus sp. PROS-U-1]
SYN_GCA_014279755.1_contig_1_2195	WP_186570488.1	100	2e-211	587.8	99.6689	glutaredoxin [Synechococcus sp. PROS-U-1]
SYN_GCA_014279755.1_contig_1_2198	WP_186570490.1	100	0	889.4	99.7988	transcription termination factor NusA [Synechococcus sp. PROS-U-1]_x0001_QNJ04098.1 transcription termination factor NusA [Synechococcus sp. PROS-U-1]
SYN_GCA_014279755.1_contig_1_2228	WP_186570516.1	100	4.2e-93	275	99.2701	PIN domain-containing protein [Synechococcus sp. PROS-U-1]_x0001_QNJ04129.1 PIN domain protein [Synechococcus sp. PROS-U-1]
SYN_GCA_014279755.1_contig_1_2282	QNJ04187.1	100	2.4e-74	225.7	99.115	conserved hypothetical protein (DUF2811) [Synechococcus sp. PROS-U-1]
SYN_GCA_014279755.1_contig_1_2303	WP_186570580.1	100	1.4e-107	315.5	99.4565	30S ribosomal protein PSRP-3 [Synechococcus sp. PROS-U-1]_x0001_ATW00967.1 ribosomal protein Ycf65 [Synechococcus sp. PROS-U-1]_x0001_QNJ04210.1 ribosomal protein Ycf65 [Synechococcus sp. PROS-U-1]
SYN_GCA_014279755.1_contig_1_2322	WP_186570594.1	100	2.3e-164	462.6	99.5614	hypothetical protein [Synechococcus sp. PROS-U-1]_x0001_QNJ04230.1 hypothetical protein SynPROSU1_02639 [Synechococcus sp. PROS-U-1]
SYN_GCA_014279755.1_contig_1_2473	WP_186570717.1	100	1.8e-85	256.5	99.3197	30S ribosome-binding factor RbfA [Synechococcus sp. PROS-U-1]_x0001_QNJ04396.1 ribosome-binding factor A [Synechococcus sp. PROS-U-1]
SYN_GCA_014279755.1_contig_1_2595	WP_186570820.1	100	0	1986.5	99.9249	hypothetical protein [Synechococcus sp. PROS-U-1]_x0001_QNJ04521.1 ELWxxDGT repeat-containing protein [Synechococcus sp. PROS-U-1]
SYN_GCA_014279755.1_contig_1_2628	WP_186570846.1	99.6	2.2e-185	520.4	91.1864	FecR domain-containing protein [Synechococcus sp. PROS-U-1]_x0001_QNJ04557.1 putative FecR family protein [Synechococcus sp. PROS-U-1]
SYN_GCA_014279755.1_contig_1_2641	QNJ04570.1	100	4e-302	825.5	99.7506	hypothetical protein SynPROSU1_02989 [Synechococcus sp. PROS-U-1]
SYN_GCA_014279755.1_contig_1_2643	WP_186570859.1	100	1.2e-220	612.5	92.1212	FkbM family methyltransferase [Synechococcus sp. PROS-U-1]_x0001_QNJ04573.1 methyltransferase/ FkbM family domain protein [Synechococcus sp. PROS-U-1]
SYN_GCA_014279755.1_contig_1_2752	WP_186572421.1	100	0	1517.3	97.2513	molybdopterin-dependent oxidoreductase [Synechococcus sp. PROS-U-1]_x0001_QNJ04693.1 nitrate reductase [Synechococcus sp. PROS-U-1]
SYN_GCA_014279815.1_contig_1_11	WP_186480263.1	100	4.2e-312	865.1	99.8249	signal recognition particle-docking protein FtsY [Synechococcus sp. NOUM97013]_x0001_QNI72111.1 signal recognition particle-docking protein FtsY [Synechococcus sp. NOUM97013]
SYN_GCA_014279815.1_contig_1_36	QNI72136.1	100	1.9e-62	194.5	98.9899	putative conserved membrane protein [Synechococcus sp. NOUM97013]
SYN_GCA_014279815.1_contig_1_67	WP_186480306.1	100	0	1237.2	99.8567	RNase J family beta-CASP ribonuclease [Synechococcus sp. NOUM97013]_x0001_QNI72168.1 ribonuclease J [Synechococcus sp. NOUM97013]
SYN_GCA_014279815.1_contig_1_96	WP_186480331.1	100	2.2e-239	660.2	99.6904	glycosyltransferase [Synechococcus sp. NOUM97013]
SYN_GCA_014279815.1_contig_1_98	QNI72200.1	100	0	1796.9	99.8875	beta-glycosyltransferase/ family 2 [Synechococcus sp. NOUM97013]
SYN_GCA_014279815.1_contig_1_102	WP_186480336.1	100	0	1249.2	92.7383	carbamoyltransferase [Synechococcus sp. NOUM97013]_x0001_QNI72204.1 carbamoyltransferase family protein [Synechococcus sp. NOUM97013]
SYN_GCA_014279815.1_contig_1_114	WP_186480348.1	100	1.2e-108	317.4	84.5745	glutathione peroxidase [Synechococcus sp. NOUM97013]
SYN_GCA_014279815.1_contig_1_122	QNI72224.1	100	9.2e-64	197.2	98.9011	conserved hypothetical protein (DUF2811) [Synechococcus sp. NOUM97013]
SYN_GCA_014279815.1_contig_1_131	WP_186480360.1	100	8e-85	255	81.3665	single-stranded DNA-binding protein [Synechococcus sp. NOUM97013]
SYN_GCA_014279815.1_contig_1_143	WP_186480369.1	99.9	0	1316.6	95.4294	protein kinase [Synechococcus sp. NOUM97013]_x0001_QNI72245.1 serine/threonine protein kinase [Synechococcus sp. NOUM97013]
SYN_GCA_014279815.1_contig_1_166	WP_186480387.1	100	0	2179.4	99.9237	M10 family metallopeptidase C-terminal domain-containing protein [Synechococcus sp. NOUM97013]_x0001_QNI72268.1 metallopeptidase [Synechococcus sp. NOUM97013]
SYN_GCA_014279815.1_contig_1_177	QNI72280.1	100	1.1e-301	825.1	99.7561	glycolate oxidase subunit GlcE [Synechococcus sp. NOUM97013]
SYN_GCA_014279815.1_contig_1_187	WP_186480406.1	100	7.9e-274	751.1	99.7283	glycosyltransferase [Synechococcus sp. NOUM97013]
SYN_GCA_014279815.1_contig_1_191	WP_186480410.1	100	0	878.6	99.7706	glycosyltransferase [Synechococcus sp. NOUM97013]
SYN_GCA_014279815.1_contig_1_197	WP_186480416.1	100	0	945.7	99.7947	hypothetical protein [Synechococcus sp. NOUM97013]_x0001_QNI72300.1 putative membrane protein [Synechococcus sp. NOUM97013]
SYN_GCA_014279815.1_contig_1_203	WP_186480421.1	100	1.5e-283	778.9	99.7531	O-antigen ligase family protein [Synechococcus sp. NOUM97013]
SYN_GCA_014279815.1_contig_1_215	QNI72318.1	100	0	1127.5	99.8361	ABC transporter type 1/ ATPase component [Synechococcus sp. NOUM97013]
SYN_GCA_014279815.1_contig_1_219	WP_186480433.1	100	2.7e-298	816.2	99.7537	methyltransferase domain-containing protein [Synechococcus sp. NOUM97013]_x0001_QNI72322.1 S-adenosyl-L-methionine-dependent methyltransferase [Synechococcus sp. NOUM97013]
SYN_GCA_014279815.1_contig_1_221	WP_186480435.1	100	8.4e-187	521.9	99.6139	methyltransferase domain-containing protein [Synechococcus sp. NOUM97013]_x0001_QNI72324.1 tellurite resistance TehB family protein [Synechococcus sp. NOUM97013]
SYN_GCA_014279815.1_contig_1_229	QNI72332.1	100	2.9e-228	630.9	99.6764	HAD-like and RmlC-like cupin domain-containing protein [Synechococcus sp. NOUM97013]
SYN_GCA_014279815.1_contig_1_230	WP_186481341.1	99.8	0	969.5	96.1702	N-acetyl sugar amidotransferase [Synechococcus sp. NOUM97013]_x0001_QNI72333.1 N-acetyl sugar amidotransferase family protein [Synechococcus sp. NOUM97013]
SYN_GCA_014279815.1_contig_1_231	WP_186480443.1	100	0	974.5	99.7992	imidazole glycerol phosphate synthase subunit HisF [Synechococcus sp. NOUM97013]
SYN_GCA_014279815.1_contig_1_234	WP_186481342.1	100	2.1e-245	676.4	99.7006	GDP-mannose 4,6-dehydratase [Synechococcus sp. NOUM97013]
SYN_GCA_014279815.1_contig_1_304	WP_186480498.1	100	2.2e-82	247.7	85.9155	DUF3155 domain-containing protein [Synechococcus sp. NOUM97013]_x0001_QNI72408.1 uncharacterized conserved secreted protein (DUF3155) [Synechococcus sp. NOUM97013]
SYN_GCA_014279815.1_contig_1_306	WP_186480499.1	100	0	1026.5	99.811	bifunctional phosphoribosylaminoimidazolecarboxamide formyltransferase/IMP cyclohydrolase [Synechococcus sp. NOUM97013]_x0001_QNI72410.1 bifunctional purine biosynthesis protein (AICAR transformylase/IMP cyclohydrolase) [Synechococcus sp. NOUM97013]
SYN_GCA_014279815.1_contig_1_309	WP_186481352.1	99.5	5e-151	427.9	95.0226	DUF1997 domain-containing protein [Synechococcus sp. NOUM97013]_x0001_QNI72413.1 hypothetical protein SynNOUM97013_00322 [Synechococcus sp. NOUM97013]
SYN_GCA_014279815.1_contig_1_319	WP_186480508.1	100	2.2e-248	688.3	99.7409	undecaprenyl/decaprenyl-phosphate alpha-N-acetylglucosaminyl 1-phosphate transferase [Synechococcus sp. NOUM97013]_x0001_QNI72422.1 UDP-N-acetylmuramyl pentapeptide phosphotransferase/UDP-N- acetylglucosamine-1-phosphate transferase [Synechococcus sp. NOUM97013]
SYN_GCA_014279815.1_contig_1_397	WP_186480566.1	100	0	3037.7	98.9025	glutamate synthase large subunit [Synechococcus sp. NOUM97013]
SYN_GCA_014279815.1_contig_1_563	WP_186480692.1	100	0	1330.9	99.8551	GHKL domain-containing protein [Synechococcus sp. NOUM97013]_x0001_QNI72667.1 two-component sensor histidine kinase [Synechococcus sp. NOUM97013]
SYN_GCA_014279815.1_contig_1_619	QNI72727.1	100	9.5e-119	345.5	99.5146	type IV pilin PilA [Synechococcus sp. NOUM97013]
SYN_GCA_014279815.1_contig_1_642	QNI72750.1	99.6	2.5e-176	494.6	99.5968	hypothetical protein SynNOUM97013_00675 [Synechococcus sp. NOUM97013]
SYN_GCA_014279815.1_contig_1_645	WP_186480757.1	100	4e-233	643.7	99.6815	polysaccharide deacetylase family protein [Synechococcus sp. NOUM97013]_x0001_QNI72753.1 polysaccharide deacetylase family protein [Synechococcus sp. NOUM97013]
SYN_GCA_014279815.1_contig_1_647	WP_186480758.1	100	3.2e-149	424.9	81.25	tyrosine-type recombinase/integrase [Synechococcus sp. NOUM97013]
SYN_GCA_014279815.1_contig_1_672	WP_186480775.1	100	2.8e-257	708.4	99.7199	cobalamin biosynthesis protein CobD [Synechococcus sp. NOUM97013]_x0001_QNI72779.1 adenosylcobinamide-phosphate synthase [Synechococcus sp. NOUM97013]
SYN_GCA_014279815.1_contig_1_673	WP_186481393.1	100	7e-230	638.6	94.7222	hypothetical protein [Synechococcus sp. NOUM97013]
SYN_GCA_014279815.1_contig_1_688	WP_186480788.1	100	0	872.8	99.7674	amidohydrolase family protein [Synechococcus sp. NOUM97013]_x0001_QNI72796.1 cytosine deaminase [Synechococcus sp. NOUM97013]
SYN_GCA_014279815.1_contig_1_708	WP_186480801.1	100	3.6e-112	325.5	99.3939	superoxide dismutase, Ni [Synechococcus sp. NOUM97013]_x0001_QNI72817.1 superoxide dismutase [Ni] [Synechococcus sp. NOUM97013]
SYN_GCA_014279815.1_contig_1_709	WP_186480802.1	100	8.8e-126	363.6	93.0556	FKBP-type peptidyl-prolyl cis-trans isomerase [Synechococcus sp. NOUM97013]_x0001_QNI72818.1 FKBP-type peptidyl-prolyl cis-trans isomerase [Synechococcus sp. NOUM97013]
SYN_GCA_014279815.1_contig_1_774	QNI72885.1	100	9.9e-92	271.6	99.2701	putative conserved secreted protein [Synechococcus sp. NOUM97013]
SYN_GCA_014279815.1_contig_1_814	WP_186480881.1	100	4.3e-91	270	99.2754	hypothetical protein [Synechococcus sp. NOUM97013]
SYN_GCA_014279815.1_contig_1_887	WP_186480937.1	100	5.1e-137	390.6	99.4819	hypothetical protein [Synechococcus sp. NOUM97013]
SYN_GCA_014279815.1_contig_1_995	WP_186481032.1	100	2.2e-190	530.8	99.6109	GAF domain-containing protein [Synechococcus sp. NOUM97013]_x0001_QNI73118.1 GAF domain-containing protein [Synechococcus sp. NOUM97013]
SYN_GCA_014279815.1_contig_1_1012	QNI73141.1	100	1.6e-56	179.9	87.963	hypothetical protein SynNOUM97013_01075 [Synechococcus sp. NOUM97013]
SYN_GCA_014279815.1_contig_1_1029	QNI73160.1	100	2.2e-102	299.7	99.3421	hypothetical protein SynNOUM97013_01094 [Synechococcus sp. NOUM97013]
SYN_GCA_014279815.1_contig_1_1063	WP_186481081.1	100	0	1158.3	98.6325	alpha-keto acid decarboxylase family protein [Synechococcus sp. NOUM97013]_x0001_QNI73201.1 indole-3-pyruvate decarboxylase domain protein [Synechococcus sp. NOUM97013]
SYN_GCA_014279815.1_contig_1_1085	WP_186481099.1	100	1.1e-97	287	99.2908	hypothetical protein [Synechococcus sp. NOUM97013]
SYN_GCA_014279815.1_contig_1_1150	WP_186481149.1	100	4.8e-226	625.9	99.6835	DUF481 domain-containing protein [Synechococcus sp. NOUM97013]_x0001_QNI73296.1 hypothetical protein SynNOUM97013_01232 [Synechococcus sp. NOUM97013]
SYN_GCA_014279815.1_contig_1_1185	WP_186481464.1	100	0	972.2	93.6634	type I glutamate--ammonia ligase [Synechococcus sp. NOUM97013]_x0001_QNI73333.1 glutamine synthetase/ type I [Synechococcus sp. NOUM97013]
SYN_GCA_014279815.1_contig_1_1298	QNI73460.1	100	4.8e-92	273.5	99.3056	TerB-like domain containing protein [Synechococcus sp. NOUM97013]
SYN_GCA_014279815.1_contig_1_1345	WP_186481309.1	99.3	1.7e-103	303.1	86.9822	peptidylprolyl isomerase [Synechococcus sp. NOUM97013]
SYN_GCA_014279815.1_contig_1_1359	WP_186479058.1	100	1.2e-48	158.7	84.7826	50S ribosomal protein L28 [Synechococcus sp. NOUM97013]_x0001_ATV99723.1 50S ribosomal protein L28 [Synechococcus sp. NOUM97013]_x0001_QNI73523.1 50S ribosomal protein L28 [Synechococcus sp. NOUM97013]
SYN_GCA_014279815.1_contig_1_1386	QNI73551.1	100	3.7e-51	165.2	98.8764	hypothetical protein SynNOUM97013_01492 [Synechococcus sp. NOUM97013]
SYN_GCA_014279815.1_contig_1_1387	WP_186479086.1	100	1.1e-113	328.9	99.3789	hypothetical protein [Synechococcus sp. NOUM97013]_x0001_QNI73556.1 hypothetical protein SynNOUM97013_01497 [Synechococcus sp. NOUM97013]
SYN_GCA_014279815.1_contig_1_1406	WP_186479101.1	100	5.1e-258	711.4	99.7253	hypothetical protein [Synechococcus sp. NOUM97013]
SYN_GCA_014279815.1_contig_1_1414	QNI73586.1	100	5.4e-255	704.9	99.7396	hypothetical protein SynNOUM97013_01527 [Synechococcus sp. NOUM97013]
SYN_GCA_014279815.1_contig_1_1440	QNI73616.1	100	9.6e-48	156	98.7654	hypothetical protein SynNOUM97013_01557 [Synechococcus sp. NOUM97013]
SYN_GCA_014279815.1_contig_1_1544	WP_186479209.1	100	7.2e-44	145.6	98.6301	hypothetical protein [Synechococcus sp. NOUM97013]_x0001_QNI73724.1 hypothetical protein SynNOUM97013_01668 [Synechococcus sp. NOUM97013]
SYN_GCA_014279815.1_contig_1_1586	WP_186479244.1	100	4.4e-73	221.9	99.0476	hypothetical protein [Synechococcus sp. NOUM97013]_x0001_QNI73769.1 putative conserved secreted protein [Synechococcus sp. NOUM97013]
SYN_GCA_014279815.1_contig_1_1587	WP_186479245.1	100	1.1e-95	283.1	99.359	hypothetical protein [Synechococcus sp. NOUM97013]
SYN_GCA_014279815.1_contig_1_1601	WP_186479254.1	100	5.4e-230	636.3	99.6885	glycerate dehydrogenase [Synechococcus sp. NOUM97013]_x0001_QNI73787.1 glycerate dehydrogenase [Synechococcus sp. NOUM97013]
SYN_GCA_014279815.1_contig_1_1618	WP_186479267.1	100	7.2e-40	136	98.7342	hypothetical protein [Synechococcus sp. NOUM97013]_x0001_QNI73805.1 putative membrane protein [Synechococcus sp. NOUM97013]
SYN_GCA_014279815.1_contig_1_1626	WP_186479275.1	100	1.1e-164	463	99.5516	GNAT family N-acetyltransferase [Synechococcus sp. NOUM97013]_x0001_QNI73813.1 acyl-CoA N-acyltransferase [Synechococcus sp. NOUM97013]
SYN_GCA_014279815.1_contig_1_1647	WP_186481666.1	98.9	4.8e-60	188.3	91.0891	hypothetical protein [Synechococcus sp. NOUM97013]
SYN_GCA_014279815.1_contig_1_1653	WP_186479295.1	100	5.1e-81	244.6	97.8417	phage holin family protein [Synechococcus sp. NOUM97013]_x0001_QNI73845.1 putative membrane protein [Synechococcus sp. NOUM97013]
SYN_GCA_014279815.1_contig_1_1688	WP_186479325.1	100	4.7e-113	329.3	87.1795	hypothetical protein [Synechococcus sp. NOUM97013]
SYN_GCA_014279815.1_contig_1_1716	QNI73918.1	100	1.5e-114	331.6	99.4012	hypothetical protein SynNOUM97013_01861 [Synechococcus sp. NOUM97013]
SYN_GCA_014279815.1_contig_1_1720	WP_186479348.1	100	3.2e-50	162.5	98.8235	hypothetical protein [Synechococcus sp. NOUM97013]
SYN_GCA_014279815.1_contig_1_1734	WP_186479361.1	100	1.9e-31	114.8	98.75	hypothetical protein [Synechococcus sp. NOUM97013]_x0001_QNI73940.1 hypothetical protein SynNOUM97013_01882 [Synechococcus sp. NOUM97013]
SYN_GCA_014279815.1_contig_1_1788	WP_186479407.1	100	1.1e-92	274.2	99.2481	hypothetical protein [Synechococcus sp. NOUM97013]
SYN_GCA_014279815.1_contig_1_1789	WP_186479408.1	100	6.2e-58	182.6	98.913	hypothetical protein [Synechococcus sp. NOUM97013]
SYN_GCA_014279815.1_contig_1_1816	WP_186479428.1	100	3.6e-133	380.9	99.4845	DoxX family membrane protein [Synechococcus sp. NOUM97013]
SYN_GCA_014279815.1_contig_1_1945	WP_186479530.1	100	6.6e-152	432.6	99.5918	hypothetical protein [Synechococcus sp. NOUM97013]_x0001_QNI74160.1 tetratricopeptide repeat family protein [Synechococcus sp. NOUM97013]
SYN_GCA_014279815.1_contig_1_1947	WP_186479532.1	100	4.5e-104	304.7	99.3464	hypothetical protein [Synechococcus sp. NOUM97013]_x0001_QNI74163.1 hypothetical protein SynNOUM97013_02106 [Synechococcus sp. NOUM97013]
SYN_GCA_014279815.1_contig_1_1963	WP_186481562.1	100	1.3e-155	440.7	93.2489	hypothetical protein [Synechococcus sp. NOUM97013]_x0001_QNI74180.1 hypothetical protein SynNOUM97013_02123 [Synechococcus sp. NOUM97013]
SYN_GCA_014279815.1_contig_1_2023	WP_186479597.1	100	3e-81	245	82.3129	transcriptional regulator [Synechococcus sp. NOUM97013]_x0001_QNI74242.1 abrB-like transcriptional regulator family protein [Synechococcus sp. NOUM97013]
SYN_GCA_014279815.1_contig_1_2043	WP_186481569.1	100	1.6e-272	748.4	96.0733	glycosyltransferase [Synechococcus sp. NOUM97013]_x0001_QNI74263.1 glycosyl transferase family GT1 [Synechococcus sp. NOUM97013]
SYN_GCA_014279815.1_contig_1_2064	WP_186479633.1	100	1.9e-63	196.4	98.9011	DUF1651 domain-containing protein [Synechococcus sp. NOUM97013]_x0001_QNI74286.1 protein of unknown function DUF1651 [Synechococcus sp. NOUM97013]
SYN_GCA_014279815.1_contig_1_2074	QNI74297.1	98.7	3.2e-48	157.5	88.764	hypothetical protein SynNOUM97013_02244 [Synechococcus sp. NOUM97013]
SYN_GCA_014279815.1_contig_1_2085	QNI74309.1	99.2	4e-91	270.4	89.8649	putative conserved membrane protein [Synechococcus sp. NOUM97013]
SYN_GCA_014279815.1_contig_1_2092	WP_186479651.1	100	0	1497.6	99.8594	glycogen-debranching protein [Synechococcus sp. NOUM97013]
SYN_GCA_014279815.1_contig_1_2124	QNI74351.1	100	0	1372.5	99.8582	two component sensor/ signal transduction histidine kinase [Synechococcus sp. NOUM97013]
SYN_GCA_014279815.1_contig_1_2135	QNI74363.1	100	2.9e-57	181	98.9362	hypothetical protein SynNOUM97013_02312 [Synechococcus sp. NOUM97013]
SYN_GCA_014279815.1_contig_1_2317	QNI74565.1	100	6.1e-54	172.2	98.8636	hypothetical protein SynNOUM97013_02520 [Synechococcus sp. NOUM97013]
SYN_GCA_014279815.1_contig_1_2330	WP_186479903.1	100	0	1491.9	99.0874	AAA family ATPase [Synechococcus sp. NOUM97013]_x0001_QNI74579.1 recombination factor [Synechococcus sp. NOUM97013]
SYN_GCA_014279815.1_contig_1_2378	QNI74624.1	100	4.4e-115	333.2	99.4083	hypothetical protein SynNOUM97013_02584 [Synechococcus sp. NOUM97013]
SYN_GCA_014279815.1_contig_1_2383	WP_186479942.1	100	1.8e-182	510.8	99.2188	POLO box duplicated region [Synechococcus sp. NOUM97013]_x0001_QNI74629.1 putative conserved secreted protein [Synechococcus sp. NOUM97013]
SYN_GCA_014279815.1_contig_1_2404	WP_186479961.1	100	0	1083.2	92.1466	4-amino-4-deoxy-L-arabinose transferase [Synechococcus sp. NOUM97013]_x0001_QNI74650.1 inverting glycosyltransferase family 83 utilizing lipid monophospho-sugar donors [Synechococcus sp. NOUM97013]
SYN_GCA_014279815.1_contig_1_2412	WP_186481621.1	100	3e-191	535	89.8305	response regulator [Synechococcus sp. NOUM97013]_x0001_QNI74659.1 two-component system response regulator RR class II (RRII)-CheY-OmpR [Synechococcus sp. NOUM97013]
SYN_GCA_014279815.1_contig_1_2507	WP_186480045.1	100	1.5e-241	667.2	99.7059	TerB family tellurite resistance protein [Synechococcus sp. NOUM97013]_x0001_QNI74756.1 TerB-like domain-containing protein [Synechococcus sp. NOUM97013]
SYN_GCA_014279815.1_contig_1_2517	WP_186480054.1	100	6e-113	328.9	99.4536	HupE/UreJ family protein [Synechococcus sp. NOUM97013]_x0001_QNI74766.1 nickel transporter/ HupE/UreJ family [Synechococcus sp. NOUM97013]
SYN_GCA_014279815.1_contig_1_2519	WP_186481634.1	100	1.1e-229	637.1	99.115	HupE/UreJ family protein [Synechococcus sp. NOUM97013]_x0001_QNI74768.1 nickel transporter/ HupE/UreJ family [Synechococcus sp. NOUM97013]
SYN_GCA_014279815.1_contig_1_2521	QNI74770.1	100	0	1296.2	99.8433	uncharacterized conserved lipoprotein (DUF3604) [Synechococcus sp. NOUM97013]
SYN_GCA_014279815.1_contig_1_2526	WP_186480061.1	100	9.9e-302	825.5	98.5542	aminotransferase class I/II-fold pyridoxal phosphate-dependent enzyme [Synechococcus sp. NOUM97013]
SYN_GCA_014279815.1_contig_1_2529	WP_186480064.1	100	1.1e-167	474.2	99.6226	hypothetical protein [Synechococcus sp. NOUM97013]_x0001_QNI74778.1 putative conserved membrane protein [Synechococcus sp. NOUM97013]
SYN_GCA_014279815.1_contig_1_2545	QNI74794.1	100	1.1e-64	201.1	99.0909	hypothetical protein SynNOUM97013_02757 [Synechococcus sp. NOUM97013]
SYN_GCA_014279815.1_contig_1_2557	WP_186480090.1	100	0	1493	99.893	hypothetical protein [Synechococcus sp. NOUM97013]_x0001_QNI74806.1 hypothetical protein SynNOUM97013_02769 [Synechococcus sp. NOUM97013]
SYN_GCA_014279815.1_contig_1_2634	WP_186480156.1	100	4.8e-110	319.7	99.375	Nif11-like leader peptide family RiPP precursor [Synechococcus sp. NOUM97013]_x0001_QNI74886.1 nif11-like leader peptide domain protein [Synechococcus sp. NOUM97013]
SYN_GCA_014279815.1_contig_1_2667	QNI74921.1	100	0	1087.4	99.8217	alpha/beta hydrolase family protein [Synechococcus sp. NOUM97013]
SYN_GCA_014279815.1_contig_1_2696	WP_186480206.1	100	1.1e-97	286.6	99.2701	hypothetical protein [Synechococcus sp. NOUM97013]
SYN_GCA_014279815.1_contig_1_2733	WP_186480236.1	100	4.4e-268	736.1	99.7238	FAD-dependent oxidoreductase [Synechococcus sp. NOUM97013]_x0001_QNI74995.1 putative D-amino-acid dehydrogenase [Synechococcus sp. NOUM97013]
SYN_GCA_014279855.1_contig_1_182	QNJ07674.1	100	1.2e-260	716.5	97.191	glycosyltransferase 10 family protein [Synechococcus sp. Minos11]
SYN_GCA_014279855.1_contig_1_183	WP_186549218.1	100	8.3e-176	493	99.5935	methyltransferase domain-containing protein [Synechococcus sp. Minos11]_x0001_QNJ07675.1 oxidoreductase [Synechococcus sp. Minos11]
SYN_GCA_014279855.1_contig_1_184	WP_186549219.1	100	0	1022.7	99.8106	hypothetical protein [Synechococcus sp. Minos11]_x0001_QNJ07676.1 putative membrane protein [Synechococcus sp. Minos11]
SYN_GCA_014279855.1_contig_1_195	WP_186549235.1	100	5.2e-168	473	99.5868	acylneuraminate cytidylyltransferase family protein [Synechococcus sp. Minos11]_x0001_QNJ07687.1 N-acylneuraminate cytidylyltransferase [Synechococcus sp. Minos11]
SYN_GCA_014279855.1_contig_1_196	WP_186549237.1	100	1.7e-230	637.9	99.6914	hypothetical protein [Synechococcus sp. Minos11]_x0001_QNJ07688.1 D-3-phosphoglycerate dehydrogenase family protein [Synechococcus sp. Minos11]
SYN_GCA_014279855.1_contig_1_197	WP_186549239.1	100	1.4e-243	671	99.6923	N-acetylneuraminate synthase family protein [Synechococcus sp. Minos11]_x0001_QNJ07689.1 N/N'-diacetyllegionaminate synthase [Synechococcus sp. Minos11]
SYN_GCA_014279855.1_contig_1_199	WP_186549243.1	100	1.6e-232	642.1	99.6815	hypothetical protein [Synechococcus sp. Minos11]_x0001_QNJ07691.1 hypothetical protein SynMINOS11_00204 [Synechococcus sp. Minos11]
SYN_GCA_014279855.1_contig_1_200	WP_186549245.1	100	8.1e-265	727.2	99.7183	hypothetical protein [Synechococcus sp. Minos11]_x0001_QNJ07692.1 putative conserved secreted protein [Synechococcus sp. Minos11]
SYN_GCA_014279855.1_contig_1_208	WP_186549263.1	100	5e-279	765.4	99.7375	glycosyltransferase [Synechococcus sp. Minos11]_x0001_QNJ07702.1 glycosyl transferases group 1 family protein [Synechococcus sp. Minos11]
SYN_GCA_014279855.1_contig_1_212	WP_186549270.1	100	0	1203.3	99.8311	asparagine synthase (glutamine-hydrolyzing) [Synechococcus sp. Minos11]_x0001_QNJ07706.1 asparagine synthase (glutamine-hydrolyzing) [Synechococcus sp. Minos11]
SYN_GCA_014279855.1_contig_1_274	QNJ07769.1	100	0	1351.3	99.8498	tetratricopeptide repeat family protein [Synechococcus sp. Minos11]
SYN_GCA_014279855.1_contig_1_280	WP_186549372.1	100	3.8e-62	193.4	98.9362	hypothetical protein [Synechococcus sp. Minos11]
SYN_GCA_014279855.1_contig_1_520	RCL61268.1	100	9e-96	281.2	99.2308	hypothetical protein DBW81_07965 [Synechococcus sp. MED-G67]_x0001_HCV57664.1 hypothetical protein [Synechococcales bacterium UBA12195]
SYN_GCA_014279855.1_contig_1_586	QNJ08102.1	100	1.3e-284	783.9	99.7685	hypothetical protein SynMINOS11_00627 [Synechococcus sp. Minos11]
SYN_GCA_014279855.1_contig_1_617	WP_186549800.1	100	1.3e-261	718.8	99.7151	sulfotransferase [Synechococcus sp. Minos11]_x0001_QNJ08135.1 P-loop containing nucleoside triphosphate hydrolase [Synechococcus sp. Minos11]
SYN_GCA_014279855.1_contig_1_833	WP_186550039.1	100	1.6e-34	121.3	93.8462	hypothetical protein [Synechococcus sp. Minos11]
SYN_GCA_014279855.1_contig_1_1044	WP_186550307.1	100	1.4e-54	173.3	98.7805	hypothetical protein [Synechococcus sp. Minos11]
SYN_GCA_014279855.1_contig_1_1412	QNJ08967.1	100	3.6e-32	114.8	98.2143	hypothetical protein SynMINOS11_01506 [Synechococcus sp. Minos11]
SYN_GCA_014279855.1_contig_1_1416	WP_186547568.1	100	1.2e-267	740.3	99.7647	ABC transporter permease [Synechococcus sp. Minos11]_x0001_NBQ36031.1 FtsX-like permease family protein [Synechococcus sp.]
SYN_GCA_014279855.1_contig_1_1663	WP_186547880.1	99.5	1e-136	391	92.0561	winged helix-turn-helix domain-containing protein [Synechococcus sp. Minos11]_x0001_OUY01116.1 transcriptional regulator [Candidatus Endolissoclinum sp. TMED26]_x0001_HCA62507.1 transcriptional regulator [Synechococcales bacterium UBA8647]_x0001_OUY01484.1 transcriptional regulator [Candidatus Endolissoclinum sp. TMED26]_x0001_OUY01543.1 transcriptional regulator [Candidatus Endolissoclinum sp. T…
SYN_GCA_014279855.1_contig_1_1784	WP_186548021.1	100	3.7e-169	475.7	98.3402	SDR family NAD(P)-dependent oxidoreductase [Synechococcus sp. Minos11]_x0001_QNJ09352.1 short chain dehydrogenase family protein [Synechococcus sp. Minos11]
SYN_GCA_014279855.1_contig_1_1795	WP_186548034.1	100	1.2e-64	199.5	98.913	hypothetical protein [Synechococcus sp. Minos11]_x0001_QNJ09364.1 hypothetical protein SynMINOS11_01910 [Synechococcus sp. Minos11]
SYN_GCA_014279855.1_contig_1_1803	QNJ09373.1	100	2.1e-27	102.8	98.1818	hypothetical protein SynMINOS11_01919 [Synechococcus sp. Minos11]
SYN_GCA_014279855.1_contig_1_1940	RCL61914.1	97.7	4.9e-216	599.4	99.6678	hypothetical protein DBW81_05915 [Synechococcus sp. MED-G67]
SYN_GCA_014279855.1_contig_1_2072	AGW21733.1	99.7	6.1e-248	684.1	98.5755	putative AraC-type helix-turn-helix DNA-binding domain-containing transcriptional regulator [Synechococcus sp. Minos11]_x0001_QNJ09661.1 AraC-type transcriptional regulator involved in type IV chromatic acclimation [Synechococcus sp. Minos11]
SYN_GCA_014279855.1_contig_1_2227	WP_186548534.1	100	4.9e-203	565.1	99.6466	FkbM family methyltransferase [Synechococcus sp. Minos11]
SYN_GCA_014279855.1_contig_1_2395	WP_186548746.1	100	4.6e-211	585.1	99.6441	hypothetical protein [Synechococcus sp. Minos11]_x0001_QNJ09991.1 hypothetical protein SynMINOS11_02550 [Synechococcus sp. Minos11]
SYN_GCA_014279855.1_contig_1_2400	QNJ09996.1	100	9.1e-142	403.7	99.5146	circadian oscillating COP23 family protein [Synechococcus sp. Minos11]
SYN_GCA_014279895.1_contig_1_78	WP_186541642.1	100	6.9e-160	450.3	99.537	hypothetical protein [Synechococcus sp. M16.1]
SYN_GCA_014279895.1_contig_1_92	WP_186541653.1	100	1.4e-271	745.7	99.7305	hypothetical protein [Synechococcus sp. M16.1]_x0001_QNJ10258.1 hypothetical protein SynM161_00099 [Synechococcus sp. M16.1]
SYN_GCA_014279895.1_contig_1_277	WP_186541776.1	100	3.3e-301	826.2	99.7712	bifunctional phosphopantothenoylcysteine decarboxylase/phosphopantothenate--cysteine ligase CoaBC [Synechococcus sp. M16.1]
SYN_GCA_014279895.1_contig_1_431	QNJ10600.1	100	6.6e-24	93.2	97.8261	hypothetical protein SynM161_00452 [Synechococcus sp. M16.1]
SYN_GCA_014279895.1_contig_1_833	WP_186542083.1	100	0	1001.9	99.7955	hypothetical protein [Synechococcus sp. M16.1]
SYN_GCA_014279895.1_contig_1_835	WP_186542085.1	100	1.5e-58	183.7	98.8506	hypothetical protein [Synechococcus sp. M16.1]_x0001_QNJ11011.1 hypothetical protein SynM161_00880 [Synechococcus sp. M16.1]
SYN_GCA_014279895.1_contig_1_1019	WP_186542179.1	100	1.7e-62	194.5	98.9691	hypothetical protein [Synechococcus sp. M16.1]
SYN_GCA_014279895.1_contig_1_1426	WP_186540502.1	100	7.6e-59	184.9	98.913	hypothetical protein [Synechococcus sp. M16.1]
SYN_GCA_014279895.1_contig_1_1437	WP_170951390.1	100	7e-27	101.3	98.1481	MULTISPECIES: hypothetical protein [unclassified Synechococcus]_x0001_QNJ11644.1 hypothetical protein SynM161_01524 [Synechococcus sp. M16.1]
SYN_GCA_014279895.1_contig_1_1438	NBQ25994.1	98.5	2.1e-38	131.3	98.5075	hypothetical protein [Verrucomicrobia bacterium]
SYN_GCA_014279895.1_contig_1_1450	WP_186540524.1	100	2.4e-31	112.8	98.2759	hypothetical protein [Synechococcus sp. M16.1]_x0001_QNJ11660.1 hypothetical protein SynM161_01540 [Synechococcus sp. M16.1]
SYN_GCA_014279895.1_contig_1_1974	WP_186541127.1	100	9.2e-215	595.9	99.6644	hypothetical protein [Synechococcus sp. M16.1]
SYN_GCA_014279895.1_contig_1_1981	WP_186541139.1	100	1e-232	642.1	99.6753	hypothetical protein [Synechococcus sp. M16.1]_x0001_QNJ12215.1 nucleotide-diphospho-sugar transferase [Synechococcus sp. M16.1]
SYN_GCA_014279895.1_contig_1_1985	WP_186541145.1	100	0	1143.6	99.8273	nucleotide sugar dehydrogenase [Synechococcus sp. M16.1]_x0001_QNJ12219.1 UDP-glucose/GDP-mannose dehydrogenase family protein [Synechococcus sp. M16.1]
SYN_GCA_014279895.1_contig_1_1994	QNJ12228.1	100	1.2e-152	431.8	99.5305	hypothetical protein SynM161_02115 [Synechococcus sp. M16.1]
SYN_GCA_014280035.1_contig_1_95	QNJ18446.1	99.9	0	1388.6	99.4294	hypothetical protein SynA1825c_00103 [Synechococcus sp. A18-25c]
SYN_GCA_014280035.1_contig_1_99	WP_186469826.1	100	2.6e-177	497.3	99.6016	peptidylprolyl isomerase [Synechococcus sp. A18-25c]
SYN_GCA_014280035.1_contig_1_101	WP_186469828.1	100	6.9e-230	634	99.6633	hypothetical protein [Synechococcus sp. A18-25c]_x0001_QNJ18452.1 alkaline phosphatase and sulfatase ALP-like protein superfamily [Synechococcus sp. A18-25c]
SYN_GCA_014280035.1_contig_1_111	WP_186469837.1	100	5.7e-236	652.9	99.7041	glycosyltransferase [Synechococcus sp. A18-25c]_x0001_QNJ18462.1 glycosyl transferase 2 family protein [Synechococcus sp. A18-25c]
SYN_GCA_014280035.1_contig_1_113	WP_186469839.1	100	0	955.7	99.87	tetratricopeptide repeat protein [Synechococcus sp. A18-25c]_x0001_QNJ18464.1 TPR repeat-containing protein [Synechococcus sp. A18-25c]
SYN_GCA_014280035.1_contig_1_129	WP_186469853.1	100	4.3e-310	849.7	99.7773	efflux RND transporter periplasmic adaptor subunit [Synechococcus sp. A18-25c]
SYN_GCA_014280035.1_contig_1_141	WP_186469863.1	100	0	1013.4	99.812	urea transporter [Synechococcus sp. A18-25c]_x0001_QNJ18496.1 putative urea transporter/ UT family [Synechococcus sp. A18-25c]
SYN_GCA_014280035.1_contig_1_142	WP_186469864.1	100	0	996.9	99.8012	arginase family protein [Synechococcus sp. A18-25c]_x0001_QNJ18497.1 EF hand family protein [Synechococcus sp. A18-25c]
SYN_GCA_014280035.1_contig_1_143	WP_186469865.1	100	3.1e-53	169.9	98.7654	MULTISPECIES: hypothetical protein [unclassified Synechococcus]_x0001_QNJ18498.1 hypothetical protein SynA1825c_00154 [Synechococcus sp. A18-25c]
SYN_GCA_014280035.1_contig_1_172	QNJ18528.1	99.4	2.1e-114	332	98.8636	gtrA-like family protein [Synechococcus sp. A18-25c]
SYN_GCA_014280035.1_contig_1_213	WP_186470929.1	100	1e-208	582.4	87.8698	glycosyltransferase [Synechococcus sp. A18-25c]
SYN_GCA_014280035.1_contig_1_326	QNJ18681.1	100	0	1566.2	99.87	bacteriocin biosynthesis cyclodehydratase domain [Synechococcus sp. A18-25c]
SYN_GCA_014280035.1_contig_1_331	WP_186470017.1	100	3e-269	739.6	99.7283	tyrosine-type recombinase/integrase [Synechococcus sp. A18-25c]_x0001_QNJ18685.1 hypothetical protein SynA1825c_00348 [Synechococcus sp. A18-25c]
SYN_GCA_014280035.1_contig_1_333	WP_186471251.1	100	1.1e-83	250.4	99.2126	hypothetical protein [Synechococcus sp. A18-25c]
SYN_GCA_014280035.1_contig_1_493	WP_186470144.1	100	1.6e-152	431.4	99.5305	phycobilisome polypeptide [Synechococcus sp. A18-25c]_x0001_QNJ18854.1 allophycocyanin-like protein [Synechococcus sp. A18-25c]
SYN_GCA_014280035.1_contig_1_623	QNI47374.1	98.8	1.3e-177	499.2	84.9123	putative hydrolase/acyltransferase [Synechococcus sp. A15-60]
SYN_GCA_014280035.1_contig_1_647	WP_186470263.1	100	2.3e-266	732.6	99.7312	MULTISPECIES: metallophosphoesterase [unclassified Synechococcus]_x0001_QNI47400.1 calcineurin-like phosphoesterase family protein [Synechococcus sp. A15-60]
SYN_GCA_014280035.1_contig_1_756	WP_186470351.1	100	4.9e-204	572	99.7024	hypothetical protein [Synechococcus sp. A18-25c]_x0001_QNJ19139.1 hemolysin-type calcium-binding repeat family protein [Synechococcus sp. A18-25c]
SYN_GCA_014280035.1_contig_1_759	WP_186470353.1	100	5.4e-57	180.6	91.0891	hypothetical protein [Synechococcus sp. A18-25c]_x0001_QNJ19144.1 putative membrane protein [Synechococcus sp. A18-25c]
SYN_GCA_014280035.1_contig_1_761	WP_186470355.1	99.7	3e-214	596.3	88.9552	tRNA pseudouridine(55) synthase TruB [Synechococcus sp. A18-25c]_x0001_QNJ19146.1 tRNA pseudouridine(55) synthase [Synechococcus sp. A18-25c]
SYN_GCA_014280035.1_contig_1_813	QNJ19209.1	100	2.3e-136	389.4	99.4975	hypothetical protein SynA1825c_00893 [Synechococcus sp. A18-25c]
SYN_GCA_014280035.1_contig_1_825	QNI47606.1	100	7.4e-35	121.7	98.2759	hypothetical protein SynA1560_00938 [Synechococcus sp. A15-60]_x0001_QNJ19230.1 hypothetical protein SynA1825c_00914 [Synechococcus sp. A18-25c]
SYN_GCA_014280035.1_contig_1_842	WP_186470419.1	99.3	7.2e-94	278.1	85.7143	MULTISPECIES: hypothetical protein [unclassified Synechococcus]_x0001_QNJ19255.1 hypothetical protein SynA1825c_00939 [Synechococcus sp. A18-25c]
SYN_GCA_014280035.1_contig_1_851	QNJ19265.1	100	9.4e-94	278.1	90.6832	hypothetical protein SynA1825c_00949 [Synechococcus sp. A18-25c]
SYN_GCA_014280035.1_contig_1_1077	WP_186471045.1	100	4.8e-237	659.4	91.4787	calcium/sodium antiporter [Synechococcus sp. A18-25c]_x0001_MAN19026.1 C50 carotenoid epsilon cyclase [Synechococcus sp. EAC657]_x0001_QNJ19500.1 cation:H+ antiporter [Synechococcus sp. A18-25c]
SYN_GCA_014280035.1_contig_1_1085	WP_186471046.1	100	5.7e-178	500.4	93.4783	MULTISPECIES: glucose 1-dehydrogenase [unclassified Synechococcus]_x0001_MAN19018.1 sugar dehydrogenase [Synechococcus sp. EAC657]_x0001_QNI47874.1 glucose 1-dehydrogenase [Synechococcus sp. A15-60]_x0001_QNJ19509.1 glucose 1-dehydrogenase [Synechococcus sp. A18-25c]
SYN_GCA_014280035.1_contig_1_1225	QNI48042.1	97.3	4.9e-223	619.8	99.6997	hypothetical protein SynA1560_01383 [Synechococcus sp. A15-60]
SYN_GCA_014280035.1_contig_1_1312	WP_186470821.1	100	4.3e-46	151.8	90.3614	Nif11-like leader peptide family RiPP precursor [Synechococcus sp. A18-25c]_x0001_QNJ19777.1 nif11-like leader peptide domain protein [Synechococcus sp. A18-25c]
SYN_GCA_014280035.1_contig_1_1406	WP_186470899.1	100	2.1e-37	129	83.7838	hypothetical protein [Synechococcus sp. A18-25c]
SYN_GCA_014280035.1_contig_1_1519	WP_186468759.1	100	3.9e-210	587.8	86.7769	phosphate ABC transporter permease subunit PstC [Synechococcus sp. A18-25c]_x0001_QNJ20010.1 ABC-type phosphate transport system permease component [Synechococcus sp. A18-25c]
SYN_GCA_014280035.1_contig_1_1607	QNJ20102.1	100	6e-51	164.1	98.7654	hypothetical protein SynA1825c_01799 [Synechococcus sp. A18-25c]
SYN_GCA_014280035.1_contig_1_1690	WP_186471116.1	100	8.3e-144	411.8	84.2308	MULTISPECIES: translation elongation factor Ts [unclassified Synechococcus]_x0001_MAN18806.1 translation elongation factor Ts [Synechococcus sp. EAC657]_x0001_QNI48571.1 Translation elongation factor Ts [Synechococcus sp. A15-60]_x0001_QNJ20200.1 Translation elongation factor Ts [Synechococcus sp. A18-25c]
SYN_GCA_014280035.1_contig_1_1737	WP_186468930.1	100	0	881.3	99.7849	hypothetical protein [Synechococcus sp. A18-25c]_x0001_QNJ20250.1 hypothetical protein SynA1825c_01949 [Synechococcus sp. A18-25c]
SYN_GCA_014280035.1_contig_1_1809	QNJ20333.1	99.7	3.4e-302	826.2	94.2721	conserved hypothetical protein (DUF4336) [Synechococcus sp. A18-25c]
SYN_GCA_014280035.1_contig_1_2055	WP_186469184.1	100	1.5e-50	163.7	82.2917	hypothetical protein [Synechococcus sp. A18-25c]_x0001_QNJ20610.1 hypothetical protein SynA1825c_02318 [Synechococcus sp. A18-25c]
SYN_GCA_014280035.1_contig_1_2060	WP_186469187.1	99.8	1.4e-299	820.1	99.7561	alpha/beta hydrolase [Synechococcus sp. A18-25c]
SYN_GCA_014280035.1_contig_1_2081	ABB25636.1	96.2	7.6e-270	741.5	98.6667	Photosystem II reaction centre protein PsbD/D2 [Synechococcus sp. CC9902]
SYN_GCA_014280035.1_contig_1_2238	WP_186469335.1	100	2.8e-241	667.2	99.7126	hypothetical protein [Synechococcus sp. A18-25c]_x0001_QNJ20816.1 hypothetical protein SynA1825c_02531 [Synechococcus sp. A18-25c]
SYN_GCA_014280035.1_contig_1_2240	WP_186469337.1	100	3.7e-179	502.3	99.6078	SDR family oxidoreductase [Synechococcus sp. A18-25c]_x0001_QNJ20818.1 NAD(P)-binding domain-containing protein [Synechococcus sp. A18-25c]
SYN_GCA_014280035.1_contig_1_2241	WP_186469338.1	100	2.2e-177	497.3	99.5984	hypothetical protein [Synechococcus sp. A18-25c]
SYN_GCA_014280035.1_contig_1_2269	WP_186469362.1	100	1.2e-165	466.1	99.5671	prepilin-type N-terminal cleavage/methylation domain-containing protein [Synechococcus sp. A18-25c]
SYN_GCA_014280035.1_contig_1_2279	WP_186469371.1	100	2.9e-68	209.5	99.0291	MULTISPECIES: glutaredoxin family protein [unclassified Synechococcus]
SYN_GCA_014280035.1_contig_1_2288	WP_186469380.1	100	0	1208	99.8425	amino acid permease [Synechococcus sp. A18-25c]
SYN_GCA_014280035.1_contig_1_2303	WP_186469393.1	99.8	0	904.8	89.703	MULTISPECIES: ribosome biogenesis GTPase Der [unclassified Synechococcus]_x0001_QNI49271.1 ribosome-associated GTPase [Synechococcus sp. A15-60]_x0001_QNJ20883.1 ribosome-associated GTPase [Synechococcus sp. A18-25c]
SYN_GCA_014280035.1_contig_1_2312	WP_186469401.1	100	0	1113.2	99.8145	hypothetical protein [Synechococcus sp. A18-25c]_x0001_QNJ20893.1 WD40/YVTN repeat-like-containing protein [Synechococcus sp. A18-25c]
SYN_GCA_014280035.1_contig_1_2525	WP_186469584.1	100	0	1162.9	99.8485	hypothetical protein [Synechococcus sp. A18-25c]
SYN_GCA_014280035.1_contig_1_2532	WP_186469589.1	100	4.7e-242	669.5	99.7159	cyclic nucleotide-binding domain-containing protein [Synechococcus sp. A18-25c]_x0001_QNJ21129.1 bacteriocin-type transport-associated family protein [Synechococcus sp. A18-25c]
SYN_GCA_014280035.1_contig_1_2572	WP_186469625.1	100	2.6e-25	97.1	98	MULTISPECIES: hypothetical protein [unclassified Synechococcus]
SYN_GCA_014280035.1_contig_1_2590	WP_186469640.1	100	1.3e-156	441.8	98.1395	2OG-Fe(II) oxygenase [Synechococcus sp. A18-25c]
SYN_GCA_014280035.1_contig_1_2628	WP_186469668.1	100	0	1085.9	99.8155	carbohydrate porin [Synechococcus sp. A18-25c]_x0001_QNJ21233.1 carbohydrate-selective porin/ OprB family protein [Synechococcus sp. A18-25c]
SYN_GCA_014280075.1_contig_1_137	WP_186494280.1	100	0	1209.9	99.835	glycosyltransferase [Synechococcus sp. A15-62]_x0001_QNI99009.1 putative beta-glycosyltransferase/ family 2 [Synechococcus sp. A15-62]
SYN_GCA_014280075.1_contig_1_141	WP_186494284.1	100	0	978.4	94.5736	mannose-1-phosphate guanylyltransferase/mannose-6-phosphate isomerase [Synechococcus sp. A15-62]_x0001_QNI99013.1 mannose-1-phosphate guanylyltransferase [Synechococcus sp. A15-62]
[truncated: 2,309 more rows]

## Sheet: S_2
5,968 out of 9295 orthologous gene clusters orthofinder annotations
Gene id	Best hit	identity	e-value	Score	query coverage	Annotation
PRO_GCA_000015965.1_contig_1_857	WP_011862849.1	100	6.4e-83	249.2	99.2647	hypothetical protein [Prochlorococcus marinus]_x0001_ABO17500.1 possible BdrC3 [Prochlorococcus marinus str. MIT 9301]
PRO_GCA_000015645.1_contig_1_333	WP_011817805.1	100	2.4e-213	591.7	99.6552	peptide chain release factor N(5)-glutamine methyltransferase [Prochlorococcus marinus]_x0001_ABM69630.1 putative protein methyltransferase [Prochlorococcus marinus str. AS9601]
PRO_GCA_000015645.1_contig_1_1359	ABM70672.1	100	3.2e-164	463.8	99.5935	conserved hypothetical protein [Prochlorococcus marinus str. AS9601]
PRO_GCA_000015645.1_contig_1_773	WP_041484525.1	100	1e-37	130.2	86.0759	hypothetical protein [Prochlorococcus marinus]
PRO_GCA_000015645.1_contig_1_108	WP_011817586.1	100	4.9e-63	197.2	99.1228	hypothetical protein [Prochlorococcus marinus]_x0001_ABM69398.1 possible Zinc finger, C3HC4 type (RING finger) [Prochlorococcus marinus str. AS9601]
PRO_GCA_003278855.1_contig_14_11	WP_011818696.1	93	6.1e-50	162.5	87.7551	DUF1651 domain-containing protein [Prochlorococcus marinus]_x0001_ABM70552.1 Hypothetical protein A9601_12681 [Prochlorococcus marinus str. AS9601]
PRO_GCA_902571145.1_contig_1_44	WP_079298429.1	95	6e-105	309.3	91.3706	thioredoxin fold domain-containing protein [Prochlorococcus sp. HOT208_60m_810B23]
PRO_GCA_003216915.1_contig_19_11	WP_079292408.1	92.4	3.2e-104	306.2	95.5056	adenine phosphoribosyltransferase [Prochlorococcus sp. HOT208_60m_808G21]
PRO_GCA_001627525.1_contig_87_9	WP_079294407.1	94.8	4.7e-224	627.1	88.2952	adenylate cyclase [Prochlorococcus sp. HOT212_60m_824C06]
PRO_GCA_000015645.1_contig_1_153	WP_011817631.1	100	4e-151	428.3	99.5413	molecular chaperone [Prochlorococcus marinus]_x0001_ABM69444.1 putative molecular chaperone [Prochlorococcus marinus str. AS9601]
PRO_GCA_902537445.1_contig_4_59	KGF95806.1	93.5	4e-53	171.4	85.9813	putative high light inducible protein [Prochlorococcus marinus str. MIT 9201]
PRO_GCA_000760115.1_contig_2_1002	KGG08877.1	100	3.6e-79	238	99.1304	hypothetical protein EV02_1552 [Prochlorococcus marinus str. SB]
PRO_GCA_000015645.1_contig_1_1808	WP_011819245.1	100	1.1e-71	218.8	99.0909	hypothetical protein [Prochlorococcus marinus]_x0001_ABM71126.1 conserved hypothetical protein [Prochlorococcus marinus str. AS9601]
PRO_GCA_902617605.1_contig_29_2	WP_079292906.1	90.4	7e-90	268.9	84.3931	ribosomal protein S18-alanine N-acetyltransferase [Prochlorococcus sp. HOT208_60m_808G21]
PRO_GCA_000015645.1_contig_1_1478	WP_011818926.1	100	8.3e-166	467.6	99.5902	FtsQ-type POTRA domain-containing protein [Prochlorococcus marinus]_x0001_ABM70790.1 Cell division septal protein [Prochlorococcus marinus str. AS9601]
PRO_GCA_001180285.1_contig_200_95	WP_075449924.1	100	2.1e-76	231.9	99.2	CrcB family protein [Prochlorococcus marinus]
PRO_GCA_003212245.1_contig_3_3	WP_032515707.1	95.3	1.4e-89	267.3	97.3856	MULTISPECIES: hypothetical protein [Prochlorococcus]
PRO_GCA_000015645.1_contig_1_767	WP_011818240.1	100	1.1e-37	129	98.3607	hypothetical protein [Prochlorococcus marinus]_x0001_ABM70079.1 Conserved hypothetical protein [Prochlorococcus marinus str. AS9601]
PRO_GCA_902537445.1_contig_1_102	WP_079339815.1	98	5.8e-168	474.2	97.3077	LysM peptidoglycan-binding domain-containing protein [Prochlorococcus sp. HOT208_60m_808M21]
PRO_GCA_902535525.1_contig_1_3	WP_079297887.1	91.7	3.4e-73	224.2	88.3212	hypothetical protein [Prochlorococcus sp. HOT208_60m_813L03]
PRO_GCA_000634835.1_contig_189_30	WP_162514353.1	96.9	4.8e-75	229.2	94.8905	annexin [Prochlorococcus sp. HOT212_60m_824O11]
PRO_GCA_000015645.1_contig_1_1806	WP_011819243.1	100	1.6e-66	205.7	99.0909	CrcB family protein [Prochlorococcus marinus]_x0001_ABM71124.1 conserved hypothetical protein [Prochlorococcus marinus str. AS9601]
PRO_GCA_000015965.1_contig_1_1405	WP_011863369.1	100	0	1175.6	99.8294	hypothetical protein [Prochlorococcus marinus]_x0001_ABO18060.1 Hypothetical protein P9301_14371 [Prochlorococcus marinus str. MIT 9301]
PRO_GCA_902600495.1_contig_4_3	WP_032522833.1	91.9	1.8e-93	276.9	99.3289	hypothetical protein [Prochlorococcus marinus]_x0001_KGF94530.1 hypothetical protein EU95_1745 [Prochlorococcus marinus str. MIT 9201]
PRO_GCA_001627445.1_contig_17_28	ABM70080.1	100	6.8e-19	80.5	91.3043	Hypothetical protein A9601_07941 [Prochlorococcus marinus str. AS9601]
PRO_GCA_902535175.1_contig_2_101	WP_079294269.1	93.8	8.9e-91	270	97.3154	hypothetical protein [Prochlorococcus sp. HOT208_60m_805A16]
PRO_GCA_003281605.1_contig_1_288	ABO17418.1	91.1	1.9e-75	229.6	96.875	possible Alpha-2-macroglobulin family N-termin [Prochlorococcus marinus str. MIT 9301]
PRO_GCA_000015645.1_contig_1_254	WP_011817732.1	100	8.6e-72	219.2	99.1071	hypothetical protein [Prochlorococcus marinus]_x0001_ABM69548.1 Hypothetical protein A9601_02601 [Prochlorococcus marinus str. AS9601]
PRO_GCA_902606505.1_contig_19_6	WP_077142408.1	95.1	4.4e-33	117.9	88.4058	MULTISPECIES: hypothetical protein [Prochlorococcus]_x0001_AQL29661.1 hypothetical protein BSR22_00035 [Prochlorococcus sp. RS50]_x0001_AQL31708.1 hypothetical protein BS620_01440 [Prochlorococcus sp. RS01]_x0001_AQL34660.1 hypothetical protein BS621_07760 [Prochlorococcus sp. RS04]_x0001_PJC83491.1 hypothetical protein CUB78_05920 [Prochlorococcus marinus str. XMU1401]
PRO_GCA_902535175.1_contig_2_214	WP_032522452.1	98.6	3.1e-91	270.8	99.3007	DUF2862 domain-containing protein [Prochlorococcus marinus]_x0001_KGF95632.1 hypothetical protein EU95_1325 [Prochlorococcus marinus str. MIT 9201]
PRO_GCA_003214085.1_contig_16_21	WP_079334061.1	91.9	0	936	99.4231	glycosyltransferase family 39 protein [Prochlorococcus sp. HOT208_60m_813E23]
PRO_GCA_003278855.1_contig_12_2	WP_032519009.1	95	2e-47	155.6	88.8889	hypothetical protein [Prochlorococcus marinus]_x0001_KGG09798.1 putative Legume lectins alpha domain-containing protein [Prochlorococcus marinus str. SB]
PRO_GCA_003281145.1_contig_21_2	WP_079292965.1	95.5	9.6e-135	386	95.7143	MULTISPECIES: peptidylprolyl isomerase [unclassified Prochlorococcus]
PRO_GCA_000015645.1_contig_1_1780	WP_011819219.1	100	1.9e-119	345.1	99.4444	ribosome maturation factor RimM [Prochlorococcus marinus]_x0001_A2BTI7.1 RecName: Full=Ribosome maturation factor RimM [Prochlorococcus marinus str. AS9601]_x0001_ABM71098.1 possible 16S rRNA processing protein RimM [Prochlorococcus marinus str. AS9601]
PRO_GCA_003278705.1_contig_1_118	ABE10965.1	95.3	3.8e-80	242.7	84.2105	conserved hypothetical protein [uncultured Prochlorococcus marinus clone ASNC612]
PRO_GCA_001180285.1_contig_164_24	WP_075449517.1	100	6.1e-256	704.1	99.7118	4-hydroxythreonine-4-phosphate dehydrogenase PdxA [Prochlorococcus marinus]
PRO_GCA_003212395.1_contig_1_217	WP_075537101.1	92.8	2.3e-203	567	97.3333	NAD(P)-dependent oxidoreductase [Prochlorococcus marinus]
PRO_GCA_001180285.1_contig_134_5	WP_075448938.1	100	0	896.3	99.7792	phosphoglucosamine mutase [Prochlorococcus marinus]
PRO_GCA_000015645.1_contig_1_989	ABM70298.1	100	6.3e-169	476.1	99.6016	conserved hypothetical protein [Prochlorococcus marinus str. AS9601]
PRO_GCA_000760115.1_contig_1_366	KGG09778.1	100	1.6e-46	153.3	83.6957	hypothetical protein EV02_0366 [Prochlorococcus marinus str. SB]
PRO_GCA_000015645.1_contig_1_1182	WP_011818641.1	100	5.6e-99	291.6	99.3671	DUF1295 domain-containing protein [Prochlorococcus marinus]_x0001_ABM70494.1 Putative protein-S-isoprenylcysteine methyltransferase [Prochlorococcus marinus str. AS9601]
PRO_GCA_003214085.1_contig_6_18	AIQ95162.1	100	2.2e-21	87	86.2745	hypothetical protein EW14_1147 [Prochlorococcus sp. MIT 0604]_x0001_KGF96423.1 hypothetical protein EU95_0659 [Prochlorococcus marinus str. MIT 9201]
PRO_GCA_000015965.1_contig_1_173	WP_011862200.1	100	4.4e-118	340.5	99.3976	CYTH domain-containing protein [Prochlorococcus marinus]_x0001_ABO16798.1 Uncharacterized protein conserved in bacteria [Prochlorococcus marinus str. MIT 9301]
PRO_GCA_001180325.1_contig_20_112	WP_075439047.1	100	2.8e-98	291.6	94.0217	hypothetical protein [Prochlorococcus marinus]
PRO_GCA_000015645.1_contig_1_971	KGG09701.1	96.6	2.7e-135	387.5	99.5192	putative SMC domain N terminal domain [Prochlorococcus marinus str. SB]
PRO_GCA_000015645.1_contig_1_1701	WP_011819143.1	100	2.9e-290	795.4	99.75	alanine racemase [Prochlorococcus marinus]_x0001_ABM71018.1 putative Alanine racemase [Prochlorococcus marinus str. AS9601]
PRO_GCA_003212395.1_contig_5_71	WP_079296661.1	92.7	3.6e-158	451.8	84.7403	AEC family transporter [Prochlorococcus sp. HOT208_60m_813L03]
PRO_GCA_902571145.1_contig_7_31	WP_079299526.1	95.8	1.4e-69	214.9	87.5	hypothetical protein [Prochlorococcus sp. HOT208_60m_810B23]
PRO_GCA_902537445.1_contig_14_25	WP_079337210.1	95	5.8e-133	381.3	96.1538	aminoacyl-tRNA hydrolase [Prochlorococcus sp. HOT208_60m_810P02]
PRO_GCA_003209675.1_contig_3_52	WP_032524372.1	93.3	4.6e-222	615.9	98.7421	kinase [Prochlorococcus marinus]_x0001_KGF87836.1 D-glycerate 3-kinase [Prochlorococcus marinus str. GP2]
PRO_GCA_000015645.1_contig_1_879	A2BQX7.1	100	3.8e-182	511.5	99.6364	RecName: Full=Undecaprenyl-diphosphatase; AltName: Full=Bacitracin resistance protein; AltName: Full=Undecaprenyl pyrophosphate phosphatase [Prochlorococcus marinus str. AS9601]_x0001_ABM70188.1 Bacitracin resistance protein BacA [Prochlorococcus marinus str. AS9601]
PRO_GCA_000015645.1_contig_1_1132	ABM70442.1	100	2.2e-139	396.7	99.4845	5-formyltetrahydrofolate cyclo-ligase [Prochlorococcus marinus str. AS9601]
PRO_GCA_902572785.1_contig_22_3	WP_036923988.1	92.2	1.9e-39	134.8	98.7179	hypothetical protein [Prochlorococcus marinus]_x0001_ABS83184.1 Conserved hypothetical protein [Prochlorococcus marinus str. MIT 9312]_x0001_KGG01629.1 hypothetical protein EU97_0336 [Prochlorococcus marinus str. MIT 9311]
PRO_GCA_000634835.1_contig_174_7	WP_079297939.1	94.5	1.1e-129	372.9	99.505	rhomboid family intramembrane serine protease [Prochlorococcus sp. HOT208_60m_810B23]
PRO_GCA_003209615.1_contig_53_2	WP_079297961.1	97.2	1e-153	436.4	85.7708	DUF3386 domain-containing protein [Prochlorococcus sp. HOT208_60m_810B23]
PRO_GCA_001180325.1_contig_6_23	WP_075438739.1	99.6	2.4e-170	479.6	95.2941	AhpC/TSA family protein [Prochlorococcus marinus]
PRO_GCA_001180325.1_contig_16_67	WP_080984282.1	99.7	5.3e-269	740	93.3673	inverse autotransporter beta domain-containing protein [Prochlorococcus marinus]
PRO_GCA_000015645.1_contig_1_522	WP_011817998.1	100	7.3e-218	605.5	99.6865	flippase-like domain-containing protein [Prochlorococcus marinus]_x0001_ABM69832.1 conserved hypothetical protein [Prochlorococcus marinus str. AS9601]
PRO_GCA_003278705.1_contig_1_108	WP_032520335.1	95.2	2.6e-52	167.9	95.4023	2Fe-2S iron-sulfur cluster binding domain-containing protein [Prochlorococcus marinus]_x0001_KGG09111.1 Ferredoxin [Prochlorococcus marinus str. SB]
PRO_GCA_000015645.1_contig_1_1325	WP_011818776.1	100	1.9e-49	160.2	98.75	hypothetical protein [Prochlorococcus marinus]_x0001_ABM70638.1 Predicted protein [Prochlorococcus marinus str. AS9601]
PRO_GCA_003281165.1_contig_13_11	WP_075537512.1	91.8	0	1102.4	99.1749	glycosyltransferase family 39 protein [Prochlorococcus marinus]
PRO_GCA_003278705.1_contig_7_2	AQL30884.1	100	2.4e-50	162.9	98.8372	hypothetical protein BSR22_06735 [Prochlorococcus sp. RS50]_x0001_AQL32176.1 hypothetical protein BS620_03935 [Prochlorococcus sp. RS01]_x0001_AQL33438.1 hypothetical protein BS621_01055 [Prochlorococcus sp. RS04]
PRO_GCA_000015645.1_contig_1_763	WP_011818236.1	100	9.8e-42	139.8	98.5294	hypothetical protein [Prochlorococcus marinus]_x0001_ABM70075.1 hypothetical protein A9601_07891 [Prochlorococcus marinus str. AS9601]
PRO_GCA_000760115.1_contig_2_1093	KGG08973.1	100	6.5e-78	235.3	99.1736	hypothetical protein EV02_1651 [Prochlorococcus marinus str. SB]
PRO_GCA_003209585.1_contig_7_5	KGF97144.1	96.7	4.1e-38	130.2	96.7742	hypothetical protein EU96_1785 [Prochlorococcus marinus str. MIT 9302]
PRO_GCA_003281165.1_contig_5_84	WP_032526356.1	94.6	5.1e-224	623.6	91.2088	carbohydrate kinase [Prochlorococcus marinus]_x0001_KGF98238.1 Fructokinase [Prochlorococcus marinus str. MIT 9302]
PRO_GCA_000015645.1_contig_1_1810	WP_011819247.1	100	3.4e-218	604.7	99.6667	tRNA (adenosine(37)-N6)-dimethylallyltransferase MiaA [Prochlorococcus marinus]_x0001_A2BTL7.1 RecName: Full=tRNA dimethylallyltransferase; AltName: Full=Dimethylallyl diphosphate:tRNA dimethylallyltransferase; Short=DMAPP:tRNA dimethylallyltransferase; Short=DMATase; AltName: Full=Isopentenyl-diphosphate:tRNA isopentenyltransferase; Short=IPP transferase; Short=IPPT; Short=IPTase [Prochlorococcu…
PRO_GCA_001180245.1_contig_116_85	WP_075507583.1	100	3.4e-210	586.6	97.561	DUF3084 domain-containing protein [Prochlorococcus marinus]
PRO_GCA_001180285.1_contig_127_79	WP_075448807.1	100	2.9e-135	386.7	99.5	DUF4335 domain-containing protein [Prochlorococcus marinus]
PRO_GCA_902621675.1_contig_5_69	WP_079318132.1	93.8	3.1e-56	178.7	98.9796	hypothetical protein [Prochlorococcus sp. HOT208_60m_813O14]
PRO_GCA_000015645.1_contig_1_5	WP_011817482.1	100	0	1579.3	99.8771	DNA topoisomerase 4 subunit A [Prochlorococcus marinus]_x0001_ABM69292.1 DNA gyrase/topoisomerase IV, subunit A [Prochlorococcus marinus str. AS9601]
PRO_GCA_000015645.1_contig_1_67	WP_011817546.1	100	1.1e-85	255	99.1736	hypothetical protein [Prochlorococcus marinus]_x0001_ABM69356.1 conserved hypothetical protein [Prochlorococcus marinus str. AS9601]
PRO_GCA_000015645.1_contig_1_255	ABM69549.1	100	2.5e-160	454.1	99.5763	conserved hypothetical protein [Prochlorococcus marinus str. AS9601]
PRO_GCA_003210135.1_contig_1_18	WP_079298993.1	90.7	6.6e-274	755	99.5134	sugar kinase [Prochlorococcus sp. HOT208_60m_810B23]
PRO_GCA_902600495.1_contig_7_22	WP_032521346.1	91.5	2.9e-273	753.4	99.7585	nickel pincer cofactor biosynthesis protein LarC [Prochlorococcus marinus]_x0001_KGF97871.1 hypothetical protein EU95_0090 [Prochlorococcus marinus str. MIT 9201]
PRO_GCA_000015965.1_contig_1_846	WP_041484681.1	100	4.3e-56	178.3	98.9691	hypothetical protein [Prochlorococcus marinus]
PRO_GCA_000015965.1_contig_1_922	WP_041484685.1	100	1.2e-95	282.7	99.3464	signal peptidase II [Prochlorococcus marinus]
PRO_GCA_000015645.1_contig_1_1249	ABE10914.1	94.4	2.1e-41	139.8	95.9459	putative gibberellin regulated protein [uncultured Prochlorococcus marinus clone ASNC3046]
PRO_GCA_902571335.1_contig_3_61	WP_079292644.1	90.6	0	948.7	98.1168	MULTISPECIES: NAD(P)H-hydrate epimerase [unclassified Prochlorococcus]
PRO_GCA_000015645.1_contig_1_1512	WP_011818956.1	100	0	894	99.7748	phosphoribosylamine--glycine ligase [Prochlorococcus marinus]_x0001_ABM70824.1 phosphoribosylglycinamide synthetase [Prochlorococcus marinus str. AS9601]
PRO_GCA_001180285.1_contig_127_112	ABM70349.1	95.3	3.7e-50	162.9	91.3978	Hypothetical protein A9601_10651 [Prochlorococcus marinus str. AS9601]
PRO_GCA_003212395.1_contig_10_41	WP_032526121.1	93.4	7.4e-171	480.3	99.5902	peptide-methionine (S)-S-oxide reductase MsrA [Prochlorococcus marinus]
PRO_GCA_019651555.1_contig_1_95	EJP72214.1	98.8	0	1938.7	99.8971	putative TonB-dependent receptor [SAR86 cluster bacterium SAR86A]
PRO_GCA_000015645.1_contig_1_19	WP_011817496.1	100	3.1e-217	602.8	99.6732	ribosome small subunit-dependent GTPase A [Prochlorococcus marinus]_x0001_ABM69306.1 Predicted GTPases [Prochlorococcus marinus str. AS9601]
PRO_GCA_000015645.1_contig_1_80	WP_011817559.1	100	0	1309.3	99.8442	S9 family peptidase [Prochlorococcus marinus]_x0001_ABM69369.1 Esterase/lipase/thioesterase family active site [Prochlorococcus marinus str. AS9601]
PRO_GCA_001180245.1_contig_131_565	WP_075508003.1	100	1.6e-56	181	89.4309	hypothetical protein [Prochlorococcus marinus]
PRO_GCA_000015645.1_contig_1_1254	WP_011818710.1	100	3.6e-28	104.8	98.2456	hypothetical protein [Prochlorococcus marinus]_x0001_ABM70566.1 Hypothetical protein A9601_12821 [Prochlorococcus marinus str. AS9601]
PRO_GCA_003210135.1_contig_7_3	WP_011376813.1	91.8	2.9e-68	210.3	96.4912	hypothetical protein [Prochlorococcus marinus]_x0001_ABB50326.1 macrophage migration inhibitory factor family [Prochlorococcus marinus str. MIT 9312]_x0001_KGF99915.1 Macrophage migration inhibitory factor family [Prochlorococcus marinus str. MIT 9311]
PRO_GCA_003212655.1_contig_35_4	ABE10806.1	93.7	7.9e-80	241.1	93.3824	chorismate mutase [uncultured Prochlorococcus marinus clone ASNC1363]
PRO_GCA_000015645.1_contig_1_1348	WP_011818798.1	100	4.1e-87	259.2	99.2248	ribonuclease P protein component [Prochlorococcus marinus]_x0001_A2BSA0.1 RecName: Full=Ribonuclease P protein component; Short=RNase P protein; Short=RNaseP protein; AltName: Full=Protein C5 [Prochlorococcus marinus str. AS9601]_x0001_ABM70661.1 Bacterial ribonuclease P protein component [Prochlorococcus marinus str. AS9601]
PRO_GCA_003214295.1_contig_24_11	WP_079336998.1	96.7	6.7e-261	718.4	98.645	bifunctional diaminohydroxyphosphoribosylaminopyrimidine deaminase/5-amino-6-(5-phosphoribosylamino)uracil reductase RibD [Prochlorococcus sp. HOT208_60m_810P02]
PRO_GCA_000015645.1_contig_1_1506	WP_011818950.1	100	2.8e-180	507.3	99.6441	acyl-ACP--UDP-N-acetylglucosamine O-acyltransferase [Prochlorococcus marinus]_x0001_ABM70818.1 UDP-N-acetylglucosamine acyltransferase [Prochlorococcus marinus str. AS9601]
PRO_GCA_000015645.1_contig_1_1613	WP_011819059.1	100	4.7e-287	788.5	99.7585	DUF697 domain-containing protein [Prochlorococcus marinus]_x0001_ABM70929.1 GTPase SAR1 [Prochlorococcus marinus str. AS9601]
PRO_GCA_000015645.1_contig_1_1675	WP_011819119.1	100	2.7e-230	636.3	99.6795	methyltransferase domain-containing protein [Prochlorococcus marinus]_x0001_ABM70991.1 SAM (and some other nucleotide) binding motif [Prochlorococcus marinus str. AS9601]
PRO_GCA_003281415.1_contig_1_28	WP_079333390.1	96.7	3e-106	309.7	97.4359	nucleoside 2-deoxyribosyltransferase [Prochlorococcus sp. HOT208_60m_813B04]
PRO_GCA_001180325.1_contig_71_185	WP_075440335.1	100	1.1e-181	508.8	99.6109	TrmJ/YjtD family RNA methyltransferase [Prochlorococcus marinus]
PRO_GCA_001180245.1_contig_134_4	WP_075508067.1	100	0	1068.5	96.0152	4-alpha-glucanotransferase [Prochlorococcus marinus]
PRO_GCA_902535175.1_contig_1_77	WP_032517494.1	98.7	1.5e-169	476.5	99.5781	helix-hairpin-helix domain-containing protein [Prochlorococcus marinus]_x0001_KGG03978.1 hypothetical protein EU99_0906 [Prochlorococcus marinus str. MIT 9321]_x0001_KGG04934.1 hypothetical protein EV00_1969 [Prochlorococcus marinus str. MIT 9322]_x0001_KGG07854.1 hypothetical protein EV01_0932 [Prochlorococcus marinus str. MIT 9401]
PRO_GCA_003281405.1_contig_4_119	WP_011863508.1	95.8	6.1e-254	704.5	95.4654	YjgP/YjgQ family permease [Prochlorococcus marinus]_x0001_ABO18206.1 possible permease [Prochlorococcus marinus str. MIT 9301]
PRO_GCA_003212395.1_contig_6_37	WP_079337464.1	98.1	2.5e-63	197.6	96.3964	hypothetical protein [Prochlorococcus sp. HOT208_60m_810P02]
PRO_GCA_000015645.1_contig_1_24	WP_011817501.1	100	7e-246	677.2	99.696	thiamine-phosphate kinase [Prochlorococcus marinus]_x0001_ABM69311.1 putative thiamine-monophosphate kinase [Prochlorococcus marinus str. AS9601]
PRO_GCA_000015645.1_contig_1_82	WP_011817561.1	100	2.7e-289	793.5	99.7537	SufD family Fe-S cluster assembly protein [Prochlorococcus marinus]_x0001_ABM69371.1 ABC transporter, membrane component [Prochlorococcus marinus str. AS9601]
PRO_GCA_000015645.1_contig_1_152	WP_011817630.1	100	6.4e-147	416.8	99.5169	1-acyl-sn-glycerol-3-phosphate acyltransferase [Prochlorococcus marinus]_x0001_ABM69443.1 putative 1-acyl-sn-glycerol-3-phosphate acyltransferase [Prochlorococcus marinus str. AS9601]
PRO_GCA_000015645.1_contig_1_1065	AQL31191.1	95.8	1.8e-42	142.1	97.2973	hypothetical protein BSR22_08365 [Prochlorococcus sp. RS50]_x0001_AQL31868.1 hypothetical protein BS620_02305 [Prochlorococcus sp. RS01]_x0001_AQL34820.1 hypothetical protein BS621_08625 [Prochlorococcus sp. RS04]
PRO_GCA_000015645.1_contig_1_1180	WP_011818639.1	100	0	1101.7	99.8239	AAA family ATPase [Prochlorococcus marinus]_x0001_ABM70492.1 possible exodeoxyribonuclease V 67 kD polypeptide [Prochlorococcus marinus str. AS9601]
PRO_GCA_001180325.1_contig_74_47	WP_075440452.1	100	2.3e-232	646.4	99.7283	undecaprenyl/decaprenyl-phosphate alpha-N-acetylglucosaminyl 1-phosphate transferase [Prochlorococcus marinus]
PRO_GCA_000015645.1_contig_1_1888	WP_011819322.1	100	0	974.9	99.8214	AAA family ATPase [Prochlorococcus marinus]_x0001_ABM71205.1 DNA repair protein RecN, ABC transporter [Prochlorococcus marinus str. AS9601]
PRO_GCA_003281415.1_contig_15_4	WP_032515716.1	92.7	5.7e-130	374.8	91.9643	bifunctional 4-hydroxy-2-oxoglutarate aldolase/2-dehydro-3-deoxy-phosphogluconate aldolase [Prochlorococcus marinus]_x0001_KGG01912.1 4-Hydroxy-2-oxoglutarate aldolase [Prochlorococcus marinus str. MIT 9314]
PRO_GCA_902552235.1_contig_4_1	WP_079317707.1	92.2	2.6e-147	419.1	96.4602	phosphoribosylanthranilate isomerase [Prochlorococcus sp. HOT208_60m_813O14]
PRO_GCA_003278855.1_contig_3_119	WP_079330746.1	95.4	2.7e-27	103.2	98.4848	hypothetical protein [Prochlorococcus sp. HOT208_60m_813I02]
PRO_GCA_003281145.1_contig_1_20	WP_100884107.1	95	0	1066.2	100.163	Rne/Rng family ribonuclease [Prochlorococcus marinus]_x0001_PJC83401.1 ribonuclease E/G [Prochlorococcus marinus str. XMU1401]
PRO_GCA_000760115.1_contig_2_1359	ABM70522.1	100	1.5e-21	87	97.6744	Hypothetical protein A9601_12381 [Prochlorococcus marinus str. AS9601]_x0001_KGG09240.1 hypothetical protein EV02_1920 [Prochlorococcus marinus str. SB]
PRO_GCA_003212245.1_contig_9_21	WP_032518424.1	95.1	3.4e-34	120.6	91.0448	hypothetical protein [Prochlorococcus marinus]_x0001_KGG03020.1 hypothetical protein EU99_1982 [Prochlorococcus marinus str. MIT 9321]_x0001_KGG05645.1 hypothetical protein EV00_1279 [Prochlorococcus marinus str. MIT 9322]_x0001_KGG07535.1 hypothetical protein EV01_1150 [Prochlorococcus marinus str. MIT 9401]
PRO_GCA_003210135.1_contig_7_85	WP_032518416.1	92.9	4e-152	430.6	97.2477	SOS response-associated peptidase [Prochlorococcus marinus]_x0001_KGG03008.1 hypothetical protein EU99_1970 [Prochlorococcus marinus str. MIT 9321]_x0001_KGG05633.1 hypothetical protein EV00_1267 [Prochlorococcus marinus str. MIT 9322]_x0001_KGG07548.1 hypothetical protein EV01_1163 [Prochlorococcus marinus str. MIT 9401]
PRO_GCA_902571335.1_contig_12_30	WP_011376825.1	91.9	3.3e-244	675.6	98.895	glycosyltransferase family 4 protein [Prochlorococcus marinus]_x0001_ABB50338.1 glycosyl transferases group 1 [Prochlorococcus marinus str. MIT 9312]_x0001_KGF99930.1 Glycosyltransferase [Prochlorococcus marinus str. MIT 9311]
PRO_GCA_902601255.1_contig_22_3	EEE39362.1	92.2	1.1e-26	100.9	87.931	conserved hypothetical protein [Prochlorococcus marinus str. MIT 9202]
PRO_GCA_001180325.1_contig_35_65	WP_075439108.1	100	4.5e-63	195.7	97.8723	hypothetical protein [Prochlorococcus marinus]
PRO_GCA_000015645.1_contig_1_212	WP_011817690.1	100	1.4e-258	712.2	99.7253	undecaprenyldiphospho-muramoylpentapeptide beta-N-acetylglucosaminyltransferase [Prochlorococcus marinus]_x0001_A2BNZ2.1 RecName: Full=UDP-N-acetylglucosamine--N-acetylmuramyl-(pentapeptide) pyrophosphoryl-undecaprenol N-acetylglucosamine transferase; AltName: Full=Undecaprenyl-PP-MurNAc-pentapeptide-UDPGlcNAc GlcNAc transferase [Prochlorococcus marinus str. AS9601]_x0001_ABM69503.1 Undecaprenyl-…
PRO_GCA_000015645.1_contig_1_518	WP_011817994.1	100	1.9e-208	578.6	99.6454	exodeoxyribonuclease III [Prochlorococcus marinus]_x0001_ABM69828.1 exodeoxyribonuclease III [Prochlorococcus marinus str. AS9601]
PRO_GCA_003214175.1_contig_1_326	WP_075488289.1	91.1	4.8e-44	146.7	94.0476	4a-hydroxytetrahydrobiopterin dehydratase [Prochlorococcus marinus]
PRO_GCA_902600395.1_contig_28_8	WP_075448718.1	92.2	9.4e-209	582.8	98.1538	DnaJ domain-containing protein [Prochlorococcus marinus]
PRO_GCA_001180285.1_contig_76_4	WP_075448473.1	100	1.1e-230	637.9	99.6855	rhodanese-related sulfurtransferase [Prochlorococcus marinus]
PRO_GCA_000015645.1_contig_1_1245	ABM70557.1	100	7.8e-18	77.4	97.4359	Hypothetical protein A9601_12731 [Prochlorococcus marinus str. AS9601]
PRO_GCA_902535175.1_contig_4_24	WP_032522023.1	94.3	4.3e-39	133.7	90.9091	hypothetical protein [Prochlorococcus marinus]_x0001_KGF96078.1 hypothetical protein EU95_0872 [Prochlorococcus marinus str. MIT 9201]
PRO_GCA_000015645.1_contig_1_1878	WP_011819313.1	100	9.4e-258	709.9	99.723	FAD-binding oxidoreductase [Prochlorococcus marinus]_x0001_ABM71196.1 NAD binding site:D-amino acid oxidase [Prochlorococcus marinus str. AS9601]
PRO_GCA_003279045.1_contig_14_4	ABM71002.1	95.1	1.1e-141	405.2	97.3799	Site-specific recombinase [Prochlorococcus marinus str. AS9601]
PRO_GCA_000760115.1_contig_2_287	WP_052043487.1	100	0	2249.2	99.9422	SBBP repeat-containing protein [Prochlorococcus marinus]_x0001_KGG08156.1 Alkaline phosphatasee [Prochlorococcus marinus str. SB]
PRO_GCA_902621675.1_contig_1_70	WP_011863321.1	91.1	4.4e-281	775	96.8109	serine--tRNA ligase [Prochlorococcus marinus]_x0001_A3PE37.1 RecName: Full=Serine--tRNA ligase; AltName: Full=Seryl-tRNA synthetase; Short=SerRS; AltName: Full=Seryl-tRNA(Ser/Sec) synthetase [Prochlorococcus marinus str. MIT 9301]_x0001_ABO18012.1 Seryl-tRNA synthetase [Prochlorococcus marinus str. MIT 9301]
PRO_GCA_003209585.1_contig_1_20	WP_079299448.1	94.7	4.7e-42	141.4	97.4359	sulfurtransferase TusA family protein [Prochlorococcus sp. HOT208_60m_810B23]
PRO_GCA_902535175.1_contig_2_235	WP_011820539.1	91.9	1.9e-115	335.9	96.3731	hypothetical protein [Prochlorococcus marinus]_x0001_ABM72440.1 Hypothetical protein P9515_12331 [Prochlorococcus marinus str. MIT 9515]
PRO_GCA_003209675.1_contig_10_49	WP_079336917.1	97.7	1.2e-52	169.1	96.7033	hypothetical protein [Prochlorococcus sp. HOT208_60m_810P02]
PRO_GCA_003281605.1_contig_4_154	WP_079300017.1	94.2	8.1e-109	317.8	97.1591	hypothetical protein [Prochlorococcus sp. HOT208_60m_810B23]
PRO_GCA_001180325.1_contig_71_96	WP_179852313.1	100	6.4e-25	96.3	89.0909	hypothetical protein [Prochlorococcus marinus]
PRO_GCA_001627445.1_contig_43_3	WP_079330622.1	95.9	4.5e-207	578.9	96.0961	DNA polymerase III subunit delta' [Prochlorococcus sp. HOT208_60m_813I02]
PRO_GCA_003278705.1_contig_14_32	WP_025913641.1	94.8	4.3e-181	508.4	99.6324	isoprenyl transferase [Prochlorococcus sp. HOT208_60m_810B23]
PRO_GCA_000015645.1_contig_1_265	WP_011817743.1	100	1.4e-56	178.7	98.8372	DUF3146 family protein [Prochlorococcus marinus]_x0001_ABM69559.1 conserved hypothetical protein [Prochlorococcus marinus str. AS9601]
PRO_GCA_000015645.1_contig_1_572	WP_011818046.1	100	5.4e-290	795.4	99.7549	site-2 protease family protein [Prochlorococcus marinus]_x0001_ABM69880.1 Zn-dependent proteases [Prochlorococcus marinus str. AS9601]
PRO_GCA_000015965.1_contig_1_596	WP_011862603.1	100	3e-92	273.1	99.2857	DUF4332 domain-containing protein [Prochlorococcus marinus]_x0001_ABO17236.1 conserved hypothetical protein [Prochlorococcus marinus str. MIT 9301]
PRO_GCA_000015645.1_contig_1_651	WP_011818121.1	100	1.3e-184	516.9	99.6226	glutamate racemase [Prochlorococcus marinus]_x0001_ABM69959.1 Putative aspartate and glutamate racemases:Glutamate racemase [Prochlorococcus marinus str. AS9601]
PRO_GCA_000015645.1_contig_1_660	WP_011818130.1	100	3.4e-51	164.5	98.7179	hypothetical protein [Prochlorococcus marinus]_x0001_ABM69968.1 hypothetical protein A9601_06821 [Prochlorococcus marinus str. AS9601]
PRO_GCA_000015645.1_contig_1_973	WP_011818435.1	100	8.6e-66	203.4	99.0385	hypothetical protein [Prochlorococcus marinus]_x0001_ABM70282.1 possible Fusion glycoprotein F0 [Prochlorococcus marinus str. AS9601]
PRO_GCA_000015645.1_contig_1_1041	WP_011818502.1	100	1.2e-92	273.5	99.2424	phosphoribosyltransferase [Prochlorococcus marinus]_x0001_ABM70350.1 putative purine phosphoribosyltransferase-related protein [Prochlorococcus marinus str. AS9601]
PRO_GCA_000015645.1_contig_1_1181	WP_011818640.1	100	0	2327	99.9173	UvrD-helicase domain-containing protein [Prochlorococcus marinus]_x0001_ABM70493.1 possible UvrD/REP helicase subunit B [Prochlorococcus marinus str. AS9601]
PRO_GCA_000015645.1_contig_1_1183	WP_011818642.1	100	0	2072	99.9057	exodeoxyribonuclease V subunit gamma [Prochlorococcus marinus]_x0001_ABM70495.1 possible exodeoxyribonuclease V subunit C 125 kD polypeptide [Prochlorococcus marinus str. AS9601]
PRO_GCA_000015645.1_contig_1_1240	ABM70553.1	100	9.2e-42	139.8	98.5075	Hypothetical protein A9601_12691 [Prochlorococcus marinus str. AS9601]
PRO_GCA_000015645.1_contig_1_1307	WP_041484551.1	100	0	1026.5	99.8039	cobyric acid synthase [Prochlorococcus marinus]_x0001_A2BS60.2 RecName: Full=Cobyric acid synthase [Prochlorococcus marinus str. AS9601]
PRO_GCA_003210135.1_contig_12_4	WP_079322931.1	96.5	2.3e-51	165.6	96.5909	hypothetical protein [Prochlorococcus sp. HOT208_60m_813G15]
PRO_GCA_003281165.1_contig_8_60	WP_079294787.1	91.6	1.1e-251	695.7	97.3545	fatty acid desaturase [Prochlorococcus sp. HOT212_60m_824C06]
PRO_GCA_003209675.1_contig_17_32	WP_032516277.1	90.1	1.9e-121	351.7	95.0495	nicotinate-nucleotide adenylyltransferase [Prochlorococcus marinus]_x0001_KGG00055.1 Nicotinate-nucleotide adenylyltransferase bacterial NadD family [Prochlorococcus marinus str. MIT 9314]
PRO_GCA_000015645.1_contig_1_1835	WP_011819270.1	100	0	1036.9	99.8069	SpoIID/LytB domain-containing protein [Prochlorococcus marinus]_x0001_ABM71152.1 possible amidase enhancer [Prochlorococcus marinus str. AS9601]
PRO_GCA_000760115.1_contig_2_485	WP_032519695.1	100	1.6e-165	466.8	98.3673	hypothetical protein [Prochlorococcus marinus]_x0001_KGG08357.1 cyanobacterial hypothetical protein [Prochlorococcus marinus str. SB]
PRO_GCA_003209585.1_contig_2_72	WP_011817702.1	91.4	5.1e-56	179.9	81.3953	hypothetical protein [Prochlorococcus marinus]_x0001_ABM69516.1 Conserved hypothetical protein [Prochlorococcus marinus str. AS9601]
PRO_GCA_000015965.1_contig_1_376	WP_011862394.1	100	6.8e-39	132.5	98.4848	hypothetical protein [Prochlorococcus marinus]_x0001_ABO17011.1 Conserved hypothetical protein [Prochlorococcus marinus str. MIT 9301]
PRO_GCA_902535175.1_contig_4_26	WP_011819131.1	91.3	8.7e-174	488.8	97.2973	C40 family peptidase [Prochlorococcus marinus]_x0001_ABM71005.1 conserved hypothetical protein [Prochlorococcus marinus str. AS9601]
PRO_GCA_003281605.1_contig_4_38	WP_011863303.1	92.5	1.9e-144	411.4	95.9276	methyltransferase domain-containing protein [Prochlorococcus marinus]_x0001_ABO17992.1 conserved hypothetical protein [Prochlorococcus marinus str. MIT 9301]
PRO_GCA_902596585.1_contig_1_12	WP_032518431.1	91.6	3.1e-97	288.5	81.5789	ribosome maturation factor RimP [Prochlorococcus marinus]_x0001_KGG02574.1 hypothetical protein EU99_1536 [Prochlorococcus marinus str. MIT 9321]_x0001_KGG05208.1 hypothetical protein EV00_0841 [Prochlorococcus marinus str. MIT 9322]_x0001_KGG09992.1 hypothetical protein EV01_0584 [Prochlorococcus marinus str. MIT 9401]
PRO_GCA_001180245.1_contig_131_516	WP_179850539.1	100	3.9e-29	107.1	94.6429	hypothetical protein [Prochlorococcus marinus]
PRO_GCA_001180285.1_contig_134_24	WP_075449211.1	100	0	988.8	97.4122	murein biosynthesis integral membrane protein MurJ [Prochlorococcus marinus]
PRO_GCA_003279115.1_contig_11_5	WP_032523655.1	93.5	3.1e-46	153.7	88.5714	hypothetical protein [Prochlorococcus marinus]
PRO_GCA_003209675.1_contig_10_50	WP_079336918.1	97.2	0	1071.6	99.8106	CocE/NonD family hydrolase [Prochlorococcus sp. HOT208_60m_810P02]
PRO_GCA_913051795.1_contig_57_1	WP_100883115.1	98.4	1.6e-37	129.4	81.5789	hypothetical protein [Prochlorococcus marinus]_x0001_PJC84562.1 hypothetical protein CUB78_00770 [Prochlorococcus marinus str. XMU1401]
PRO_GCA_003280995.1_contig_6_129	WP_079339857.1	97.1	1.2e-163	463	90.2256	23S rRNA pseudouridine(2604) synthase RluF [Prochlorococcus sp. HOT208_60m_808M21]
PRO_GCA_003281445.1_contig_1_189	WP_032515001.1	93.7	2.3e-31	113.6	98.4375	hypothetical protein [Prochlorococcus marinus]
PRO_GCA_902519235.1_contig_7_9	WP_011863231.1	95.3	2.9e-116	337	92.4324	metal-binding protein [Prochlorococcus marinus]_x0001_ABO17906.1 Predicted metal-binding protein [Prochlorococcus marinus str. MIT 9301]
PRO_GCA_902571145.1_contig_6_51	AQL29881.1	95.1	1.1e-172	485.7	95.3488	SAM-dependent methyltransferase [Prochlorococcus sp. RS50]_x0001_AQL31489.1 SAM-dependent methyltransferase [Prochlorococcus sp. RS01]_x0001_AQL34441.1 SAM-dependent methyltransferase [Prochlorococcus sp. RS04]
PRO_GCA_000015645.1_contig_1_14	WP_011817491.1	100	3.3e-247	681	99.7015	tRNA dihydrouridine(20/20a) synthase DusA [Prochlorococcus marinus]_x0001_ABM69301.1 tRNA-dihydrouridine synthase [Prochlorococcus marinus str. AS9601]
PRO_GCA_000015645.1_contig_1_105	WP_011817584.1	100	3e-54	172.9	98.8636	DUF2973 domain-containing protein [Prochlorococcus marinus]_x0001_ABM69395.1 conserved hypothetical protein [Prochlorococcus marinus str. AS9601]
PRO_GCA_000015645.1_contig_1_421	WP_011817901.1	100	4.8e-120	345.1	99.3827	DUF1823 family protein [Prochlorococcus marinus]_x0001_ABM69729.1 conserved hypothetical protein [Prochlorococcus marinus str. AS9601]
PRO_GCA_000015645.1_contig_1_533	WP_011818007.1	100	1.3e-257	710.3	99.7297	DUF3153 domain-containing protein [Prochlorococcus marinus]_x0001_ABM69841.1 conserved hypothetical protein [Prochlorococcus marinus str. AS9601]
PRO_GCA_000015645.1_contig_1_545	WP_011818019.1	100	1.3e-49	161	98.8235	hypothetical protein [Prochlorococcus marinus]_x0001_ABM69853.1 possible Reverse transcriptase (RNA-dependent) [Prochlorococcus marinus str. AS9601]
PRO_GCA_902606255.1_contig_5_55	WP_032518186.1	96.4	3.3e-174	490	94.3182	NAD-dependent DNA ligase [Prochlorococcus marinus]_x0001_KGG02716.1 DNA ligase [Prochlorococcus marinus str. MIT 9321]_x0001_KGG05350.1 DNA ligase [Prochlorococcus marinus str. MIT 9322]_x0001_KGG10411.1 DNA ligase [Prochlorococcus marinus str. MIT 9401]
[truncated: 5,797 more rows]
