# Supplementary material for: Metagenomic exploration of Andaman region of the Indian Ocean
Source: Sci Rep. 2024 Feb 1;14:2717. doi: 10.1038/s41598-024-53190-1 (PMC10834444; doi:10.1038/s41598-024-53190-1)
Supplement: Supplementary file 12 — Supplementary Information 12. [file 41598_2024_53190_MOESM12_ESM.xlsx]

## Sheet: README
S_1	53,934 (57.46%) genes out of 93,863 genes from Andaman (in updated ocean microbiome gene catalogue) were annotated using DIAMOND against nr database with ≥ 90% identity and ≥ 80% query coverage
S_2	Nucleotide Sequences of 53,934 (57.46%) genes out of 93,863 genes from Andaman (in updated ocean microbiome gene catalogue)

## Sheet: S_1
Gene id	Annotation	Elaborated annotation
gene_id_10_10||LOC6_K89_genes.faa	ERL97406.1	beta-hydroxyacid dehydrogenase, 3-hydroxyisobutyrate dehydrogenase [Rhodobacteraceae bacterium HIMB11]
gene_id_13_13||LOC6_K89_genes.faa	ERL96443.1	NAD-dependent aldehyde dehydrogenase [Rhodobacteraceae bacterium HIMB11]
gene_id_15_15||LOC6_K89_genes.faa	WP_106262606.1	glutamine synthetase [Donghicola tyrosinivorans]
gene_id_18_18||LOC6_K89_genes.faa	HAG31354.1	ATP-dependent carboligase [Alteromonas macleodii]
gene_id_27_27||LOC6_K89_genes.faa	ERL96443.1	NAD-dependent aldehyde dehydrogenase [Rhodobacteraceae bacterium HIMB11]
gene_id_34_34||LOC6_K89_genes.faa	REJ74694.1	phytoene/squalene synthase family protein [Proteobacteria bacterium]
gene_id_39_39||LOC6_K89_genes.faa	HAG23444.1	TerB family tellurite resistance protein [Alphaproteobacteria bacterium]
gene_id_41_41||LOC6_K89_genes.faa	QNJ08207.1	thioredoxin 1 (x-type) [Synechococcus sp. Minos11]
gene_id_42_42||LOC6_K89_genes.faa	RCL61382.1	aminotransferase class I/II-fold pyridoxal phosphate-dependent enzyme [Synechococcus sp. MED-G67]
gene_id_44_44||LOC6_K89_genes.faa	ERL96471.1	chloride channel protein EriC [Rhodobacteraceae bacterium HIMB11]
gene_id_49_49||LOC6_K89_genes.faa	WP_185186658.1	bifunctional aconitate hydratase 2/2-methylisocitrate dehydratase [Synechococcus sp. LTW-R]_x0001_QNG29211.1 bifunctional aconitate hydratase 2/2-methylisocitrate dehydratase [Synechococcus sp. LTW-R]
gene_id_52_52||LOC6_K89_genes.faa	MAC45241.1	glycosyl transferase [Oceanospirillum sp.]
gene_id_55_55||LOC6_K89_genes.faa	NDG75285.1	ATP-dependent metallopeptidase FtsH/Yme1/Tma family protein [Synechococcaceae bacterium WB8_1B_136]
gene_id_56_56||LOC6_K89_genes.faa	NCX55066.1	carbohydrate ABC transporter permease [Rhodobacterales bacterium]
gene_id_66_66||LOC6_K89_genes.faa	WP_074498368.1	ATP-binding protein [Thalassotalea sp. PP2-459]_x0001_OKY26321.1 Bipolar DNA helicase [Thalassotalea sp. PP2-459]
gene_id_68_68||LOC6_K89_genes.faa	WP_076012689.1	PAS domain S-box protein [Alteromonas abrolhosensis]
gene_id_71_71||LOC6_K89_genes.faa	MAF15474.1	hypothetical protein [Marinomonas sp.]_x0001_RUM49215.1 hypothetical protein DSY85_16185 [Marinomonas sp.]
gene_id_75_75||LOC6_K89_genes.faa	AFS48834.1	glycine cleavage system T-protein-like,folate-binding protein, aminomethyltransferase-like protein [alpha proteobacterium HIMB59]
gene_id_77_77||LOC6_K89_genes.faa	ERL99210.1	aminoglycoside phosphotransferase [Rhodobacteraceae bacterium HIMB11]
gene_id_79_79||LOC6_K89_genes.faa	NDH74733.1	choline dehydrogenase [Rhodobacteraceae bacterium]
gene_id_80_80||LOC6_K89_genes.faa	WP_162847600.1	tandem-95 repeat protein, partial [Marinomonas communis]
gene_id_82_82||LOC6_K89_genes.faa	NDD89502.1	aminotransferase class I/II-fold pyridoxal phosphate-dependent enzyme [Rhodobacteraceae bacterium]
gene_id_84_84||LOC6_K89_genes.faa	NKX06023.1	2-octaprenyl-6-methoxyphenyl hydroxylase [Alteromonadaceae bacterium A_SAG6]
gene_id_91_91||LOC6_K89_genes.faa	WP_187446406.1	PepSY domain-containing protein [Alteromonas sp. BZK5]_x0001_MBC6984595.1 PepSY domain-containing protein [Alteromonas sp. BZK5]
gene_id_95_95||LOC6_K89_genes.faa	MAE12332.1	glutathione S-transferase [SAR116 cluster bacterium]
gene_id_98_98||LOC6_K89_genes.faa	NBQ38015.1	DNA mismatch repair protein MutS [Synechococcus sp.]
gene_id_99_99||LOC6_K89_genes.faa	NDH72278.1	hypothetical protein [Rhodobacteraceae bacterium]
gene_id_105_105||LOC6_K89_genes.faa	WP_141152320.1	recombinase family protein [Alteromonas mediterranea]_x0001_QDG35300.1 recombinase family protein [Alteromonas mediterranea]
gene_id_112_112||LOC6_K89_genes.faa	ERL98165.1	hypothetical protein HIMB11_01478 [Rhodobacteraceae bacterium HIMB11]
gene_id_116_116||LOC6_K89_genes.faa	WP_014997956.1	FAD-dependent monooxygenase [Alteromonas macleodii]_x0001_NKW89062.1 2-octaprenyl-3-methyl-6-methoxy-1,4-benzoquinol hydroxylase [Alteromonadaceae bacterium A_SAG4]_x0001_NKX18478.1 2-octaprenyl-3-methyl-6-methoxy-1,4-benzoquinol hydroxylase [Alteromonadaceae bacterium A_SAG5]_x0001_NKX35535.1 2-octaprenyl-3-methyl-6-methoxy-1,4-benzoquinol hydroxylase [Alteromonadaceae bacterium A_SAG3]_x0001_NK…
gene_id_122_122||LOC6_K89_genes.faa	WP_054551568.1	MULTISPECIES: ABC transporter ATP-binding protein [Pseudoalteromonas]_x0001_KPM84811.1 ABC transporter [Pseudoalteromonas lipolytica]_x0001_NHH88728.1 putative ABC transporter ATP-binding protein YxlF [Pseudoalteromonas sp. MB47]_x0001_TMP42317.1 ABC transporter ATP-binding protein [Pseudoalteromonas sp. S1650]_x0001_TMP65317.1 ABC transporter ATP-binding protein [Pseudoalteromonas sp. S1649]
gene_id_125_125||LOC6_K89_genes.faa	WP_185187390.1	CO2 hydration protein [Synechococcus sp. LTW-R]_x0001_QNG29959.1 CO2 hydration protein [Synechococcus sp. LTW-R]
gene_id_130_130||LOC6_K89_genes.faa	NVK03137.1	Si-specific NAD(P)(+) transhydrogenase [Oceanospirillaceae bacterium]
gene_id_132_132||LOC6_K89_genes.faa	NVK02351.1	aminomethyl-transferring glycine dehydrogenase [Oceanospirillaceae bacterium]
gene_id_136_136||LOC6_K89_genes.faa	HAG24255.1	Fe-S cluster assembly ATPase SufC [Alphaproteobacteria bacterium]
gene_id_146_146||LOC6_K89_genes.faa	ERL98502.1	hypothetical protein HIMB11_01110 [Rhodobacteraceae bacterium HIMB11]
gene_id_147_147||LOC6_K89_genes.faa	WP_076012098.1	hypothetical protein [Alteromonas abrolhosensis]
gene_id_151_151||LOC6_K89_genes.faa	WP_186550587.1	6-phosphogluconolactonase [Synechococcus sp. Minos11]_x0001_OUW39866.1 6-phosphogluconolactonase [Synechococcus sp. TMED185]_x0001_QNJ08820.1 6-phosphogluconolactonase [Synechococcus sp. Minos11]
gene_id_153_153||LOC6_K89_genes.faa	WP_106264034.1	hypothetical protein [Donghicola tyrosinivorans]_x0001_PRY90219.1 hypothetical protein CLV74_105200 [Donghicola tyrosinivorans]
gene_id_155_155||LOC6_K89_genes.faa	WP_014999223.1	tryptophan 7-halogenase [Alteromonas macleodii]_x0001_AFT79327.1 NAD(FAD)-dependent dehydrogenase [Alteromonas macleodii str. 'Black Sea 11']_x0001_NKW88591.1 tryptophan 7-halogenase [Alteromonadaceae bacterium A_SAG4]_x0001_NKX18273.1 tryptophan 7-halogenase [Alteromonadaceae bacterium A_SAG5]_x0001_NKX33543.1 tryptophan 7-halogenase [Alteromonadaceae bacterium A_SAG3]
gene_id_156_156||LOC6_K89_genes.faa	ERL99056.1	Type IV pilus biogenesis [Rhodobacteraceae bacterium HIMB11]
gene_id_157_157||LOC6_K89_genes.faa	NVK03113.1	phenylalanine--tRNA ligase subunit beta [Oceanospirillaceae bacterium]
gene_id_165_165||LOC6_K89_genes.faa	NVK00776.1	undecaprenyldiphospho-muramoylpentapeptide beta-N-acetylglucosaminyltransferase [Oceanospirillaceae bacterium]
gene_id_170_170||LOC6_K89_genes.faa	WP_106263349.1	branched-chain amino acid aminotransferase [Donghicola tyrosinivorans]_x0001_PRY91683.1 branched-chain amino acid aminotransferase [Donghicola tyrosinivorans]
gene_id_172_172||LOC6_K89_genes.faa	NKX34278.1	helix-turn-helix domain-containing protein [Alteromonadaceae bacterium A_SAG3]
gene_id_188_188||LOC6_K89_genes.faa	ERL96871.1	flagellar hook-associated protein FlgK [Rhodobacteraceae bacterium HIMB11]
gene_id_190_190||LOC6_K89_genes.faa	WP_039226829.1	alkaline phosphatase D family protein [Alteromonas macleodii]_x0001_KHT54647.1 alkaline phosphatase [Alteromonas macleodii]
gene_id_194_194||LOC6_K89_genes.faa	REJ62899.1	DUF2189 domain-containing protein [Proteobacteria bacterium]
gene_id_203_203||LOC6_K89_genes.faa	NCX85634.1	DNA topoisomerase IV subunit B [Rhodobacteraceae bacterium]
gene_id_205_205||LOC6_K89_genes.faa	MBR70713.1	NAD/FAD-binding protein [SAR116 cluster bacterium]
gene_id_209_209||LOC6_K89_genes.faa	RUM55140.1	gfo/Idh/MocA family oxidoreductase [Marinomonas sp.]
gene_id_210_210||LOC6_K89_genes.faa	REJ61735.1	peptidylprolyl isomerase, partial [Proteobacteria bacterium]
gene_id_211_211||LOC6_K89_genes.faa	WP_035326333.1	GMC family oxidoreductase [Cytobacillus firmus]_x0001_EWG13123.1 gluconate 2-dehydrogenase (acceptor) [Bacillus firmus DS1]
gene_id_213_213||LOC6_K89_genes.faa	NDH21072.1	hypothetical protein [Rhodobacteraceae bacterium]
gene_id_216_216||LOC6_K89_genes.faa	WP_189634605.1	TIM barrel protein [Gemmobacter lanyuensis]_x0001_GGW38794.1 hypothetical protein GCM10011452_28990 [Gemmobacter lanyuensis]
gene_id_237_237||LOC6_K89_genes.faa	NCX54441.1	choline dehydrogenase [Rhodobacterales bacterium]
gene_id_243_243||LOC6_K89_genes.faa	NDH19789.1	hypothetical protein [Rhodobacteraceae bacterium]
gene_id_245_245||LOC6_K89_genes.faa	PRY89483.1	O-antigen ligase-like membrane protein [Donghicola tyrosinivorans]
gene_id_246_246||LOC6_K89_genes.faa	WP_133561681.1	ATP-dependent DNA helicase RecG [Marinomonas communis]_x0001_TDR14215.1 ATP-dependent DNA helicase RecG [Marinomonas communis]
gene_id_248_248||LOC6_K89_genes.faa	WP_076012140.1	YbaN family protein [Alteromonas abrolhosensis]
gene_id_252_252||LOC6_K89_genes.faa	NCX91435.1	branched-chain amino acid ABC transporter permease [Rhodobacteraceae bacterium]
gene_id_254_254||LOC6_K89_genes.faa	RUM55339.1	AraC family transcriptional regulator [Marinomonas sp.]
gene_id_255_255||LOC6_K89_genes.faa	NDI05045.1	aminomethyl transferase family protein [Rhodobacteraceae bacterium]
gene_id_262_262||LOC6_K89_genes.faa	WP_133560072.1	PAS domain S-box protein [Marinomonas communis]_x0001_TDR15461.1 methyl-accepting chemotaxis sensory transducer with Pas/Pac sensor [Marinomonas communis]
gene_id_265_265||LOC6_K89_genes.faa	NDH71817.1	hypothetical protein [Rhodobacteraceae bacterium]
gene_id_266_266||LOC6_K89_genes.faa	NDH21565.1	ABC transporter ATP-binding protein [Rhodobacteraceae bacterium]
gene_id_268_268||LOC6_K89_genes.faa	WP_136781997.1	UDP-N-acetylmuramoyl-L-alanyl-D-glutamate--2,6-diaminopimelate ligase [Alteromonas portus]_x0001_TKB03292.1 UDP-N-acetylmuramoyl-L-alanyl-D-glutamate--2,6-diaminopimelate ligase [Alteromonas portus]
gene_id_269_269||LOC6_K89_genes.faa	REJ72383.1	heme-binding protein [Proteobacteria bacterium]
gene_id_274_274||LOC6_K89_genes.faa	NDH21661.1	aminotransferase class V-fold PLP-dependent enzyme [Rhodobacteraceae bacterium]
gene_id_279_279||LOC6_K89_genes.faa	WP_185188011.1	LmeA family phospholipid-binding protein [Synechococcus sp. LTW-R]_x0001_QNG30594.1 DUF2993 domain-containing protein [Synechococcus sp. LTW-R]
gene_id_281_281||LOC6_K89_genes.faa	ERL98448.1	putative membrane-associated, metal-dependent hydrolase [Rhodobacteraceae bacterium HIMB11]
gene_id_285_285||LOC6_K89_genes.faa	NDD89516.1	2-(1,2-epoxy-1,2-dihydrophenyl)acetyl-CoA isomerase [Rhodobacteraceae bacterium]
gene_id_288_288||LOC6_K89_genes.faa	NDI07017.1	alanine--tRNA ligase [Rhodobacteraceae bacterium]
gene_id_289_289||LOC6_K89_genes.faa	NDA30489.1	ABC transporter substrate-binding protein [Alphaproteobacteria bacterium]
gene_id_291_291||LOC6_K89_genes.faa	WP_010192165.1	efflux RND transporter permease subunit [Bacillus sp. m3-13]
gene_id_294_294||LOC6_K89_genes.faa	ERL98394.1	glycosyl transferase [Rhodobacteraceae bacterium HIMB11]
gene_id_295_295||LOC6_K89_genes.faa	NCW65538.1	aminotransferase class V-fold PLP-dependent enzyme [Rhodobacteraceae bacterium]
gene_id_296_296||LOC6_K89_genes.faa	NDH74503.1	NAD(P)-dependent oxidoreductase [Rhodobacteraceae bacterium]
gene_id_303_303||LOC6_K89_genes.faa	WP_055463827.1	aspartate/glutamate racemase family protein [Marinomonas fungiae]_x0001_CUB05094.1 aspartate racemase [Marinomonas fungiae]
gene_id_305_305||LOC6_K89_genes.faa	NCX21094.1	photosynthetic reaction center subunit L [Rhodobacteraceae bacterium]
gene_id_347_347||LOC6_K89_genes.faa	NDI06593.1	molybdopterin molybdenumtransferase MoeA [Rhodobacteraceae bacterium]
gene_id_349_349||LOC6_K89_genes.faa	REJ72560.1	SPOR domain-containing protein, partial [Proteobacteria bacterium]
gene_id_352_352||LOC6_K89_genes.faa	ERL96508.1	response regulator with CheY-like receiver, AAA-type ATPase, and DNA-binding domains [Rhodobacteraceae bacterium HIMB11]
gene_id_357_357||LOC6_K89_genes.faa	REJ61692.1	HAMP domain-containing protein, partial [Proteobacteria bacterium]
gene_id_362_362||LOC6_K89_genes.faa	NCV92175.1	molecular chaperone DnaK [Synechococcaceae bacterium WB7_3xG_012]
gene_id_364_364||LOC6_K89_genes.faa	WP_106263864.1	phosphate ABC transporter permease PstA [Donghicola tyrosinivorans]_x0001_PRY90028.1 phosphate transport system permease protein [Donghicola tyrosinivorans]
gene_id_365_365||LOC6_K89_genes.faa	KAA8604780.1	hypothetical protein AL036_21405 [Salipiger aestuarii]_x0001_KAA8606644.1 hypothetical protein AL037_20140 [Salipiger aestuarii]
gene_id_368_368||LOC6_K89_genes.faa	WP_102261122.1	purine permease [Mesobacillus jeotgali]
gene_id_371_371||LOC6_K89_genes.faa	HAY92096.1	Type II secretory pathway, pullulanase PulA [Rhodobacteraceae bacterium]
gene_id_373_373||LOC6_K89_genes.faa	AUJ65861.1	D-galactose 1-dehydrogenase [Rhodobacteraceae bacterium]
gene_id_378_378||LOC6_K89_genes.faa	NCV11658.1	hypothetical protein [Rhodobacteraceae bacterium]_x0001_NCV28705.1 hypothetical protein [Rhodobacteraceae bacterium]_x0001_NCV66394.1 hypothetical protein [Rhodobacteraceae bacterium]_x0001_NCW02790.1 hypothetical protein [Rhodobacteraceae bacterium]_x0001_NCW59770.1 hypothetical protein [Rhodobacteraceae bacterium]
gene_id_381_381||LOC6_K89_genes.faa	NDH22347.1	lipid-A-disaccharide synthase [Rhodobacteraceae bacterium]
gene_id_382_382||LOC6_K89_genes.faa	HAG24186.1	TVP38/TMEM64 family protein [Alphaproteobacteria bacterium]
gene_id_387_387||LOC6_K89_genes.faa	HAO18884.1	conjugal transfer protein [Alteromonas macleodii]
gene_id_395_395||LOC6_K89_genes.faa	HAG23472.1	alanine--tRNA ligase [Alphaproteobacteria bacterium]
gene_id_398_398||LOC6_K89_genes.faa	CBY88935.1	F1-ATP synthase alpha-subunit, partial [Halomonas campaniensis]
gene_id_399_399||LOC6_K89_genes.faa	WP_106268776.1	insulinase family protein [Donghicola tyrosinivorans]_x0001_PRY83378.1 putative Zn-dependent peptidase [Donghicola tyrosinivorans]
gene_id_402_402||LOC6_K89_genes.faa	NDD43352.1	hypothetical protein [Rhodobacteraceae bacterium]
gene_id_405_405||LOC6_K89_genes.faa	WP_046526436.1	phosphopentomutase [Mesobacillus campisalis]_x0001_KKK33288.1 phosphopentomutase [Mesobacillus campisalis]
gene_id_406_406||LOC6_K89_genes.faa	NCV29371.1	BolA family transcriptional regulator [Rhodobacteraceae bacterium]_x0001_NDH22232.1 BolA family transcriptional regulator [Rhodobacteraceae bacterium]_x0001_NDH73699.1 BolA family transcriptional regulator [Rhodobacteraceae bacterium]_x0001_NDI11979.1 BolA family transcriptional regulator [Rhodobacteraceae bacterium]
gene_id_413_413||LOC6_K89_genes.faa	NDI07040.1	N-acetyltransferase [Rhodobacteraceae bacterium]
gene_id_418_418||LOC6_K89_genes.faa	NKX30984.1	HAMP domain-containing histidine kinase [Alteromonadaceae bacterium A_SAG1]
gene_id_421_421||LOC6_K89_genes.faa	ERL99439.1	phosphomannomutase [Rhodobacteraceae bacterium HIMB11]
gene_id_426_426||LOC6_K89_genes.faa	WP_101643243.1	VanZ family protein [Peribacillus deserti]_x0001_PLT29284.1 VanZ family protein [Peribacillus deserti]
gene_id_433_433||LOC6_K89_genes.faa	NDH73761.1	glutathione-dependent disulfide-bond oxidoreductase [Rhodobacteraceae bacterium]
gene_id_436_436||LOC6_K89_genes.faa	WP_061439547.1	class II aldolase/adducin family protein [Alteromonas macleodii]_x0001_AMN10680.1 aldolase [Alteromonas macleodii]_x0001_VTP52611.1 ribulose-5-phosphate 4-epimerase/fuculose-1-phosphate aldolase [Alteromonas macleodii]
gene_id_438_438||LOC6_K89_genes.faa	MBR70524.1	MATE family efflux transporter [SAR116 cluster bacterium]
gene_id_442_442||LOC6_K89_genes.faa	HCY26809.1	nitric oxide synthase [Alteromonas macleodii]
gene_id_445_445||LOC6_K89_genes.faa	NDH21314.1	formate dehydrogenase subunit alpha [Rhodobacteraceae bacterium]
gene_id_446_446||LOC6_K89_genes.faa	RUM51883.1	aspartate aminotransferase family protein [Marinomonas sp.]_x0001_RUM52249.1 aspartate aminotransferase family protein [Marinomonas sp.]
gene_id_448_448||LOC6_K89_genes.faa	WP_167831078.1	acetyl-CoA C-acetyltransferase [Mesobacillus selenatarsenatis]_x0001_NKE04564.1 acetyl-CoA C-acetyltransferase [Mesobacillus selenatarsenatis]
gene_id_455_455||LOC6_K89_genes.faa	MBR71299.1	hypothetical protein [SAR116 cluster bacterium]
gene_id_456_456||LOC6_K89_genes.faa	WP_154100449.1	alcohol dehydrogenase catalytic domain-containing protein, partial [Pseudomonas aeruginosa]_x0001_RML08829.1 S-(hydroxymethyl)glutathione dehydrogenase/class III alcohol dehydrogenase, partial [Pseudomonas aeruginosa]
gene_id_459_459||LOC6_K89_genes.faa	NDI14194.1	RsmB/NOP family class I SAM-dependent RNA methyltransferase [Rhodobacteraceae bacterium]
gene_id_462_462||LOC6_K89_genes.faa	WP_185186669.1	NarK family nitrate/nitrite MFS transporter [Synechococcus sp. LTW-R]_x0001_QNG29222.1 NarK family nitrate/nitrite MFS transporter [Synechococcus sp. LTW-R]
gene_id_482_482||LOC6_K89_genes.faa	WP_133563946.1	glycoside hydrolase [Marinomonas communis]_x0001_TDR06705.1 glycosyl hydrolase family 79 [Marinomonas communis]
gene_id_485_485||LOC6_K89_genes.faa	NCX21525.1	30S ribosomal protein S5 [Rhodobacteraceae bacterium]
gene_id_499_499||LOC6_K89_genes.faa	NDH71400.1	DNA photolyase [Rhodobacteraceae bacterium]
gene_id_502_502||LOC6_K89_genes.faa	NCX84756.1	aminomethyl transferase family protein [Rhodobacteraceae bacterium]
gene_id_503_503||LOC6_K89_genes.faa	ERL98376.1	pseudouridine synthase, RluA family [Rhodobacteraceae bacterium HIMB11]
gene_id_504_504||LOC6_K89_genes.faa	WP_014998484.1	host attachment protein [Alteromonas macleodii]_x0001_AFT78535.1 hypothetical protein AMBLS11_09790 [Alteromonas macleodii str. 'Black Sea 11']_x0001_NKW89192.1 host attachment protein [Alteromonadaceae bacterium A_SAG4]_x0001_NKX05254.1 host attachment protein [Alteromonadaceae bacterium A_SAG6]_x0001_NKX18963.1 host attachment protein [Alteromonadaceae bacterium A_SAG5]
gene_id_505_505||LOC6_K89_genes.faa	NCV29119.1	peroxiredoxin [Rhodobacteraceae bacterium]
gene_id_508_508||LOC6_K89_genes.faa	ERL98898.1	site-specific recombinase XerD [Rhodobacteraceae bacterium HIMB11]
gene_id_509_509||LOC6_K89_genes.faa	NCX06505.1	MmgE/PrpD family protein [Rhodobacteraceae bacterium]_x0001_NCX82899.1 MmgE/PrpD family protein [Rhodobacteraceae bacterium]
gene_id_511_511||LOC6_K89_genes.faa	WP_129738929.1	hypothetical protein [Alteromonas sp. 76-1]_x0001_VEL97407.1 hypothetical protein ALT761_02411 [Alteromonas sp. 76-1]
gene_id_516_516||LOC6_K89_genes.faa	RZP30062.1	regulatory signaling modulator protein AmpE, partial [Alteromonas sp.]_x0001_HAG30494.1 regulatory signaling modulator protein AmpE [Alteromonas macleodii]
gene_id_518_518||LOC6_K89_genes.faa	NCW05513.1	sarcosine oxidase subunit alpha family protein [Rhodobacteraceae bacterium]
gene_id_523_523||LOC6_K89_genes.faa	PTT93132.1	hypothetical protein DBR45_53145, partial [Pseudomonas sp. HMWF031]
gene_id_528_528||LOC6_K89_genes.faa	NCV29980.1	30S ribosomal protein S12 methylthiotransferase RimO [Rhodobacteraceae bacterium]
gene_id_536_536||LOC6_K89_genes.faa	NCX08823.1	ammonium transporter [Rhodobacteraceae bacterium]
gene_id_543_543||LOC6_K89_genes.faa	NCW03551.1	SDR family oxidoreductase [Rhodobacteraceae bacterium]
gene_id_548_548||LOC6_K89_genes.faa	NCX20742.1	hypothetical protein [Rhodobacteraceae bacterium]
gene_id_553_553||LOC6_K89_genes.faa	ERL98654.1	SSU ribosomal protein S5P [Rhodobacteraceae bacterium HIMB11]
gene_id_556_556||LOC6_K89_genes.faa	NDD89844.1	trigger factor [Rhodobacteraceae bacterium]
gene_id_563_563||LOC6_K89_genes.faa	TDR12508.1	flavin-dependent dehydrogenase [Marinomonas communis]
gene_id_574_574||LOC6_K89_genes.faa	NCZ65575.1	aldehyde dehydrogenase family protein [Rhodobacteraceae bacterium]
gene_id_582_582||LOC6_K89_genes.faa	NCX84137.1	hypothetical protein [Rhodobacteraceae bacterium]
gene_id_584_584||LOC6_K89_genes.faa	WP_185187722.1	phosphotransferase [Synechococcus sp. LTW-R]_x0001_QNG30299.1 aminoglycoside phosphotransferase family protein [Synechococcus sp. LTW-R]
gene_id_595_595||LOC6_K89_genes.faa	REJ63300.1	aminoglycoside phosphotransferase family protein [Proteobacteria bacterium]
gene_id_624_624||LOC6_K89_genes.faa	HAY90241.1	galactonate dehydratase [Rhodobacteraceae bacterium]
gene_id_625_625||LOC6_K89_genes.faa	WP_076012767.1	DUF3450 family protein [Alteromonas abrolhosensis]
gene_id_626_626||LOC6_K89_genes.faa	ERL96644.1	isopentenyl-diphosphate delta-isomerase [Rhodobacteraceae bacterium HIMB11]
gene_id_629_629||LOC6_K89_genes.faa	NBQ36665.1	cryptochrome/photolyase family protein [Synechococcus sp.]
gene_id_630_630||LOC6_K89_genes.faa	NCV20187.1	hypothetical protein [Rhodobacterales bacterium]
gene_id_631_631||LOC6_K89_genes.faa	WP_106269120.1	Hint domain-containing protein [Donghicola tyrosinivorans]_x0001_PRY82543.1 Ca2+-binding RTX toxin-like protein [Donghicola tyrosinivorans]
gene_id_632_632||LOC6_K89_genes.faa	RUM49095.1	hypothetical protein DSY86_09320 [Marinomonas sp.]
gene_id_638_638||LOC6_K89_genes.faa	WP_185186711.1	hypothetical protein [Synechococcus sp. LTW-R]_x0001_QNG29265.1 hypothetical protein H0O22_11125 [Synechococcus sp. LTW-R]
gene_id_640_640||LOC6_K89_genes.faa	WP_106266376.1	ABC transporter substrate-binding protein [Donghicola tyrosinivorans]_x0001_PRY86849.1 ABC transporter substrate binding protein (PQQ-dependent alcohol dehydrogenase system) [Donghicola tyrosinivorans]
gene_id_646_646||LOC6_K89_genes.faa	AFS48433.1	DNA polymerase III, subunit gamma/tau [alpha proteobacterium HIMB59]
gene_id_650_650||LOC6_K89_genes.faa	WP_133560291.1	tRNA (N6-isopentenyl adenosine(37)-C2)-methylthiotransferase MiaB [Marinomonas communis]_x0001_MAF17438.1 tRNA (N6-isopentenyl adenosine(37)-C2)-methylthiotransferase MiaB [Marinomonas sp.]_x0001_RUM49659.1 tRNA (N6-isopentenyl adenosine(37)-C2)-methylthiotransferase MiaB [Marinomonas sp.]_x0001_RUM57337.1 tRNA (N6-isopentenyl adenosine(37)-C2)-methylthiotransferase MiaB [Marinomonas sp.]_x0001_T…
gene_id_657_657||LOC6_K89_genes.faa	WP_133561169.1	sugar ABC transporter substrate-binding protein [Marinomonas communis]_x0001_TDR13940.1 monosaccharide ABC transporter substrate-binding protein (CUT2 family) [Marinomonas communis]
gene_id_660_660||LOC6_K89_genes.faa	WP_173484691.1	HupE/UreJ family protein [Marinobacterium sp. xm-d-420]_x0001_NRP28589.1 hypothetical protein [Marinobacterium sp. xm-d-420]
gene_id_661_661||LOC6_K89_genes.faa	NCV12239.1	TRAP transporter small permease subunit [Rhodobacteraceae bacterium]
gene_id_679_679||LOC6_K89_genes.faa	NCX08417.1	asparaginase [Rhodobacteraceae bacterium]
gene_id_691_691||LOC6_K89_genes.faa	NDH19977.1	phenylacetate--CoA ligase [Rhodobacteraceae bacterium]
gene_id_692_692||LOC6_K89_genes.faa	WP_170108003.1	chorismate mutase [Donghicola tyrosinivorans]
gene_id_694_694||LOC6_K89_genes.faa	MAF15550.1	hypothetical protein [Marinomonas sp.]
gene_id_704_704||LOC6_K89_genes.faa	NDH22079.1	Tim44 domain-containing protein [Rhodobacteraceae bacterium]
gene_id_705_705||LOC6_K89_genes.faa	ERL96443.1	NAD-dependent aldehyde dehydrogenase [Rhodobacteraceae bacterium HIMB11]
gene_id_706_706||LOC6_K89_genes.faa	WP_133560795.1	iron ABC transporter permease [Marinomonas communis]
gene_id_714_714||LOC6_K89_genes.faa	ABB34814.1	conserved hypothetical protein [Synechococcus sp. CC9605]_x0001_QNI61904.1 CP12 polypeptide [Synechococcus sp. TAK9802]_x0001_QNI64035.1 CP12 polypeptide [Synechococcus sp. A15-44]_x0001_QNI81935.1 CP12 polypeptide [Synechococcus sp. RS9907]
gene_id_722_722||LOC6_K89_genes.faa	MBA4324140.1	sugar ABC transporter permease [Rhodobacter sp.]
gene_id_724_724||LOC6_K89_genes.faa	REJ63691.1	hypothetical protein DWQ15_08755 [Proteobacteria bacterium]
gene_id_725_725||LOC6_K89_genes.faa	WP_058367586.1	amidohydrolase [Haloparvum sedimenti]
gene_id_737_737||LOC6_K89_genes.faa	NVK00945.1	DNA helicase II [Oceanospirillaceae bacterium]
gene_id_741_741||LOC6_K89_genes.faa	ERL97351.1	glucose-6-phosphate isomerase [Rhodobacteraceae bacterium HIMB11]
gene_id_744_744||LOC6_K89_genes.faa	NKW88318.1	TonB-dependent receptor [Alteromonadaceae bacterium A_SAG4]_x0001_NKX04683.1 TonB-dependent receptor [Alteromonadaceae bacterium A_SAG6]_x0001_NKX33165.1 TonB-dependent receptor [Alteromonadaceae bacterium A_SAG3]_x0001_NKX69159.1 TonB-dependent receptor [Alteromonadaceae bacterium A_SAG7]
gene_id_747_747||LOC6_K89_genes.faa	WP_113881612.1	MULTISPECIES: Virginiamycin B lyase [Cytobacillus]_x0001_RBP96101.1 virginiamycin B lyase [Cytobacillus firmus]_x0001_TDX45014.1 virginiamycin B lyase [Cytobacillus oceanisediminis]
gene_id_763_763||LOC6_K89_genes.faa	WP_125480955.1	YozD family protein [Mesobacillus subterraneus]_x0001_RSD26253.1 YozD family protein [Mesobacillus subterraneus]
gene_id_772_772||LOC6_K89_genes.faa	NDI14505.1	hypothetical protein [Rhodobacteraceae bacterium]
gene_id_773_773||LOC6_K89_genes.faa	REJ64412.1	amidohydrolase, partial [Proteobacteria bacterium]
gene_id_775_775||LOC6_K89_genes.faa	WP_010313585.1	glycine cleavage system protein GcvH [Synechococcus sp. CB0205]_x0001_NCV91731.1 glycine cleavage system protein GcvH [Synechococcaceae bacterium WB7_3xG_012]_x0001_PWL22374.1 glycine cleavage system protein GcvH [Synechococcus sp. XM-24]
gene_id_779_779||LOC6_K89_genes.faa	ERL98822.1	carbohydrate ABC transporter substrate-binding protein, CUT1 family [Rhodobacteraceae bacterium HIMB11]
gene_id_780_780||LOC6_K89_genes.faa	NCW07519.1	hypothetical protein [Rhodobacterales bacterium]
gene_id_787_787||LOC6_K89_genes.faa	ERL97137.1	6,7-dimethyl-8-ribityllumazine synthase [Rhodobacteraceae bacterium HIMB11]
gene_id_788_788||LOC6_K89_genes.faa	NCZ66710.1	histidine--tRNA ligase [Rhodobacteraceae bacterium]
gene_id_796_796||LOC6_K89_genes.faa	NDI05169.1	FAD-binding oxidoreductase [Rhodobacteraceae bacterium]
gene_id_798_798||LOC6_K89_genes.faa	RUM53731.1	NAD(P)H-hydrate dehydratase, partial [Marinomonas sp.]
gene_id_799_799||LOC6_K89_genes.faa	ERL98963.1	putative Zn-dependent hydrolase of beta-lactamase fold [Rhodobacteraceae bacterium HIMB11]
gene_id_806_806||LOC6_K89_genes.faa	WP_133560867.1	sensor domain-containing diguanylate cyclase [Marinomonas communis]_x0001_TDR13781.1 diguanylate cyclase [Marinomonas communis]
gene_id_810_810||LOC6_K89_genes.faa	WP_106268836.1	amidohydrolase family protein [Donghicola tyrosinivorans]
gene_id_812_812||LOC6_K89_genes.faa	WP_067550487.1	MULTISPECIES: 30S ribosomal protein S14 [Rhodobacteraceae]_x0001_NBQ49919.1 30S ribosomal protein S14 [Marivivens sp.]_x0001_APO85788.1 30S ribosomal protein S14 [Marivivens sp. JLT3646]_x0001_NBT51109.1 30S ribosomal protein S14 [Marivivens sp.]_x0001_NBX09242.1 30S ribosomal protein S14 [Marivivens sp.]_x0001_NCW67488.1 30S ribosomal protein S14 [Marivivens sp.]
gene_id_815_815||LOC6_K89_genes.faa	ERL98461.1	hypothetical protein HIMB11_01069 [Rhodobacteraceae bacterium HIMB11]
gene_id_816_816||LOC6_K89_genes.faa	ERL98462.1	hypothetical protein HIMB11_01070 [Rhodobacteraceae bacterium HIMB11]
gene_id_817_817||LOC6_K89_genes.faa	WP_061794118.1	alpha-amylase [Cytobacillus firmus]_x0001_SUV02624.1 alpha amylase [Cytobacillus firmus]
gene_id_822_822||LOC6_K89_genes.faa	MAB19250.1	DNA gyrase subunit A [SAR116 cluster bacterium]
gene_id_823_823||LOC6_K89_genes.faa	NDH74840.1	protocatechuate 3,4-dioxygenase subunit alpha [Rhodobacteraceae bacterium]
gene_id_832_832||LOC6_K89_genes.faa	WP_185187173.1	YdiU family protein [Synechococcus sp. LTW-R]_x0001_QNG29739.1 YdiU family protein [Synechococcus sp. LTW-R]
gene_id_834_834||LOC6_K89_genes.faa	MAF15222.1	phosphonate ABC transporter substrate-binding protein [Marinomonas sp.]
gene_id_836_836||LOC6_K89_genes.faa	PTU01032.1	TonB-dependent receptor, partial [Pseudomonas sp. HMWF031]
gene_id_843_843||LOC6_K89_genes.faa	NCX84276.1	hypothetical protein [Rhodobacteraceae bacterium]
gene_id_849_849||LOC6_K89_genes.faa	NCV46251.1	NAD(P)-dependent alcohol dehydrogenase [Proteobacteria bacterium]
gene_id_851_851||LOC6_K89_genes.faa	REJ63886.1	molybdenum cofactor biosynthesis protein MoaE [Proteobacteria bacterium]
gene_id_856_856||LOC6_K89_genes.faa	WP_169450380.1	protein TolQ [Marinobacterium sp. LSUCC0821]_x0001_QJD70504.1 protein TolQ [Marinobacterium sp. LSUCC0821]
gene_id_858_858||LOC6_K89_genes.faa	WP_106262416.1	indolepyruvate ferredoxin oxidoreductase family protein [Donghicola tyrosinivorans]_x0001_PRY94149.1 indolepyruvate ferredoxin oxidoreductase [Donghicola tyrosinivorans]
gene_id_859_859||LOC6_K89_genes.faa	MBT81195.1	hypothetical protein [Alteromonadaceae bacterium]
gene_id_863_863||LOC6_K89_genes.faa	WP_185187282.1	ABC transporter permease subunit [Synechococcus sp. LTW-R]_x0001_QNG29850.1 ABC transporter permease subunit [Synechococcus sp. LTW-R]
gene_id_867_867||LOC6_K89_genes.faa	WP_014998788.1	SDR family oxidoreductase [Alteromonas macleodii]_x0001_NKW89542.1 SDR family oxidoreductase [Alteromonadaceae bacterium A_SAG4]_x0001_NKX03637.1 SDR family oxidoreductase [Alteromonadaceae bacterium A_SAG6]_x0001_NKX18657.1 SDR family oxidoreductase [Alteromonadaceae bacterium A_SAG5]_x0001_NKX33725.1 SDR family oxidoreductase [Alteromonadaceae bacterium A_SAG3]_x0001_NKX70236.1 SDR family oxido…
gene_id_873_873||LOC6_K89_genes.faa	ERL96678.1	2-desacetyl-2-hydroxyethyl bacteriochlorophyllide A dehydrogenase [Rhodobacteraceae bacterium HIMB11]
gene_id_879_879||LOC6_K89_genes.faa	WP_106266519.1	class I SAM-dependent methyltransferase [Donghicola tyrosinivorans]_x0001_PRY86926.1 methyltransferase family protein [Donghicola tyrosinivorans]
gene_id_886_886||LOC6_K89_genes.faa	AFT78342.1	DNA internalization-related competence protein ComEC/Rec2 [Alteromonas macleodii str. 'Black Sea 11']
gene_id_893_893||LOC6_K89_genes.faa	AGH56494.1	hypothetical protein CPTG_00203, partial [Cyanophage Syn2]
gene_id_897_897||LOC6_K89_genes.faa	MAN16440.1	MFS transporter [SAR116 cluster bacterium]
gene_id_909_909||LOC6_K89_genes.faa	WP_106267997.1	xanthine dehydrogenase family protein subunit M [Donghicola tyrosinivorans]_x0001_PRY84934.1 carbon-monoxide dehydrogenase medium subunit [Donghicola tyrosinivorans]
gene_id_910_910||LOC6_K89_genes.faa	MBR36082.1	tRNA preQ1(34) S-adenosylmethionine ribosyltransferase-isomerase QueA [Rhodobacteraceae bacterium]
gene_id_911_911||LOC6_K89_genes.faa	OUW30396.1	transcription antitermination factor NusB [Synechococcus sp. TMED169]
gene_id_915_915||LOC6_K89_genes.faa	ERL96869.1	flagellar basal-body P-ring protein [Rhodobacteraceae bacterium HIMB11]
gene_id_916_916||LOC6_K89_genes.faa	HAG24451.1	adenylosuccinate lyase [Alphaproteobacteria bacterium]
gene_id_928_928||LOC6_K89_genes.faa	MAF17151.1	hypothetical protein [Marinomonas sp.]
gene_id_929_929||LOC6_K89_genes.faa	NDD34670.1	CoA-binding protein [Rhodobacteraceae bacterium]
gene_id_931_931||LOC6_K89_genes.faa	ERL98327.1	hypothetical protein HIMB11_00932 [Rhodobacteraceae bacterium HIMB11]
gene_id_933_933||LOC6_K89_genes.faa	MAI18970.1	hypothetical protein [Marinovum sp.]_x0001_NCV49156.1 hypothetical protein [Rhodobacterales bacterium]_x0001_NCX58064.1 hypothetical protein [Rhodobacteraceae bacterium]_x0001_NDA29362.1 hypothetical protein [Alphaproteobacteria bacterium]_x0001_OUV39773.1 hypothetical protein CBC71_09070 [Rhodobacteraceae bacterium TMED111]
gene_id_934_934||LOC6_K89_genes.faa	ERL96558.1	aminopeptidase T [Rhodobacteraceae bacterium HIMB11]
gene_id_941_941||LOC6_K89_genes.faa	MAF16363.1	oxidoreductase [Marinomonas sp.]_x0001_RUM51991.1 oxidoreductase [Marinomonas sp.]
gene_id_944_944||LOC6_K89_genes.faa	RUM54098.1	hypothetical protein DSY86_03775 [Marinomonas sp.]
gene_id_947_947||LOC6_K89_genes.faa	WP_185186913.1	DUF3539 family protein [Synechococcus sp. LTW-R]_x0001_QNG29469.1 PipX family protein [Synechococcus sp. LTW-R]
gene_id_948_948||LOC6_K89_genes.faa	WP_187447894.1	N-succinylarginine dihydrolase, partial [Alteromonas sp. BZK5]_x0001_MBC6987733.1 N-succinylarginine dihydrolase [Alteromonas sp. BZK5]
gene_id_960_960||LOC6_K89_genes.faa	HCA61880.1	sodium-independent anion transporter [Synechococcales bacterium UBA8647]
gene_id_975_975||LOC6_K89_genes.faa	ERL97448.1	hypothetical protein HIMB11_01975 [Rhodobacteraceae bacterium HIMB11]
gene_id_978_978||LOC6_K89_genes.faa	NCZ65380.1	YggS family pyridoxal phosphate-dependent enzyme [Rhodobacteraceae bacterium]
gene_id_984_984||LOC6_K89_genes.faa	NDH75061.1	LysR family transcriptional regulator [Rhodobacteraceae bacterium]
gene_id_985_985||LOC6_K89_genes.faa	NCX21439.1	HD domain-containing protein [Rhodobacteraceae bacterium]
gene_id_992_992||LOC6_K89_genes.faa	MBR75056.1	branched chain amino acid aminotransferase [Cyanobium sp. RS427]
gene_id_996_996||LOC6_K89_genes.faa	NCW05430.1	NADPH-dependent 2,4-dienoyl-CoA reductase [Rhodobacteraceae bacterium]
gene_id_998_998||LOC6_K89_genes.faa	QNJ10115.1	nitrate reductase associated protein [Synechococcus sp. Minos11]
gene_id_1002_1002||LOC6_K89_genes.faa	MAF15227.1	DNA ligase [Marinomonas sp.]_x0001_RUM50755.1 DNA ligase [Marinomonas sp.]
gene_id_1006_1006||LOC6_K89_genes.faa	NVK02824.1	GTP cyclohydrolase II [Oceanospirillaceae bacterium]
gene_id_1007_1007||LOC6_K89_genes.faa	WP_011936222.1	DUF1825 family protein [Synechococcus sp. RCC307]_x0001_CAK28709.1 Conserved hypothetical protein [Synechococcus sp. RCC307]
gene_id_1017_1017||LOC6_K89_genes.faa	NDI04387.1	SDR family NAD(P)-dependent oxidoreductase [Rhodobacteraceae bacterium]
gene_id_1019_1019||LOC6_K89_genes.faa	AFS48856.1	transketolase-like TPP-binding protein [alpha proteobacterium HIMB59]
gene_id_1020_1020||LOC6_K89_genes.faa	MBS08715.1	Fe-S cluster assembly protein SufD [Alteromonas sp.]
gene_id_1031_1031||LOC6_K89_genes.faa	ERL99379.1	hypothetical protein HIMB11_00323 [Rhodobacteraceae bacterium HIMB11]
gene_id_1033_1033||LOC6_K89_genes.faa	RUM50922.1	phosphoribosylformylglycinamidine synthase, partial [Marinomonas sp.]
gene_id_1034_1034||LOC6_K89_genes.faa	NDI03477.1	hypothetical protein [Rhodobacteraceae bacterium]
gene_id_1035_1035||LOC6_K89_genes.faa	MBR71100.1	DNA mismatch repair endonuclease MutL [SAR116 cluster bacterium]
gene_id_1039_1039||LOC6_K89_genes.faa	WP_106263933.1	DNA gyrase subunit A [Donghicola tyrosinivorans]_x0001_PRY90111.1 DNA gyrase subunit A [Donghicola tyrosinivorans]
gene_id_1054_1054||LOC6_K89_genes.faa	HAM19535.1	PAS domain-containing sensor histidine kinase [Alteromonas macleodii]
gene_id_1057_1057||LOC6_K89_genes.faa	NDH75007.1	HlyD family secretion protein [Rhodobacteraceae bacterium]
gene_id_1061_1061||LOC6_K89_genes.faa	HAG24013.1	damage-inducible protein CinA [Alphaproteobacteria bacterium]
gene_id_1067_1067||LOC6_K89_genes.faa	HAG23730.1	oxidoreductase [Alphaproteobacteria bacterium]
gene_id_1068_1068||LOC6_K89_genes.faa	HAG23729.1	alkanesulfonate monooxygenase [Alphaproteobacteria bacterium]
gene_id_1073_1073||LOC6_K89_genes.faa	NVK43213.1	F0F1 ATP synthase subunit alpha [Oceanospirillaceae bacterium]
gene_id_1074_1074||LOC6_K89_genes.faa	WP_102264301.1	tetratricopeptide repeat protein [Mesobacillus jeotgali]
gene_id_1078_1078||LOC6_K89_genes.faa	MBR03950.1	UDP-N-acetylglucosamine diphosphorylase/glucosamine-1-phosphate N-acetyltransferase [Alteromonas sp.]
gene_id_1079_1079||LOC6_K89_genes.faa	MBR71164.1	DNA-formamidopyrimidine glycosylase [SAR116 cluster bacterium]
gene_id_1080_1080||LOC6_K89_genes.faa	HCA61903.1	bilin biosynthesis protein CpeY [Synechococcales bacterium UBA8647]
gene_id_1082_1082||LOC6_K89_genes.faa	ERL99331.1	nicotinamidase-like amidase [Rhodobacteraceae bacterium HIMB11]
gene_id_1086_1086||LOC6_K89_genes.faa	ERL97769.1	methionyl-tRNA formyltransferase [Rhodobacteraceae bacterium HIMB11]
gene_id_1090_1090||LOC6_K89_genes.faa	NCW63769.1	aminopeptidase P family protein [Betaproteobacteria bacterium]
gene_id_1091_1091||LOC6_K89_genes.faa	WP_014949086.1	DUF861 domain-containing protein [Alteromonas macleodii]_x0001_AFS36981.1 hypothetical protein MASE_07240 [Alteromonas macleodii ATCC 27126]
gene_id_1092_1092||LOC6_K89_genes.faa	RUM55429.1	hypothetical protein DSY86_01890, partial [Marinomonas sp.]
gene_id_1093_1093||LOC6_K89_genes.faa	NCX18957.1	molybdopterin biosynthesis protein [Rhodobacteraceae bacterium]
gene_id_1099_1099||LOC6_K89_genes.faa	WP_153712677.1	cytochrome c oxidase subunit I [Litoricola lipolytica]_x0001_QGG79173.1 cytochrome c oxidase subunit I [Litoricola lipolytica]
gene_id_1100_1100||LOC6_K89_genes.faa	ERL98505.1	Zn-dependent oligopeptidase [Rhodobacteraceae bacterium HIMB11]
gene_id_1104_1104||LOC6_K89_genes.faa	WP_011934806.1	MULTISPECIES: HAD-IA family hydrolase [unclassified Synechococcus]_x0001_NBQ37651.1 HAD family hydrolase [Synechococcus sp.]_x0001_QNJ07901.1 HAD hydrolase/ IA/ variant 1 family protein [Synechococcus sp. Minos11]_x0001_RCL61304.1 HAD family hydrolase [Synechococcus sp. MED-G67]_x0001_CAK27291.1 Predicted hydrolase (HAD superfamily) [Synechococcus sp. RCC307]
gene_id_1110_1110||LOC6_K89_genes.faa	WP_119112178.1	undecaprenyl-diphosphate phosphatase [Mesobacillus zeae]_x0001_RID86272.1 undecaprenyl-diphosphate phosphatase [Mesobacillus zeae]
gene_id_1114_1114||LOC6_K89_genes.faa	WP_106263934.1	LysR family transcriptional regulator [Donghicola tyrosinivorans]_x0001_PRY90112.1 DNA-binding transcriptional LysR family regulator [Donghicola tyrosinivorans]
gene_id_1117_1117||LOC6_K89_genes.faa	REJ65558.1	heavy metal translocating P-type ATPase, partial [Proteobacteria bacterium]
gene_id_1118_1118||LOC6_K89_genes.faa	ERL98130.1	hypothetical protein HIMB11_01443 [Rhodobacteraceae bacterium HIMB11]
gene_id_1120_1120||LOC6_K89_genes.faa	NDI03696.1	tRNA 2-thiocytidine(32) synthetase TtcA [Rhodobacteraceae bacterium]
gene_id_1128_1128||LOC6_K89_genes.faa	WP_170108081.1	transglycosylase SLT domain-containing protein [Donghicola tyrosinivorans]
gene_id_1134_1134||LOC6_K89_genes.faa	HAY90335.1	2-octaprenyl-6-methoxyphenyl hydroxylase [Rhodobacteraceae bacterium]
gene_id_1136_1136||LOC6_K89_genes.faa	REJ69440.1	M24 family metallopeptidase, partial [Proteobacteria bacterium]
gene_id_1139_1139||LOC6_K89_genes.faa	NDH72319.1	magnesium protoporphyrin IX methyltransferase [Rhodobacteraceae bacterium]
gene_id_1140_1140||LOC6_K89_genes.faa	ERL98176.1	hypothetical protein HIMB11_01489 [Rhodobacteraceae bacterium HIMB11]
gene_id_1142_1142||LOC6_K89_genes.faa	WP_169450829.1	LysR family transcriptional regulator [Marinobacterium sp. LSUCC0821]_x0001_QJD70953.1 LysR family transcriptional regulator [Marinobacterium sp. LSUCC0821]
gene_id_1143_1143||LOC6_K89_genes.faa	WP_169450830.1	hypothetical protein [Marinobacterium sp. LSUCC0821]_x0001_QJD70954.1 hypothetical protein HH196_04270 [Marinobacterium sp. LSUCC0821]
gene_id_1144_1144||LOC6_K89_genes.faa	WP_133562198.1	hypothetical protein [Marinomonas communis]_x0001_TDR13115.1 hypothetical protein C8D85_1989 [Marinomonas communis]
gene_id_1147_1147||LOC6_K89_genes.faa	ERL98916.1	tRNA(Ile)-lysidine synthetase [Rhodobacteraceae bacterium HIMB11]
gene_id_1149_1149||LOC6_K89_genes.faa	ERL99256.1	TIGR00701 family protein [Rhodobacteraceae bacterium HIMB11]
gene_id_1151_1151||LOC6_K89_genes.faa	NDI06961.1	magnesium transporter [Rhodobacteraceae bacterium]
gene_id_1156_1156||LOC6_K89_genes.faa	REJ66655.1	class I SAM-dependent methyltransferase [Proteobacteria bacterium]
gene_id_1161_1161||LOC6_K89_genes.faa	ERL99114.1	hypothetical protein HIMB11_00053 [Rhodobacteraceae bacterium HIMB11]
gene_id_1164_1164||LOC6_K89_genes.faa	WP_004773072.1	MULTISPECIES: cytochrome d ubiquinol oxidase subunit II [Acinetobacter]_x0001_ENU91272.1 cytochrome d ubiquinol oxidase, subunit II [Acinetobacter sp. NIPH 758]_x0001_KQQ69456.1 ubiquinol oxidase subunit II [Acinetobacter sp. Leaf130]_x0001_TCK79676.1 cytochrome bd-I ubiquinol oxidase subunit 2 apoprotein [Acinetobacter sp. 3636]
gene_id_1169_1169||LOC6_K89_genes.faa	HCG89302.1	elongation factor P lysine(34) lysyltransferase [Alteromonas macleodii]
gene_id_1170_1170||LOC6_K89_genes.faa	NDH72331.1	fumarylacetoacetate hydrolase family protein [Rhodobacteraceae bacterium]
gene_id_1171_1171||LOC6_K89_genes.faa	NCX20848.1	2-oxo-hepta-3-ene-1,7-dioic acid hydratase [Rhodobacteraceae bacterium]
gene_id_1172_1172||LOC6_K89_genes.faa	NRP10763.1	N-acetyl-gamma-glutamyl-phosphate reductase [Marinobacterium sp. xm-g-48]_x0001_NRP14671.1 N-acetyl-gamma-glutamyl-phosphate reductase [Marinobacterium sp. xm-a-152]_x0001_NRP27171.1 N-acetyl-gamma-glutamyl-phosphate reductase [Marinobacterium sp. xm-d-420]_x0001_NRP36990.1 N-acetyl-gamma-glutamyl-phosphate reductase [Marinobacterium sp. xm-d-579]_x0001_NRP38419.1 N-acetyl-gamma-glutamyl-phosphat…
gene_id_1185_1185||LOC6_K89_genes.faa	RUM51686.1	peroxide stress protein YaaA, partial [Marinomonas sp.]
gene_id_1192_1192||LOC6_K89_genes.faa	NDH20564.1	hypothetical protein [Rhodobacteraceae bacterium]
gene_id_1199_1199||LOC6_K89_genes.faa	REJ67169.1	Asp-tRNA(Asn)/Glu-tRNA(Gln) amidotransferase subunit GatC [Proteobacteria bacterium]
gene_id_1202_1202||LOC6_K89_genes.faa	NCW61329.1	aminotransferase class V-fold PLP-dependent enzyme [Rhodobacteraceae bacterium]
gene_id_1208_1208||LOC6_K89_genes.faa	REJ63375.1	ABC transporter permease, partial [Proteobacteria bacterium]
gene_id_1209_1209||LOC6_K89_genes.faa	NCW07082.1	hypothetical protein [Rhodobacterales bacterium]
gene_id_1221_1221||LOC6_K89_genes.faa	REJ73048.1	TrkH family potassium uptake protein, partial [Proteobacteria bacterium]
gene_id_1238_1238||LOC6_K89_genes.faa	HAY90723.1	phenylacetic acid degradation protein [Rhodobacteraceae bacterium]
gene_id_1241_1241||LOC6_K89_genes.faa	NCV12166.1	GTP cyclohydrolase I FolE2 [Rhodobacteraceae bacterium]
gene_id_1246_1246||LOC6_K89_genes.faa	NCV11238.1	glutathione synthase [Rhodobacteraceae bacterium]
gene_id_1248_1248||LOC6_K89_genes.faa	REJ69566.1	peptidase M3, partial [Proteobacteria bacterium]
gene_id_1252_1252||LOC6_K89_genes.faa	ERL96620.1	enolase superfamily enzyme [Rhodobacteraceae bacterium HIMB11]
gene_id_1253_1253||LOC6_K89_genes.faa	NCW66778.1	cryptochrome/photolyase family protein [Rhodobacteraceae bacterium]
gene_id_1264_1264||LOC6_K89_genes.faa	KCX87135.1	ABC transporter family protein [Acinetobacter baumannii 6112]
gene_id_1268_1268||LOC6_K89_genes.faa	HAY91011.1	isopenicillin N synthase family oxygenase [Rhodobacteraceae bacterium]
gene_id_1276_1276||LOC6_K89_genes.faa	NDI06174.1	DNA polymerase Y family protein [Rhodobacteraceae bacterium]
gene_id_1277_1277||LOC6_K89_genes.faa	PDH38386.1	sarcosine oxidase subunit delta [Halieaceae bacterium MED-G26]_x0001_HCG95523.1 sarcosine oxidase subunit delta [Halieaceae bacterium]
gene_id_1279_1279||LOC6_K89_genes.faa	REJ74410.1	amidohydrolase, partial [Proteobacteria bacterium]
gene_id_1282_1282||LOC6_K89_genes.faa	ERL96770.1	hypothetical protein HIMB11_02717 [Rhodobacteraceae bacterium HIMB11]
gene_id_1286_1286||LOC6_K89_genes.faa	NDD88288.1	keto-deoxy-phosphogluconate aldolase [Rhodobacteraceae bacterium]
gene_id_1289_1289||LOC6_K89_genes.faa	WP_133559610.1	2OG-Fe(II) oxygenase [Marinomonas communis]_x0001_RUM55616.1 2OG-Fe(II) oxygenase [Marinomonas sp.]_x0001_TDR14973.1 SM-20-related protein [Marinomonas communis]
gene_id_1293_1293||LOC6_K89_genes.faa	MAF15762.1	BMP family ABC transporter substrate-binding protein [Marinomonas sp.]_x0001_RUM53889.1 BMP family ABC transporter substrate-binding protein [Marinomonas sp.]
gene_id_1294_1294||LOC6_K89_genes.faa	REJ68145.1	hypothetical protein DWQ15_05585, partial [Proteobacteria bacterium]
gene_id_1296_1296||LOC6_K89_genes.faa	WP_133560112.1	DEAD/DEAH box helicase [Marinomonas communis]_x0001_TDR15502.1 ATP-dependent RNA helicase RhlE [Marinomonas communis]
gene_id_1297_1297||LOC6_K89_genes.faa	OED40746.1	sugar ABC transporter substrate-binding protein [Chromatiales bacterium (ex Bugula neritina AB1)]
gene_id_1299_1299||LOC6_K89_genes.faa	MBR69592.1	ABC transporter [SAR116 cluster bacterium]
gene_id_1300_1300||LOC6_K89_genes.faa	HAG25158.1	heme ABC exporter ATP-binding protein CcmA [Alphaproteobacteria bacterium]
gene_id_1308_1308||LOC6_K89_genes.faa	HAK69898.1	polyribonucleotide nucleotidyltransferase [Cryomorphaceae bacterium]
gene_id_1310_1310||LOC6_K89_genes.faa	NDI04600.1	acyl-CoA synthetase [Rhodobacteraceae bacterium]
gene_id_1321_1321||LOC6_K89_genes.faa	NDD34510.1	hypothetical protein [Rhodobacteraceae bacterium]_x0001_NDD43663.1 hypothetical protein [Rhodobacteraceae bacterium]_x0001_NDD88418.1 hypothetical protein [Rhodobacteraceae bacterium]_x0001_NDI05260.1 hypothetical protein [Rhodobacteraceae bacterium]
gene_id_1325_1325||LOC6_K89_genes.faa	NDD34070.1	ABC transporter substrate-binding protein [Rhodobacteraceae bacterium]
gene_id_1327_1327||LOC6_K89_genes.faa	NBR53712.1	acyl-CoA dehydrogenase [Rhodobacteraceae bacterium]
gene_id_1330_1330||LOC6_K89_genes.faa	WP_076011665.1	hypothetical protein [Alteromonas abrolhosensis]
gene_id_1333_1333||LOC6_K89_genes.faa	NCX07802.1	oxidoreductase [Rhodobacteraceae bacterium]
gene_id_1335_1335||LOC6_K89_genes.faa	ERL97036.1	dehydrogenase of unknown specificity, short-chain alcohol dehydrogenase like [Rhodobacteraceae bacterium HIMB11]
gene_id_1339_1339||LOC6_K89_genes.faa	WP_186548793.1	MEKHLA domain-containing protein [Synechococcus sp. Minos11]_x0001_QNJ10016.1 bacterial MEKHLA protein [Synechococcus sp. Minos11]
gene_id_1340_1340||LOC6_K89_genes.faa	OUW41808.1	aminoacetone oxidase family FAD-binding enzyme [Synechococcus sp. TMED185]
gene_id_1343_1343||LOC6_K89_genes.faa	WP_058367575.1	DUF1028 domain-containing protein [Haloparvum sedimenti]
gene_id_1348_1348||LOC6_K89_genes.faa	WP_148965186.1	DUF2238 domain-containing protein [Bacillus horikoshii]_x0001_TYS59623.1 DUF2238 domain-containing protein [Bacillus horikoshii]
gene_id_1364_1364||LOC6_K89_genes.faa	NDI04558.1	3-keto-5-aminohexanoate cleavage protein [Rhodobacteraceae bacterium]
gene_id_1368_1368||LOC6_K89_genes.faa	NBQ23721.1	glycosyl transferase [Verrucomicrobia bacterium]
gene_id_1371_1371||LOC6_K89_genes.faa	NCZ66810.1	type I DNA topoisomerase [Rhodobacteraceae bacterium]
gene_id_1374_1374||LOC6_K89_genes.faa	REJ71070.1	phosphoribosylamine--glycine ligase, partial [Proteobacteria bacterium]
gene_id_1378_1378||LOC6_K89_genes.faa	ERL97245.1	heme ABC exporter, ATP-binding protein CcmA [Rhodobacteraceae bacterium HIMB11]
gene_id_1384_1384||LOC6_K89_genes.faa	ERL97264.1	nitrogen regulatory protein PII [Rhodobacteraceae bacterium HIMB11]
gene_id_1386_1386||LOC6_K89_genes.faa	NKX19833.1	HAD family phosphatase [Alteromonadaceae bacterium A_SAG8]
gene_id_1389_1389||LOC6_K89_genes.faa	HAX29108.1	hypothetical protein [Alteromonas macleodii]
gene_id_1393_1393||LOC6_K89_genes.faa	WP_011936477.1	phycocyanin subunit beta [Synechococcus sp. RCC307]_x0001_OUW41879.1 phycocyanin subunit beta [Synechococcus sp. TMED185]_x0001_RCL63871.1 phycocyanin subunit beta [Synechococcus sp. MED-G67]_x0001_CAK28966.1 R-phycocyanin II beta chain [Synechococcus sp. RCC307]_x0001_HCV56744.1 phycocyanin subunit beta [Synechococcales bacterium UBA12195]
gene_id_1394_1394||LOC6_K89_genes.faa	MAF58928.1	hypothetical protein [Ponticaulis sp.]
gene_id_1395_1395||LOC6_K89_genes.faa	NBQ36803.1	cupin domain-containing protein [Synechococcus sp.]
gene_id_1397_1397||LOC6_K89_genes.faa	WP_133565130.1	Na+/H+ antiporter subunit C [Marinomonas communis]_x0001_RUM51333.1 Na+/H+ antiporter subunit C [Marinomonas sp.]_x0001_TDR05964.1 multisubunit potassium/proton antiporter PhaC subunit [Marinomonas communis]
gene_id_1401_1401||LOC6_K89_genes.faa	HAY90081.1	sulfur oxidation c-type cytochrome SoxA [Rhodobacteraceae bacterium]
gene_id_1408_1408||LOC6_K89_genes.faa	WP_133564847.1	phosphodiesterase [Marinomonas communis]_x0001_TDR06399.1 PAS domain S-box-containing protein/diguanylate cyclase (GGDEF)-like protein [Marinomonas communis]
gene_id_1419_1419||LOC6_K89_genes.faa	WP_186548282.1	hypothetical protein [Synechococcus sp. Minos11]_x0001_QNJ09609.1 hypothetical protein SynMINOS11_02157 [Synechococcus sp. Minos11]
gene_id_1424_1424||LOC6_K89_genes.faa	WP_169450362.1	Fe/S-dependent 2-methylisocitrate dehydratase AcnD [Marinobacterium sp. LSUCC0821]_x0001_QJD70486.1 Fe/S-dependent 2-methylisocitrate dehydratase AcnD [Marinobacterium sp. LSUCC0821]
gene_id_1428_1428||LOC6_K89_genes.faa	NBQ37085.1	hypothetical protein [Synechococcus sp.]
gene_id_1429_1429||LOC6_K89_genes.faa	NDD41813.1	thioredoxin-dependent thiol peroxidase [Rhodobacteraceae bacterium]_x0001_NDH73981.1 thioredoxin-dependent thiol peroxidase [Rhodobacteraceae bacterium]_x0001_NDI05666.1 thioredoxin-dependent thiol peroxidase [Rhodobacteraceae bacterium]
gene_id_1441_1441||LOC6_K89_genes.faa	NCV68358.1	phosphoenolpyruvate carboxykinase (ATP) [Rhodobacteraceae bacterium]
gene_id_1443_1443||LOC6_K89_genes.faa	NDD89478.1	leucyl aminopeptidase [Rhodobacteraceae bacterium]
gene_id_1444_1444||LOC6_K89_genes.faa	NDI14320.1	CoA transferase [Rhodobacteraceae bacterium]
gene_id_1447_1447||LOC6_K89_genes.faa	NCX18764.1	hypothetical protein [Rhodobacteraceae bacterium]
gene_id_1450_1450||LOC6_K89_genes.faa	REJ71096.1	EamA family transporter RarD, partial [Proteobacteria bacterium]
gene_id_1455_1455||LOC6_K89_genes.faa	WP_042054098.1	MBL fold metallo-hydrolase, partial [Acinetobacter baumannii]
gene_id_1456_1456||LOC6_K89_genes.faa	NDI06575.1	hydantoinase/oxoprolinase family protein [Rhodobacteraceae bacterium]
gene_id_1457_1457||LOC6_K89_genes.faa	NDI13956.1	MFS transporter [Rhodobacteraceae bacterium]
gene_id_1463_1463||LOC6_K89_genes.faa	ERL98430.1	glutamate dehydrogenase/leucine dehydrogenase [Rhodobacteraceae bacterium HIMB11]
gene_id_1474_1474||LOC6_K89_genes.faa	NCW66542.1	IclR family transcriptional regulator [Rhodobacteraceae bacterium]
gene_id_1478_1478||LOC6_K89_genes.faa	WP_186550535.1	PHP domain-containing protein [Synechococcus sp. Minos11]_x0001_QNJ08772.1 PHP domain-containing protein [Synechococcus sp. Minos11]
gene_id_1480_1480||LOC6_K89_genes.faa	NDH72818.1	DUF3772 domain-containing protein [Rhodobacteraceae bacterium]
gene_id_1481_1481||LOC6_K89_genes.faa	NDH73855.1	pyridoxal-phosphate dependent enzyme [Rhodobacteraceae bacterium]
gene_id_1485_1485||LOC6_K89_genes.faa	RUM50734.1	long-chain fatty acid--CoA ligase, partial [Marinomonas sp.]
gene_id_1489_1489||LOC6_K89_genes.faa	NCV29415.1	hypothetical protein [Rhodobacteraceae bacterium]
gene_id_1490_1490||LOC6_K89_genes.faa	NDH21502.1	4Fe-4S dicluster domain-containing protein [Rhodobacteraceae bacterium]
gene_id_1493_1493||LOC6_K89_genes.faa	WP_106263473.1	insulinase family protein [Donghicola tyrosinivorans]_x0001_PRY91820.1 zinc protease [Donghicola tyrosinivorans]
gene_id_1494_1494||LOC6_K89_genes.faa	NKW88963.1	carboxylating nicotinate-nucleotide diphosphorylase [Alteromonadaceae bacterium A_SAG4]_x0001_NKX04645.1 carboxylating nicotinate-nucleotide diphosphorylase [Alteromonadaceae bacterium A_SAG6]_x0001_NKX18713.1 carboxylating nicotinate-nucleotide diphosphorylase [Alteromonadaceae bacterium A_SAG5]_x0001_NKX33510.1 carboxylating nicotinate-nucleotide diphosphorylase [Alteromonadaceae bacterium A_SA…
gene_id_1496_1496||LOC6_K89_genes.faa	WP_075176084.1	cytochrome c maturation protein CcmE [Alteromonas sp. W12]_x0001_OLF78651.1 cytochrome c biogenesis protein CcmE [Alteromonas sp. W12]
gene_id_1498_1498||LOC6_K89_genes.faa	NDI04626.1	dihydroxy-acid dehydratase [Rhodobacteraceae bacterium]
gene_id_1508_1508||LOC6_K89_genes.faa	NCV12726.1	gamma carbonic anhydrase family protein [Rhodobacteraceae bacterium]
gene_id_1510_1510||LOC6_K89_genes.faa	HAY90626.1	3-hydroxyacyl-CoA dehydrogenase [Rhodobacteraceae bacterium]
gene_id_1516_1516||LOC6_K89_genes.faa	REJ71952.1	2-dehydropantoate 2-reductase [Proteobacteria bacterium]
gene_id_1518_1518||LOC6_K89_genes.faa	NDI05878.1	pyruvate carboxylase [Rhodobacteraceae bacterium]
gene_id_1520_1520||LOC6_K89_genes.faa	NCX20906.1	aminomethyl transferase family protein [Rhodobacteraceae bacterium]
gene_id_1521_1521||LOC6_K89_genes.faa	NDH20281.1	DMT family transporter [Rhodobacteraceae bacterium]
gene_id_1531_1531||LOC6_K89_genes.faa	NDI04591.1	xanthine dehydrogenase family protein molybdopterin-binding subunit [Rhodobacteraceae bacterium]
gene_id_1532_1532||LOC6_K89_genes.faa	REJ73048.1	TrkH family potassium uptake protein, partial [Proteobacteria bacterium]
gene_id_1534_1534||LOC6_K89_genes.faa	ERL97211.1	TRAP-type mannitol/chloroaromatic compound transport system, small permease component [Rhodobacteraceae bacterium HIMB11]
gene_id_1538_1538||LOC6_K89_genes.faa	MAE47779.1	hypothetical protein [SAR116 cluster bacterium]
gene_id_1541_1541||LOC6_K89_genes.faa	ERL98618.1	glycine cleavage system T protein (aminomethyltransferase) [Rhodobacteraceae bacterium HIMB11]
gene_id_1549_1549||LOC6_K89_genes.faa	GAE45210.1	ribosomal large subunit pseudouridine synthase D [Bacillus boroniphilus JCM 21738]
gene_id_1551_1551||LOC6_K89_genes.faa	WP_185187075.1	peptidase [Synechococcus sp. LTW-R]_x0001_QNG29640.1 peptidase [Synechococcus sp. LTW-R]
gene_id_1554_1554||LOC6_K89_genes.faa	HCA60445.1	N-acetylglucosamine-6-phosphate deacetylase [Synechococcales bacterium UBA8647]
gene_id_1557_1557||LOC6_K89_genes.faa	NCX07916.1	fumarate hydratase [Rhodobacteraceae bacterium]
gene_id_1559_1559||LOC6_K89_genes.faa	HAG24170.1	MFS transporter [Alphaproteobacteria bacterium]
gene_id_1561_1561||LOC6_K89_genes.faa	WP_106264407.1	sarcosine oxidase subunit alpha family protein [Donghicola tyrosinivorans]_x0001_PRY89369.1 sarcosine oxidase subunit alpha [Donghicola tyrosinivorans]
gene_id_1562_1562||LOC6_K89_genes.faa	HCO75736.1	bilin biosynthesis protein CpeY [Synechococcus sp. UBA8071]
gene_id_1573_1573||LOC6_K89_genes.faa	WP_185186100.1	phycobilisome rod-core linker polypeptide [Synechococcus sp. LTW-R]_x0001_QNG28620.1 phycobilisome rod-core linker polypeptide [Synechococcus sp. LTW-R]
gene_id_1574_1574||LOC6_K89_genes.faa	WP_169451906.1	PilT/PilU family type 4a pilus ATPase [Marinobacterium sp. LSUCC0821]_x0001_QJD71935.1 PilT/PilU family type 4a pilus ATPase [Marinobacterium sp. LSUCC0821]
gene_id_1576_1576||LOC6_K89_genes.faa	WP_185186741.1	FAD-dependent oxidoreductase [Synechococcus sp. LTW-R]_x0001_QNG29295.1 FAD-dependent oxidoreductase [Synechococcus sp. LTW-R]
gene_id_1577_1577||LOC6_K89_genes.faa	ERL96502.1	RNA polymerase, sigma 54 subunit, RpoN/SigL [Rhodobacteraceae bacterium HIMB11]
gene_id_1584_1584||LOC6_K89_genes.faa	MAN72216.1	peroxiredoxin [Rhodobacteraceae bacterium]_x0001_NCX28547.1 peroxiredoxin [Rhodobacterales bacterium]_x0001_NDA30410.1 peroxiredoxin [Alphaproteobacteria bacterium]_x0001_MBR63856.1 peroxiredoxin [Rhodobacteraceae bacterium]_x0001_NCX54787.1 peroxiredoxin [Rhodobacterales bacterium]
gene_id_1585_1585||LOC6_K89_genes.faa	WP_185187060.1	DEAD/DEAH box helicase family protein [Synechococcus sp. LTW-R]_x0001_QNG29624.1 DEAD/DEAH box helicase family protein [Synechococcus sp. LTW-R]
gene_id_1586_1586||LOC6_K89_genes.faa	HAY90604.1	hypothetical protein [Rhodobacteraceae bacterium]
gene_id_1588_1588||LOC6_K89_genes.faa	AFS48477.1	acetyl-CoA acetyltransferase [alpha proteobacterium HIMB59]
gene_id_1593_1593||LOC6_K89_genes.faa	NVK00189.1	cytochrome c oxidase accessory protein CcoG [Oceanospirillaceae bacterium]
gene_id_1596_1596||LOC6_K89_genes.faa	KIC11065.1	transposase [Leisingera sp. ANG-M1]
gene_id_1604_1604||LOC6_K89_genes.faa	HAG24320.1	NAD(P)-dependent oxidoreductase [Alphaproteobacteria bacterium]
gene_id_1605_1605||LOC6_K89_genes.faa	NCV12542.1	sulfate ABC transporter ATP-binding protein [Rhodobacteraceae bacterium]
gene_id_1612_1612||LOC6_K89_genes.faa	MAH22169.1	3-keto-5-aminohexanoate cleavage protein [Gammaproteobacteria bacterium]
gene_id_1613_1613||LOC6_K89_genes.faa	MAH22168.1	short-chain dehydrogenase [Gammaproteobacteria bacterium]
gene_id_1616_1616||LOC6_K89_genes.faa	NCX09165.1	glyoxalase [Rhodobacteraceae bacterium]
gene_id_1634_1634||LOC6_K89_genes.faa	NDD41051.1	hypothetical protein [Rhodobacteraceae bacterium]
gene_id_1646_1646||LOC6_K89_genes.faa	QNJ07966.1	LysM domain-containing protein [Synechococcus sp. Minos11]
gene_id_1647_1647||LOC6_K89_genes.faa	REJ62991.1	iron ABC transporter permease, partial [Proteobacteria bacterium]
gene_id_1652_1652||LOC6_K89_genes.faa	NCX83922.1	aminotransferase class III-fold pyridoxal phosphate-dependent enzyme [Rhodobacteraceae bacterium]
gene_id_1656_1656||LOC6_K89_genes.faa	ERL98397.1	hypothetical protein HIMB11_01002 [Rhodobacteraceae bacterium HIMB11]_x0001_NCV11193.1 elongation factor P [Rhodobacteraceae bacterium]_x0001_NCV29811.1 elongation factor P [Rhodobacteraceae bacterium]_x0001_NCV66671.1 elongation factor P [Rhodobacteraceae bacterium]_x0001_NCW03865.1 elongation factor P [Rhodobacteraceae bacterium]
gene_id_1657_1657||LOC6_K89_genes.faa	NDI06565.1	chromosome segregation protein SMC [Rhodobacteraceae bacterium]
gene_id_1659_1659||LOC6_K89_genes.faa	NCW07048.1	hypothetical protein [Rhodobacterales bacterium]
gene_id_1663_1663||LOC6_K89_genes.faa	NCX20745.1	molybdenum cofactor guanylyltransferase MobA [Rhodobacteraceae bacterium]
gene_id_1665_1665||LOC6_K89_genes.faa	NCV12564.1	phosphoribulokinase [Rhodobacteraceae bacterium]_x0001_NCV30428.1 phosphoribulokinase [Rhodobacteraceae bacterium]
gene_id_1670_1670||LOC6_K89_genes.faa	WP_133562390.1	hypothetical protein [Marinomonas communis]_x0001_TDR13220.1 hypothetical protein C8D85_2096 [Marinomonas communis]
gene_id_1675_1675||LOC6_K89_genes.faa	WP_079508651.1	DUF2621 domain-containing protein [Mesobacillus jeotgali]
gene_id_1676_1676||LOC6_K89_genes.faa	NDH73991.1	NAD(P) transhydrogenase subunit beta [Rhodobacteraceae bacterium]
gene_id_1678_1678||LOC6_K89_genes.faa	HAY90387.1	nitroreductase [Rhodobacteraceae bacterium]
gene_id_1686_1686||LOC6_K89_genes.faa	WP_044557001.1	hypothetical protein [Alteromonas macleodii]_x0001_NKW90599.1 hypothetical protein [Alteromonadaceae bacterium A_SAG4]_x0001_NKX04399.1 hypothetical protein [Alteromonadaceae bacterium A_SAG6]_x0001_NKX33640.1 hypothetical protein [Alteromonadaceae bacterium A_SAG3]
gene_id_1691_1691||LOC6_K89_genes.faa	HCS79976.1	serine hydrolase [Alteromonas macleodii]
gene_id_1693_1693||LOC6_K89_genes.faa	WP_169451481.1	thioesterase family protein [Marinobacterium sp. LSUCC0821]_x0001_QJD71509.1 acyl-CoA thioesterase [Marinobacterium sp. LSUCC0821]
gene_id_1698_1698||LOC6_K89_genes.faa	NCV12774.1	cytochrome c oxidase assembly protein [Rhodobacteraceae bacterium]
gene_id_1702_1702||LOC6_K89_genes.faa	NDD90110.1	nitrite/sulfite reductase [Rhodobacteraceae bacterium]
gene_id_1703_1703||LOC6_K89_genes.faa	HCS79697.1	tRNA (guanosine(46)-N7)-methyltransferase TrmB [Alteromonas macleodii]
gene_id_1709_1709||LOC6_K89_genes.faa	NCX53317.1	glycolate oxidase, subunit F [Rhodobacterales bacterium]
gene_id_1716_1716||LOC6_K89_genes.faa	WP_043736370.1	MULTISPECIES: NAD-dependent epimerase/dehydratase family protein [unclassified Synechococcus]_x0001_NBQ36555.1 NAD-dependent epimerase/dehydratase family protein [Synechococcus sp.]_x0001_QNJ07548.1 UDP-sulfoquinovose synthase [Synechococcus sp. Minos11]_x0001_RCL61434.1 NAD-dependent epimerase/dehydratase family protein [Synechococcus sp. MED-G67]
gene_id_1723_1723||LOC6_K89_genes.faa	NVK01661.1	ATP-dependent Clp protease proteolytic subunit [Oceanospirillaceae bacterium]
gene_id_1725_1725||LOC6_K89_genes.faa	AFS49237.1	Peptidase family M48 [alpha proteobacterium HIMB59]
gene_id_1728_1728||LOC6_K89_genes.faa	WP_014998317.1	GNAT family N-acetyltransferase [Alteromonas macleodii]_x0001_NKX04741.1 GNAT family N-acetyltransferase [Alteromonadaceae bacterium A_SAG6]_x0001_NKX18207.1 GNAT family N-acetyltransferase [Alteromonadaceae bacterium A_SAG5]_x0001_NKX35215.1 GNAT family N-acetyltransferase [Alteromonadaceae bacterium A_SAG3]_x0001_NKX69510.1 GNAT family N-acetyltransferase [Alteromonadaceae bacterium A_SAG7]_x00…
gene_id_1730_1730||LOC6_K89_genes.faa	ERL96858.1	RNA polymerase, sigma 28 subunit, SigD/FliA/WhiG [Rhodobacteraceae bacterium HIMB11]
gene_id_1733_1733||LOC6_K89_genes.faa	NCV66985.1	phosphodiesterase [Rhodobacteraceae bacterium]_x0001_NCX20288.1 phosphodiesterase [Rhodobacteraceae bacterium]_x0001_NDD41875.1 phosphodiesterase [Rhodobacteraceae bacterium]_x0001_NDH71943.1 phosphodiesterase [Rhodobacteraceae bacterium]_x0001_NDI06049.1 phosphodiesterase [Rhodobacteraceae bacterium]
gene_id_1740_1740||LOC6_K89_genes.faa	MAE47493.1	hypothetical protein [SAR116 cluster bacterium]
gene_id_1746_1746||LOC6_K89_genes.faa	WP_192473313.1	enoyl-CoA hydratase/isomerase family protein [Bacillus sp. SBJS]_x0001_MBE0254779.1 2-(1,2-epoxy-1,2-dihydrophenyl)acetyl-CoA isomerase [Bacillus sp. SBJS]
gene_id_1747_1747||LOC6_K89_genes.faa	WP_192473314.1	enoyl-CoA hydratase/isomerase family protein [Bacillus sp. SBJS]_x0001_MBE0254780.1 enoyl-CoA hydratase [Bacillus sp. SBJS]
gene_id_1753_1753||LOC6_K89_genes.faa	GAM16467.1	cytosolic protein containing multiple CBS domains [Bacillus selenatarsenatis SF-1]
gene_id_1759_1759||LOC6_K89_genes.faa	RUM50288.1	DUF3080 domain-containing protein [Marinomonas sp.]
gene_id_1767_1767||LOC6_K89_genes.faa	AFS49513.1	Bacterial regulatory helix-turn-helix protein, lysR family,ligand-binding protein, LysR family [alpha proteobacterium HIMB59]
gene_id_1770_1770||LOC6_K89_genes.faa	ERL97985.1	hypothetical protein HIMB11_01297 [Rhodobacteraceae bacterium HIMB11]
gene_id_1773_1773||LOC6_K89_genes.faa	NCW05053.1	dihydroxy-acid dehydratase [Rhodobacteraceae bacterium]
gene_id_1774_1774||LOC6_K89_genes.faa	NVK00176.1	sensor histidine kinase N-terminal domain-containing protein [Oceanospirillaceae bacterium]
gene_id_1780_1780||LOC6_K89_genes.faa	NCW66679.1	3D-(3,5/4)-trihydroxycyclohexane-1,2-dione acylhydrolase (decyclizing) [Rhodobacteraceae bacterium]
gene_id_1781_1781||LOC6_K89_genes.faa	NCW66679.1	3D-(3,5/4)-trihydroxycyclohexane-1,2-dione acylhydrolase (decyclizing) [Rhodobacteraceae bacterium]
gene_id_1782_1782||LOC6_K89_genes.faa	WP_148305259.1	GTP-binding protein, partial [Mycobacterium tuberculosis]
gene_id_1793_1793||LOC6_K89_genes.faa	SEM15469.1	Superfamily II DNA and RNA helicase [Acinetobacter sp. DSM 11652]
gene_id_1794_1794||LOC6_K89_genes.faa	MAN17330.1	hypothetical protein [SAR116 cluster bacterium]
gene_id_1799_1799||LOC6_K89_genes.faa	NCX07802.1	oxidoreductase [Rhodobacteraceae bacterium]
gene_id_1803_1803||LOC6_K89_genes.faa	NCV10026.1	TRAP transporter small permease subunit [Rhodobacteraceae bacterium]_x0001_NCV28970.1 TRAP transporter small permease subunit [Rhodobacteraceae bacterium]_x0001_NCV66327.1 TRAP transporter small permease subunit [Rhodobacteraceae bacterium]_x0001_NCW02844.1 TRAP transporter small permease subunit [Rhodobacteraceae bacterium]_x0001_NCW59920.1 TRAP transporter small permease subunit [Rhodobacterace…
gene_id_1813_1813||LOC6_K89_genes.faa	RUM57849.1	iron ABC transporter substrate-binding protein, partial [Marinomonas sp.]
gene_id_1817_1817||LOC6_K89_genes.faa	WP_169451524.1	leucine--tRNA ligase [Marinobacterium sp. LSUCC0821]_x0001_QJD71553.1 leucine--tRNA ligase [Marinobacterium sp. LSUCC0821]
gene_id_1819_1819||LOC6_K89_genes.faa	WP_106265696.1	4-hydroxy-3-methylbut-2-enyl diphosphate reductase [Donghicola tyrosinivorans]_x0001_PRY87804.1 4-hydroxy-3-methylbut-2-enyl diphosphate reductase [Donghicola tyrosinivorans]
gene_id_1834_1834||LOC6_K89_genes.faa	REJ69669.1	XRE family transcriptional regulator [Proteobacteria bacterium]
gene_id_1836_1836||LOC6_K89_genes.faa	ERL98346.1	hypothetical protein HIMB11_00951 [Rhodobacteraceae bacterium HIMB11]
gene_id_1842_1842||LOC6_K89_genes.faa	WP_014999072.1	MULTISPECIES: PspA/IM30 family protein [Alteromonas]_x0001_NKW89168.1 PspA/IM30 family protein [Alteromonadaceae bacterium A_SAG4]_x0001_NKX05770.1 PspA/IM30 family protein [Alteromonadaceae bacterium A_SAG6]_x0001_NKX33840.1 PspA/IM30 family protein [Alteromonadaceae bacterium A_SAG3]_x0001_NKX69416.1 PspA/IM30 family protein [Alteromonadaceae bacterium A_SAG7]_x0001_AFT79171.1 phage shock prote…
gene_id_1843_1843||LOC6_K89_genes.faa	NDH22162.1	1-acyl-sn-glycerol-3-phosphate acyltransferase [Rhodobacteraceae bacterium]
gene_id_1844_1844||LOC6_K89_genes.faa	AUJ64767.1	23S rRNA (adenine(2030)-N(6))-methyltransferase RlmJ [Rhodobacteraceae bacterium]
gene_id_1852_1852||LOC6_K89_genes.faa	NDD43398.1	glycine cleavage system protein T [Rhodobacteraceae bacterium]
gene_id_1853_1853||LOC6_K89_genes.faa	MAN16809.1	aldehyde oxidase [SAR116 cluster bacterium]
gene_id_1859_1859||LOC6_K89_genes.faa	WP_118491728.1	methyltransferase domain-containing protein [Alteromonas sp. BL110]_x0001_AXT38913.1 methyltransferase domain-containing protein [Alteromonas sp. BL110]_x0001_RKM84243.1 methyltransferase domain-containing protein [Alteromonas sp. BL110]
gene_id_1862_1862||LOC6_K89_genes.faa	MAE12428.1	DUF159 family protein [SAR116 cluster bacterium]
gene_id_1866_1866||LOC6_K89_genes.faa	HCO75565.1	thiamine-phosphate kinase [Synechococcus sp. UBA8071]
gene_id_1868_1868||LOC6_K89_genes.faa	NDD46579.1	pyridoxal-phosphate dependent enzyme [Synechococcaceae bacterium WB9_4xB_025]
gene_id_1871_1871||LOC6_K89_genes.faa	NCW03835.1	ABC transporter substrate-binding protein [Rhodobacteraceae bacterium]
gene_id_1877_1877||LOC6_K89_genes.faa	NDD89469.1	urease accessory protein UreE [Rhodobacteraceae bacterium]
gene_id_1881_1881||LOC6_K89_genes.faa	WP_106263944.1	nucleoside hydrolase [Donghicola tyrosinivorans]_x0001_PRY90123.1 purine nucleosidase [Donghicola tyrosinivorans]
gene_id_1890_1890||LOC6_K89_genes.faa	ERL96925.1	putative acyl-CoA transferase/carnitine dehydratase [Rhodobacteraceae bacterium HIMB11]
gene_id_1891_1891||LOC6_K89_genes.faa	WP_076012396.1	diguanylate cyclase [Alteromonas abrolhosensis]
gene_id_1894_1894||LOC6_K89_genes.faa	NCW66673.1	excinuclease ABC subunit C [Rhodobacteraceae bacterium]
gene_id_1912_1912||LOC6_K89_genes.faa	ERL96443.1	NAD-dependent aldehyde dehydrogenase [Rhodobacteraceae bacterium HIMB11]
gene_id_1918_1918||LOC6_K89_genes.faa	REJ68560.1	LamB/YcsF family protein, partial [Proteobacteria bacterium]
gene_id_1921_1921||LOC6_K89_genes.faa	WP_169450530.1	VacJ family lipoprotein [Marinobacterium sp. LSUCC0821]_x0001_QJD70654.1 VacJ family lipoprotein [Marinobacterium sp. LSUCC0821]
gene_id_1930_1930||LOC6_K89_genes.faa	WP_170108114.1	ABC transporter permease subunit [Donghicola tyrosinivorans]
gene_id_1932_1932||LOC6_K89_genes.faa	NDH22261.1	quinoprotein [Rhodobacteraceae bacterium]
gene_id_1935_1935||LOC6_K89_genes.faa	NDH22073.1	2-oxoglutarate dehydrogenase E1 component [Rhodobacteraceae bacterium]
gene_id_1938_1938||LOC6_K89_genes.faa	HAY90851.1	aldehyde dehydrogenase [Rhodobacteraceae bacterium]
gene_id_1941_1941||LOC6_K89_genes.faa	MAF15428.1	glycosyltransferase [Marinomonas sp.]
gene_id_1942_1942||LOC6_K89_genes.faa	ERL98722.1	FAD/FMN-dependent dehydrogenase [Rhodobacteraceae bacterium HIMB11]
gene_id_1945_1945||LOC6_K89_genes.faa	ERL98603.1	ketopantoate hydroxymethyltransferase [Rhodobacteraceae bacterium HIMB11]
gene_id_1946_1946||LOC6_K89_genes.faa	ERL98602.1	fatty acid desaturase [Rhodobacteraceae bacterium HIMB11]
gene_id_1953_1953||LOC6_K89_genes.faa	HAY91889.1	hypothetical protein [Rhodobacteraceae bacterium]
gene_id_1962_1962||LOC6_K89_genes.faa	ERL99288.1	cytochrome c2 [Rhodobacteraceae bacterium HIMB11]
gene_id_1965_1965||LOC6_K89_genes.faa	AFS48278.1	hypothetical protein HIMB59_00000740 [alpha proteobacterium HIMB59]
gene_id_1966_1966||LOC6_K89_genes.faa	PKP51324.1	methylmalonyl-CoA mutase [Bacteroidetes bacterium HGW-Bacteroidetes-1]
gene_id_1968_1968||LOC6_K89_genes.faa	ERL97443.1	disulfide bond formation protein DsbB [Rhodobacteraceae bacterium HIMB11]
gene_id_1971_1971||LOC6_K89_genes.faa	ERL98618.1	glycine cleavage system T protein (aminomethyltransferase) [Rhodobacteraceae bacterium HIMB11]
gene_id_1972_1972||LOC6_K89_genes.faa	NDH21146.1	DNA mismatch repair protein MutL [Rhodobacteraceae bacterium]
gene_id_1974_1974||LOC6_K89_genes.faa	MAF15224.1	hypothetical protein [Marinomonas sp.]
gene_id_1980_1980||LOC6_K89_genes.faa	NDI06467.1	thiolase family protein [Rhodobacteraceae bacterium]
gene_id_1981_1981||LOC6_K89_genes.faa	ERL97561.1	hypothetical protein HIMB11_02089 [Rhodobacteraceae bacterium HIMB11]
gene_id_1987_1987||LOC6_K89_genes.faa	WP_106264033.1	substrate-binding domain-containing protein [Donghicola tyrosinivorans]_x0001_PRY90218.1 phosphate binding protein [Donghicola tyrosinivorans]
gene_id_1992_1992||LOC6_K89_genes.faa	WP_005166636.1	MULTISPECIES: hypothetical protein [Proteobacteria]_x0001_MBC6675939.1 hypothetical protein [Acinetobacter sp.]_x0001_ENW85154.1 hypothetical protein F906_02850 [Acinetobacter sp. NIPH 713]_x0001_ENW85383.1 hypothetical protein F906_02707 [Acinetobacter sp. NIPH 713]_x0001_ESJ93674.1 hypothetical protein P800_03293 [Acinetobacter lwoffii NCTC 5866 = CIP 64.10 = NIPH 512]_x0001_KMU98297.1 hypothet…
gene_id_1999_1999||LOC6_K89_genes.faa	NCV12327.1	isoleucine--tRNA ligase [Rhodobacteraceae bacterium]
gene_id_2007_2007||LOC6_K89_genes.faa	NDB03606.1	amidohydrolase [Flavobacteriaceae bacterium]
gene_id_2012_2012||LOC6_K89_genes.faa	WP_186496870.1	phosphoglucomutase/phosphomannomutase family protein [Synechococcus sp. TAK9802]_x0001_QNI60537.1 phosphoglucomutase [Synechococcus sp. TAK9802]
gene_id_2014_2014||LOC6_K89_genes.faa	AFS49457.1	NADH dehydrogenase subunit F [alpha proteobacterium HIMB59]
gene_id_2015_2015||LOC6_K89_genes.faa	NVK06506.1	hypothetical protein [Marivivens sp.]
gene_id_2016_2016||LOC6_K89_genes.faa	NKW90137.1	MFS transporter [Alteromonadaceae bacterium A_SAG4]_x0001_NKX35975.1 MFS transporter [Alteromonadaceae bacterium A_SAG3]_x0001_NKX68790.1 MFS transporter [Alteromonadaceae bacterium A_SAG7]
gene_id_2019_2019||LOC6_K89_genes.faa	WP_185187471.1	phosphatase PAP2 family protein [Synechococcus sp. LTW-R]_x0001_QNG30042.1 phosphatase PAP2 family protein [Synechococcus sp. LTW-R]
gene_id_2022_2022||LOC6_K89_genes.faa	HAG24303.1	DNA-protecting protein DprA [Alphaproteobacteria bacterium]
gene_id_2025_2025||LOC6_K89_genes.faa	OUW28469.1	translation initiation factor [Synechococcus sp. TMED169]
gene_id_2029_2029||LOC6_K89_genes.faa	HHV67676.1	Flp pilus assembly complex ATPase component TadA [Brucella intermedia]
gene_id_2035_2035||LOC6_K89_genes.faa	WP_170108088.1	multicopper oxidase domain-containing protein [Donghicola tyrosinivorans]
gene_id_2036_2036||LOC6_K89_genes.faa	WP_159580192.1	glycosyltransferase family 2 protein [Alteromonas sp. KUL106]_x0001_GFD69174.1 hypothetical protein KUL106_24370 [Alteromonas sp. KUL106]
gene_id_2040_2040||LOC6_K89_genes.faa	NDH74267.1	FAA hydrolase family protein [Rhodobacteraceae bacterium]
gene_id_2042_2042||LOC6_K89_genes.faa	WP_106265537.1	mechanosensitive ion channel [Donghicola tyrosinivorans]_x0001_PRY87728.1 small conductance mechanosensitive channel [Donghicola tyrosinivorans]
gene_id_2045_2045||LOC6_K89_genes.faa	HBO00165.1	GGDEF domain-containing protein [Alteromonas macleodii]
gene_id_2046_2046||LOC6_K89_genes.faa	REJ73049.1	Trk system potassium transporter TrkA [Proteobacteria bacterium]
gene_id_2048_2048||LOC6_K89_genes.faa	PTT99390.1	threonine ammonia-lyase, biosynthetic, partial [Pseudomonas sp. HMWF031]
gene_id_2049_2049||LOC6_K89_genes.faa	ERL99491.1	hypothetical protein HIMB11_00437 [Rhodobacteraceae bacterium HIMB11]
gene_id_2059_2059||LOC6_K89_genes.faa	NBT42380.1	CAP domain-containing protein [Alphaproteobacteria bacterium]
gene_id_2065_2065||LOC6_K89_genes.faa	RUM55841.1	ribonuclease J [Marinomonas sp.]
gene_id_2070_2070||LOC6_K89_genes.faa	HAD90648.1	glucose-6-phosphate isomerase [Alteromonas macleodii]
gene_id_2071_2071||LOC6_K89_genes.faa	ERL99315.1	hypothetical protein HIMB11_00258 [Rhodobacteraceae bacterium HIMB11]
gene_id_2074_2074||LOC6_K89_genes.faa	MBU95961.1	cyclase [Rhodospirillaceae bacterium]
gene_id_2075_2075||LOC6_K89_genes.faa	ERL96443.1	NAD-dependent aldehyde dehydrogenase [Rhodobacteraceae bacterium HIMB11]
gene_id_2076_2076||LOC6_K89_genes.faa	ERL96444.1	arylsulfatase A family protein [Rhodobacteraceae bacterium HIMB11]
gene_id_2083_2083||LOC6_K89_genes.faa	WP_185187841.1	peptide chain release factor 3 [Synechococcus sp. LTW-R]_x0001_QNG30422.1 peptide chain release factor 3 [Synechococcus sp. LTW-R]
gene_id_2085_2085||LOC6_K89_genes.faa	WP_185187794.1	phosphoribulokinase [Synechococcus sp. LTW-R]_x0001_QNG30372.1 phosphoribulokinase [Synechococcus sp. LTW-R]
gene_id_2089_2089||LOC6_K89_genes.faa	NBR34186.1	Si-specific NAD(P)(+) transhydrogenase [Rhodobacteraceae bacterium]
gene_id_2090_2090||LOC6_K89_genes.faa	RUM54460.1	hypothetical protein DSY86_03485 [Marinomonas sp.]
gene_id_2092_2092||LOC6_K89_genes.faa	HAY90539.1	3-dehydroquinate synthase [Rhodobacteraceae bacterium]
gene_id_2094_2094||LOC6_K89_genes.faa	NDH71911.1	hypothetical protein [Rhodobacteraceae bacterium]
gene_id_2095_2095||LOC6_K89_genes.faa	WP_076011740.1	flagellar filament capping protein FliD [Alteromonas abrolhosensis]
gene_id_2096_2096||LOC6_K89_genes.faa	HAY90782.1	cryptochrome/photolyase family protein [Rhodobacteraceae bacterium]
gene_id_2101_2101||LOC6_K89_genes.faa	MAE11646.1	ATP:cob(I)alamin adenosyltransferase [SAR116 cluster bacterium]_x0001_MBR69956.1 ATP:cob(I)alamin adenosyltransferase [SAR116 cluster bacterium]_x0001_HAG23353.1 cob(I)yrinic acid a,c-diamide adenosyltransferase [Alphaproteobacteria bacterium]
gene_id_2112_2112||LOC6_K89_genes.faa	NCV66674.1	glutamine--fructose-6-phosphate aminotransferase [Rhodobacteraceae bacterium]
gene_id_2114_2114||LOC6_K89_genes.faa	NCX07370.1	ABC transporter ATP-binding protein [Rhodobacteraceae bacterium]
gene_id_2118_2118||LOC6_K89_genes.faa	NDD33907.1	helix-turn-helix domain-containing protein [Rhodobacteraceae bacterium]
gene_id_2119_2119||LOC6_K89_genes.faa	ERL98574.1	putative ring-cleavage extradiol dioxygenase [Rhodobacteraceae bacterium HIMB11]
gene_id_2120_2120||LOC6_K89_genes.faa	ERL96983.1	2-polyprenyl-6-methoxyphenol hydroxylase-like oxidoreductase [Rhodobacteraceae bacterium HIMB11]
gene_id_2122_2122||LOC6_K89_genes.faa	WP_133560381.1	ribonucleotide-diphosphate reductase subunit beta [Marinomonas communis]_x0001_TDR15736.1 ribonucleoside-diphosphate reductase class Ia beta subunit [Marinomonas communis]
gene_id_2133_2133||LOC6_K89_genes.faa	WP_169451635.1	helix-turn-helix domain-containing protein [Marinobacterium sp. LSUCC0821]_x0001_QJD71664.1 helix-turn-helix transcriptional regulator [Marinobacterium sp. LSUCC0821]
gene_id_2134_2134||LOC6_K89_genes.faa	WP_083648689.1	flagellar hook-length control protein FliK [Alteromonas abrolhosensis]
gene_id_2136_2136||LOC6_K89_genes.faa	MBR69434.1	LLM class flavin-dependent oxidoreductase [SAR116 cluster bacterium]
gene_id_2137_2137||LOC6_K89_genes.faa	MAE11847.1	alpha/beta hydrolase [SAR116 cluster bacterium]
gene_id_2139_2139||LOC6_K89_genes.faa	WP_067097759.1	flavodoxin-dependent (E)-4-hydroxy-3-methylbut-2-enyl-diphosphate synthase [Marinomonas atlantica]
gene_id_2145_2145||LOC6_K89_genes.faa	WP_023615278.1	MULTISPECIES: hypothetical protein [Bacillaceae]_x0001_ESU32606.1 hypothetical protein G3A_10315 [Bacillus sp. 17376]_x0001_GAE45724.1 oligopeptide ABC transporter [Bacillus boroniphilus JCM 21738]
gene_id_2146_2146||LOC6_K89_genes.faa	AFS49449.1	NADH dehydrogenase subunit N [alpha proteobacterium HIMB59]
gene_id_2149_2149||LOC6_K89_genes.faa	NCX82444.1	hypothetical protein [Rhodobacteraceae bacterium]
gene_id_2150_2150||LOC6_K89_genes.faa	NDH71783.1	glycerate kinase [Rhodobacteraceae bacterium]
gene_id_2164_2164||LOC6_K89_genes.faa	PPR48440.1	hypothetical protein CFH15_01667, partial [Alphaproteobacteria bacterium MarineAlpha5_Bin5]
gene_id_2165_2165||LOC6_K89_genes.faa	WP_133563557.1	tricarboxylate transporter [Marinomonas communis]_x0001_TDR12666.1 tripartite-type tricarboxylate transporter receptor subunit TctC [Marinomonas communis]
gene_id_2173_2173||LOC6_K89_genes.faa	WP_014999271.1	MULTISPECIES: cell division protein FtsW [Alteromonas]_x0001_MAL70633.1 cell division protein FtsW [Alteromonas sp.]_x0001_NKW88945.1 cell division protein FtsW [Alteromonadaceae bacterium A_SAG4]_x0001_NKX33492.1 cell division protein FtsW [Alteromonadaceae bacterium A_SAG3]_x0001_NKX68741.1 cell division protein FtsW [Alteromonadaceae bacterium A_SAG7]_x0001_AFT79378.1 cell division protein Fts…
gene_id_2174_2174||LOC6_K89_genes.faa	ERL97039.1	dehydrogenase of unknown specificity, short-chain alcohol dehydrogenase like [Rhodobacteraceae bacterium HIMB11]
gene_id_2175_2175||LOC6_K89_genes.faa	WP_169450823.1	aspartate-semialdehyde dehydrogenase [Marinobacterium sp. LSUCC0821]_x0001_QJD70947.1 aspartate-semialdehyde dehydrogenase [Marinobacterium sp. LSUCC0821]
gene_id_2177_2177||LOC6_K89_genes.faa	REJ72013.1	carboxymuconolactone decarboxylase family protein [Proteobacteria bacterium]
gene_id_2178_2178||LOC6_K89_genes.faa	GAE47684.1	malate dehydrogenase [Bacillus boroniphilus JCM 21738]
gene_id_2180_2180||LOC6_K89_genes.faa	WP_106267588.1	HAMP domain-containing protein [Donghicola tyrosinivorans]_x0001_PRY85376.1 methyl-accepting chemotaxis protein [Donghicola tyrosinivorans]
gene_id_2183_2183||LOC6_K89_genes.faa	NCV30991.1	LLM class flavin-dependent oxidoreductase [Rhodobacteraceae bacterium]
gene_id_2196_2196||LOC6_K89_genes.faa	NDH71758.1	aminotransferase [Rhodobacteraceae bacterium]
gene_id_2197_2197||LOC6_K89_genes.faa	WP_106263578.1	formate dehydrogenase subunit alpha [Donghicola tyrosinivorans]_x0001_PRY91044.1 formate dehydrogenase major subunit [Donghicola tyrosinivorans]
gene_id_2198_2198||LOC6_K89_genes.faa	NCV54555.1	HD domain-containing protein [Betaproteobacteria bacterium]
gene_id_2201_2201||LOC6_K89_genes.faa	HAG24187.1	dihydrolipoamide dehydrogenase [Alphaproteobacteria bacterium]
gene_id_2205_2205||LOC6_K89_genes.faa	NDH74712.1	cupin [Rhodobacteraceae bacterium]
gene_id_2225_2225||LOC6_K89_genes.faa	HCY27780.1	adenosylmethionine--8-amino-7-oxononanoate transaminase [Alteromonas macleodii]
gene_id_2231_2231||LOC6_K89_genes.faa	WP_067550494.1	MULTISPECIES: 30S ribosomal protein S17 [Rhodobacteraceae]_x0001_AUJ62996.1 30S ribosomal protein S17 [Rhodobacteraceae bacterium]_x0001_NBQ49915.1 30S ribosomal protein S17 [Marivivens sp.]_x0001_APO85784.1 30S ribosomal protein S17 [Marivivens sp. JLT3646]_x0001_NBT51105.1 30S ribosomal protein S17 [Marivivens sp.]_x0001_NBX10368.1 30S ribosomal protein S17 [Marivivens sp.]
gene_id_2235_2235||LOC6_K89_genes.faa	NDH71912.1	branched-chain amino acid ABC transporter permease [Rhodobacteraceae bacterium]
gene_id_2240_2240||LOC6_K89_genes.faa	NCZ65178.1	DUF1285 domain-containing protein [Rhodobacteraceae bacterium]
gene_id_2241_2241||LOC6_K89_genes.faa	NCX57533.1	DNA polymerase I [Rhodobacteraceae bacterium]
gene_id_2247_2247||LOC6_K89_genes.faa	ERL96714.1	NTP pyrophosphohydrolase [Rhodobacteraceae bacterium HIMB11]
gene_id_2248_2248||LOC6_K89_genes.faa	NDI05045.1	aminomethyl transferase family protein [Rhodobacteraceae bacterium]
gene_id_2251_2251||LOC6_K89_genes.faa	REJ72968.1	GntR family transcriptional regulator [Proteobacteria bacterium]
gene_id_2255_2255||LOC6_K89_genes.faa	ERL99264.1	putative oxygen-independent coproporphyrinogen III oxidase [Rhodobacteraceae bacterium HIMB11]
gene_id_2258_2258||LOC6_K89_genes.faa	WP_169450548.1	NAD(P)(+) transhydrogenase (Re/Si-specific) subunit beta [Marinobacterium sp. LSUCC0821]_x0001_QJD70672.1 NAD(P)(+) transhydrogenase (Re/Si-specific) subunit beta [Marinobacterium sp. LSUCC0821]
gene_id_2262_2262||LOC6_K89_genes.faa	ERL97492.1	putative dithiol-disulfide isomerase involved in polyketide biosynthesis [Rhodobacteraceae bacterium HIMB11]
gene_id_2264_2264||LOC6_K89_genes.faa	RZP09373.1	membrane or secreted protein [Flavobacteriales bacterium]
gene_id_2267_2267||LOC6_K89_genes.faa	WP_106267398.1	DUF2254 domain-containing protein [Donghicola tyrosinivorans]_x0001_PRY85598.1 putative membrane protein [Donghicola tyrosinivorans]
gene_id_2272_2272||LOC6_K89_genes.faa	AFS49559.1	transcriptional regulator, gntR family,FCD domain-containing protein [alpha proteobacterium HIMB59]
gene_id_2278_2278||LOC6_K89_genes.faa	WP_014999667.1	sensor histidine kinase [Alteromonas macleodii]_x0001_AFT79795.1 histidine kinase [Alteromonas macleodii str. 'Black Sea 11']_x0001_NKW90023.1 sensor histidine kinase [Alteromonadaceae bacterium A_SAG4]_x0001_NKX05415.1 sensor histidine kinase [Alteromonadaceae bacterium A_SAG6]_x0001_NKX33324.1 sensor histidine kinase [Alteromonadaceae bacterium A_SAG3]
gene_id_2281_2281||LOC6_K89_genes.faa	AFS49362.1	Gamma-glutamyltranspeptidase [alpha proteobacterium HIMB59]
gene_id_2285_2285||LOC6_K89_genes.faa	NDD34495.1	FAD-dependent oxidoreductase [Rhodobacteraceae bacterium]
gene_id_2288_2288||LOC6_K89_genes.faa	RVT87328.1	type I secretion system permease/ATPase [Rhodobacteraceae bacterium CCMM004]
gene_id_2291_2291||LOC6_K89_genes.faa	ERL96637.1	Ion transport protein [Rhodobacteraceae bacterium HIMB11]
gene_id_2296_2296||LOC6_K89_genes.faa	NDD34237.1	PH domain-containing protein [Rhodobacteraceae bacterium]
gene_id_2297_2297||LOC6_K89_genes.faa	ERL98183.1	hypothetical protein HIMB11_01497 [Rhodobacteraceae bacterium HIMB11]
gene_id_2298_2298||LOC6_K89_genes.faa	RUM48620.1	sulfate ABC transporter ATP-binding protein [Marinomonas sp.]
gene_id_2300_2300||LOC6_K89_genes.faa	NCV10677.1	(d)CMP kinase [Rhodobacteraceae bacterium]_x0001_NCV28590.1 (d)CMP kinase [Rhodobacteraceae bacterium]_x0001_NCV67943.1 (d)CMP kinase [Rhodobacteraceae bacterium]_x0001_NCW04362.1 (d)CMP kinase [Rhodobacteraceae bacterium]_x0001_NCW59763.1 (d)CMP kinase [Rhodobacteraceae bacterium]
gene_id_2302_2302||LOC6_K89_genes.faa	ERL99281.1	response regulator with CheY-like receiver, AAA-type ATPase, and DNA-binding domains [Rhodobacteraceae bacterium HIMB11]
gene_id_2309_2309||LOC6_K89_genes.faa	WP_106266251.1	FliM/FliN family flagellar motor switch protein [Donghicola tyrosinivorans]_x0001_PRY86790.1 flagellar motor switch protein FliM [Donghicola tyrosinivorans]
gene_id_2311_2311||LOC6_K89_genes.faa	WP_076011531.1	EAL domain-containing protein [Alteromonas abrolhosensis]
gene_id_2313_2313||LOC6_K89_genes.faa	WP_106265066.1	error-prone DNA polymerase [Donghicola tyrosinivorans]_x0001_PRY88842.1 error-prone DNA polymerase [Donghicola tyrosinivorans]
gene_id_2315_2315||LOC6_K89_genes.faa	ERL99436.1	hypothetical protein HIMB11_00381 [Rhodobacteraceae bacterium HIMB11]
gene_id_2317_2317||LOC6_K89_genes.faa	HCA62086.1	signal protein PDZ [Synechococcales bacterium UBA8647]
gene_id_2319_2319||LOC6_K89_genes.faa	NCX82732.1	TRAP transporter large permease subunit [Rhodobacteraceae bacterium]
gene_id_2329_2329||LOC6_K89_genes.faa	WP_069943901.1	ATP-grasp domain-containing protein [Alteromonas macleodii]_x0001_OES34182.1 ATP-grasp domain protein [Alteromonas macleodii]_x0001_OES35145.1 ATP-grasp domain protein [Alteromonas macleodii]_x0001_OES37008.1 ATP-grasp domain protein [Alteromonas macleodii]_x0001_OES42161.1 ATP-grasp domain protein [Alteromonas macleodii]_x0001_OZB99352.1 ATP-dependent carboligase [Alteromonas macleodii]
gene_id_2337_2337||LOC6_K89_genes.faa	NCV30315.1	NAD(P)-dependent oxidoreductase [Rhodobacteraceae bacterium]
gene_id_2340_2340||LOC6_K89_genes.faa	NCX53159.1	RluA family pseudouridine synthase [Rhodobacterales bacterium]_x0001_NCX57012.1 RluA family pseudouridine synthase [Rhodobacteraceae bacterium]
gene_id_2350_2350||LOC6_K89_genes.faa	NCW66468.1	LptF/LptG family permease [Rhodobacteraceae bacterium]
gene_id_2351_2351||LOC6_K89_genes.faa	ERL96871.1	flagellar hook-associated protein FlgK [Rhodobacteraceae bacterium HIMB11]
gene_id_2353_2353||LOC6_K89_genes.faa	MAF17422.1	NAD+ synthase [Marinomonas sp.]
gene_id_2354_2354||LOC6_K89_genes.faa	NCV12765.1	two-component sensor histidine kinase [Rhodobacteraceae bacterium]
gene_id_2356_2356||LOC6_K89_genes.faa	AFS49113.1	aspartate kinase [alpha proteobacterium HIMB59]
gene_id_2362_2362||LOC6_K89_genes.faa	WP_186548496.1	ribonuclease HII [Synechococcus sp. Minos11]_x0001_OUW41782.1 ribonuclease HII [Synechococcus sp. TMED185]_x0001_RCL60247.1 ribonuclease HII [Synechococcus sp. MED-G67]_x0001_HCA60394.1 ribonuclease HII [Synechococcales bacterium UBA8647]_x0001_HCV56805.1 ribonuclease HII [Synechococcales bacterium UBA12195]_x0001_QNJ09792.1 ribonuclease HII [Synechococcus sp. Minos11]
gene_id_2364_2364||LOC6_K89_genes.faa	AKC01063.1	NADH dehydrogenase subunit 5, partial [Homo sapiens]_x0001_AKC01064.1 NADH dehydrogenase subunit 5, partial [Homo sapiens]
gene_id_2368_2368||LOC6_K89_genes.faa	WP_023613972.1	MULTISPECIES: ferritin-like domain-containing protein [Bacillaceae]_x0001_ESU33898.1 hypothetical protein G3A_03645 [Bacillus sp. 17376]_x0001_GAE45484.1 hypothetical protein JCM21738_2294 [Bacillus boroniphilus JCM 21738]
gene_id_2373_2373||LOC6_K89_genes.faa	WP_185186964.1	hypothetical protein [Synechococcus sp. LTW-R]_x0001_QNG29521.1 hypothetical protein H0O22_12625 [Synechococcus sp. LTW-R]
gene_id_2375_2375||LOC6_K89_genes.faa	NCV12735.1	fatty acid desaturase [Rhodobacteraceae bacterium]
gene_id_2379_2379||LOC6_K89_genes.faa	ERL96858.1	RNA polymerase, sigma 28 subunit, SigD/FliA/WhiG [Rhodobacteraceae bacterium HIMB11]
gene_id_2380_2380||LOC6_K89_genes.faa	ERL96857.1	ATPase involved in chromosome partitioning [Rhodobacteraceae bacterium HIMB11]
gene_id_2381_2381||LOC6_K89_genes.faa	WP_133559737.1	cob(I)yrinic acid a,c-diamide adenosyltransferase [Marinomonas communis]_x0001_TDR15104.1 cob(I)yrinic acid a,c-diamide adenosyltransferase [Marinomonas communis]
gene_id_2382_2382||LOC6_K89_genes.faa	TDR13273.1	dTDP-4-dehydrorhamnose reductase [Marinomonas communis]
gene_id_2385_2385||LOC6_K89_genes.faa	WP_186547488.1	peroxiredoxin [Synechococcus sp. Minos11]_x0001_NBQ36536.1 peroxiredoxin [Synechococcus sp.]_x0001_RCL63380.1 peroxiredoxin [Synechococcus sp. MED-G67]_x0001_HCA60299.1 peroxiredoxin [Synechococcales bacterium UBA8647]_x0001_HCV56655.1 peroxiredoxin [Synechococcales bacterium UBA12195]_x0001_QNJ08912.1 2-Cys peroxiredoxin [Synechococcus sp. Minos11]
gene_id_2389_2389||LOC6_K89_genes.faa	WP_130152007.1	MULTISPECIES: isocitrate lyase [unclassified Pseudoalteromonas]_x0001_RZF90297.1 isocitrate lyase [Pseudoalteromonas sp. CO302Y]_x0001_RZG06097.1 isocitrate lyase [Pseudoalteromonas sp. CO133X]
gene_id_2402_2402||LOC6_K89_genes.faa	WP_133562318.1	TRAP transporter small permease subunit [Marinomonas communis]_x0001_TDR13182.1 TRAP-type mannitol/chloroaromatic compound transport system permease small subunit [Marinomonas communis]
gene_id_2405_2405||LOC6_K89_genes.faa	WP_048009866.1	EAL domain-containing protein [Cytobacillus firmus]_x0001_KML41311.1 hypothetical protein VL14_11300 [Cytobacillus firmus]
gene_id_2412_2412||LOC6_K89_genes.faa	HCY27231.1	exonuclease subunit SbcD [Alteromonas macleodii]
gene_id_2414_2414||LOC6_K89_genes.faa	NCW04714.1	DUF1489 family protein [Rhodobacteraceae bacterium]
gene_id_2422_2422||LOC6_K89_genes.faa	NDA29853.1	UDP-N-acetylglucosamine 2-epimerase (hydrolyzing) [Alphaproteobacteria bacterium]
gene_id_2432_2432||LOC6_K89_genes.faa	ERL97670.1	transcriptional regulator [Rhodobacteraceae bacterium HIMB11]
gene_id_2435_2435||LOC6_K89_genes.faa	RUM49235.1	L-aspartate oxidase [Marinomonas sp.]
gene_id_2437_2437||LOC6_K89_genes.faa	HCA62430.1	membrane protein insertase YidC [Synechococcales bacterium UBA8647]
gene_id_2438_2438||LOC6_K89_genes.faa	WP_106267826.1	ABC transporter substrate-binding protein [Donghicola tyrosinivorans]
gene_id_2439_2439||LOC6_K89_genes.faa	WP_076011788.1	cryptochrome/photolyase family protein [Alteromonas abrolhosensis]
gene_id_2440_2440||LOC6_K89_genes.faa	RUM55798.1	phosphodiesterase [Marinomonas sp.]
gene_id_2445_2445||LOC6_K89_genes.faa	NDH20945.1	sigma-70 family RNA polymerase sigma factor [Rhodobacteraceae bacterium]
gene_id_2448_2448||LOC6_K89_genes.faa	YP_002860123.1	ATPase subunit 6.1 [Micromonas commoda]_x0001_YP_002860135.1 ATPase subunit 6.2 [Micromonas commoda]_x0001_ACO55587.1 ATPase subunit 6.1 [Micromonas commoda]_x0001_ACO55599.1 ATPase subunit 6.2 [Micromonas commoda]
gene_id_2449_2449||LOC6_K89_genes.faa	WP_169290317.1	acyl-CoA dehydrogenase family protein [Bacillus sp. RO2]_x0001_NMH72618.1 acyl-CoA/acyl-ACP dehydrogenase [Bacillus sp. RO2]
gene_id_2459_2459||LOC6_K89_genes.faa	NCW64001.1	hypothetical protein [Betaproteobacteria bacterium]
gene_id_2465_2465||LOC6_K89_genes.faa	NCV49185.1	HlyC/CorC family transporter [Rhodobacterales bacterium]
gene_id_2466_2466||LOC6_K89_genes.faa	HCG87986.1	ligand-gated channel protein [Alteromonas macleodii]
gene_id_2467_2467||LOC6_K89_genes.faa	NDD88431.1	xylulokinase [Rhodobacteraceae bacterium]
gene_id_2470_2470||LOC6_K89_genes.faa	NCV10196.1	glutamate-5-semialdehyde dehydrogenase [Rhodobacteraceae bacterium]_x0001_NCV28923.1 glutamate-5-semialdehyde dehydrogenase [Rhodobacteraceae bacterium]_x0001_NCV66778.1 glutamate-5-semialdehyde dehydrogenase [Rhodobacteraceae bacterium]_x0001_NCW02881.1 glutamate-5-semialdehyde dehydrogenase [Rhodobacteraceae bacterium]_x0001_NCW59985.1 glutamate-5-semialdehyde dehydrogenase [Rhodobacteraceae ba…
gene_id_2472_2472||LOC6_K89_genes.faa	WP_075176377.1	penicillin acylase family protein [Alteromonas sp. W12]_x0001_OLF79238.1 hydrolase [Alteromonas sp. W12]
gene_id_2476_2476||LOC6_K89_genes.faa	HBS40720.1	peptide transporter [Rhodobacteraceae bacterium]
gene_id_2482_2482||LOC6_K89_genes.faa	WP_169450310.1	MULTISPECIES: transporter substrate-binding domain-containing protein [unclassified Marinobacterium]_x0001_NRP09509.1 ABC transporter arginine-binding protein 1 precursor [Marinobacterium sp. xm-g-48]_x0001_NRP15952.1 ABC transporter arginine-binding protein 1 precursor [Marinobacterium sp. xm-a-152]_x0001_NRP35406.1 ABC transporter arginine-binding protein 1 precursor [Marinobacterium sp. xm-d-5…
gene_id_2486_2486||LOC6_K89_genes.faa	GEA69594.1	hypothetical protein PA3_37520 [Acinetobacter pittii]
gene_id_2488_2488||LOC6_K89_genes.faa	AFS48559.1	FtsK/SpoIIIE family protein,FtsK family protein [alpha proteobacterium HIMB59]
gene_id_2491_2491||LOC6_K89_genes.faa	NCX82732.1	TRAP transporter large permease subunit [Rhodobacteraceae bacterium]
gene_id_2493_2493||LOC6_K89_genes.faa	NCX09267.1	type I methionyl aminopeptidase [Rhodobacteraceae bacterium]
gene_id_2499_2499||LOC6_K89_genes.faa	ERL97815.1	ABC-type transport system involved in resistance to organic solvents, auxiliary component [Rhodobacteraceae bacterium HIMB11]
gene_id_2508_2508||LOC6_K89_genes.faa	NRB05714.1	aromatic-ring-hydroxylating dioxygenase subunit beta [Rhodobacteraceae bacterium]
gene_id_2509_2509||LOC6_K89_genes.faa	NDA29353.1	FAD-binding oxidoreductase [Alphaproteobacteria bacterium]
gene_id_2513_2513||LOC6_K89_genes.faa	MAF15077.1	polysaccharide deacetylase [Marinomonas sp.]
gene_id_2518_2518||LOC6_K89_genes.faa	NVK02604.1	MFS transporter [Oceanospirillaceae bacterium]
gene_id_2519_2519||LOC6_K89_genes.faa	NDI06998.1	nuclear transport factor 2 family protein [Rhodobacteraceae bacterium]
gene_id_2520_2520||LOC6_K89_genes.faa	HAY91567.1	hypothetical protein [Rhodobacteraceae bacterium]
gene_id_2524_2524||LOC6_K89_genes.faa	NCV68633.1	LysE family translocator [Rhodobacteraceae bacterium]
gene_id_2525_2525||LOC6_K89_genes.faa	WP_159119528.1	benzoate/H(+) symporter BenE family transporter [Alteromonas sp. KUL150]_x0001_GFD86426.1 benzoate transporter [Alteromonas sp. KUL150]
gene_id_2528_2528||LOC6_K89_genes.faa	HAG24197.1	dihydropteroate synthase [Alphaproteobacteria bacterium]
gene_id_2535_2535||LOC6_K89_genes.faa	NCX09012.1	EamA family transporter [Rhodobacteraceae bacterium]
gene_id_2540_2540||LOC6_K89_genes.faa	WP_133560708.1	ABC transporter substrate-binding protein [Marinomonas communis]_x0001_TDR15906.1 glycine betaine/proline transport system substrate-binding protein [Marinomonas communis]
gene_id_2544_2544||LOC6_K89_genes.faa	HAY90821.1	trigger factor [Rhodobacteraceae bacterium]
gene_id_2556_2556||LOC6_K89_genes.faa	REJ62348.1	PKD domain-containing protein [Bacteroidetes bacterium]
gene_id_2557_2557||LOC6_K89_genes.faa	WP_100530135.1	methionine--tRNA ligase, partial [Bacillus sp. mrc49]_x0001_PJN92050.1 methionine--tRNA ligase, partial [Bacillus sp. mrc49]
gene_id_2563_2563||LOC6_K89_genes.faa	RUM55251.1	lysogenization regulator HflD [Marinomonas sp.]
gene_id_2565_2565||LOC6_K89_genes.faa	NBQ37875.1	hypothetical protein [Synechococcus sp.]
gene_id_2567_2567||LOC6_K89_genes.faa	MAN16967.1	[protein-PII] uridylyltransferase [SAR116 cluster bacterium]
gene_id_2568_2568||LOC6_K89_genes.faa	WP_061095273.1	exodeoxyribonuclease V subunit gamma [Alteromonas macleodii]_x0001_AMJ98799.1 exodeoxyribonuclease V subunit gamma [Alteromonas macleodii]
gene_id_2572_2572||LOC6_K89_genes.faa	WP_185186500.1	DNA polymerase III subunit beta [Synechococcus sp. LTW-R]_x0001_QNG29046.1 DNA polymerase III subunit beta [Synechococcus sp. LTW-R]
gene_id_2576_2576||LOC6_K89_genes.faa	WP_186547644.1	pyridoxal phosphate-dependent aminotransferase [Synechococcus sp. Minos11]_x0001_OUW40081.1 aspartate aminotransferase [Synechococcus sp. TMED185]_x0001_QNJ09031.1 aspartate aminotransferase [Synechococcus sp. Minos11]
gene_id_2578_2578||LOC6_K89_genes.faa	NCV68680.1	hydroxyacid dehydrogenase [Rhodobacteraceae bacterium]_x0001_NCX85059.1 hydroxyacid dehydrogenase [Rhodobacteraceae bacterium]
gene_id_2591_2591||LOC6_K89_genes.faa	HAG23751.1	sirohydrochlorin chelatase [Alphaproteobacteria bacterium]
gene_id_2600_2600||LOC6_K89_genes.faa	ERL97760.1	lytic murein transglycosylase [Rhodobacteraceae bacterium HIMB11]
gene_id_2604_2604||LOC6_K89_genes.faa	NDI04388.1	formate dehydrogenase [Rhodobacteraceae bacterium]
gene_id_2606_2606||LOC6_K89_genes.faa	AUJ63360.1	chaperonin GroL [Rhodobacteraceae bacterium]_x0001_NCW68145.1 chaperonin GroEL [Marivivens sp.]
gene_id_2609_2609||LOC6_K89_genes.faa	WP_041964329.1	class I SAM-dependent methyltransferase [Mesobacillus selenatarsenatis]_x0001_GAM12374.1 hypothetical protein SAMD00020551_0507 [Bacillus selenatarsenatis SF-1]
gene_id_2614_2614||LOC6_K89_genes.faa	ERL99235.1	putative phosphatase [Rhodobacteraceae bacterium HIMB11]
gene_id_2617_2617||LOC6_K89_genes.faa	WP_076012337.1	winged helix-turn-helix domain-containing protein [Alteromonas abrolhosensis]
gene_id_2621_2621||LOC6_K89_genes.faa	NDI04219.1	transcription-repair coupling factor [Rhodobacteraceae bacterium]
gene_id_2633_2633||LOC6_K89_genes.faa	WP_102261635.1	PrkA family serine protein kinase [Mesobacillus jeotgali]
gene_id_2634_2634||LOC6_K89_genes.faa	NDH73991.1	NAD(P) transhydrogenase subunit beta [Rhodobacteraceae bacterium]
gene_id_2640_2640||LOC6_K89_genes.faa	WP_106266008.1	LysE family translocator [Donghicola tyrosinivorans]_x0001_PRY87299.1 threonine/homoserine/homoserine lactone efflux protein [Donghicola tyrosinivorans]
gene_id_2641_2641||LOC6_K89_genes.faa	WP_185187302.1	hypothetical protein [Synechococcus sp. LTW-R]_x0001_QNG29870.1 hypothetical protein H0O22_01415 [Synechococcus sp. LTW-R]
gene_id_2651_2651||LOC6_K89_genes.faa	WP_185186468.1	amino acid permease [Synechococcus sp. LTW-R]_x0001_QNG29013.1 APC family permease [Synechococcus sp. LTW-R]
gene_id_2652_2652||LOC6_K89_genes.faa	ERL97484.1	putative enzyme involved in pigment biosynthesis [Rhodobacteraceae bacterium HIMB11]
gene_id_2658_2658||LOC6_K89_genes.faa	NCX82902.1	hydantoinase B/oxoprolinase family protein [Rhodobacteraceae bacterium]
gene_id_2661_2661||LOC6_K89_genes.faa	ERL98217.1	Beta-barrel assembly machine subunit BamA [Rhodobacteraceae bacterium HIMB11]
gene_id_2662_2662||LOC6_K89_genes.faa	ERL96677.1	O-methyltransferase [Rhodobacteraceae bacterium HIMB11]
gene_id_2674_2674||LOC6_K89_genes.faa	WP_014998232.1	DoxX family protein [Alteromonas macleodii]_x0001_NKW89753.1 DoxX family protein [Alteromonadaceae bacterium A_SAG4]_x0001_NKX03419.1 DoxX family protein [Alteromonadaceae bacterium A_SAG6]_x0001_NKX18808.1 DoxX family protein [Alteromonadaceae bacterium A_SAG5]_x0001_NKX34922.1 DoxX family protein [Alteromonadaceae bacterium A_SAG3]_x0001_NKX69725.1 DoxX family protein [Alteromonadaceae bacteriu…
gene_id_2675_2675||LOC6_K89_genes.faa	WP_076012544.1	hypothetical protein [Alteromonas abrolhosensis]
gene_id_2676_2676||LOC6_K89_genes.faa	MBM29260.1	hypothetical protein [Halieaceae bacterium]
gene_id_2679_2679||LOC6_K89_genes.faa	NDH22303.1	sodium-independent anion transporter [Rhodobacteraceae bacterium]
gene_id_2680_2680||LOC6_K89_genes.faa	ERL97436.1	DNA repair photolyase [Rhodobacteraceae bacterium HIMB11]
gene_id_2683_2683||LOC6_K89_genes.faa	NDI04556.1	cobyric acid synthase [Rhodobacteraceae bacterium]
gene_id_2685_2685||LOC6_K89_genes.faa	REJ74380.1	sugar ABC transporter permease, partial [Proteobacteria bacterium]
gene_id_2690_2690||LOC6_K89_genes.faa	NCV12682.1	FAD-binding oxidoreductase [Rhodobacteraceae bacterium]
gene_id_2691_2691||LOC6_K89_genes.faa	WP_133565056.1	inositol monophosphatase [Marinomonas communis]_x0001_TDR05914.1 myo-inositol-1(or 4)-monophosphatase [Marinomonas communis]
gene_id_2693_2693||LOC6_K89_genes.faa	REJ62625.1	hypothetical protein DWQ15_09630 [Proteobacteria bacterium]
gene_id_2695_2695||LOC6_K89_genes.faa	HAY91328.1	homocysteine S-methyltransferase [Rhodobacteraceae bacterium]
gene_id_2696_2696||LOC6_K89_genes.faa	OUX91653.1	hypothetical protein CBB86_13425 [Candidatus Endolissoclinum sp. TMED26]
gene_id_2697_2697||LOC6_K89_genes.faa	NDH21879.1	xanthine dehydrogenase family protein molybdopterin-binding subunit [Rhodobacteraceae bacterium]
gene_id_2698_2698||LOC6_K89_genes.faa	NCX84047.1	protein tyrosine phosphatase [Rhodobacteraceae bacterium]
gene_id_2699_2699||LOC6_K89_genes.faa	ERL99307.1	SOUL heme-binding protein [Rhodobacteraceae bacterium HIMB11]
gene_id_2700_2700||LOC6_K89_genes.faa	WP_169451228.1	YraN family protein [Marinobacterium sp. LSUCC0821]_x0001_QJD71256.1 YraN family protein [Marinobacterium sp. LSUCC0821]
gene_id_2701_2701||LOC6_K89_genes.faa	WP_133560699.1	MFS transporter [Marinomonas communis]_x0001_TDR15901.1 DHA1 family inner membrane transport protein [Marinomonas communis]
gene_id_2704_2704||LOC6_K89_genes.faa	MBR35408.1	translational GTPase TypA [Rhodobacteraceae bacterium]
gene_id_2705_2705||LOC6_K89_genes.faa	NCW62268.1	chloride channel protein [Rhodobacteraceae bacterium]
gene_id_2706_2706||LOC6_K89_genes.faa	NDD43030.1	argininosuccinate lyase [Rhodobacteraceae bacterium]
gene_id_2707_2707||LOC6_K89_genes.faa	HBN97739.1	ATP-binding protein [Alteromonas macleodii]
gene_id_2709_2709||LOC6_K89_genes.faa	WP_045520240.1	xylulokinase [Neobacillus niacini]
gene_id_2710_2710||LOC6_K89_genes.faa	NDH72390.1	sarcosine oxidase subunit alpha family protein [Rhodobacteraceae bacterium]
gene_id_2713_2713||LOC6_K89_genes.faa	MBR70198.1	ABC transporter [SAR116 cluster bacterium]
gene_id_2714_2714||LOC6_K89_genes.faa	MAE12569.1	hypothetical protein [SAR116 cluster bacterium]
gene_id_2715_2715||LOC6_K89_genes.faa	HCS82954.1	gamma-glutamyltransferase [Alteromonas macleodii]
gene_id_2732_2732||LOC6_K89_genes.faa	REJ72853.1	4-hydroxyphenylpyruvate dioxygenase, partial [Proteobacteria bacterium]
gene_id_2735_2735||LOC6_K89_genes.faa	HAG23654.1	GntR family transcriptional regulator [Alphaproteobacteria bacterium]
gene_id_2742_2742||LOC6_K89_genes.faa	HAG25008.1	4a-hydroxytetrahydrobiopterin dehydratase [Alphaproteobacteria bacterium]
gene_id_2745_2745||LOC6_K89_genes.faa	NDH22075.1	aldehyde dehydrogenase family protein [Rhodobacteraceae bacterium]
gene_id_2746_2746||LOC6_K89_genes.faa	ERL97811.1	glycerophosphoryl diester phosphodiesterase [Rhodobacteraceae bacterium HIMB11]
gene_id_2752_2752||LOC6_K89_genes.faa	NBT42294.1	energy-coupling factor transporter transmembrane protein EcfT [Alphaproteobacteria bacterium]
gene_id_2762_2762||LOC6_K89_genes.faa	HBM57612.1	UMP kinase [Citreicella sp.]
gene_id_2765_2765||LOC6_K89_genes.faa	WP_133560070.1	TonB-dependent receptor [Marinomonas communis]
gene_id_2766_2766||LOC6_K89_genes.faa	NDH22130.1	aromatic ring-hydroxylating dioxygenase subunit alpha [Rhodobacteraceae bacterium]
gene_id_2771_2771||LOC6_K89_genes.faa	WP_090859042.1	MULTISPECIES: 30S ribosomal protein S12 [Bacillus]_x0001_MBD8070957.1 30S ribosomal protein S12 [Bacillus sp. PS06]_x0001_SDP94442.1 SSU ribosomal protein S12P [Bacillus salsus]
gene_id_2772_2772||LOC6_K89_genes.faa	PAK32858.1	30S ribosomal protein S7, partial [Bacillus licheniformis]
gene_id_2773_2773||LOC6_K89_genes.faa	CAK27141.1	Phytoene dehydrogenase [Synechococcus sp. RCC307]
gene_id_2779_2779||LOC6_K89_genes.faa	NDI05600.1	penicillin acylase family protein [Rhodobacteraceae bacterium]
gene_id_2784_2784||LOC6_K89_genes.faa	AFS48787.1	phosphoglycerate mutase family protein [alpha proteobacterium HIMB59]
gene_id_2792_2792||LOC6_K89_genes.faa	ERL97436.1	DNA repair photolyase [Rhodobacteraceae bacterium HIMB11]
gene_id_2793_2793||LOC6_K89_genes.faa	WP_121877695.1	30S ribosomal protein S12 [Umboniibacter marinipuniceus]_x0001_RMA78457.1 SSU ribosomal protein S12P [Umboniibacter marinipuniceus]
gene_id_2795_2795||LOC6_K89_genes.faa	NDI14282.1	hypothetical protein [Rhodobacteraceae bacterium]
gene_id_2796_2796||LOC6_K89_genes.faa	AFT79095.1	hypothetical protein AMBLS11_12610 [Alteromonas macleodii str. 'Black Sea 11']
gene_id_2799_2799||LOC6_K89_genes.faa	ERL99185.1	transcriptional regulator [Rhodobacteraceae bacterium HIMB11]
gene_id_2800_2800||LOC6_K89_genes.faa	MAN71944.1	haloacid dehalogenase [Rhodobacteraceae bacterium]
gene_id_2802_2802||LOC6_K89_genes.faa	NCV50615.1	hypothetical protein [Rhodobacterales bacterium]_x0001_NDA29619.1 hypothetical protein [Alphaproteobacteria bacterium]
gene_id_2803_2803||LOC6_K89_genes.faa	NBQ37744.1	signal recognition particle protein [Synechococcus sp.]
gene_id_2812_2812||LOC6_K89_genes.faa	REJ67124.1	amidohydrolase, partial [Proteobacteria bacterium]
gene_id_2813_2813||LOC6_K89_genes.faa	NCV12244.1	peptidase S41 [Rhodobacteraceae bacterium]
gene_id_2816_2816||LOC6_K89_genes.faa	WP_106263960.1	pyruvate dehydrogenase complex E1 component subunit beta [Donghicola tyrosinivorans]_x0001_PRY90140.1 pyruvate dehydrogenase E1 component beta subunit [Donghicola tyrosinivorans]
gene_id_2817_2817||LOC6_K89_genes.faa	MBR70127.1	hypothetical protein [SAR116 cluster bacterium]
gene_id_2820_2820||LOC6_K89_genes.faa	ERL96871.1	flagellar hook-associated protein FlgK [Rhodobacteraceae bacterium HIMB11]
gene_id_2827_2827||LOC6_K89_genes.faa	AFS48465.1	aconitate hydratase [alpha proteobacterium HIMB59]
gene_id_2831_2831||LOC6_K89_genes.faa	NCW65752.1	sigma-54-dependent Fis family transcriptional regulator [Rhodobacteraceae bacterium]
gene_id_2834_2834||LOC6_K89_genes.faa	WP_106263013.1	serine hydroxymethyltransferase [Donghicola tyrosinivorans]_x0001_PRY92501.1 glycine hydroxymethyltransferase [Donghicola tyrosinivorans]
gene_id_2837_2837||LOC6_K89_genes.faa	MBR69861.1	multidrug ABC transporter ATP-binding protein [SAR116 cluster bacterium]
gene_id_2838_2838||LOC6_K89_genes.faa	NDH72420.1	hypothetical protein [Rhodobacteraceae bacterium]
gene_id_2842_2842||LOC6_K89_genes.faa	WP_067545602.1	MULTISPECIES: pyruvate dehydrogenase (acetyl-transferring) E1 component subunit alpha [Rhodobacteraceae]_x0001_APO86913.1 pyruvate dehydrogenase (acetyl-transferring) E1 component subunit alpha [Marivivens sp. JLT3646]_x0001_AUJ63833.1 pyruvate dehydrogenase (acetyl-transferring) E1 component subunit alpha [Rhodobacteraceae bacterium]_x0001_NVJ96297.1 pyruvate dehydrogenase (acetyl-transferring) …
gene_id_2848_2848||LOC6_K89_genes.faa	WP_162847539.1	hypothetical protein [Marinomonas communis]_x0001_TDR15560.1 hypothetical protein C8D85_0932 [Marinomonas communis]
gene_id_2851_2851||LOC6_K89_genes.faa	NDI06467.1	thiolase family protein [Rhodobacteraceae bacterium]
gene_id_2852_2852||LOC6_K89_genes.faa	MBR59604.1	hypothetical protein [Euryarchaeota archaeon]
gene_id_2854_2854||LOC6_K89_genes.faa	HAG24142.1	chromosome partitioning protein ParA [Alphaproteobacteria bacterium]
gene_id_2857_2857||LOC6_K89_genes.faa	HAG41134.1	MFS transporter [Pseudoalteromonas sp.]
gene_id_2859_2859||LOC6_K89_genes.faa	ERL98331.1	hypothetical protein HIMB11_00936 [Rhodobacteraceae bacterium HIMB11]
gene_id_2863_2863||LOC6_K89_genes.faa	NDI03006.1	ATP-binding cassette domain-containing protein [Rhodobacteraceae bacterium]
gene_id_2867_2867||LOC6_K89_genes.faa	WP_014999152.1	PaaX family transcriptional regulator [Alteromonas macleodii]_x0001_NKW89632.1 PaaX family transcriptional regulator [Alteromonadaceae bacterium A_SAG4]_x0001_NKX18636.1 PaaX family transcriptional regulator [Alteromonadaceae bacterium A_SAG5]_x0001_NKX33756.1 PaaX family transcriptional regulator [Alteromonadaceae bacterium A_SAG3]_x0001_NKX70295.1 PaaX family transcriptional regulator [Alteromo…
gene_id_2872_2872||LOC6_K89_genes.faa	WP_185188294.1	hypothetical protein [Synechococcus sp. LTW-R]_x0001_QNG30881.1 hypothetical protein H0O22_04165 [Synechococcus sp. LTW-R]
gene_id_2877_2877||LOC6_K89_genes.faa	WP_076012365.1	uroporphyrinogen-III synthase [Alteromonas abrolhosensis]
gene_id_2878_2878||LOC6_K89_genes.faa	NCV31036.1	phosphoribosylformylglycinamidine cyclo-ligase [Rhodobacteraceae bacterium]
gene_id_2881_2881||LOC6_K89_genes.faa	TDR05619.1	DNA-directed RNA polymerase subunit beta [Marinomonas communis]
gene_id_2891_2891||LOC6_K89_genes.faa	MAN72274.1	glycosyl transferase [Rhodobacteraceae bacterium]
gene_id_2892_2892||LOC6_K89_genes.faa	AFS49368.1	N-acetyl-gamma-glutamyl-phosphate reductase [alpha proteobacterium HIMB59]
gene_id_2894_2894||LOC6_K89_genes.faa	NCV29734.1	choline-sulfatase [Rhodobacteraceae bacterium]
gene_id_2895_2895||LOC6_K89_genes.faa	WP_014999649.1	CBS domain-containing protein [Alteromonas macleodii]_x0001_AFT79777.1 Signaling protein [Alteromonas macleodii str. 'Black Sea 11']_x0001_NKX19409.1 CBS domain-containing protein [Alteromonadaceae bacterium A_SAG8]_x0001_NKX33342.1 CBS domain-containing protein [Alteromonadaceae bacterium A_SAG3]
gene_id_2900_2900||LOC6_K89_genes.faa	WP_133565253.1	bifunctional riboflavin kinase/FAD synthetase [Marinomonas communis]_x0001_TDR05673.1 FMN adenylyltransferase /riboflavin kinase [Marinomonas communis]
gene_id_2905_2905||LOC6_K89_genes.faa	NCV92603.1	rod shape-determining protein MreC [Synechococcaceae bacterium WB7_3xG_012]
gene_id_2907_2907||LOC6_K89_genes.faa	NDI13288.1	FAD-binding oxidoreductase [Rhodobacteraceae bacterium]
gene_id_2908_2908||LOC6_K89_genes.faa	HCS80577.1	macrolide ABC transporter permease/ATP-binding protein MacB [Alteromonas macleodii]
gene_id_2909_2909||LOC6_K89_genes.faa	HAO16764.1	TonB-dependent receptor [Alteromonas macleodii]
gene_id_2918_2918||LOC6_K89_genes.faa	RZP10783.1	DUF1553 domain-containing protein [Flavobacteriales bacterium]
gene_id_2919_2919||LOC6_K89_genes.faa	MAF16722.1	methyl-accepting chemotaxis protein [Marinomonas sp.]
gene_id_2934_2934||LOC6_K89_genes.faa	ERL98850.1	RNA polymerase, sigma subunit, ECF family [Rhodobacteraceae bacterium HIMB11]
gene_id_2939_2939||LOC6_K89_genes.faa	WP_106263589.1	glycosyltransferase family 2 protein [Donghicola tyrosinivorans]_x0001_PRY91055.1 glycosyl transferase family 2 [Donghicola tyrosinivorans]
gene_id_2941_2941||LOC6_K89_genes.faa	WP_185188436.1	MFS transporter [Synechococcus sp. LTW-R]_x0001_QNG31024.1 MFS transporter [Synechococcus sp. LTW-R]
gene_id_2952_2952||LOC6_K89_genes.faa	NBQ36345.1	asparaginase [Synechococcus sp.]
gene_id_2954_2954||LOC6_K89_genes.faa	WP_106264074.1	ABC transporter ATP-binding protein [Donghicola tyrosinivorans]_x0001_PRY90253.1 alpha-glucoside transport system ATP-binding protein [Donghicola tyrosinivorans]
gene_id_2955_2955||LOC6_K89_genes.faa	NDH75090.1	molybdopterin molybdenumtransferase MoeA [Rhodobacteraceae bacterium]
gene_id_2962_2962||LOC6_K89_genes.faa	WP_076026045.1	sodium/proline symporter PutP [Alteromonas abrolhosensis]
gene_id_2965_2965||LOC6_K89_genes.faa	ERL97261.1	hypothetical protein HIMB11_02305 [Rhodobacteraceae bacterium HIMB11]
gene_id_2967_2967||LOC6_K89_genes.faa	NKX19042.1	EAL domain-containing protein [Alteromonadaceae bacterium A_SAG5]
gene_id_2968_2968||LOC6_K89_genes.faa	RUM56338.1	PAS domain-containing sensor histidine kinase, partial [Marinomonas sp.]
gene_id_2971_2971||LOC6_K89_genes.faa	WP_133562654.1	NAD-dependent DNA ligase LigA [Marinomonas communis]_x0001_TDR13364.1 DNA ligase (NAD+) [Marinomonas communis]
gene_id_2975_2975||LOC6_K89_genes.faa	ERL99430.1	agmatinase [Rhodobacteraceae bacterium HIMB11]
gene_id_2980_2980||LOC6_K89_genes.faa	WP_014999982.1	site-specific integrase [Alteromonas macleodii]_x0001_AFT80164.1 putative integrase [Alteromonas macleodii str. 'Black Sea 11']_x0001_NKX05538.1 site-specific integrase [Alteromonadaceae bacterium A_SAG6]_x0001_NKX18775.1 site-specific integrase [Alteromonadaceae bacterium A_SAG5]_x0001_NKX70031.1 site-specific integrase [Alteromonadaceae bacterium A_SAG7]
gene_id_2985_2985||LOC6_K89_genes.faa	WP_144477058.1	ABC transporter substrate-binding protein [Cytobacillus oceanisediminis]
gene_id_2989_2989||LOC6_K89_genes.faa	NCV67553.1	DUF4159 domain-containing protein [Rhodobacteraceae bacterium]
gene_id_2993_2993||LOC6_K89_genes.faa	WP_169451189.1	peptidoglycan-associated lipoprotein Pal [Marinobacterium sp. LSUCC0821]_x0001_QJD71217.1 peptidoglycan-associated lipoprotein Pal [Marinobacterium sp. LSUCC0821]
gene_id_2994_2994||LOC6_K89_genes.faa	AFS49331.1	helicase family protein,DEAD/DEAH box helicase [alpha proteobacterium HIMB59]
gene_id_2998_2998||LOC6_K89_genes.faa	NCX91553.1	molecular chaperone HtpG [Rhodobacteraceae bacterium]
gene_id_3005_3005||LOC6_K89_genes.faa	HAY92240.1	DNA-binding response regulator [Rhodobacteraceae bacterium]
gene_id_3010_3010||LOC6_K89_genes.faa	HBO00484.1	histidine kinase [Alteromonas macleodii]
gene_id_3011_3011||LOC6_K89_genes.faa	WP_185190104.1	phycobilisome rod-core linker polypeptide [Synechococcus sp. HK01-R]_x0001_QNG27279.1 phycobilisome rod-core linker polypeptide [Synechococcus sp. HK01-R]
gene_id_3013_3013||LOC6_K89_genes.faa	WP_106265786.1	acetyl-CoA C-acyltransferase [Donghicola tyrosinivorans]_x0001_PRY87851.1 acetyl-CoA C-acetyltransferase [Donghicola tyrosinivorans]
gene_id_3016_3016||LOC6_K89_genes.faa	HCV02829.1	transcription termination/antitermination protein NusG [Pseudoalteromonas sp.]
gene_id_3021_3021||LOC6_K89_genes.faa	ERL98589.1	pterin-4a-carbinolamine dehydratase [Rhodobacteraceae bacterium HIMB11]
gene_id_3023_3023||LOC6_K89_genes.faa	NDH72358.1	AraC family transcriptional regulator [Rhodobacteraceae bacterium]
gene_id_3025_3025||LOC6_K89_genes.faa	REJ62899.1	DUF2189 domain-containing protein [Proteobacteria bacterium]
gene_id_3034_3034||LOC6_K89_genes.faa	HAY90286.1	GTP cyclohydrolase II [Rhodobacteraceae bacterium]
gene_id_3036_3036||LOC6_K89_genes.faa	HCG90010.1	exodeoxyribonuclease V subunit gamma [Alteromonas macleodii]
gene_id_3039_3039||LOC6_K89_genes.faa	ERL97256.1	hypothetical protein HIMB11_02300 [Rhodobacteraceae bacterium HIMB11]
gene_id_3045_3045||LOC6_K89_genes.faa	RUM52371.1	dihydroorotase [Marinomonas sp.]
gene_id_3050_3050||LOC6_K89_genes.faa	WP_101585704.1	carbohydrate ABC transporter permease [Bacillus sp. T33-2]_x0001_PLR89157.1 carbohydrate ABC transporter permease [Bacillus sp. T33-2]
gene_id_3054_3054||LOC6_K89_genes.faa	MBR70318.1	phytoene synthase [SAR116 cluster bacterium]
gene_id_3056_3056||LOC6_K89_genes.faa	WP_185188049.1	polyprenyl synthetase family protein [Synechococcus sp. LTW-R]_x0001_QNG30632.1 polyprenyl synthetase family protein [Synechococcus sp. LTW-R]
gene_id_3060_3060||LOC6_K89_genes.faa	HAG24077.1	NADP-dependent malic enzyme [Alphaproteobacteria bacterium]
gene_id_3061_3061||LOC6_K89_genes.faa	NDD88744.1	OmpA family protein [Rhodobacteraceae bacterium]
gene_id_3067_3067||LOC6_K89_genes.faa	WP_011934845.1	MULTISPECIES: organoarsenical effux MFS transporter ArsJ [unclassified Synechococcus]_x0001_NBQ36710.1 MFS transporter [Synechococcus sp.]_x0001_RCL61542.1 MFS transporter [Synechococcus sp. MED-G67]_x0001_HCA61764.1 MFS transporter [Synechococcales bacterium UBA8647]_x0001_HCV56845.1 MFS transporter [Synechococcales bacterium UBA12195]_x0001_QNJ07939.1 multidrug efflux transporter/ MFS family [S…
gene_id_3068_3068||LOC6_K89_genes.faa	NBQ36971.1	LPS export ABC transporter ATP-binding protein [Synechococcus sp.]
gene_id_3069_3069||LOC6_K89_genes.faa	NCZ66574.1	ABC transporter substrate-binding protein [Rhodobacteraceae bacterium]
gene_id_3070_3070||LOC6_K89_genes.faa	WP_026694123.1	MULTISPECIES: cold-shock protein [Bacillaceae]_x0001_ALC91426.1 cold-shock protein [Bacillus sp. FJAT-18017]_x0001_ALC91540.1 cold-shock protein [Bacillus sp. FJAT-18017]_x0001_KSU83857.1 cold-shock protein [Fictibacillus enclensis]_x0001_MBE0251295.1 cold-shock protein [Bacillus sp. SBJS]_x0001_NKE07643.1 cold-shock protein [Mesobacillus selenatarsenatis]
gene_id_3079_3079||LOC6_K89_genes.faa	WP_169452243.1	BMP family ABC transporter substrate-binding protein [Marinobacterium sp. LSUCC0821]_x0001_QJD72272.1 BMP family ABC transporter substrate-binding protein [Marinobacterium sp. LSUCC0821]
gene_id_3081_3081||LOC6_K89_genes.faa	REJ64159.1	phenylacetate-CoA oxygenase subunit PaaI, partial [Proteobacteria bacterium]
gene_id_3083_3083||LOC6_K89_genes.faa	REJ67125.1	ABC transporter substrate-binding protein [Proteobacteria bacterium]
gene_id_3088_3088||LOC6_K89_genes.faa	NDH20303.1	hypothetical protein [Rhodobacteraceae bacterium]
gene_id_3103_3103||LOC6_K89_genes.faa	NDD89186.1	epoxyalkane--coenzyme M transferase [Rhodobacteraceae bacterium]
gene_id_3106_3106||LOC6_K89_genes.faa	RUM55262.1	malate synthase G, partial [Marinomonas sp.]
gene_id_3122_3122||LOC6_K89_genes.faa	NDA30589.1	DUF1330 domain-containing protein [Alphaproteobacteria bacterium]
gene_id_3125_3125||LOC6_K89_genes.faa	WP_041966636.1	glutaredoxin family protein [Mesobacillus selenatarsenatis]_x0001_GAM14941.1 glutaredoxin and related proteins [Bacillus selenatarsenatis SF-1]
gene_id_3126_3126||LOC6_K89_genes.faa	NCX08384.1	MFS transporter [Rhodobacteraceae bacterium]
gene_id_3127_3127||LOC6_K89_genes.faa	NCV50896.1	aromatic ring-hydroxylating dioxygenase subunit alpha [Rhodobacterales bacterium]
gene_id_3131_3131||LOC6_K89_genes.faa	NCW05088.1	carbohydrate ABC transporter permease [Rhodobacteraceae bacterium]_x0001_NDI03389.1 carbohydrate ABC transporter permease [Rhodobacteraceae bacterium]
gene_id_3133_3133||LOC6_K89_genes.faa	HAY91690.1	agmatinase [Rhodobacteraceae bacterium]
gene_id_3140_3140||LOC6_K89_genes.faa	NCV28817.1	DNA polymerase III subunit alpha [Rhodobacteraceae bacterium]
gene_id_3141_3141||LOC6_K89_genes.faa	ERL97556.1	hypothetical protein HIMB11_02084 [Rhodobacteraceae bacterium HIMB11]
gene_id_3146_3146||LOC6_K89_genes.faa	MAF17541.1	exodeoxyribonuclease V subunit alpha [Marinomonas sp.]
gene_id_3147_3147||LOC6_K89_genes.faa	WP_106268102.1	LacI family DNA-binding transcriptional regulator [Donghicola tyrosinivorans]_x0001_PRY84813.1 LacI family transcriptional regulator [Donghicola tyrosinivorans]
gene_id_3161_3161||LOC6_K89_genes.faa	EAU73754.1	quinolinate synthetase [Synechococcus sp. RS9916]
gene_id_3162_3162||LOC6_K89_genes.faa	AFT79129.1	Methyl-accepting chemotaxis protein [Alteromonas macleodii str. 'Black Sea 11']
gene_id_3163_3163||LOC6_K89_genes.faa	WP_106263176.1	polysaccharide biosynthesis protein [Donghicola tyrosinivorans]_x0001_PRY91504.1 FlaA1/EpsC-like NDP-sugar epimerase [Donghicola tyrosinivorans]
gene_id_3166_3166||LOC6_K89_genes.faa	NDH74814.1	cobaltochelatase subunit CobN [Rhodobacteraceae bacterium]
gene_id_3171_3171||LOC6_K89_genes.faa	ERL98829.1	acetyltransferase, N-acetylglutamate synthase [Rhodobacteraceae bacterium HIMB11]
gene_id_3172_3172||LOC6_K89_genes.faa	WP_169451495.1	50S ribosomal protein L15 [Marinobacterium sp. LSUCC0821]_x0001_QJD71524.1 50S ribosomal protein L15 [Marinobacterium sp. LSUCC0821]
gene_id_3173_3173||LOC6_K89_genes.faa	REJ63957.1	SulP family inorganic anion transporter, partial [Proteobacteria bacterium]
gene_id_3175_3175||LOC6_K89_genes.faa	WP_162847559.1	FecR domain-containing protein [Marinomonas communis]_x0001_TDR14186.1 FecR family protein [Marinomonas communis]
gene_id_3190_3190||LOC6_K89_genes.faa	WP_169451690.1	rhodanese-like domain-containing protein [Marinobacterium sp. LSUCC0821]_x0001_QJD71719.1 rhodanese-like domain-containing protein [Marinobacterium sp. LSUCC0821]
gene_id_3191_3191||LOC6_K89_genes.faa	NDA30034.1	xanthine dehydrogenase molybdopterin binding subunit [Alphaproteobacteria bacterium]
gene_id_3193_3193||LOC6_K89_genes.faa	NCW05575.1	hypothetical protein [Rhodobacteraceae bacterium]
gene_id_3196_3196||LOC6_K89_genes.faa	WP_080590297.1	TonB-dependent receptor [Alteromonas macleodii]_x0001_NKX33313.1 TonB-dependent receptor [Alteromonadaceae bacterium A_SAG3]_x0001_NKX69892.1 TonB-dependent receptor [Alteromonadaceae bacterium A_SAG7]
gene_id_3198_3198||LOC6_K89_genes.faa	NCW06513.1	DNA polymerase III subunit gamma/tau [Rhodobacterales bacterium]
gene_id_3200_3200||LOC6_K89_genes.faa	HCV56107.1	isoleucine--tRNA ligase [Synechococcales bacterium UBA12195]
gene_id_3205_3205||LOC6_K89_genes.faa	NCX82902.1	hydantoinase B/oxoprolinase family protein [Rhodobacteraceae bacterium]
gene_id_3206_3206||LOC6_K89_genes.faa	NCW04374.1	aminopeptidase P family protein [Rhodobacteraceae bacterium]
gene_id_3207_3207||LOC6_K89_genes.faa	HBU50561.1	TonB-dependent receptor [Alteromonas australica]
gene_id_3212_3212||LOC6_K89_genes.faa	NCV11594.1	dehydratase [Rhodobacteraceae bacterium]_x0001_NCV67409.1 dehydratase [Rhodobacteraceae bacterium]_x0001_NCW65180.1 dehydratase [Rhodobacteraceae bacterium]_x0001_NCX19145.1 dehydratase [Rhodobacteraceae bacterium]_x0001_NCZ65665.1 dehydratase [Rhodobacteraceae bacterium]
gene_id_3213_3213||LOC6_K89_genes.faa	NDH72623.1	phosphatidate cytidylyltransferase [Rhodobacteraceae bacterium]
gene_id_3218_3218||LOC6_K89_genes.faa	ERL98925.1	putative permease [Rhodobacteraceae bacterium HIMB11]
gene_id_3224_3224||LOC6_K89_genes.faa	WP_178927947.1	SurA N-terminal domain-containing protein [Acinetobacter sp. SwsAc7]_x0001_NWK48250.1 SurA N-terminal domain-containing protein [Acinetobacter sp. SwsAc7]
gene_id_3225_3225||LOC6_K89_genes.faa	NDI14104.1	tRNA uridine-5-carboxymethylaminomethyl(34) synthesis enzyme MnmG [Rhodobacteraceae bacterium]
gene_id_3226_3226||LOC6_K89_genes.faa	WP_061486412.1	efflux RND transporter periplasmic adaptor subunit [Alteromonas macleodii]_x0001_AMN12744.1 cation transporter [Alteromonas macleodii]
gene_id_3236_3236||LOC6_K89_genes.faa	WP_011936663.1	MULTISPECIES: glutathione synthase [unclassified Synechococcus]_x0001_RCL63972.1 glutathione synthase [Synechococcus sp. MED-G67]_x0001_HCA62145.1 glutathione synthase [Synechococcales bacterium UBA8647]_x0001_HCV56039.1 glutathione synthase [Synechococcales bacterium UBA12195]_x0001_QNJ09870.1 glutathione synthetase [Synechococcus sp. Minos11]_x0001_CAK29154.1 Glutathione synthetase [Synechococc…
gene_id_3237_3237||LOC6_K89_genes.faa	WP_185186670.1	molybdopterin-dependent oxidoreductase [Synechococcus sp. LTW-R]_x0001_QNG29223.1 nitrate reductase [Synechococcus sp. LTW-R]
gene_id_3240_3240||LOC6_K89_genes.faa	WP_185186956.1	HEAT repeat domain-containing protein [Synechococcus sp. LTW-R]_x0001_QNG29513.1 HEAT repeat domain-containing protein [Synechococcus sp. LTW-R]
gene_id_3241_3241||LOC6_K89_genes.faa	NDH71488.1	tripartite tricarboxylate transporter TctB family protein [Rhodobacteraceae bacterium]
gene_id_3243_3243||LOC6_K89_genes.faa	WP_014998690.1	MULTISPECIES: exopolysaccharide biosynthesis protein [Alteromonas]_x0001_NKW88736.1 exopolysaccharide biosynthesis protein [Alteromonadaceae bacterium A_SAG4]_x0001_NKX18232.1 exopolysaccharide biosynthesis protein [Alteromonadaceae bacterium A_SAG5]_x0001_NKX19682.1 exopolysaccharide biosynthesis protein [Alteromonadaceae bacterium A_SAG8]_x0001_NKX33970.1 exopolysaccharide biosynthesis protein …
gene_id_3245_3245||LOC6_K89_genes.faa	ERL99307.1	SOUL heme-binding protein [Rhodobacteraceae bacterium HIMB11]
gene_id_3246_3246||LOC6_K89_genes.faa	WP_054552923.1	MULTISPECIES: GNAT family N-acetyltransferase [Pseudoalteromonas]_x0001_KPM83468.1 GCN5 family acetyltransferase [Pseudoalteromonas lipolytica]_x0001_MBC7009150.1 GNAT family N-acetyltransferase [Pseudoalteromonas sp. BZK2]
gene_id_3252_3252||LOC6_K89_genes.faa	WP_125480172.1	HD domain-containing protein [Mesobacillus subterraneus]_x0001_RSD27182.1 HD domain-containing protein [Mesobacillus subterraneus]
gene_id_3253_3253||LOC6_K89_genes.faa	WP_169450529.1	ATP-dependent RNA helicase HrpA [Marinobacterium sp. LSUCC0821]_x0001_QJD70653.1 ATP-dependent RNA helicase HrpA [Marinobacterium sp. LSUCC0821]
gene_id_3254_3254||LOC6_K89_genes.faa	MAE11700.1	asparagine synthase (glutamine-hydrolyzing) [SAR116 cluster bacterium]_x0001_MAN17110.1 asparagine synthase (glutamine-hydrolyzing) [SAR116 cluster bacterium]_x0001_HAG24676.1 asparagine synthase (glutamine-hydrolyzing) [Alphaproteobacteria bacterium]
gene_id_3257_3257||LOC6_K89_genes.faa	MBR70410.1	trimethylamine methyltransferase [SAR116 cluster bacterium]
gene_id_3263_3263||LOC6_K89_genes.faa	NCV68429.1	acyl-CoA dehydrogenase [Rhodobacteraceae bacterium]
gene_id_3266_3266||LOC6_K89_genes.faa	NCW04781.1	GntR family transcriptional regulator [Rhodobacteraceae bacterium]
gene_id_3267_3267||LOC6_K89_genes.faa	NCX08518.1	complex I NDUFA9 subunit family protein [Rhodobacteraceae bacterium]
gene_id_3268_3268||LOC6_K89_genes.faa	ERL98914.1	peptidoglycan-associated lipoprotein [Rhodobacteraceae bacterium HIMB11]
gene_id_3272_3272||LOC6_K89_genes.faa	ERL98534.1	enoyl-CoA hydratase/carnithine racemase [Rhodobacteraceae bacterium HIMB11]
gene_id_3273_3273||LOC6_K89_genes.faa	WP_185188210.1	glycosidase [Synechococcus sp. LTW-R]_x0001_QNG30796.1 glycosidase [Synechococcus sp. LTW-R]
gene_id_3280_3280||LOC6_K89_genes.faa	GDX72262.1	phosphoglucosamine mutase [Cyanobium sp.]
gene_id_3281_3281||LOC6_K89_genes.faa	NDD43218.1	cytochrome b [Rhodobacteraceae bacterium]
gene_id_3287_3287||LOC6_K89_genes.faa	WP_144547395.1	glycoside hydrolase family 18 protein [Bacillus sp. X1(2014)]
gene_id_3293_3293||LOC6_K89_genes.faa	RCL61817.1	damage-inducible protein [Synechococcus sp. MED-G67]_x0001_HCV56577.1 damage-inducible protein [Synechococcales bacterium UBA12195]
gene_id_3294_3294||LOC6_K89_genes.faa	REJ63284.1	CvpA family protein, partial [Proteobacteria bacterium]
gene_id_3295_3295||LOC6_K89_genes.faa	WP_014996941.1	phosphoglycerate mutase family protein [Alteromonas macleodii]_x0001_NKW88480.1 phosphoglycerate mutase family protein [Alteromonadaceae bacterium A_SAG4]_x0001_NKX05822.1 phosphoglycerate mutase family protein [Alteromonadaceae bacterium A_SAG6]_x0001_NKX19187.1 phosphoglycerate mutase family protein [Alteromonadaceae bacterium A_SAG8]_x0001_NKX32949.1 phosphoglycerate mutase family protein [Alt…
gene_id_3299_3299||LOC6_K89_genes.faa	NDH20282.1	Type II secretory pathway, pullulanase PulA [Rhodobacteraceae bacterium]
gene_id_3300_3300||LOC6_K89_genes.faa	NCX68796.1	pyruvate dehydrogenase complex E1 component subunit beta [Betaproteobacteria bacterium]
gene_id_3302_3302||LOC6_K89_genes.faa	HCG87508.1	ATP-binding protein [Alteromonas macleodii]
gene_id_3318_3318||LOC6_K89_genes.faa	REJ66278.1	LysE family translocator [Proteobacteria bacterium]
gene_id_3319_3319||LOC6_K89_genes.faa	NDH20745.1	FAD-binding oxidoreductase [Rhodobacteraceae bacterium]
gene_id_3322_3322||LOC6_K89_genes.faa	ERL97955.1	UDP-N-acetylmuramyl-tripeptide synthetase [Rhodobacteraceae bacterium HIMB11]
gene_id_3329_3329||LOC6_K89_genes.faa	NCX20858.1	FADH(2)-oxidizing methylenetetrahydrofolate--tRNA-(uracil(54)-C(5))-methyltransferase TrmFO [Rhodobacteraceae bacterium]
gene_id_3331_3331||LOC6_K89_genes.faa	NCX19947.1	aspartate aminotransferase family protein [Rhodobacteraceae bacterium]
gene_id_3339_3339||LOC6_K89_genes.faa	PTT97775.1	sodium transporter, partial [Pseudomonas sp. HMWF031]
gene_id_3348_3348||LOC6_K89_genes.faa	ERL97550.1	TRAP-type uncharacterized transport system, fused permease component [Rhodobacteraceae bacterium HIMB11]
gene_id_3350_3350||LOC6_K89_genes.faa	GFD86067.1	hypothetical protein KUL150_21260 [Alteromonas sp. KUL150]
gene_id_3355_3355||LOC6_K89_genes.faa	HAX27556.1	type IV pilus biogenesis/stability protein PilW [Alteromonas macleodii]
gene_id_3360_3360||LOC6_K89_genes.faa	REJ71277.1	hypothetical protein DWQ15_03145 [Proteobacteria bacterium]
gene_id_3361_3361||LOC6_K89_genes.faa	WP_014998078.1	two-component sensor histidine kinase [Alteromonas macleodii]_x0001_AFT78092.1 sensor histidine kinase [Alteromonas macleodii str. 'Black Sea 11']_x0001_NKW89270.1 two-component sensor histidine kinase [Alteromonadaceae bacterium A_SAG4]_x0001_NKX05337.1 two-component sensor histidine kinase [Alteromonadaceae bacterium A_SAG6]_x0001_NKX68539.1 two-component sensor histidine kinase [Alteromonadace…
gene_id_3367_3367||LOC6_K89_genes.faa	HCA61962.1	type III pantothenate kinase [Synechococcales bacterium UBA8647]
gene_id_3368_3368||LOC6_K89_genes.faa	ECS5759404.1	replication protein [Salmonella enterica subsp. enterica serovar Montevideo]
gene_id_3375_3375||LOC6_K89_genes.faa	NDH21592.1	CoA transferase [Rhodobacteraceae bacterium]
gene_id_3377_3377||LOC6_K89_genes.faa	NDI04338.1	phosphate transport system regulatory protein PhoU [Rhodobacteraceae bacterium]
gene_id_3389_3389||LOC6_K89_genes.faa	NDI06955.1	two-component sensor histidine kinase [Rhodobacteraceae bacterium]
gene_id_3396_3396||LOC6_K89_genes.faa	NDH72968.1	double-strand break repair helicase AddA [Rhodobacteraceae bacterium]
gene_id_3397_3397||LOC6_K89_genes.faa	NCV66866.1	hypothetical protein [Rhodobacteraceae bacterium]
gene_id_3401_3401||LOC6_K89_genes.faa	HCG89969.1	hypothetical protein [Alteromonas macleodii]
gene_id_3403_3403||LOC6_K89_genes.faa	NCX84511.1	FAD-binding protein [Rhodobacteraceae bacterium]
gene_id_3408_3408||LOC6_K89_genes.faa	ERL98637.1	ribosomal protein L23 [Rhodobacteraceae bacterium HIMB11]_x0001_REJ64259.1 50S ribosomal protein L23 [Proteobacteria bacterium]
gene_id_3414_3414||LOC6_K89_genes.faa	REJ71302.1	aldehyde dehydrogenase family protein, partial [Proteobacteria bacterium]
gene_id_3418_3418||LOC6_K89_genes.faa	WP_169450119.1	50S ribosomal protein L25/general stress protein Ctc [Marinobacterium sp. LSUCC0821]_x0001_QJD70243.1 50S ribosomal protein L25/general stress protein Ctc [Marinobacterium sp. LSUCC0821]
gene_id_3421_3421||LOC6_K89_genes.faa	HCG88301.1	PepSY domain-containing protein [Alteromonas macleodii]
gene_id_3428_3428||LOC6_K89_genes.faa	NCW61308.1	nitrogen fixation protein NifS [Rhodobacteraceae bacterium]
gene_id_3430_3430||LOC6_K89_genes.faa	NVK06421.1	3-methyl-2-oxobutanoate hydroxymethyltransferase [Marivivens sp.]
gene_id_3431_3431||LOC6_K89_genes.faa	NCV68210.1	hypothetical protein [Rhodobacteraceae bacterium]
gene_id_3435_3435||LOC6_K89_genes.faa	NDI03739.1	DNA polymerase III subunit alpha [Rhodobacteraceae bacterium]
gene_id_3436_3436||LOC6_K89_genes.faa	HAG28042.1	acriflavin resistance protein [Alteromonas macleodii]_x0001_HAX29195.1 acriflavin resistance protein [Alteromonas macleodii]
gene_id_3437_3437||LOC6_K89_genes.faa	WP_185187833.1	DUF92 domain-containing protein [Synechococcus sp. LTW-R]_x0001_QNG30414.1 DUF92 domain-containing protein [Synechococcus sp. LTW-R]
gene_id_3443_3443||LOC6_K89_genes.faa	NCW59748.1	HAD family hydrolase [Rhodobacteraceae bacterium]
gene_id_3446_3446||LOC6_K89_genes.faa	REJ65545.1	1-deoxy-D-xylulose-5-phosphate synthase, partial [Proteobacteria bacterium]
gene_id_3461_3461||LOC6_K89_genes.faa	PRY91646.1	glycosyltransferase involved in cell wall biosynthesis [Donghicola tyrosinivorans]
gene_id_3462_3462||LOC6_K89_genes.faa	ERL97548.1	arylsulfatase A family protein [Rhodobacteraceae bacterium HIMB11]
gene_id_3463_3463||LOC6_K89_genes.faa	NDH72256.1	DMT family transporter [Rhodobacteraceae bacterium]
gene_id_3467_3467||LOC6_K89_genes.faa	ERL96980.1	amino acid/amide ABC transporter ATP-binding protein 1, HAAT family [Rhodobacteraceae bacterium HIMB11]
gene_id_3477_3477||LOC6_K89_genes.faa	WP_162847578.1	serine O-acetyltransferase [Marinomonas communis]
gene_id_3480_3480||LOC6_K89_genes.faa	HBA57124.1	potassium transporter [Alteromonas macleodii]
gene_id_3481_3481||LOC6_K89_genes.faa	AFS49168.1	chorismate synthase [alpha proteobacterium HIMB59]
gene_id_3482_3482||LOC6_K89_genes.faa	WP_159580174.1	FkbM family methyltransferase [Alteromonas sp. KUL106]
gene_id_3487_3487||LOC6_K89_genes.faa	AFS49449.1	NADH dehydrogenase subunit N [alpha proteobacterium HIMB59]
gene_id_3493_3493||LOC6_K89_genes.faa	ERL96731.1	hypothetical protein HIMB11_02891 [Rhodobacteraceae bacterium HIMB11]
gene_id_3500_3500||LOC6_K89_genes.faa	NCV12589.1	leucyl aminopeptidase family protein [Rhodobacteraceae bacterium]
gene_id_3501_3501||LOC6_K89_genes.faa	WP_014999746.1	peptidase domain-containing ABC transporter [Alteromonas macleodii]_x0001_NKW89624.1 peptidase domain-containing ABC transporter [Alteromonadaceae bacterium A_SAG4]_x0001_NKX05273.1 peptidase domain-containing ABC transporter [Alteromonadaceae bacterium A_SAG6]_x0001_NKX18433.1 peptidase domain-containing ABC transporter [Alteromonadaceae bacterium A_SAG5]_x0001_NKX35721.1 peptidase domain-contai…
gene_id_3502_3502||LOC6_K89_genes.faa	NCV48471.1	acyl-CoA synthetase [Rhodobacterales bacterium]_x0001_NCW05788.1 acyl-CoA synthetase [Rhodobacterales bacterium]_x0001_NCX27428.1 acyl-CoA synthetase [Rhodobacterales bacterium]_x0001_NCX54332.1 acyl-CoA synthetase [Rhodobacterales bacterium]_x0001_NCX58153.1 acyl-CoA synthetase [Rhodobacteraceae bacterium]
gene_id_3505_3505||LOC6_K89_genes.faa	NDI04004.1	FAD-dependent oxidoreductase [Rhodobacteraceae bacterium]
gene_id_3506_3506||LOC6_K89_genes.faa	REJ71394.1	alpha/beta hydrolase, partial [Proteobacteria bacterium]
gene_id_3508_3508||LOC6_K89_genes.faa	AFS49061.1	acetolactate synthase, large subunit [alpha proteobacterium HIMB59]
gene_id_3510_3510||LOC6_K89_genes.faa	NBQ36772.1	carbon-nitrogen hydrolase family protein [Synechococcus sp.]
gene_id_3511_3511||LOC6_K89_genes.faa	MAE12642.1	5-(carboxyamino)imidazole ribonucleotide mutase [SAR116 cluster bacterium]_x0001_MAN16562.1 5-(carboxyamino)imidazole ribonucleotide mutase [SAR116 cluster bacterium]_x0001_MBR70764.1 5-(carboxyamino)imidazole ribonucleotide mutase [SAR116 cluster bacterium]_x0001_HAG23674.1 5-(carboxyamino)imidazole ribonucleotide mutase [Alphaproteobacteria bacterium]
gene_id_3517_3517||LOC6_K89_genes.faa	NCX21246.1	4-hydroxythreonine-4-phosphate dehydrogenase [Rhodobacteraceae bacterium]
gene_id_3524_3524||LOC6_K89_genes.faa	NCX84567.1	GNAT family N-acetyltransferase [Rhodobacteraceae bacterium]_x0001_NCZ66395.1 GNAT family N-acetyltransferase [Rhodobacteraceae bacterium]_x0001_NDI05807.1 GNAT family N-acetyltransferase [Rhodobacteraceae bacterium]_x0001_NDI13389.1 GNAT family N-acetyltransferase [Rhodobacteraceae bacterium]
gene_id_3525_3525||LOC6_K89_genes.faa	ERL96480.1	response regulator with CheY-like receiver, AAA-type ATPase, and DNA-binding domains [Rhodobacteraceae bacterium HIMB11]
gene_id_3531_3531||LOC6_K89_genes.faa	WP_185186227.1	septal ring lytic transglycosylase RlpA family protein [Synechococcus sp. LTW-R]_x0001_QNG28758.1 septal ring lytic transglycosylase RlpA family protein [Synechococcus sp. LTW-R]
gene_id_3535_3535||LOC6_K89_genes.faa	NBQ49606.1	acetate--CoA ligase [Marivivens sp.]
gene_id_3542_3542||LOC6_K89_genes.faa	NCX68936.1	homocysteine S-methyltransferase family protein [Betaproteobacteria bacterium]
gene_id_3545_3545||LOC6_K89_genes.faa	NDH74072.1	trimethylamine methyltransferase [Rhodobacteraceae bacterium]
gene_id_3546_3546||LOC6_K89_genes.faa	WP_014997918.1	thiopurine S-methyltransferase [Alteromonas macleodii]_x0001_NKW90777.1 thiopurine S-methyltransferase [Alteromonadaceae bacterium A_SAG4]_x0001_NKX04284.1 thiopurine S-methyltransferase [Alteromonadaceae bacterium A_SAG6]_x0001_NKX36241.1 thiopurine S-methyltransferase [Alteromonadaceae bacterium A_SAG3]_x0001_NKX69124.1 thiopurine S-methyltransferase [Alteromonadaceae bacterium A_SAG7]_x0001_AF…
gene_id_3548_3548||LOC6_K89_genes.faa	NCX59086.1	long-chain fatty acid--CoA ligase [Rhodobacteraceae bacterium]
gene_id_3549_3549||LOC6_K89_genes.faa	WP_106268524.1	D-glycerate dehydrogenase [Donghicola tyrosinivorans]_x0001_PRY84304.1 glyoxylate reductase [Donghicola tyrosinivorans]
gene_id_3556_3556||LOC6_K89_genes.faa	WP_014978992.1	amidase [Alteromonas macleodii]_x0001_AFT95033.1 amidase [Alteromonas macleodii str. 'Balearic Sea AD45']
gene_id_3560_3560||LOC6_K89_genes.faa	WP_185188123.1	cytochrome c oxidase subunit I [Synechococcus sp. LTW-R]_x0001_QNG30708.1 cytochrome c oxidase subunit I [Synechococcus sp. LTW-R]
gene_id_3562_3562||LOC6_K89_genes.faa	ERL99431.1	hypothetical protein HIMB11_00376 [Rhodobacteraceae bacterium HIMB11]
gene_id_3566_3566||LOC6_K89_genes.faa	NDD34416.1	sensor histidine kinase [Rhodobacteraceae bacterium]
gene_id_3569_3569||LOC6_K89_genes.faa	ERL97216.1	putative permease [Rhodobacteraceae bacterium HIMB11]
gene_id_3573_3573||LOC6_K89_genes.faa	WP_169452072.1	tRNA (guanosine(37)-N1)-methyltransferase TrmD [Marinobacterium sp. LSUCC0821]_x0001_QJD72101.1 tRNA (guanosine(37)-N1)-methyltransferase TrmD [Marinobacterium sp. LSUCC0821]
gene_id_3578_3578||LOC6_K89_genes.faa	NDH72315.1	HAD family hydrolase [Rhodobacteraceae bacterium]
gene_id_3579_3579||LOC6_K89_genes.faa	NCV10677.1	(d)CMP kinase [Rhodobacteraceae bacterium]_x0001_NCV28590.1 (d)CMP kinase [Rhodobacteraceae bacterium]_x0001_NCV67943.1 (d)CMP kinase [Rhodobacteraceae bacterium]_x0001_NCW04362.1 (d)CMP kinase [Rhodobacteraceae bacterium]_x0001_NCW59763.1 (d)CMP kinase [Rhodobacteraceae bacterium]
gene_id_3585_3585||LOC6_K89_genes.faa	WP_014999681.1	HlyD family efflux transporter periplasmic adaptor subunit [Alteromonas macleodii]_x0001_AFT79810.1 membrane fusion protein [Alteromonas macleodii str. 'Black Sea 11']
gene_id_3586_3586||LOC6_K89_genes.faa	WP_185187445.1	ribosome recycling factor [Synechococcus sp. LTW-R]_x0001_QNG30016.1 ribosome recycling factor [Synechococcus sp. LTW-R]
gene_id_3587_3587||LOC6_K89_genes.faa	ERL96556.1	putative branched-chain amino acid permease (azaleucine resistance) [Rhodobacteraceae bacterium HIMB11]
gene_id_3588_3588||LOC6_K89_genes.faa	NCV29871.1	TGS domain-containing protein [Rhodobacteraceae bacterium]
gene_id_3589_3589||LOC6_K89_genes.faa	WP_067343387.1	methionine adenosyltransferase, partial [Marinomonas spartinae]
gene_id_3594_3594||LOC6_K89_genes.faa	NCV30338.1	valine--tRNA ligase [Rhodobacteraceae bacterium]
gene_id_3599_3599||LOC6_K89_genes.faa	NCW62452.1	3-dehydroquinate synthase [Rhodobacteraceae bacterium]
gene_id_3601_3601||LOC6_K89_genes.faa	WP_169451948.1	arginine--tRNA ligase [Marinobacterium sp. LSUCC0821]_x0001_QJD71977.1 arginine--tRNA ligase [Marinobacterium sp. LSUCC0821]
gene_id_3608_3608||LOC6_K89_genes.faa	WP_133561904.1	histone deacetylase family protein [Marinomonas communis]_x0001_TDR12962.1 acetoin utilization deacetylase AcuC-like enzyme [Marinomonas communis]
gene_id_3610_3610||LOC6_K89_genes.faa	NCV11216.1	replicative DNA helicase [Rhodobacteraceae bacterium]_x0001_NCV68625.1 replicative DNA helicase [Rhodobacteraceae bacterium]
gene_id_3614_3614||LOC6_K89_genes.faa	WP_176855002.1	NADP-dependent malic enzyme [Donghicola sp. C2-DW-16]_x0001_NVO28313.1 NADP-dependent malic enzyme [Donghicola sp. C2-DW-16]
gene_id_3623_3623||LOC6_K89_genes.faa	NDI14249.1	DNA repair protein RecN [Rhodobacteraceae bacterium]
gene_id_3625_3625||LOC6_K89_genes.faa	HAO17225.1	endonuclease I [Alteromonas macleodii]
gene_id_3627_3627||LOC6_K89_genes.faa	NCX19213.1	fatty acid desaturase [Rhodobacteraceae bacterium]
gene_id_3628_3628||LOC6_K89_genes.faa	WP_076012356.1	fatty acid cis/trans isomerase [Alteromonas abrolhosensis]
gene_id_3650_3650||LOC6_K89_genes.faa	NCW64023.1	NAD(+) synthase [Betaproteobacteria bacterium]
gene_id_3657_3657||LOC6_K89_genes.faa	NCX83403.1	bifunctional aconitate hydratase 2/2-methylisocitrate dehydratase [Rhodobacteraceae bacterium]
gene_id_3668_3668||LOC6_K89_genes.faa	RUM51245.1	7-cyano-7-deazaguanine synthase QueC [Marinomonas sp.]
gene_id_3670_3670||LOC6_K89_genes.faa	REJ71355.1	hypothetical protein DWQ15_02985 [Proteobacteria bacterium]
gene_id_3678_3678||LOC6_K89_genes.faa	NDH74625.1	50S ribosomal protein L13 [Rhodobacteraceae bacterium]
gene_id_3680_3680||LOC6_K89_genes.faa	WP_010313894.1	ribonuclease J [Synechococcus sp. CB0205]
gene_id_3681_3681||LOC6_K89_genes.faa	EAW62959.1	hCG2040691, partial [Homo sapiens]
gene_id_3683_3683||LOC6_K89_genes.faa	NCW03459.1	thioesterase [Rhodobacteraceae bacterium]_x0001_NCW60491.1 thioesterase [Rhodobacteraceae bacterium]
gene_id_3687_3687||LOC6_K89_genes.faa	WP_185188008.1	cation diffusion facilitator family transporter [Synechococcus sp. LTW-R]_x0001_QNG30591.1 cation transporter [Synechococcus sp. LTW-R]
gene_id_3690_3690||LOC6_K89_genes.faa	NDH72593.1	2-hydroxyacid dehydrogenase [Rhodobacteraceae bacterium]
gene_id_3692_3692||LOC6_K89_genes.faa	NDD31942.1	pyridoxine 5'-phosphate synthase [Rhodobacteraceae bacterium]
gene_id_3694_3694||LOC6_K89_genes.faa	ERL97322.1	amidase, Asp-tRNAAsn/Glu-tRNAGln amidotransferase A subunit [Rhodobacteraceae bacterium HIMB11]
gene_id_3697_3697||LOC6_K89_genes.faa	ERL98145.1	putative threonine efflux protein [Rhodobacteraceae bacterium HIMB11]
gene_id_3700_3700||LOC6_K89_genes.faa	HAY91250.1	chromosome segregation protein SMC [Rhodobacteraceae bacterium]
gene_id_3715_3715||LOC6_K89_genes.faa	ERL96672.1	phytoene/squalene synthetase [Rhodobacteraceae bacterium HIMB11]
gene_id_3716_3716||LOC6_K89_genes.faa	RUM54005.1	ATP-dependent helicase [Marinomonas sp.]
gene_id_3727_3727||LOC6_K89_genes.faa	NKX19812.1	lipid-A-disaccharide synthase [Alteromonadaceae bacterium A_SAG8]
gene_id_3733_3733||LOC6_K89_genes.faa	ERL99365.1	molybdenum ABC transporter, periplasmic molybdate-binding protein [Rhodobacteraceae bacterium HIMB11]
gene_id_3736_3736||LOC6_K89_genes.faa	MAE11603.1	succinate dehydrogenase, cytochrome b556 subunit [SAR116 cluster bacterium]_x0001_NBR03994.1 succinate dehydrogenase, cytochrome b556 subunit [Alphaproteobacteria bacterium]_x0001_HAG24866.1 succinate dehydrogenase, cytochrome b556 subunit [Alphaproteobacteria bacterium]
gene_id_3738_3738||LOC6_K89_genes.faa	ERL99347.1	hypothetical protein HIMB11_00291 [Rhodobacteraceae bacterium HIMB11]
gene_id_3739_3739||LOC6_K89_genes.faa	WP_106267318.1	SMP-30/gluconolactonase/LRE family protein [Donghicola tyrosinivorans]_x0001_PRY85556.1 YVTN family beta-propeller protein [Donghicola tyrosinivorans]
gene_id_3742_3742||LOC6_K89_genes.faa	ERL98369.1	glycine/D-amino acid oxidase, deaminating [Rhodobacteraceae bacterium HIMB11]
gene_id_3745_3745||LOC6_K89_genes.faa	WP_014999844.1	lipase chaperone family protein [Alteromonas macleodii]_x0001_NKW89343.1 lipase chaperone [Alteromonadaceae bacterium A_SAG4]_x0001_NKX19049.1 lipase chaperone [Alteromonadaceae bacterium A_SAG5]_x0001_NKX35374.1 lipase chaperone [Alteromonadaceae bacterium A_SAG3]_x0001_NKX69226.1 lipase chaperone [Alteromonadaceae bacterium A_SAG7]_x0001_AFT80012.1 lipase chaperone [Alteromonas macleodii str. '…
gene_id_3747_3747||LOC6_K89_genes.faa	MAE11856.1	GNAT family N-acetyltransferase [SAR116 cluster bacterium]
gene_id_3757_3757||LOC6_K89_genes.faa	NDH71633.1	RdgB/HAM1 family non-canonical purine NTP pyrophosphatase [Rhodobacteraceae bacterium]
gene_id_3759_3759||LOC6_K89_genes.faa	NCV28906.1	methyltransferase [Rhodobacteraceae bacterium]
gene_id_3764_3764||LOC6_K89_genes.faa	NDI03466.1	hypothetical protein [Rhodobacteraceae bacterium]
gene_id_3767_3767||LOC6_K89_genes.faa	NCX54261.1	membrane protein insertase YidC [Rhodobacterales bacterium]
gene_id_3768_3768||LOC6_K89_genes.faa	WP_076011810.1	5-oxoprolinase subunit PxpA [Alteromonas abrolhosensis]
gene_id_3776_3776||LOC6_K89_genes.faa	WP_186548602.1	16S rRNA (cytosine(1402)-N(4))-methyltransferase RsmH [Synechococcus sp. Minos11]_x0001_QNJ09877.1 16S rRNA (cytosine(1402)-N(4))-methyltransferase [Synechococcus sp. Minos11]
gene_id_3777_3777||LOC6_K89_genes.faa	MAE12348.1	hypothetical protein [SAR116 cluster bacterium]_x0001_HCI20554.1 hypothetical protein [Alphaproteobacteria bacterium]
gene_id_3780_3780||LOC6_K89_genes.faa	HAG25083.1	acyl-CoA synthetase [Alphaproteobacteria bacterium]
gene_id_3786_3786||LOC6_K89_genes.faa	RUM53775.1	tRNA (adenosine(37)-N6)-dimethylallyltransferase MiaA [Marinomonas sp.]
gene_id_3792_3792||LOC6_K89_genes.faa	ERL98132.1	ribosomal protein S9 [Rhodobacteraceae bacterium HIMB11]
gene_id_3800_3800||LOC6_K89_genes.faa	ERL96576.1	prephenate dehydratase [Rhodobacteraceae bacterium HIMB11]
gene_id_3801_3801||LOC6_K89_genes.faa	NDH73409.1	hypothetical protein [Rhodobacteraceae bacterium]
gene_id_3804_3804||LOC6_K89_genes.faa	WP_185187843.1	ribonucleoside-triphosphate reductase, adenosylcobalamin-dependent [Synechococcus sp. LTW-R]_x0001_QNG30424.1 ribonucleoside-triphosphate reductase, adenosylcobalamin-dependent [Synechococcus sp. LTW-R]
gene_id_3808_3808||LOC6_K89_genes.faa	REJ67821.1	LytTR family transcriptional regulator, partial [Proteobacteria bacterium]
gene_id_3811_3811||LOC6_K89_genes.faa	NCW64564.1	DNA/RNA nuclease SfsA [Rhodobacteraceae bacterium]
gene_id_3813_3813||LOC6_K89_genes.faa	HCY29516.1	TonB-dependent siderophore receptor [Alteromonas macleodii]
gene_id_3814_3814||LOC6_K89_genes.faa	NCV30338.1	valine--tRNA ligase [Rhodobacteraceae bacterium]
gene_id_3821_3821||LOC6_K89_genes.faa	WP_061485230.1	hypothetical protein [Alteromonas macleodii]_x0001_MAL71325.1 hypothetical protein [Alteromonas sp.]_x0001_AMN11235.1 hypothetical protein ACZ81_06310 [Alteromonas macleodii]_x0001_MAW03809.1 hypothetical protein [Alteromonas sp.]_x0001_MBS08990.1 hypothetical protein [Alteromonas sp.]_x0001_RZP31370.1 hypothetical protein EVA22_11005 [Alteromonas sp.]
gene_id_3828_3828||LOC6_K89_genes.faa	ERL99213.1	DNA helicase/exodeoxyribonuclease V, subunit A [Rhodobacteraceae bacterium HIMB11]
gene_id_3840_3840||LOC6_K89_genes.faa	NCX85085.1	efflux RND transporter permease subunit [Rhodobacteraceae bacterium]
gene_id_3843_3843||LOC6_K89_genes.faa	ERL96698.1	hypothetical protein HIMB11_02858 [Rhodobacteraceae bacterium HIMB11]
gene_id_3845_3845||LOC6_K89_genes.faa	ERL98685.1	putative permease [Rhodobacteraceae bacterium HIMB11]
gene_id_3849_3849||LOC6_K89_genes.faa	WP_014998857.1	MULTISPECIES: hypothetical protein [Alteromonas]_x0001_AFT78932.1 hypothetical protein AMBLS11_11795 [Alteromonas macleodii str. 'Black Sea 11']_x0001_NKX04393.1 hypothetical protein [Alteromonadaceae bacterium A_SAG6]_x0001_NKX33646.1 hypothetical protein [Alteromonadaceae bacterium A_SAG3]
gene_id_3850_3850||LOC6_K89_genes.faa	WP_133559766.1	response regulator [Marinomonas communis]_x0001_TDR15135.1 CheY-like chemotaxis protein [Marinomonas communis]
gene_id_3857_3857||LOC6_K89_genes.faa	PTT97020.1	methylcrotonoyl-CoA carboxylase, partial [Pseudomonas sp. HMWF031]
gene_id_3861_3861||LOC6_K89_genes.faa	HBN98042.1	Xaa-Pro aminopeptidase [Alteromonas macleodii]
gene_id_3868_3868||LOC6_K89_genes.faa	NCV12558.1	gfo/Idh/MocA family oxidoreductase [Rhodobacteraceae bacterium]
gene_id_3877_3877||LOC6_K89_genes.faa	NCV67913.1	DUF502 domain-containing protein [Rhodobacteraceae bacterium]
gene_id_3884_3884||LOC6_K89_genes.faa	NCX09237.1	glutamate synthase large subunit [Rhodobacteraceae bacterium]
gene_id_3887_3887||LOC6_K89_genes.faa	NDH72652.1	monooxygenase [Rhodobacteraceae bacterium]
gene_id_3897_3897||LOC6_K89_genes.faa	HAO17010.1	L-aspartate oxidase [Alteromonas macleodii]
gene_id_3903_3903||LOC6_K89_genes.faa	ERL98613.1	protein involved in biosynthesis of mitomycin antibiotics/polyketide fumonisin [Rhodobacteraceae bacterium HIMB11]
gene_id_3912_3912||LOC6_K89_genes.faa	AFS49485.1	hypothetical protein HIMB59_00013090 [alpha proteobacterium HIMB59]
gene_id_3913_3913||LOC6_K89_genes.faa	NCV11045.1	cytidine deaminase [Rhodobacteraceae bacterium]
gene_id_3914_3914||LOC6_K89_genes.faa	REJ69216.1	xanthine dehydrogenase molybdopterin binding subunit, partial [Proteobacteria bacterium]
gene_id_3916_3916||LOC6_K89_genes.faa	ERL96817.1	glutamyl- or glutaminyl-tRNA synthetase [Rhodobacteraceae bacterium HIMB11]
gene_id_3918_3918||LOC6_K89_genes.faa	REJ61831.1	C4-dicarboxylate ABC transporter substrate-binding protein [Proteobacteria bacterium]
gene_id_3920_3920||LOC6_K89_genes.faa	NCV69072.1	dihydroneopterin aldolase [Rhodobacteraceae bacterium]
gene_id_3923_3923||LOC6_K89_genes.faa	HAO16210.1	siroheme synthase [Alteromonas macleodii]
gene_id_3926_3926||LOC6_K89_genes.faa	NDD90399.1	aminotransferase class I/II-fold pyridoxal phosphate-dependent enzyme [Rhodobacteraceae bacterium]
gene_id_3927_3927||LOC6_K89_genes.faa	ERL98491.1	hypothetical protein HIMB11_01099 [Rhodobacteraceae bacterium HIMB11]
gene_id_3928_3928||LOC6_K89_genes.faa	NVK02781.1	30S ribosomal protein S15 [Oceanospirillaceae bacterium]
gene_id_3929_3929||LOC6_K89_genes.faa	REJ71381.1	RluA family pseudouridine synthase, partial [Proteobacteria bacterium]
gene_id_3933_3933||LOC6_K89_genes.faa	MAK38982.1	aldehyde dehydrogenase [Micrococcales bacterium]
gene_id_3935_3935||LOC6_K89_genes.faa	NKX31771.1	M56 family metallopeptidase [Alteromonadaceae bacterium A_SAG1]
gene_id_3936_3936||LOC6_K89_genes.faa	MAN16472.1	phosphoribosylformylglycinamidine cyclo-ligase [SAR116 cluster bacterium]_x0001_HAG24984.1 phosphoribosylformylglycinamidine cyclo-ligase [Alphaproteobacteria bacterium]
gene_id_3949_3949||LOC6_K89_genes.faa	WP_185188164.1	UDP-N-acetylmuramoyl-L-alanyl-D-glutamate--2,6-diaminopimelate ligase [Synechococcus sp. LTW-R]_x0001_QNG30749.1 UDP-N-acetylmuramoyl-L-alanyl-D-glutamate--2,6-diaminopimelate ligase [Synechococcus sp. LTW-R]
gene_id_3951_3951||LOC6_K89_genes.faa	HCV56494.1	DNA mismatch repair protein MutS [Synechococcales bacterium UBA12195]
gene_id_3953_3953||LOC6_K89_genes.faa	ERL96670.1	spheroidene monooxygenase [Rhodobacteraceae bacterium HIMB11]
gene_id_3954_3954||LOC6_K89_genes.faa	WP_185186779.1	ribosome biogenesis GTPase YlqF [Synechococcus sp. LTW-R]_x0001_QNG29334.1 ribosome biogenesis GTPase YlqF [Synechococcus sp. LTW-R]
gene_id_3955_3955||LOC6_K89_genes.faa	NVK06868.1	TIGR02186 family protein [Marivivens sp.]
gene_id_3956_3956||LOC6_K89_genes.faa	WP_076011035.1	methyl-accepting chemotaxis protein, partial [Alteromonas abrolhosensis]
gene_id_3957_3957||LOC6_K89_genes.faa	NCV50544.1	hypothetical protein [Rhodobacterales bacterium]
gene_id_3964_3964||LOC6_K89_genes.faa	ERL98839.1	aerobic-type carbon monoxide dehydrogenase, large subunit CoxL/CutL-like protein [Rhodobacteraceae bacterium HIMB11]
gene_id_3967_3967||LOC6_K89_genes.faa	NCW05513.1	sarcosine oxidase subunit alpha family protein [Rhodobacteraceae bacterium]
gene_id_3971_3971||LOC6_K89_genes.faa	AFS48901.1	alcohol dehydrogenase, iron-dependent [alpha proteobacterium HIMB59]
gene_id_3972_3972||LOC6_K89_genes.faa	ERL99228.1	ABC-type metal ion transport system, periplasmic component/surface adhesin [Rhodobacteraceae bacterium HIMB11]
gene_id_3979_3979||LOC6_K89_genes.faa	NDI06584.1	carnitinyl-CoA dehydratase [Rhodobacteraceae bacterium]
gene_id_3990_3990||LOC6_K89_genes.faa	ERL96880.1	dihydroneopterin aldolase [Rhodobacteraceae bacterium HIMB11]
gene_id_3992_3992||LOC6_K89_genes.faa	WP_133559691.1	hypothetical protein [Marinomonas communis]_x0001_TDR15056.1 hypothetical protein C8D85_0410 [Marinomonas communis]
gene_id_3993_3993||LOC6_K89_genes.faa	WP_185186900.1	RecQ family ATP-dependent DNA helicase [Synechococcus sp. LTW-R]_x0001_QNG29456.1 ATP-dependent DNA helicase RecQ [Synechococcus sp. LTW-R]
gene_id_4005_4005||LOC6_K89_genes.faa	HCG87790.1	amidohydrolase [Alteromonas macleodii]
gene_id_4008_4008||LOC6_K89_genes.faa	NCW07307.1	pyridoxal phosphate-dependent aminotransferase [Rhodobacterales bacterium]
gene_id_4009_4009||LOC6_K89_genes.faa	REJ73037.1	mannitol transporter, partial [Proteobacteria bacterium]
gene_id_4010_4010||LOC6_K89_genes.faa	WP_076011280.1	ABC transporter permease subunit [Alteromonas abrolhosensis]
gene_id_4012_4012||LOC6_K89_genes.faa	NDH22284.1	exodeoxyribonuclease VII large subunit [Rhodobacteraceae bacterium]
gene_id_4013_4013||LOC6_K89_genes.faa	NDD42421.1	penicillin acylase family protein [Rhodobacteraceae bacterium]
gene_id_4015_4015||LOC6_K89_genes.faa	REJ65464.1	ATP-dependent DNA helicase RecQ, partial [Proteobacteria bacterium]
gene_id_4018_4018||LOC6_K89_genes.faa	NDH21020.1	propionyl-CoA synthetase [Rhodobacteraceae bacterium]
gene_id_4019_4019||LOC6_K89_genes.faa	NDD09791.1	mechanosensitive ion channel protein MscS [Rhodobacteraceae bacterium]_x0001_NDH25528.1 mechanosensitive ion channel protein MscS [Rhodobacteraceae bacterium]
gene_id_4028_4028||LOC6_K89_genes.faa	ERL98880.1	Protein of unknown function (DUF3572) [Rhodobacteraceae bacterium HIMB11]
gene_id_4036_4036||LOC6_K89_genes.faa	NCV50836.1	ABC transporter ATP-binding protein [Rhodobacterales bacterium]
gene_id_4037_4037||LOC6_K89_genes.faa	REJ71219.1	DUF3772 domain-containing protein, partial [Proteobacteria bacterium]
gene_id_4039_4039||LOC6_K89_genes.faa	ERL97104.1	putative secreted (periplasmic) protein [Rhodobacteraceae bacterium HIMB11]
gene_id_4050_4050||LOC6_K89_genes.faa	NDD43757.1	MFS transporter [Rhodobacteraceae bacterium]
gene_id_4054_4054||LOC6_K89_genes.faa	REJ62371.1	YcjX family protein, partial [Proteobacteria bacterium]
gene_id_4055_4055||LOC6_K89_genes.faa	NDD89296.1	galactose mutarotase [Rhodobacteraceae bacterium]_x0001_NDI03115.1 galactose mutarotase [Rhodobacteraceae bacterium]
gene_id_4057_4057||LOC6_K89_genes.faa	NCZ65785.1	bifunctional methylenetetrahydrofolate dehydrogenase/methenyltetrahydrofolate cyclohydrolase [Rhodobacteraceae bacterium]
gene_id_4061_4061||LOC6_K89_genes.faa	WP_011936701.1	MULTISPECIES: enoyl-ACP reductase FabI [unclassified Synechococcus]_x0001_RCL64002.1 enoyl-[acyl-carrier-protein] reductase FabI [Synechococcus sp. MED-G67]_x0001_HCA62167.1 enoyl-[acyl-carrier-protein] reductase FabI [Synechococcales bacterium UBA8647]_x0001_HCV56202.1 enoyl-[acyl-carrier-protein] reductase FabI [Synechococcales bacterium UBA12195]_x0001_QNJ09908.1 enoyl-(acyl-carrier-protein) r…
gene_id_4062_4062||LOC6_K89_genes.faa	HCT32545.1	ABC transporter permease [Sulfitobacter sp.]
gene_id_4065_4065||LOC6_K89_genes.faa	WP_144477244.1	aminopeptidase [Cytobacillus oceanisediminis]
gene_id_4070_4070||LOC6_K89_genes.faa	NDI03200.1	DUF2199 domain-containing protein [Rhodobacteraceae bacterium]
gene_id_4075_4075||LOC6_K89_genes.faa	HAY90896.1	DNA-formamidopyrimidine glycosylase [Rhodobacteraceae bacterium]
gene_id_4077_4077||LOC6_K89_genes.faa	MYA87955.1	substrate-binding domain-containing protein [Boseongicola sp. SB0662_bin_57]
gene_id_4082_4082||LOC6_K89_genes.faa	WP_010313756.1	APC family permease [Synechococcus sp. CB0205]_x0001_NCV92183.1 APC family permease [Synechococcaceae bacterium WB7_3xG_012]_x0001_PWL22420.1 APC family permease [Synechococcus sp. XM-24]
gene_id_4083_4083||LOC6_K89_genes.faa	QNJ08203.1	mannose-1-phosphate guanylyltransferase [Synechococcus sp. Minos11]
gene_id_4094_4094||LOC6_K89_genes.faa	REJ66270.1	acetate/propionate family kinase [Proteobacteria bacterium]
gene_id_4098_4098||LOC6_K89_genes.faa	WP_014999586.1	MULTISPECIES: peptide-methionine (S)-S-oxide reductase MsrA [Alteromonas]_x0001_AFT79708.1 peptide methionine sulfoxide reductase MsrA [Alteromonas macleodii str. 'Black Sea 11']_x0001_NKW89700.1 peptide-methionine (S)-S-oxide reductase MsrA [Alteromonadaceae bacterium A_SAG4]_x0001_NKX33409.1 peptide-methionine (S)-S-oxide reductase MsrA [Alteromonadaceae bacterium A_SAG3]_x0001_NKX69676.1 pepti…
gene_id_4099_4099||LOC6_K89_genes.faa	ERL98364.1	amino acid ABC transporter membrane protein 1, PAAT family [Rhodobacteraceae bacterium HIMB11]
gene_id_4103_4103||LOC6_K89_genes.faa	NKW89687.1	hypothetical protein [Alteromonadaceae bacterium A_SAG4]_x0001_NKX03399.1 hypothetical protein [Alteromonadaceae bacterium A_SAG6]_x0001_NKX18376.1 hypothetical protein [Alteromonadaceae bacterium A_SAG5]_x0001_NKX34942.1 hypothetical protein [Alteromonadaceae bacterium A_SAG3]
gene_id_4108_4108||LOC6_K89_genes.faa	NCV11508.1	N-acetyltransferase family protein [Rhodobacteraceae bacterium]_x0001_NCV30500.1 N-acetyltransferase family protein [Rhodobacteraceae bacterium]_x0001_NCV67201.1 N-acetyltransferase family protein [Rhodobacteraceae bacterium]_x0001_NCW04496.1 N-acetyltransferase family protein [Rhodobacteraceae bacterium]_x0001_NCW64886.1 N-acetyltransferase family protein [Rhodobacteraceae bacterium]
gene_id_4109_4109||LOC6_K89_genes.faa	ERL97949.1	hypothetical protein HIMB11_01261 [Rhodobacteraceae bacterium HIMB11]_x0001_NDI12563.1 hypothetical protein [Rhodobacteraceae bacterium]
gene_id_4113_4113||LOC6_K89_genes.faa	WP_055464611.1	sce7725 family protein [Marinomonas fungiae]_x0001_CUB06489.1 hypothetical protein Ga0061065_11844 [Marinomonas fungiae]
gene_id_4115_4115||LOC6_K89_genes.faa	NDD43499.1	dibenzothiophene desulfurase [Rhodobacteraceae bacterium]
gene_id_4120_4120||LOC6_K89_genes.faa	HBU50710.1	tRNA (adenosine(37)-N6)-dimethylallyltransferase MiaA [Alteromonas australica]
gene_id_4134_4134||LOC6_K89_genes.faa	REJ71727.1	PaaI family thioesterase [Proteobacteria bacterium]
gene_id_4137_4137||LOC6_K89_genes.faa	NCV10244.1	precorrin-2 C(20)-methyltransferase [Rhodobacteraceae bacterium]_x0001_NCV28681.1 precorrin-2 C(20)-methyltransferase [Rhodobacteraceae bacterium]_x0001_NCV66369.1 precorrin-2 C(20)-methyltransferase [Rhodobacteraceae bacterium]_x0001_NCW02764.1 precorrin-2 C(20)-methyltransferase [Rhodobacteraceae bacterium]_x0001_NCW59796.1 precorrin-2 C(20)-methyltransferase [Rhodobacteraceae bacterium]
gene_id_4138_4138||LOC6_K89_genes.faa	ERL97182.1	hypothetical protein HIMB11_02225 [Rhodobacteraceae bacterium HIMB11]
gene_id_4142_4142||LOC6_K89_genes.faa	WP_146629835.1	Hsp70 family protein, partial [Prochlorococcus sp. HOT208_60m_813L03]
gene_id_4143_4143||LOC6_K89_genes.faa	OUW40680.1	urease accessory protein UreG [Synechococcus sp. TMED185]
gene_id_4144_4144||LOC6_K89_genes.faa	NDD32264.1	LysE family translocator [Rhodobacteraceae bacterium]
gene_id_4148_4148||LOC6_K89_genes.faa	WP_076011497.1	DNA translocase FtsK [Alteromonas abrolhosensis]
gene_id_4152_4152||LOC6_K89_genes.faa	WP_076258046.1	ROK family glucokinase [Paenibacillus sp. FSL R5-0490]_x0001_OMF60543.1 glucokinase [Paenibacillus sp. FSL R5-0490]
gene_id_4162_4162||LOC6_K89_genes.faa	NCV10196.1	glutamate-5-semialdehyde dehydrogenase [Rhodobacteraceae bacterium]_x0001_NCV28923.1 glutamate-5-semialdehyde dehydrogenase [Rhodobacteraceae bacterium]_x0001_NCV66778.1 glutamate-5-semialdehyde dehydrogenase [Rhodobacteraceae bacterium]_x0001_NCW02881.1 glutamate-5-semialdehyde dehydrogenase [Rhodobacteraceae bacterium]_x0001_NCW59985.1 glutamate-5-semialdehyde dehydrogenase [Rhodobacteraceae ba…
gene_id_4167_4167||LOC6_K89_genes.faa	NDH71137.1	vitamin B12-dependent ribonucleotide reductase [Rhodobacteraceae bacterium]
gene_id_4169_4169||LOC6_K89_genes.faa	WP_162847623.1	SPOR domain-containing protein [Marinomonas communis]_x0001_TDR05612.1 sporulation related protein [Marinomonas communis]
gene_id_4173_4173||LOC6_K89_genes.faa	ERL97219.1	dehydrogenase of unknown specificity, short-chain alcohol dehydrogenase like [Rhodobacteraceae bacterium HIMB11]
gene_id_4174_4174||LOC6_K89_genes.faa	MBR70891.1	membrane protein insertase YidC [SAR116 cluster bacterium]
gene_id_4181_4181||LOC6_K89_genes.faa	AFS48913.1	homoserine O-acetyltransferase [alpha proteobacterium HIMB59]
gene_id_4187_4187||LOC6_K89_genes.faa	NDH71988.1	SDR family oxidoreductase [Rhodobacteraceae bacterium]
gene_id_4190_4190||LOC6_K89_genes.faa	WP_076012985.1	pyridoxine 5'-phosphate synthase, partial [Alteromonas abrolhosensis]
gene_id_4196_4196||LOC6_K89_genes.faa	NDH74568.1	cell division protein FtsQ [Rhodobacteraceae bacterium]
gene_id_4204_4204||LOC6_K89_genes.faa	MBR35503.1	ABC transporter permease [Rhodobacteraceae bacterium]
gene_id_4211_4211||LOC6_K89_genes.faa	AFS48732.1	pyridine nucleotide-disulfide oxidoreductase [alpha proteobacterium HIMB59]
gene_id_4217_4217||LOC6_K89_genes.faa	ERL99100.1	putative amidophosphoribosyltransferase [Rhodobacteraceae bacterium HIMB11]
gene_id_4218_4218||LOC6_K89_genes.faa	WP_083648679.1	bifunctional tetrahydrofolate synthase/dihydrofolate synthase [Alteromonas abrolhosensis]
gene_id_4222_4222||LOC6_K89_genes.faa	WP_076011320.1	dephospho-CoA kinase [Alteromonas abrolhosensis]
gene_id_4227_4227||LOC6_K89_genes.faa	WP_133559593.1	HAMP domain-containing protein [Marinomonas communis]_x0001_TDR14955.1 two-component system C4-dicarboxylate transport sensor histidine kinase DctB [Marinomonas communis]
gene_id_4238_4238||LOC6_K89_genes.faa	NCW66522.1	alanyl-tRNA editing protein [Rhodobacteraceae bacterium]
gene_id_4239_4239||LOC6_K89_genes.faa	WP_185188296.1	SAM-dependent methyltransferase [Synechococcus sp. LTW-R]_x0001_QNG30883.1 SAM-dependent methyltransferase [Synechococcus sp. LTW-R]
gene_id_4242_4242||LOC6_K89_genes.faa	WP_010315371.1	MULTISPECIES: ferredoxin-thioredoxin reductase variable chain [unclassified Synechococcus]_x0001_NCV92053.1 ferredoxin--nitrite reductase [Synechococcaceae bacterium WB7_3xG_012]_x0001_PWL22139.1 ferredoxin--nitrite reductase [Synechococcus sp. XM-24]_x0001_QNG29580.1 ferredoxin-thioredoxin reductase variable chain [Synechococcus sp. LTW-R]
gene_id_4249_4249||LOC6_K89_genes.faa	WP_024160752.1	MULTISPECIES: hypothetical protein [Acinetobacter]_x0001_QPG01678.1 hypothetical protein 1BD1_00111 [Acinetobacter sp. TTH0-4]_x0001_AYA67222.1 hypothetical protein CDG62_02030 [Acinetobacter sp. WCHA55]_x0001_NWK75351.1 hypothetical protein [Acinetobacter sp. SwsAc6]_x0001_PZO96327.1 hypothetical protein DI631_01625 [Acinetobacter johnsonii]_x0001_QBQ17914.1 hypothetical protein AHTJR_16935 [Aci…
gene_id_4250_4250||LOC6_K89_genes.faa	AFS49110.1	Carbon-nitrogen hydrolase [alpha proteobacterium HIMB59]
gene_id_4252_4252||LOC6_K89_genes.faa	ERL96479.1	flagellin-specific chaperone FliS [Rhodobacteraceae bacterium HIMB11]
gene_id_4263_4263||LOC6_K89_genes.faa	ERL97241.1	protein translocase subunit yajC [Rhodobacteraceae bacterium HIMB11]_x0001_NCV10533.1 preprotein translocase subunit YajC [Rhodobacteraceae bacterium]_x0001_NCV28891.1 preprotein translocase subunit YajC [Rhodobacteraceae bacterium]_x0001_NCV67347.1 preprotein translocase subunit YajC [Rhodobacteraceae bacterium]_x0001_NCW04028.1 preprotein translocase subunit YajC [Rhodobacteraceae bacterium]
gene_id_4265_4265||LOC6_K89_genes.faa	NCX59478.1	hypothetical protein [Rhodobacteraceae bacterium]
gene_id_4266_4266||LOC6_K89_genes.faa	HAY91550.1	aspartate aminotransferase family protein [Rhodobacteraceae bacterium]
gene_id_4269_4269||LOC6_K89_genes.faa	MAF15146.1	succinyl-CoA--3-ketoacid-CoA transferase [Marinomonas sp.]
gene_id_4274_4274||LOC6_K89_genes.faa	NDD43603.1	aminoacetone oxidase family FAD-binding enzyme [Rhodobacteraceae bacterium]
gene_id_4276_4276||LOC6_K89_genes.faa	HAG27864.1	hybrid sensor histidine kinase/response regulator [Alteromonas macleodii]
gene_id_4288_4288||LOC6_K89_genes.faa	HBM69507.1	recombinase family protein [Rhodobacteraceae bacterium]
gene_id_4291_4291||LOC6_K89_genes.faa	ERL96644.1	isopentenyl-diphosphate delta-isomerase [Rhodobacteraceae bacterium HIMB11]
gene_id_4293_4293||LOC6_K89_genes.faa	HCV56043.1	twitching motility protein PilT [Synechococcales bacterium UBA12195]
gene_id_4297_4297||LOC6_K89_genes.faa	MAN17307.1	ATPase [SAR116 cluster bacterium]_x0001_MBR69986.1 ATPase [SAR116 cluster bacterium]_x0001_HAG24586.1 F0F1 ATP synthase subunit delta [Alphaproteobacteria bacterium]
gene_id_4301_4301||LOC6_K89_genes.faa	WP_141151741.1	NAD(P)H-dependent oxidoreductase [Alteromonas mediterranea]_x0001_QDG34184.1 NAD(P)H-dependent oxidoreductase [Alteromonas mediterranea]_x0001_QGX61143.1 FMN reductase [Alteromonas mediterranea]
gene_id_4302_4302||LOC6_K89_genes.faa	ERL98855.1	pyrimidine-nucleoside phosphorylase [Rhodobacteraceae bacterium HIMB11]
gene_id_4303_4303||LOC6_K89_genes.faa	WP_162847528.1	ComEC/Rec2 family competence protein [Marinomonas communis]
gene_id_4305_4305||LOC6_K89_genes.faa	NDH20700.1	hypothetical protein [Rhodobacteraceae bacterium]_x0001_NDH71045.1 hypothetical protein [Rhodobacteraceae bacterium]
gene_id_4312_4312||LOC6_K89_genes.faa	NDI06051.1	type I secretion system permease/ATPase [Rhodobacteraceae bacterium]
gene_id_4318_4318||LOC6_K89_genes.faa	ERL96949.1	precorrin-6y C5,15-methyltransferase (decarboxylating), CbiE subunit,precorrin-6Y C5,15-methyltransferase (decarboxylating), CbiT subunit [Rhodobacteraceae bacterium HIMB11]
gene_id_4319_4319||LOC6_K89_genes.faa	REJ63916.1	formate dehydrogenase subunit gamma [Proteobacteria bacterium]
gene_id_4326_4326||LOC6_K89_genes.faa	WP_039225261.1	MULTISPECIES: lactoylglutathione lyase [Alteromonas]_x0001_MAL72765.1 lactoylglutathione lyase [Alteromonas sp.]_x0001_NKX30777.1 lactoylglutathione lyase [Alteromonadaceae bacterium A_SAG1]_x0001_AMJ98947.1 lactoylglutathione lyase [Alteromonas macleodii]_x0001_KHT53545.1 lactoylglutathione lyase [Alteromonas macleodii]_x0001_KHT56121.1 lactoylglutathione lyase [Alteromonas macleodii]
gene_id_4336_4336||LOC6_K89_genes.faa	WP_155757251.1	IS5 family transposase, partial [Acinetobacter sp. 869535]_x0001_EXC21112.1 transposase DDE domain protein, partial [Acinetobacter sp. 869535]
gene_id_4338_4338||LOC6_K89_genes.faa	WP_156797972.1	cation:dicarboxylase symporter family transporter [Synechococcus sp. CB0205]
gene_id_4346_4346||LOC6_K89_genes.faa	REJ69879.1	glutamate dehydrogenase, partial [Proteobacteria bacterium]
gene_id_4347_4347||LOC6_K89_genes.faa	AFS49376.1	inosine-5''-monophosphate dehydrogenase [alpha proteobacterium HIMB59]
gene_id_4348_4348||LOC6_K89_genes.faa	ABB92583.1	urease alpha subunit, partial [uncultured marine organism]
gene_id_4351_4351||LOC6_K89_genes.faa	ERL96826.1	hypothetical protein HIMB11_02773 [Rhodobacteraceae bacterium HIMB11]
gene_id_4353_4353||LOC6_K89_genes.faa	ERL99442.1	UDP-glucose pyrophosphorylase [Rhodobacteraceae bacterium HIMB11]
gene_id_4356_4356||LOC6_K89_genes.faa	NDD34670.1	CoA-binding protein [Rhodobacteraceae bacterium]
gene_id_4372_4372||LOC6_K89_genes.faa	WP_014998790.1	sucrose phosphorylase [Alteromonas macleodii]_x0001_NKW89544.1 sucrose phosphorylase [Alteromonadaceae bacterium A_SAG4]_x0001_NKX03635.1 sucrose phosphorylase [Alteromonadaceae bacterium A_SAG6]_x0001_NKX33723.1 sucrose phosphorylase [Alteromonadaceae bacterium A_SAG3]_x0001_NKX70238.1 sucrose phosphorylase [Alteromonadaceae bacterium A_SAG7]_x0001_AFT78857.1 sucrose phosphorylase [Alteromonas m…
gene_id_4375_4375||LOC6_K89_genes.faa	NCV93338.1	chaperonin GroEL [Synechococcaceae bacterium WB7_3xG_012]
gene_id_4380_4380||LOC6_K89_genes.faa	RZP31957.1	molybdate ABC transporter permease subunit, partial [Alteromonas sp.]
gene_id_4382_4382||LOC6_K89_genes.faa	NDI03939.1	DNA-directed RNA polymerase subunit alpha [Rhodobacteraceae bacterium]
gene_id_4384_4384||LOC6_K89_genes.faa	NVK00437.1	IscS subfamily cysteine desulfurase [Oceanospirillaceae bacterium]
gene_id_4386_4386||LOC6_K89_genes.faa	WP_106268514.1	FAD-dependent oxidoreductase [Donghicola tyrosinivorans]_x0001_PRY84299.1 dimethylglycine dehydrogenase [Donghicola tyrosinivorans]
gene_id_4389_4389||LOC6_K89_genes.faa	WP_106267125.1	DNA-binding transcriptional regulator [Donghicola tyrosinivorans]_x0001_PRY85785.1 DNA-binding transcriptional regulator LsrR (DeoR family) [Donghicola tyrosinivorans]
gene_id_4391_4391||LOC6_K89_genes.faa	HAY90837.1	3-ketoacyl-ACP reductase [Rhodobacteraceae bacterium]
gene_id_4393_4393||LOC6_K89_genes.faa	HAY90891.1	serine hydroxymethyltransferase [Rhodobacteraceae bacterium]
gene_id_4394_4394||LOC6_K89_genes.faa	ERL98412.1	putative rRNA methylase SpoU family [Rhodobacteraceae bacterium HIMB11]
gene_id_4396_4396||LOC6_K89_genes.faa	WP_171337724.1	HAMP domain-containing protein [Alteromonas sp. 07-89-2]_x0001_NOH58116.1 methyl-accepting chemotaxis protein [Alteromonas sp. 07-89-2]
gene_id_4402_4402||LOC6_K89_genes.faa	ERL99436.1	hypothetical protein HIMB11_00381 [Rhodobacteraceae bacterium HIMB11]
gene_id_4408_4408||LOC6_K89_genes.faa	HCY28952.1	hypothetical protein [Alteromonas macleodii]
gene_id_4412_4412||LOC6_K89_genes.faa	ERL97365.1	cytochrome P450 [Rhodobacteraceae bacterium HIMB11]
gene_id_4414_4414||LOC6_K89_genes.faa	ERL99256.1	TIGR00701 family protein [Rhodobacteraceae bacterium HIMB11]
gene_id_4416_4416||LOC6_K89_genes.faa	NCX20799.1	hypothetical protein [Rhodobacteraceae bacterium]
gene_id_4419_4419||LOC6_K89_genes.faa	WP_133559387.1	phenylalanine--tRNA ligase subunit alpha [Marinomonas communis]_x0001_MAF16965.1 phenylalanine--tRNA ligase subunit alpha [Marinomonas sp.]_x0001_RUM53974.1 phenylalanine--tRNA ligase subunit alpha [Marinomonas sp.]_x0001_RUM56497.1 phenylalanine--tRNA ligase subunit alpha [Marinomonas sp.]_x0001_TDR14735.1 phenylalanyl-tRNA synthetase alpha subunit [Marinomonas communis]
gene_id_4423_4423||LOC6_K89_genes.faa	ERL98629.1	N-methylhydantoinase B/acetone carboxylase, alpha subunit [Rhodobacteraceae bacterium HIMB11]
gene_id_4424_4424||LOC6_K89_genes.faa	NDI03012.1	XRE family transcriptional regulator [Rhodobacteraceae bacterium]
gene_id_4426_4426||LOC6_K89_genes.faa	MAN72231.1	hypothetical protein [Rhodobacteraceae bacterium]
gene_id_4433_4433||LOC6_K89_genes.faa	WP_106266402.1	sugar phosphate isomerase/epimerase and 4-hydroxyphenylpyruvate domain-containing protein [Donghicola tyrosinivorans]_x0001_PRY86864.1 4-hydroxyphenylpyruvate dioxygenase [Donghicola tyrosinivorans]
gene_id_4441_4441||LOC6_K89_genes.faa	NCV67103.1	D-alanyl-D-alanine carboxypeptidase [Rhodobacteraceae bacterium]
gene_id_4445_4445||LOC6_K89_genes.faa	NCX19692.1	murein L,D-transpeptidase [Rhodobacteraceae bacterium]
gene_id_4446_4446||LOC6_K89_genes.faa	WP_014999080.1	alkaline phosphatase [Alteromonas macleodii]_x0001_AFT79180.1 alkaline phosphatase [Alteromonas macleodii str. 'Black Sea 11']_x0001_NKW89177.1 alkaline phosphatase [Alteromonadaceae bacterium A_SAG4]_x0001_NKX33831.1 alkaline phosphatase [Alteromonadaceae bacterium A_SAG3]_x0001_NKX69407.1 alkaline phosphatase [Alteromonadaceae bacterium A_SAG7]
gene_id_4447_4447||LOC6_K89_genes.faa	NKX05321.1	acetyl-CoA carboxylase biotin carboxyl carrier protein subunit [Alteromonadaceae bacterium A_SAG6]
gene_id_4449_4449||LOC6_K89_genes.faa	NCW61329.1	aminotransferase class V-fold PLP-dependent enzyme [Rhodobacteraceae bacterium]
gene_id_4451_4451||LOC6_K89_genes.faa	NDD43830.1	sodium-independent anion transporter [Rhodobacteraceae bacterium]
gene_id_4452_4452||LOC6_K89_genes.faa	HCA62398.1	sodium:proton antiporter [Synechococcales bacterium UBA8647]
gene_id_4454_4454||LOC6_K89_genes.faa	REJ72468.1	ABC transporter permease, partial [Proteobacteria bacterium]
gene_id_4466_4466||LOC6_K89_genes.faa	RUM56592.1	hypothetical protein DSY86_00190, partial [Marinomonas sp.]
gene_id_4469_4469||LOC6_K89_genes.faa	MBR36070.1	cytosine deaminase [Rhodobacteraceae bacterium]
gene_id_4474_4474||LOC6_K89_genes.faa	ERL99248.1	membrane-bound lytic murein transglycosylase [Rhodobacteraceae bacterium HIMB11]
gene_id_4476_4476||LOC6_K89_genes.faa	MBR70953.1	IclR family transcriptional regulator [SAR116 cluster bacterium]_x0001_HAG23994.1 IclR family transcriptional regulator [Alphaproteobacteria bacterium]
gene_id_4477_4477||LOC6_K89_genes.faa	ERL97832.1	translation factor SUA5 [Rhodobacteraceae bacterium HIMB11]
gene_id_4478_4478||LOC6_K89_genes.faa	HCV56211.1	3-phosphoshikimate 1-carboxyvinyltransferase [Synechococcales bacterium UBA12195]
gene_id_4485_4485||LOC6_K89_genes.faa	WP_106263914.1	TetR/AcrR family transcriptional regulator [Donghicola tyrosinivorans]_x0001_PRY90089.1 AcrR family transcriptional regulator [Donghicola tyrosinivorans]
gene_id_4486_4486||LOC6_K89_genes.faa	ERL97953.1	hypothetical protein HIMB11_01265 [Rhodobacteraceae bacterium HIMB11]
gene_id_4487_4487||LOC6_K89_genes.faa	WP_061096171.1	protein-disulfide reductase DsbD [Alteromonas macleodii]_x0001_AMK00093.1 protein-disulfide reductase DsbD [Alteromonas macleodii]
gene_id_4488_4488||LOC6_K89_genes.faa	AFS49329.1	hypothetical protein HIMB59_00011460 [alpha proteobacterium HIMB59]
gene_id_4490_4490||LOC6_K89_genes.faa	NCV50812.1	ROK family transcriptional regulator [Rhodobacterales bacterium]
gene_id_4491_4491||LOC6_K89_genes.faa	REJ70876.1	DMT family transporter [Proteobacteria bacterium]
gene_id_4495_4495||LOC6_K89_genes.faa	WP_106265802.1	DUF2160 domain-containing protein [Donghicola tyrosinivorans]_x0001_PRY87859.1 putative small integral membrane protein [Donghicola tyrosinivorans]
gene_id_4496_4496||LOC6_K89_genes.faa	RUM53164.1	tripartite tricarboxylate transporter substrate binding protein, partial [Marinomonas sp.]
gene_id_4501_4501||LOC6_K89_genes.faa	ERL96719.1	short-chain alcohol dehydrogenase [Rhodobacteraceae bacterium HIMB11]
gene_id_4512_4512||LOC6_K89_genes.faa	ERL98836.1	putative permease [Rhodobacteraceae bacterium HIMB11]
gene_id_4514_4514||LOC6_K89_genes.faa	ERL98543.1	UDP-N-acetylglucosamine 1-carboxyvinyltransferase [Rhodobacteraceae bacterium HIMB11]
gene_id_4515_4515||LOC6_K89_genes.faa	WP_035332393.1	BMC domain-containing protein [Cytobacillus firmus]_x0001_EWG09128.1 microcompartments protein [Bacillus firmus DS1]_x0001_KML40818.1 hypothetical protein VL14_12430 [Cytobacillus firmus]
gene_id_4520_4520||LOC6_K89_genes.faa	AFS49522.1	Thi4 family protein,Electron transfer flavoprotein-ubiquinone oxidoreductase [alpha proteobacterium HIMB59]
gene_id_4522_4522||LOC6_K89_genes.faa	WP_039228642.1	pyrimidine utilization protein B [Alteromonas macleodii]_x0001_AMN13062.1 amidohydrolase [Alteromonas macleodii]_x0001_KHT49391.1 amidohydrolase [Alteromonas macleodii]_x0001_VTP57377.1 ureidoacrylate peracid hydrolase [Alteromonas macleodii]_x0001_HAG28547.1 pyrimidine utilization protein B [Alteromonas macleodii]_x0001_HBI76675.1 pyrimidine utilization protein B [Alteromonas macleodii]
gene_id_4525_4525||LOC6_K89_genes.faa	NDD88061.1	DMT family transporter [Rhodobacteraceae bacterium]
gene_id_4527_4527||LOC6_K89_genes.faa	NDH71470.1	hypothetical protein [Rhodobacteraceae bacterium]
gene_id_4530_4530||LOC6_K89_genes.faa	NDH21225.1	N-acetyl-gamma-glutamyl-phosphate reductase [Rhodobacteraceae bacterium]
gene_id_4535_4535||LOC6_K89_genes.faa	NDI12901.1	SDR family NAD(P)-dependent oxidoreductase [Rhodobacteraceae bacterium]
gene_id_4540_4540||LOC6_K89_genes.faa	NCW63789.1	CinA family protein [Betaproteobacteria bacterium]_x0001_NCX68841.1 CinA family protein [Betaproteobacteria bacterium]
gene_id_4543_4543||LOC6_K89_genes.faa	WP_133559978.1	response regulator [Marinomonas communis]_x0001_TDR15359.1 signal transduction histidine kinase [Marinomonas communis]
gene_id_4548_4548||LOC6_K89_genes.faa	ERL96391.1	2-keto-4-pentenoate hydratase/2-oxohepta-3-ene-1,7-dioic acid hydratase [Rhodobacteraceae bacterium HIMB11]
gene_id_4549_4549||LOC6_K89_genes.faa	WP_185186728.1	aminomethyl-transferring glycine dehydrogenase [Synechococcus sp. LTW-R]_x0001_QNG29282.1 aminomethyl-transferring glycine dehydrogenase [Synechococcus sp. LTW-R]
gene_id_4553_4553||LOC6_K89_genes.faa	NDA30348.1	lytic murein transglycosylase [Alphaproteobacteria bacterium]
gene_id_4554_4554||LOC6_K89_genes.faa	NBQ36910.1	hypothetical protein [Synechococcus sp.]
gene_id_4557_4557||LOC6_K89_genes.faa	NDI04729.1	heme exporter protein CcmB [Rhodobacteraceae bacterium]
gene_id_4563_4563||LOC6_K89_genes.faa	NDD34317.1	DNA gyrase subunit A [Rhodobacteraceae bacterium]
gene_id_4564_4564||LOC6_K89_genes.faa	ERL97206.1	hypothetical protein HIMB11_02250 [Rhodobacteraceae bacterium HIMB11]
gene_id_4571_4571||LOC6_K89_genes.faa	WP_079508419.1	FADH(2)-oxidizing methylenetetrahydrofolate--tRNA-(uracil(54)-C(5))-methyltransferase TrmFO [Mesobacillus jeotgali]
gene_id_4580_4580||LOC6_K89_genes.faa	AFS48896.1	dihydroxyacetone kinase, phosphoprotein-dependent, L subunit [alpha proteobacterium HIMB59]
gene_id_4582_4582||LOC6_K89_genes.faa	NCV11928.1	hypothetical protein [Rhodobacteraceae bacterium]_x0001_NCV29571.1 hypothetical protein [Rhodobacteraceae bacterium]_x0001_NCV67587.1 hypothetical protein [Rhodobacteraceae bacterium]_x0001_NCW03125.1 hypothetical protein [Rhodobacteraceae bacterium]_x0001_NCW61516.1 hypothetical protein [Rhodobacteraceae bacterium]
gene_id_4585_4585||LOC6_K89_genes.faa	ERL97398.1	TRAP-type mannitol/chloroaromatic compound transport system, large permease component [Rhodobacteraceae bacterium HIMB11]
gene_id_4587_4587||LOC6_K89_genes.faa	NCV48699.1	Holliday junction branch migration protein RuvA [Rhodobacterales bacterium]_x0001_NCW05972.1 Holliday junction branch migration protein RuvA [Rhodobacterales bacterium]
gene_id_4590_4590||LOC6_K89_genes.faa	WP_015000027.1	type II secretion system minor pseudopilin GspI [Alteromonas macleodii]_x0001_AFT80216.1 general secretion pathway protein I [Alteromonas macleodii str. 'Black Sea 11']_x0001_NKX04493.1 type II secretion system minor pseudopilin GspI [Alteromonadaceae bacterium A_SAG6]_x0001_NKX34304.1 type II secretion system minor pseudopilin GspI [Alteromonadaceae bacterium A_SAG3]_x0001_NKX68952.1 type II sec…
gene_id_4591_4591||LOC6_K89_genes.faa	NDI06218.1	precorrin-6Y C5,15-methyltransferase (decarboxylating) subunit CbiT [Rhodobacteraceae bacterium]
gene_id_4595_4595||LOC6_K89_genes.faa	WP_076012649.1	CHRD domain-containing protein [Alteromonas abrolhosensis]
gene_id_4597_4597||LOC6_K89_genes.faa	NCX84431.1	multidrug ABC transporter ATP-binding protein [Rhodobacteraceae bacterium]
gene_id_4599_4599||LOC6_K89_genes.faa	MAE11826.1	precorrin-4 C(11)-methyltransferase [SAR116 cluster bacterium]_x0001_MAN17032.1 precorrin-4 C(11)-methyltransferase [SAR116 cluster bacterium]_x0001_HAG23746.1 precorrin-4 C(11)-methyltransferase [Alphaproteobacteria bacterium]
gene_id_4603_4603||LOC6_K89_genes.faa	NDD88831.1	hypothetical protein [Rhodobacteraceae bacterium]
gene_id_4605_4605||LOC6_K89_genes.faa	WP_133562405.1	UDP-N-acetylglucosamine 2-epimerase (hydrolyzing) [Marinomonas communis]_x0001_TDR13228.1 UDP-N-acetylglucosamine 2-epimerase (non-hydrolysing) [Marinomonas communis]
gene_id_4606_4606||LOC6_K89_genes.faa	NCW60236.1	ribonucleoside-diphosphate reductase, adenosylcobalamin-dependent [Rhodobacteraceae bacterium]
gene_id_4608_4608||LOC6_K89_genes.faa	NCW62447.1	aldehyde dehydrogenase family protein [Rhodobacteraceae bacterium]
gene_id_4609_4609||LOC6_K89_genes.faa	NCW64617.1	5-carboxymethyl-2-hydroxymuconate Delta-isomerase [Rhodobacteraceae bacterium]_x0001_NCX07238.1 5-carboxymethyl-2-hydroxymuconate Delta-isomerase [Rhodobacteraceae bacterium]
gene_id_4611_4611||LOC6_K89_genes.faa	HAY92076.1	bifunctional (p)ppGpp synthetase/guanosine-3',5'-bis(diphosphate) 3'-pyrophosphohydrolase [Rhodobacteraceae bacterium]
gene_id_4612_4612||LOC6_K89_genes.faa	MAN71289.1	hypothetical protein [Rhodobacteraceae bacterium]_x0001_NCV49365.1 hypothetical protein [Rhodobacterales bacterium]_x0001_NDA29588.1 hypothetical protein [Alphaproteobacteria bacterium]_x0001_MBR36000.1 hypothetical protein [Rhodobacteraceae bacterium]_x0001_NCW07050.1 hypothetical protein [Rhodobacterales bacterium]
gene_id_4617_4617||LOC6_K89_genes.faa	NDH71352.1	precorrin-6A synthase (deacetylating) [Rhodobacteraceae bacterium]
gene_id_4618_4618||LOC6_K89_genes.faa	NDI07175.1	fatty acid desaturase [Rhodobacteraceae bacterium]
gene_id_4626_4626||LOC6_K89_genes.faa	WP_169451501.1	30S ribosomal protein S14 [Marinobacterium sp. LSUCC0821]_x0001_QJD71530.1 30S ribosomal protein S14 [Marinobacterium sp. LSUCC0821]
gene_id_4627_4627||LOC6_K89_genes.faa	ERL97546.1	arylsulfatase A family protein [Rhodobacteraceae bacterium HIMB11]
gene_id_4630_4630||LOC6_K89_genes.faa	NDD88750.1	NADPH:quinone reductase [Rhodobacteraceae bacterium]
gene_id_4636_4636||LOC6_K89_genes.faa	NCW65491.1	alpha-glucosidase [Rhodobacteraceae bacterium]
gene_id_4641_4641||LOC6_K89_genes.faa	WP_185187801.1	ATP-dependent zinc metalloprotease FtsH [Synechococcus sp. LTW-R]_x0001_QNG30380.1 ATP-dependent zinc metalloprotease FtsH [Synechococcus sp. LTW-R]
gene_id_4647_4647||LOC6_K89_genes.faa	WP_136781312.1	hypothetical protein [Alteromonas portus]_x0001_TKB04297.1 hypothetical protein E5672_05720 [Alteromonas portus]
gene_id_4656_4656||LOC6_K89_genes.faa	NBT41696.1	histone deacetylase [Alphaproteobacteria bacterium]
gene_id_4662_4662||LOC6_K89_genes.faa	NCW66698.1	FAD-binding oxidoreductase [Rhodobacteraceae bacterium]
gene_id_4669_4669||LOC6_K89_genes.faa	AFS49530.1	choline dehydrogenase [alpha proteobacterium HIMB59]
gene_id_4673_4673||LOC6_K89_genes.faa	ERL97451.1	putative flavoprotein involved in K+ transport [Rhodobacteraceae bacterium HIMB11]
gene_id_4679_4679||LOC6_K89_genes.faa	WP_163142531.1	Ger(x)C family spore germination protein [Bacillus sp. 22-7]
gene_id_4684_4684||LOC6_K89_genes.faa	NCX07632.1	MBL fold metallo-hydrolase [Rhodobacteraceae bacterium]
gene_id_4690_4690||LOC6_K89_genes.faa	NDI02678.1	DNA mismatch repair protein MutS [Rhodobacteraceae bacterium]
gene_id_4693_4693||LOC6_K89_genes.faa	KEF35877.1	hypothetical protein M670_04962 [Bacillus azotoformans MEV2011]
gene_id_4698_4698||LOC6_K89_genes.faa	NCW05431.1	ATP-grasp domain-containing protein [Rhodobacteraceae bacterium]
gene_id_4700_4700||LOC6_K89_genes.faa	WP_096390879.1	diphthine synthase [Halopenitus persicus]
gene_id_4701_4701||LOC6_K89_genes.faa	WP_192471905.1	S-layer homology domain-containing protein [Bacillus sp. SBJS]_x0001_MBE0253353.1 S-layer homology domain-containing protein [Bacillus sp. SBJS]
gene_id_4704_4704||LOC6_K89_genes.faa	NDH72386.1	UDP-3-O-[3-hydroxymyristoyl] N-acetylglucosamine deacetylase [Rhodobacteraceae bacterium]
gene_id_4705_4705||LOC6_K89_genes.faa	NCV11821.1	hypothetical protein [Rhodobacteraceae bacterium]
gene_id_4712_4712||LOC6_K89_genes.faa	MBR70135.1	polar amino acid ABC transporter permease [SAR116 cluster bacterium]
gene_id_4723_4723||LOC6_K89_genes.faa	MBR69843.1	cytidylate kinase [SAR116 cluster bacterium]
gene_id_4726_4726||LOC6_K89_genes.faa	HAG24197.1	dihydropteroate synthase [Alphaproteobacteria bacterium]
gene_id_4740_4740||LOC6_K89_genes.faa	NCW04232.1	galactose mutarotase [Rhodobacteraceae bacterium]_x0001_NDD42891.1 galactose mutarotase [Rhodobacteraceae bacterium]_x0001_NDI05571.1 galactose mutarotase [Rhodobacteraceae bacterium]
gene_id_4745_4745||LOC6_K89_genes.faa	ERL99265.1	non-canonical purine NTP pyrophosphatase, RdgB/HAM1 family [Rhodobacteraceae bacterium HIMB11]
gene_id_4746_4746||LOC6_K89_genes.faa	WP_075176771.1	cadherin-like domain-containing protein [Alteromonas sp. W12]_x0001_OLF76853.1 hypothetical protein AWH61_07965 [Alteromonas sp. W12]
gene_id_4747_4747||LOC6_K89_genes.faa	NDH20128.1	peptidase M23 [Rhodobacteraceae bacterium]
gene_id_4755_4755||LOC6_K89_genes.faa	WP_133564973.1	50S ribosomal protein L19 [Marinomonas communis]_x0001_RUM48870.1 50S ribosomal protein L19 [Marinomonas sp.]_x0001_RUM56237.1 50S ribosomal protein L19 [Marinomonas sp.]_x0001_TDR05868.1 LSU ribosomal protein L19P [Marinomonas communis]
gene_id_4756_4756||LOC6_K89_genes.faa	NCX21388.1	lytic murein transglycosylase [Rhodobacteraceae bacterium]
gene_id_4757_4757||LOC6_K89_genes.faa	WP_133563264.1	response regulator [Marinomonas communis]_x0001_RUM56798.1 two-component system response regulator [Marinomonas sp.]_x0001_TDR12505.1 putative two-component system response regulator [Marinomonas communis]
gene_id_4760_4760||LOC6_K89_genes.faa	CCJ29216.1	unnamed protein product [Pneumocystis jirovecii]
gene_id_4761_4761||LOC6_K89_genes.faa	ERL98637.1	ribosomal protein L23 [Rhodobacteraceae bacterium HIMB11]_x0001_REJ64259.1 50S ribosomal protein L23 [Proteobacteria bacterium]
gene_id_4764_4764||LOC6_K89_genes.faa	NDH22046.1	TRAP transporter small permease subunit [Rhodobacteraceae bacterium]
gene_id_4771_4771||LOC6_K89_genes.faa	NDH21061.1	acyl-CoA synthetase [Rhodobacteraceae bacterium]
gene_id_4779_4779||LOC6_K89_genes.faa	ERL98465.1	hypothetical protein HIMB11_01073 [Rhodobacteraceae bacterium HIMB11]
gene_id_4780_4780||LOC6_K89_genes.faa	ERL96856.1	hypothetical protein HIMB11_02572 [Rhodobacteraceae bacterium HIMB11]
gene_id_4784_4784||LOC6_K89_genes.faa	NDH22226.1	gfo/Idh/MocA family oxidoreductase [Rhodobacteraceae bacterium]
gene_id_4791_4791||LOC6_K89_genes.faa	ERL97399.1	protein involved in biosynthesis of mitomycin antibiotics/polyketide fumonisin [Rhodobacteraceae bacterium HIMB11]
gene_id_4795_4795||LOC6_K89_genes.faa	NBT43098.1	4-hydroxyphenylpyruvate dioxygenase [Alphaproteobacteria bacterium]
gene_id_4797_4797||LOC6_K89_genes.faa	NCX82732.1	TRAP transporter large permease subunit [Rhodobacteraceae bacterium]
gene_id_4799_4799||LOC6_K89_genes.faa	HAX28546.1	beta-ketoacyl-ACP synthase III [Alteromonas macleodii]
gene_id_4800_4800||LOC6_K89_genes.faa	ERL99390.1	benzoyl-CoA oxygenase, component B [Rhodobacteraceae bacterium HIMB11]
gene_id_4804_4804||LOC6_K89_genes.faa	WP_076011087.1	DUF2061 domain-containing protein [Alteromonas abrolhosensis]
gene_id_4811_4811||LOC6_K89_genes.faa	WP_160724780.1	MsnO8 family LLM class oxidoreductase [Bacillus sp. USDA818B3_A]
gene_id_4818_4818||LOC6_K89_genes.faa	ERL96471.1	chloride channel protein EriC [Rhodobacteraceae bacterium HIMB11]
gene_id_4821_4821||LOC6_K89_genes.faa	NCW08065.1	spermidine synthase [Rhodobacterales bacterium]
gene_id_4823_4823||LOC6_K89_genes.faa	WP_169450828.1	hypothetical protein [Marinobacterium sp. LSUCC0821]_x0001_QJD70952.1 hypothetical protein HH196_04260 [Marinobacterium sp. LSUCC0821]
gene_id_4826_4826||LOC6_K89_genes.faa	WP_106268478.1	adenosylcobalamin-dependent ribonucleoside-diphosphate reductase [Donghicola tyrosinivorans]_x0001_PRY84280.1 ribonucleoside-diphosphate reductase alpha chain [Donghicola tyrosinivorans]
gene_id_4828_4828||LOC6_K89_genes.faa	AFS48360.1	FAD-binding protein, DNA photolyase family,DNA photolyase [alpha proteobacterium HIMB59]
gene_id_4830_4830||LOC6_K89_genes.faa	HAY91400.1	oxidoreductase [Rhodobacteraceae bacterium]
gene_id_4839_4839||LOC6_K89_genes.faa	HAY91817.1	2-methylcitrate dehydratase [Rhodobacteraceae bacterium]
gene_id_4843_4843||LOC6_K89_genes.faa	NCX28224.1	hypothetical protein [Rhodobacterales bacterium]
gene_id_4845_4845||LOC6_K89_genes.faa	NDA30214.1	class I SAM-dependent methyltransferase [Alphaproteobacteria bacterium]
gene_id_4846_4846||LOC6_K89_genes.faa	NCV10243.1	precorrin-3B C(17)-methyltransferase [Rhodobacteraceae bacterium]_x0001_NCV28682.1 precorrin-3B C(17)-methyltransferase [Rhodobacteraceae bacterium]_x0001_NCV66370.1 precorrin-3B C(17)-methyltransferase [Rhodobacteraceae bacterium]_x0001_NCW02765.1 precorrin-3B C(17)-methyltransferase [Rhodobacteraceae bacterium]_x0001_NCW64263.1 precorrin-3B C(17)-methyltransferase [Rhodobacteraceae bacterium]
gene_id_4852_4852||LOC6_K89_genes.faa	WP_185186465.1	4Fe-4S dicluster domain-containing protein [Synechococcus sp. LTW-R]_x0001_QNG29010.1 (Fe-S)-binding protein [Synechococcus sp. LTW-R]
gene_id_4853_4853||LOC6_K89_genes.faa	REJ67530.1	phenylacetate--CoA ligase, partial [Proteobacteria bacterium]
gene_id_4854_4854||LOC6_K89_genes.faa	ERL96964.1	phenylacetic acid degradation protein PaaD [Rhodobacteraceae bacterium HIMB11]
gene_id_4857_4857||LOC6_K89_genes.faa	WP_014996949.1	MULTISPECIES: TIGR02099 family protein [Alteromonas]_x0001_AFT76799.1 putative protease [Alteromonas macleodii str. 'Black Sea 11']_x0001_NKW88488.1 TIGR02099 family protein [Alteromonadaceae bacterium A_SAG4]_x0001_NKX19179.1 TIGR02099 family protein [Alteromonadaceae bacterium A_SAG8]_x0001_NKX32941.1 TIGR02099 family protein [Alteromonadaceae bacterium A_SAG3]
gene_id_4859_4859||LOC6_K89_genes.faa	NDD42772.1	flagellar biosynthesis protein FlgA [Rhodobacteraceae bacterium]
gene_id_4871_4871||LOC6_K89_genes.faa	WP_044557001.1	hypothetical protein [Alteromonas macleodii]_x0001_NKW90599.1 hypothetical protein [Alteromonadaceae bacterium A_SAG4]_x0001_NKX04399.1 hypothetical protein [Alteromonadaceae bacterium A_SAG6]_x0001_NKX33640.1 hypothetical protein [Alteromonadaceae bacterium A_SAG3]
gene_id_4873_4873||LOC6_K89_genes.faa	NDD89546.1	hypothetical protein [Rhodobacteraceae bacterium]
gene_id_4877_4877||LOC6_K89_genes.faa	NBT42515.1	SPOR domain-containing protein [Alphaproteobacteria bacterium]
gene_id_4881_4881||LOC6_K89_genes.faa	OES28413.1	hypothetical protein BFV94_3420 [Alteromonas macleodii]_x0001_OES28455.1 hypothetical protein BFV95_3422 [Alteromonas macleodii]_x0001_OES39978.1 hypothetical protein BFV96_3405 [Alteromonas macleodii]
gene_id_4891_4891||LOC6_K89_genes.faa	ERL97377.1	hypothetical protein HIMB11_01901 [Rhodobacteraceae bacterium HIMB11]
gene_id_4893_4893||LOC6_K89_genes.faa	REJ61381.1	cytochrome c oxidase accessory protein CcoG, partial [Proteobacteria bacterium]
gene_id_4894_4894||LOC6_K89_genes.faa	NDI05209.1	tyrosine--tRNA ligase [Rhodobacteraceae bacterium]
gene_id_4898_4898||LOC6_K89_genes.faa	NDI06812.1	UDP-N-acetylenolpyruvoylglucosamine reductase [Rhodobacteraceae bacterium]
gene_id_4901_4901||LOC6_K89_genes.faa	NDI13802.1	acetyl-CoA C-acyltransferase [Rhodobacteraceae bacterium]
gene_id_4904_4904||LOC6_K89_genes.faa	WP_106265765.1	DNA polymerase III subunit gamma/tau [Donghicola tyrosinivorans]_x0001_PRY87840.1 DNA polymerase-3 subunit gamma/tau [Donghicola tyrosinivorans]
gene_id_4905_4905||LOC6_K89_genes.faa	WP_173483230.1	MULTISPECIES: argininosuccinate synthase [unclassified Marinobacterium]_x0001_NRP15863.1 Argininosuccinate synthase [Marinobacterium sp. xm-a-152]_x0001_NRP28602.1 Argininosuccinate synthase [Marinobacterium sp. xm-d-420]_x0001_NRP39538.1 Argininosuccinate synthase [Marinobacterium sp. xm-a-121]_x0001_NRP47775.1 Argininosuccinate synthase [Marinobacterium sp. xm-d-543]_x0001_NRP51609.1 Argininosu…
gene_id_4906_4906||LOC6_K89_genes.faa	NCW04539.1	AsmA family protein [Rhodobacteraceae bacterium]
gene_id_4911_4911||LOC6_K89_genes.faa	KHT50882.1	hypothetical protein RJ41_13655 [Alteromonas marina]
gene_id_4912_4912||LOC6_K89_genes.faa	REJ68117.1	GNAT family N-acetyltransferase [Proteobacteria bacterium]
gene_id_4913_4913||LOC6_K89_genes.faa	HAY90369.1	hydantoinase [Rhodobacteraceae bacterium]
gene_id_4916_4916||LOC6_K89_genes.faa	HBP83212.1	molecular chaperone HtpG [Planctomycetaceae bacterium]
gene_id_4917_4917||LOC6_K89_genes.faa	NDH72877.1	ketol-acid reductoisomerase [Rhodobacteraceae bacterium]
gene_id_4918_4918||LOC6_K89_genes.faa	NDG23576.1	cell division protein FtsH [Synechococcaceae bacterium WBB_10_009]
gene_id_4927_4927||LOC6_K89_genes.faa	NCW03107.1	ABC transporter ATP-binding protein [Rhodobacteraceae bacterium]
gene_id_4946_4946||LOC6_K89_genes.faa	RUM54277.1	outer membrane protein assembly factor BamD [Marinomonas sp.]
gene_id_4947_4947||LOC6_K89_genes.faa	ERL99440.1	EPS-associated transcriptional regulator, MarR family [Rhodobacteraceae bacterium HIMB11]
gene_id_4951_4951||LOC6_K89_genes.faa	REJ67995.1	PHP domain-containing protein, partial [Proteobacteria bacterium]
gene_id_4952_4952||LOC6_K89_genes.faa	NDH72514.1	DEAD/DEAH box helicase [Rhodobacteraceae bacterium]
gene_id_4956_4956||LOC6_K89_genes.faa	NDH72498.1	tRNA 2-thiouridine(34) synthase MnmA [Rhodobacteraceae bacterium]
gene_id_4963_4963||LOC6_K89_genes.faa	NDI05825.1	acyl-CoA synthetase [Rhodobacteraceae bacterium]
gene_id_4966_4966||LOC6_K89_genes.faa	NCX87427.1	16S rRNA (cytosine(1402)-N(4))-methyltransferase [Rhodobacteraceae bacterium]
gene_id_4968_4968||LOC6_K89_genes.faa	NKW89800.1	hypothetical protein [Alteromonadaceae bacterium A_SAG4]_x0001_NKX04428.1 hypothetical protein [Alteromonadaceae bacterium A_SAG6]_x0001_NKX36105.1 hypothetical protein [Alteromonadaceae bacterium A_SAG3]
gene_id_4970_4970||LOC6_K89_genes.faa	WP_076011035.1	methyl-accepting chemotaxis protein, partial [Alteromonas abrolhosensis]
gene_id_4972_4972||LOC6_K89_genes.faa	WP_076012382.1	peptidase M16, partial [Alteromonas abrolhosensis]
gene_id_4978_4978||LOC6_K89_genes.faa	REJ61286.1	acyl-CoA dehydrogenase, partial [Proteobacteria bacterium]
gene_id_4979_4979||LOC6_K89_genes.faa	NCV67886.1	TrkH family potassium uptake protein [Rhodobacteraceae bacterium]
gene_id_4980_4980||LOC6_K89_genes.faa	WP_133563059.1	acetyl-CoA hydrolase/transferase family protein [Marinomonas communis]_x0001_TDR12393.1 succinyl-CoA:acetate CoA-transferase [Marinomonas communis]
gene_id_4992_4992||LOC6_K89_genes.faa	NDH22326.1	sensor histidine kinase [Rhodobacteraceae bacterium]
gene_id_4994_4994||LOC6_K89_genes.faa	TDR12619.1	phosphoglucosamine mutase [Marinomonas communis]
gene_id_4995_4995||LOC6_K89_genes.faa	WP_125478546.1	hypothetical protein [Mesobacillus subterraneus]_x0001_RSD28583.1 hypothetical protein EJA10_03070 [Mesobacillus subterraneus]
gene_id_4996_4996||LOC6_K89_genes.faa	WP_076026008.1	spondin domain-containing protein [Alteromonas abrolhosensis]
gene_id_4997_4997||LOC6_K89_genes.faa	HCV57518.1	leucine--tRNA ligase [Synechococcales bacterium UBA12195]
gene_id_5000_5000||LOC6_K89_genes.faa	NDH20853.1	hypothetical protein [Rhodobacteraceae bacterium]
gene_id_5009_5009||LOC6_K89_genes.faa	NCX08435.1	glutathione S-transferase family protein [Rhodobacteraceae bacterium]
gene_id_5010_5010||LOC6_K89_genes.faa	HAY90248.1	glycine dehydrogenase (aminomethyl-transferring) [Rhodobacteraceae bacterium]
gene_id_5014_5014||LOC6_K89_genes.faa	WP_185187459.1	photosystem II protein Psb27 [Synechococcus sp. LTW-R]_x0001_QNG30030.1 photosystem II protein Psb27 [Synechococcus sp. LTW-R]
gene_id_5016_5016||LOC6_K89_genes.faa	MAE12677.1	hypothetical protein [SAR116 cluster bacterium]_x0001_MAN17091.1 hypothetical protein [SAR116 cluster bacterium]
gene_id_5019_5019||LOC6_K89_genes.faa	HCC97562.1	methylmalonate-semialdehyde dehydrogenase (CoA acylating) [Rhodobacteraceae bacterium]
gene_id_5033_5033||LOC6_K89_genes.faa	ERL97925.1	ABC-type taurine transport system, periplasmic component [Rhodobacteraceae bacterium HIMB11]
gene_id_5034_5034||LOC6_K89_genes.faa	WP_169450684.1	mannose-1-phosphate guanylyltransferase/mannose-6-phosphate isomerase [Marinobacterium sp. LSUCC0821]_x0001_QJD70808.1 mannose-1-phosphate guanylyltransferase/mannose-6-phosphate isomerase [Marinobacterium sp. LSUCC0821]
gene_id_5039_5039||LOC6_K89_genes.faa	WP_055463218.1	methyl-accepting chemotaxis protein [Marinomonas fungiae]_x0001_CUB04274.1 Methyl-accepting chemotaxis protein [Marinomonas fungiae]
gene_id_5042_5042||LOC6_K89_genes.faa	NCX54865.1	hypothetical protein [Rhodobacterales bacterium]
gene_id_5044_5044||LOC6_K89_genes.faa	WP_185186829.1	helix-turn-helix domain-containing protein [Synechococcus sp. LTW-R]_x0001_QNG29384.1 response regulator transcription factor [Synechococcus sp. LTW-R]
gene_id_5046_5046||LOC6_K89_genes.faa	NDD32700.1	ATP-binding cassette domain-containing protein [Rhodobacteraceae bacterium]
gene_id_5047_5047||LOC6_K89_genes.faa	ERL98440.1	carbohydrate ABC transporter membrane protein 2, CUT1 family [Rhodobacteraceae bacterium HIMB11]
gene_id_5053_5053||LOC6_K89_genes.faa	ERL96593.1	hypothetical protein HIMB11_02935 [Rhodobacteraceae bacterium HIMB11]
gene_id_5061_5061||LOC6_K89_genes.faa	RUM50101.1	c-di-GMP phosphodiesterase [Marinomonas sp.]
gene_id_5070_5070||LOC6_K89_genes.faa	ERL98333.1	hypothetical protein HIMB11_00938 [Rhodobacteraceae bacterium HIMB11]
gene_id_5073_5073||LOC6_K89_genes.faa	ERL98700.1	1-acyl-sn-glycerol-3-phosphate acyltransferase [Rhodobacteraceae bacterium HIMB11]
gene_id_5078_5078||LOC6_K89_genes.faa	MAE12344.1	hypothetical protein [SAR116 cluster bacterium]
gene_id_5081_5081||LOC6_K89_genes.faa	NCX85122.1	cell division protein FtsX [Rhodobacteraceae bacterium]
gene_id_5089_5089||LOC6_K89_genes.faa	NDH71535.1	ABC transporter permease [Rhodobacteraceae bacterium]
gene_id_5094_5094||LOC6_K89_genes.faa	ERL97327.1	threonine dehydratase [Rhodobacteraceae bacterium HIMB11]
gene_id_5099_5099||LOC6_K89_genes.faa	ERL96955.1	sugar kinase, ribokinase [Rhodobacteraceae bacterium HIMB11]
gene_id_5104_5104||LOC6_K89_genes.faa	WP_106268500.1	ABC transporter ATP-binding protein [Donghicola tyrosinivorans]_x0001_PRY84292.1 simple sugar transport system ATP-binding protein [Donghicola tyrosinivorans]
gene_id_5111_5111||LOC6_K89_genes.faa	AUJ65197.1	1-deoxy-D-xylulose-5-phosphate synthase [Rhodobacteraceae bacterium]
gene_id_5114_5114||LOC6_K89_genes.faa	WP_075176377.1	penicillin acylase family protein [Alteromonas sp. W12]_x0001_OLF79238.1 hydrolase [Alteromonas sp. W12]
gene_id_5116_5116||LOC6_K89_genes.faa	REJ64947.1	LysR family transcriptional regulator [Proteobacteria bacterium]
gene_id_5119_5119||LOC6_K89_genes.faa	MBR70714.1	galactose-1-epimerase [SAR116 cluster bacterium]
gene_id_5127_5127||LOC6_K89_genes.faa	WP_133562396.1	acylneuraminate cytidylyltransferase family protein [Marinomonas communis]_x0001_TDR13223.1 N-acylneuraminate cytidylyltransferase [Marinomonas communis]
gene_id_5137_5137||LOC6_K89_genes.faa	NCX56931.1	double-strand break repair protein AddB [Rhodobacteraceae bacterium]
gene_id_5152_5152||LOC6_K89_genes.faa	WP_106267565.1	LytTR family transcriptional regulator [Donghicola tyrosinivorans]_x0001_PRY85363.1 LytTr DNA-binding domain-containing protein [Donghicola tyrosinivorans]
gene_id_5153_5153||LOC6_K89_genes.faa	WP_194441809.1	N-acetyl-gamma-glutamyl-phosphate reductase [Pseudoalteromonas sp. A520]
gene_id_5155_5155||LOC6_K89_genes.faa	NCW05433.1	NAD-binding oxidoreductase [Rhodobacteraceae bacterium]
gene_id_5159_5159||LOC6_K89_genes.faa	ERL99209.1	ATPase, YjeE family [Rhodobacteraceae bacterium HIMB11]
gene_id_5166_5166||LOC6_K89_genes.faa	NDI03200.1	DUF2199 domain-containing protein [Rhodobacteraceae bacterium]
gene_id_5169_5169||LOC6_K89_genes.faa	NCZ66169.1	hypothetical protein [Rhodobacteraceae bacterium]
gene_id_5173_5173||LOC6_K89_genes.faa	MBR69627.1	ABC transporter ATP-binding protein [SAR116 cluster bacterium]
gene_id_5174_5174||LOC6_K89_genes.faa	WP_126039379.1	nitroreductase family protein [Acinetobacter johnsonii]_x0001_AZN65768.1 hypothetical protein CFH90_17745 [Acinetobacter johnsonii]
gene_id_5176_5176||LOC6_K89_genes.faa	NCZ66841.1	hypothetical protein [Rhodobacteraceae bacterium]_x0001_NDH21762.1 hypothetical protein [Rhodobacteraceae bacterium]
gene_id_5181_5181||LOC6_K89_genes.faa	AFS48424.1	succinyl-diaminopimelate desuccinylase [alpha proteobacterium HIMB59]
gene_id_5184_5184||LOC6_K89_genes.faa	NDI04173.1	phenylalanine--tRNA ligase subunit beta [Rhodobacteraceae bacterium]
gene_id_5185_5185||LOC6_K89_genes.faa	WP_192471050.1	bifunctional 2',3'-cyclic-nucleotide 2'-phosphodiesterase/3'-nucleotidase [Bacillus sp. SBJS]_x0001_MBE0252485.1 bifunctional 2',3'-cyclic-nucleotide 2'-phosphodiesterase/3'-nucleotidase [Bacillus sp. SBJS]
gene_id_5186_5186||LOC6_K89_genes.faa	WP_169451796.1	DUF839 domain-containing protein [Marinobacterium sp. LSUCC0821]_x0001_QJD71825.1 DUF839 domain-containing protein [Marinobacterium sp. LSUCC0821]
gene_id_5189_5189||LOC6_K89_genes.faa	NCX56841.1	ribonuclease R [Rhodobacteraceae bacterium]
gene_id_5190_5190||LOC6_K89_genes.faa	WP_185188347.1	NAD(P)H-quinone oxidoreductase subunit N [Synechococcus sp. LTW-R]_x0001_QNG30934.1 NAD(P)H-quinone oxidoreductase subunit N [Synechococcus sp. LTW-R]
gene_id_5194_5194||LOC6_K89_genes.faa	HAD91221.1	hydrolase [Alteromonas macleodii]
gene_id_5195_5195||LOC6_K89_genes.faa	PTT98170.1	CbbBc protein, partial [Pseudomonas sp. HMWF031]
gene_id_5201_5201||LOC6_K89_genes.faa	HBO00873.1	hypothetical protein [Alteromonas macleodii]
gene_id_5202_5202||LOC6_K89_genes.faa	ERL98356.1	protein translocase, SecG subunit [Rhodobacteraceae bacterium HIMB11]
gene_id_5204_5204||LOC6_K89_genes.faa	WP_169450320.1	hypothetical protein [Marinobacterium sp. LSUCC0821]_x0001_QJD70444.1 hypothetical protein HH196_01400 [Marinobacterium sp. LSUCC0821]
gene_id_5206_5206||LOC6_K89_genes.faa	REJ69669.1	XRE family transcriptional regulator [Proteobacteria bacterium]
gene_id_5207_5207||LOC6_K89_genes.faa	REJ68789.1	pyruvate dehydrogenase complex E1 component subunit beta, partial [Proteobacteria bacterium]
gene_id_5218_5218||LOC6_K89_genes.faa	NCX86613.1	NAD-dependent epimerase/dehydratase family protein [Rhodobacteraceae bacterium]
gene_id_5224_5224||LOC6_K89_genes.faa	AFS48229.1	UDP-N-acetylmuramate--L-alanine ligase [alpha proteobacterium HIMB59]
gene_id_5226_5226||LOC6_K89_genes.faa	MAN17257.1	hypothetical protein [SAR116 cluster bacterium]_x0001_HAG23631.1 hypothetical protein [Alphaproteobacteria bacterium]
gene_id_5232_5232||LOC6_K89_genes.faa	WP_014996941.1	phosphoglycerate mutase family protein [Alteromonas macleodii]_x0001_NKW88480.1 phosphoglycerate mutase family protein [Alteromonadaceae bacterium A_SAG4]_x0001_NKX05822.1 phosphoglycerate mutase family protein [Alteromonadaceae bacterium A_SAG6]_x0001_NKX19187.1 phosphoglycerate mutase family protein [Alteromonadaceae bacterium A_SAG8]_x0001_NKX32949.1 phosphoglycerate mutase family protein [Alt…
gene_id_5234_5234||LOC6_K89_genes.faa	WP_010133486.1	elongation factor Tu, partial [Microbulbifer agarilyticus]
gene_id_5238_5238||LOC6_K89_genes.faa	NDI06523.1	SDR family NAD(P)-dependent oxidoreductase [Rhodobacteraceae bacterium]
gene_id_5242_5242||LOC6_K89_genes.faa	RZO06182.1	membrane protein insertase YidC, partial [Synechococcus sp. MED-G133]
gene_id_5245_5245||LOC6_K89_genes.faa	AFS48882.1	ABC-type uncharacterized transport system [alpha proteobacterium HIMB59]
gene_id_5248_5248||LOC6_K89_genes.faa	ERL99056.1	Type IV pilus biogenesis [Rhodobacteraceae bacterium HIMB11]
gene_id_5249_5249||LOC6_K89_genes.faa	NDH21495.1	TRAP transporter large permease subunit [Rhodobacteraceae bacterium]
gene_id_5250_5250||LOC6_K89_genes.faa	ERL97483.1	sugar kinase, ribokinase [Rhodobacteraceae bacterium HIMB11]
gene_id_5254_5254||LOC6_K89_genes.faa	MAN16277.1	hypothetical protein [SAR116 cluster bacterium]
gene_id_5255_5255||LOC6_K89_genes.faa	NCW05513.1	sarcosine oxidase subunit alpha family protein [Rhodobacteraceae bacterium]
gene_id_5263_5263||LOC6_K89_genes.faa	ERL97183.1	phosphate starvation-inducible protein PhoH, predicted ATPase [Rhodobacteraceae bacterium HIMB11]
gene_id_5266_5266||LOC6_K89_genes.faa	REJ72845.1	SDR family NAD(P)-dependent oxidoreductase, partial [Proteobacteria bacterium]
gene_id_5267_5267||LOC6_K89_genes.faa	WP_014997750.1	MULTISPECIES: FecR domain-containing protein [Alteromonas]_x0001_AFT77715.1 putative regulatory protein [Alteromonas macleodii str. 'Black Sea 11']_x0001_NKX33312.1 DUF4974 domain-containing protein [Alteromonadaceae bacterium A_SAG3]_x0001_NKX69891.1 DUF4974 domain-containing protein [Alteromonadaceae bacterium A_SAG7]
gene_id_5269_5269||LOC6_K89_genes.faa	AFS49028.1	DctM family transporter [alpha proteobacterium HIMB59]
gene_id_5270_5270||LOC6_K89_genes.faa	HBI75512.1	SpoVR family protein [Alteromonas macleodii]
gene_id_5272_5272||LOC6_K89_genes.faa	MBR35844.1	3-methylcrotonyl-CoA carboxylase [Rhodobacteraceae bacterium]
gene_id_5276_5276||LOC6_K89_genes.faa	WP_012516946.1	gluconate 2-dehydrogenase subunit 3 family protein [Alteromonas mediterranea]_x0001_AEA96572.1 Twin-arginine translocation pathway signal [Alteromonas mediterranea DE]_x0001_AGF95392.1 twin-arginine translocation pathway signal [uncultured Alteromonas sp.]
gene_id_5279_5279||LOC6_K89_genes.faa	NDD89065.1	nicotinate-nucleotide--dimethylbenzimidazole phosphoribosyltransferase [Rhodobacteraceae bacterium]
gene_id_5280_5280||LOC6_K89_genes.faa	WP_169450123.1	glutamyl-tRNA reductase [Marinobacterium sp. LSUCC0821]_x0001_QJD70247.1 glutamyl-tRNA reductase [Marinobacterium sp. LSUCC0821]
gene_id_5281_5281||LOC6_K89_genes.faa	WP_185187578.1	nucleoside deaminase [Synechococcus sp. LTW-R]_x0001_QNG30150.1 nucleoside deaminase [Synechococcus sp. LTW-R]
gene_id_5287_5287||LOC6_K89_genes.faa	RUM49759.1	amino acid dehydrogenase [Marinomonas sp.]
gene_id_5290_5290||LOC6_K89_genes.faa	WP_014999689.1	dTDP-4-dehydrorhamnose reductase [Alteromonas macleodii]_x0001_AFT79818.1 dTDP-4-dehydrorhamnose reductase [Alteromonas macleodii str. 'Black Sea 11']
gene_id_5297_5297||LOC6_K89_genes.faa	WP_169452294.1	transglutaminase-like cysteine peptidase [Marinobacterium sp. LSUCC0821]_x0001_QJD72323.1 sulfate adenylyltransferase [Marinobacterium sp. LSUCC0821]
gene_id_5298_5298||LOC6_K89_genes.faa	WP_169451363.1	co-chaperone DjlA [Marinobacterium sp. LSUCC0821]_x0001_QJD71391.1 co-chaperone DjlA [Marinobacterium sp. LSUCC0821]
gene_id_5299_5299||LOC6_K89_genes.faa	ERL98175.1	FeS assembly protein SufD [Rhodobacteraceae bacterium HIMB11]
gene_id_5304_5304||LOC6_K89_genes.faa	WP_061093908.1	thiazole synthase [Alteromonas macleodii]_x0001_AMJ96788.1 thiazole synthase [Alteromonas macleodii]
gene_id_5307_5307||LOC6_K89_genes.faa	WP_076011226.1	2-amino-4-hydroxy-6-hydroxymethyldihydropteridine diphosphokinase [Alteromonas abrolhosensis]
gene_id_5308_5308||LOC6_K89_genes.faa	WP_015000070.1	C1 family peptidase [Alteromonas macleodii]_x0001_NKX04950.1 C1 family peptidase [Alteromonadaceae bacterium A_SAG6]_x0001_NKX17564.1 C1 family peptidase [Alteromonadaceae bacterium A_SAG5]_x0001_NKX34357.1 C1 family peptidase [Alteromonadaceae bacterium A_SAG3]_x0001_NKX69560.1 C1 family peptidase [Alteromonadaceae bacterium A_SAG7]_x0001_AFT80270.1 peptidase C1A, papain [Alteromonas macleodii s…
gene_id_5310_5310||LOC6_K89_genes.faa	NBQ36124.1	DUF393 domain-containing protein [Synechococcus sp.]
gene_id_5312_5312||LOC6_K89_genes.faa	NVK00025.1	hypothetical protein [Oceanospirillaceae bacterium]
gene_id_5317_5317||LOC6_K89_genes.faa	NDI14538.1	hypothetical protein [Rhodobacteraceae bacterium]
gene_id_5321_5321||LOC6_K89_genes.faa	HBN99460.1	cobalamin ABC transporter ATP-binding protein [Alteromonas macleodii]
gene_id_5325_5325||LOC6_K89_genes.faa	WP_157187939.1	winged helix-turn-helix domain-containing protein [Alteromonas macleodii]_x0001_NKW88890.1 helix-turn-helix domain-containing protein [Alteromonadaceae bacterium A_SAG4]_x0001_NKX19442.1 helix-turn-helix domain-containing protein [Alteromonadaceae bacterium A_SAG8]_x0001_NKX32990.1 helix-turn-helix domain-containing protein [Alteromonadaceae bacterium A_SAG3]_x0001_NKX68616.1 helix-turn-helix dom…
gene_id_5326_5326||LOC6_K89_genes.faa	WP_159614185.1	NAD(P)-dependent oxidoreductase [Tenacibaculum sp. KUL118]_x0001_GFD81405.1 3-hydroxyisobutyrate dehydrogenase [Tenacibaculum sp. KUL118]
gene_id_5337_5337||LOC6_K89_genes.faa	REJ69763.1	DUF3604 domain-containing protein, partial [Proteobacteria bacterium]
gene_id_5338_5338||LOC6_K89_genes.faa	ERL98891.1	transcriptional regulator [Rhodobacteraceae bacterium HIMB11]
gene_id_5344_5344||LOC6_K89_genes.faa	ERL96931.1	putative TIM-barrel fold metal-dependent hydrolase [Rhodobacteraceae bacterium HIMB11]_x0001_NCZ65869.1 amidohydrolase [Rhodobacteraceae bacterium]
gene_id_5347_5347||LOC6_K89_genes.faa	ERL98597.1	transcriptional regulator [Rhodobacteraceae bacterium HIMB11]
gene_id_5348_5348||LOC6_K89_genes.faa	WP_054551644.1	MULTISPECIES: tetratricopeptide repeat protein [Pseudoalteromonas]_x0001_KPM84885.1 transcriptional regulator [Pseudoalteromonas lipolytica]_x0001_MBC7010922.1 tetratricopeptide repeat protein [Pseudoalteromonas sp. BZK2]_x0001_NHH88294.1 hypothetical protein [Pseudoalteromonas sp. MB47]_x0001_TMP13882.1 transcriptional regulator [Pseudoalteromonas sp. S2721]_x0001_TMP44972.1 transcriptional regu…
gene_id_5353_5353||LOC6_K89_genes.faa	ERL97080.1	anti-anti-sigma regulatory factor (antagonist of anti-sigma factor) [Rhodobacteraceae bacterium HIMB11]
gene_id_5359_5359||LOC6_K89_genes.faa	WP_079509437.1	hypothetical protein [Mesobacillus jeotgali]
gene_id_5360_5360||LOC6_K89_genes.faa	NCV11288.1	DUF302 domain-containing protein [Rhodobacteraceae bacterium]_x0001_NCV29431.1 DUF302 domain-containing protein [Rhodobacteraceae bacterium]_x0001_NCV68077.1 DUF302 domain-containing protein [Rhodobacteraceae bacterium]_x0001_NCW03140.1 DUF302 domain-containing protein [Rhodobacteraceae bacterium]_x0001_NCW61414.1 DUF302 domain-containing protein [Rhodobacteraceae bacterium]
gene_id_5364_5364||LOC6_K89_genes.faa	RUM53165.1	DUF4856 domain-containing protein [Marinomonas sp.]
gene_id_5369_5369||LOC6_K89_genes.faa	WP_153713600.1	bifunctional aconitate hydratase 2/2-methylisocitrate dehydratase [Litoricola lipolytica]_x0001_QGG80096.1 bifunctional aconitate hydratase 2/2-methylisocitrate dehydratase [Litoricola lipolytica]
gene_id_5379_5379||LOC6_K89_genes.faa	WP_133562805.1	acyl-CoA thioesterase II [Marinomonas communis]_x0001_TDR13448.1 acyl-CoA thioesterase-2 [Marinomonas communis]
gene_id_5381_5381||LOC6_K89_genes.faa	GAL07261.1	DNA-directed RNA polymerase beta subunit [Photobacterium aphoticum]
gene_id_5385_5385||LOC6_K89_genes.faa	ERL97034.1	ring-hydroxylating dioxygenase, large terminal subunit [Rhodobacteraceae bacterium HIMB11]
gene_id_5390_5390||LOC6_K89_genes.faa	WP_067545479.1	MULTISPECIES: cold shock domain-containing protein [Rhodobacteraceae]_x0001_APO86869.1 cold-shock protein [Marivivens sp. JLT3646]_x0001_NVJ96065.1 cold shock domain-containing protein [Marivivens sp.]_x0001_OBR39598.1 cold-shock protein [Donghicola sp. JL3646]
gene_id_5393_5393||LOC6_K89_genes.faa	WP_014998359.1	M23 family metallopeptidase [Alteromonas macleodii]_x0001_NKW90834.1 M23 family metallopeptidase [Alteromonadaceae bacterium A_SAG4]_x0001_NKX05110.1 M23 family metallopeptidase [Alteromonadaceae bacterium A_SAG6]_x0001_NKX18008.1 M23 family metallopeptidase [Alteromonadaceae bacterium A_SAG5]_x0001_NKX35011.1 M23 family metallopeptidase [Alteromonadaceae bacterium A_SAG3]_x0001_AFT78402.1 metall…
gene_id_5397_5397||LOC6_K89_genes.faa	REJ63375.1	ABC transporter permease, partial [Proteobacteria bacterium]
gene_id_5401_5401||LOC6_K89_genes.faa	ERL97712.1	hypothetical protein HIMB11_01663 [Rhodobacteraceae bacterium HIMB11]
gene_id_5402_5402||LOC6_K89_genes.faa	HAX26999.1	hypothetical protein [Alteromonas macleodii]
gene_id_5407_5407||LOC6_K89_genes.faa	NDD43750.1	DNA polymerase III subunit gamma/tau [Rhodobacteraceae bacterium]
gene_id_5412_5412||LOC6_K89_genes.faa	NCV10990.1	DUF2842 domain-containing protein [Rhodobacteraceae bacterium]_x0001_NCV30844.1 DUF2842 domain-containing protein [Rhodobacteraceae bacterium]_x0001_NCV67090.1 DUF2842 domain-containing protein [Rhodobacteraceae bacterium]_x0001_NCW05402.1 DUF2842 domain-containing protein [Rhodobacteraceae bacterium]_x0001_NCW61522.1 DUF2842 domain-containing protein [Rhodobacteraceae bacterium]
gene_id_5415_5415||LOC6_K89_genes.faa	NCV12263.1	metal-dependent hydrolase [Rhodobacteraceae bacterium]
gene_id_5421_5421||LOC6_K89_genes.faa	NCX84756.1	aminomethyl transferase family protein [Rhodobacteraceae bacterium]
gene_id_5427_5427||LOC6_K89_genes.faa	NKW90616.1	cell division protein ZipA [Alteromonadaceae bacterium A_SAG4]_x0001_NKX04758.1 cell division protein ZipA [Alteromonadaceae bacterium A_SAG6]_x0001_NKX18190.1 cell division protein ZipA [Alteromonadaceae bacterium A_SAG5]_x0001_NKX35232.1 cell division protein ZipA [Alteromonadaceae bacterium A_SAG3]
gene_id_5429_5429||LOC6_K89_genes.faa	WP_162847523.1	AraC family transcriptional regulator [Marinomonas communis]_x0001_TDR15029.1 helix-turn-helix protein [Marinomonas communis]
gene_id_5432_5432||LOC6_K89_genes.faa	WP_131138018.1	NAD(P)H-dependent oxidoreductase [Alteromonas sp. KUL17]_x0001_TAP22478.1 FMN reductase [Alteromonas sp. KUL17]_x0001_GEA04447.1 FMN reductase [Alteromonas sp. KUL17]
gene_id_5434_5434||LOC6_K89_genes.faa	ERL98417.1	dehydrogenase of unknown specificity, short-chain alcohol dehydrogenase like [Rhodobacteraceae bacterium HIMB11]
gene_id_5437_5437||LOC6_K89_genes.faa	AFS48361.1	ABC-2 type transporter [alpha proteobacterium HIMB59]
gene_id_5439_5439||LOC6_K89_genes.faa	WP_167832424.1	amidohydrolase family protein [Mesobacillus selenatarsenatis]_x0001_NKE05999.1 adenine deaminase [Mesobacillus selenatarsenatis]
gene_id_5444_5444||LOC6_K89_genes.faa	HAG23924.1	glutamine synthetase [Alphaproteobacteria bacterium]
gene_id_5446_5446||LOC6_K89_genes.faa	MAE11820.1	hypothetical protein [SAR116 cluster bacterium]
gene_id_5460_5460||LOC6_K89_genes.faa	WP_076011892.1	thioredoxin family protein [Alteromonas abrolhosensis]
gene_id_5463_5463||LOC6_K89_genes.faa	MBR70411.1	agmatinase [SAR116 cluster bacterium]
gene_id_5465_5465||LOC6_K89_genes.faa	NDI06673.1	glycerol kinase GlpK [Rhodobacteraceae bacterium]
gene_id_5467_5467||LOC6_K89_genes.faa	OUW29491.1	sulfonate ABC transporter substrate-binding protein [Synechococcus sp. TMED169]
gene_id_5470_5470||LOC6_K89_genes.faa	WP_014999168.1	TonB-dependent receptor [Alteromonas macleodii]_x0001_NKW89648.1 TonB-dependent receptor [Alteromonadaceae bacterium A_SAG4]_x0001_NKX05693.1 TonB-dependent receptor [Alteromonadaceae bacterium A_SAG6]_x0001_NKX33595.1 TonB-dependent receptor [Alteromonadaceae bacterium A_SAG3]_x0001_NKX69654.1 TonB-dependent receptor [Alteromonadaceae bacterium A_SAG7]_x0001_AFT79271.1 heme transport protein Hut…
gene_id_5471_5471||LOC6_K89_genes.faa	NCW60401.1	sarcosine oxidase subunit gamma [Rhodobacteraceae bacterium]
gene_id_5474_5474||LOC6_K89_genes.faa	HAG24639.1	trimethyllysine dioxygenase [Alphaproteobacteria bacterium]
gene_id_5477_5477||LOC6_K89_genes.faa	NDD90100.1	HAMP domain-containing protein [Rhodobacteraceae bacterium]
gene_id_5478_5478||LOC6_K89_genes.faa	WP_185188402.1	3-deoxy-7-phosphoheptulonate synthase [Synechococcus sp. LTW-R]_x0001_QNG30990.1 3-deoxy-7-phosphoheptulonate synthase [Synechococcus sp. LTW-R]
gene_id_5482_5482||LOC6_K89_genes.faa	NCX29622.1	flavin-dependent oxidoreductase [Rhodobacterales bacterium]
gene_id_5483_5483||LOC6_K89_genes.faa	REJ70530.1	phosphate ABC transporter permease subunit PstC, partial [Proteobacteria bacterium]
gene_id_5484_5484||LOC6_K89_genes.faa	ERL96836.1	transcriptional regulator containing an amidase domain and an AraC-type DNA-binding HTH domain [Rhodobacteraceae bacterium HIMB11]
gene_id_5491_5491||LOC6_K89_genes.faa	NCV12382.1	leucine--tRNA ligase [Rhodobacteraceae bacterium]
gene_id_5492_5492||LOC6_K89_genes.faa	NCX85676.1	acyl-CoA dehydrogenase [Rhodobacteraceae bacterium]
gene_id_5500_5500||LOC6_K89_genes.faa	NDI13066.1	DUF1127 domain-containing protein [Rhodobacteraceae bacterium]
gene_id_5501_5501||LOC6_K89_genes.faa	NDH21876.1	HNH endonuclease [Rhodobacteraceae bacterium]
gene_id_5503_5503||LOC6_K89_genes.faa	NBR04040.1	xanthine dehydrogenase small subunit [Alphaproteobacteria bacterium]
gene_id_5509_5509||LOC6_K89_genes.faa	WP_076011363.1	aminotransferase class III-fold pyridoxal phosphate-dependent enzyme, partial [Alteromonas abrolhosensis]
gene_id_5515_5515||LOC6_K89_genes.faa	HCA60521.1	phosphorylase kinase [Synechococcales bacterium UBA8647]
gene_id_5517_5517||LOC6_K89_genes.faa	WP_102260926.1	5-(carboxyamino)imidazole ribonucleotide synthase [Mesobacillus jeotgali]
gene_id_5518_5518||LOC6_K89_genes.faa	AFS48835.1	sarcosine oxidase, delta subunit family, heterotetrameric form [alpha proteobacterium HIMB59]
gene_id_5519_5519||LOC6_K89_genes.faa	HBP62918.1	hypothetical protein [Desulfosporosinus sp.]
gene_id_5520_5520||LOC6_K89_genes.faa	ERL98756.1	leucyl/phenylalanyl-tRNA--protein transferase [Rhodobacteraceae bacterium HIMB11]
gene_id_5521_5521||LOC6_K89_genes.faa	NCX55052.1	integrase [Rhodobacterales bacterium]
gene_id_5535_5535||LOC6_K89_genes.faa	NDH71305.1	choline dehydrogenase [Rhodobacteraceae bacterium]
gene_id_5544_5544||LOC6_K89_genes.faa	ERL99228.1	ABC-type metal ion transport system, periplasmic component/surface adhesin [Rhodobacteraceae bacterium HIMB11]
gene_id_5554_5554||LOC6_K89_genes.faa	NBT42738.1	FAD-dependent oxidoreductase [Alphaproteobacteria bacterium]
gene_id_5555_5555||LOC6_K89_genes.faa	HBN98805.1	hypothetical protein [Alteromonas macleodii]
gene_id_5562_5562||LOC6_K89_genes.faa	ERL98443.1	transcriptional regulator [Rhodobacteraceae bacterium HIMB11]
gene_id_5563_5563||LOC6_K89_genes.faa	ERL98521.1	tryptophanyl-tRNA synthetase [Rhodobacteraceae bacterium HIMB11]
gene_id_5564_5564||LOC6_K89_genes.faa	NCZ66000.1	pyruvate, phosphate dikinase [Rhodobacteraceae bacterium]
gene_id_5568_5568||LOC6_K89_genes.faa	NCX07839.1	hypothetical protein [Rhodobacteraceae bacterium]
gene_id_5574_5574||LOC6_K89_genes.faa	MAC09584.1	DNA-directed RNA polymerase subunit beta' [Alteromonas sp.]
gene_id_5575_5575||LOC6_K89_genes.faa	NCX21101.1	dihydropyrimidinase [Rhodobacteraceae bacterium]
gene_id_5580_5580||LOC6_K89_genes.faa	WP_014998005.1	MULTISPECIES: VOC family protein [Alteromonas]_x0001_AFT77998.1 glyoxalase family protein [Alteromonas macleodii str. 'Black Sea 11']_x0001_NKW89017.1 VOC family protein [Alteromonadaceae bacterium A_SAG4]_x0001_NKX69967.1 VOC family protein [Alteromonadaceae bacterium A_SAG7]
gene_id_5586_5586||LOC6_K89_genes.faa	WP_014999519.1	hypothetical protein [Alteromonas macleodii]_x0001_NKX05206.1 hypothetical protein [Alteromonadaceae bacterium A_SAG6]_x0001_NKX19508.1 hypothetical protein [Alteromonadaceae bacterium A_SAG8]_x0001_NKX35280.1 hypothetical protein [Alteromonadaceae bacterium A_SAG3]_x0001_NKX69524.1 hypothetical protein [Alteromonadaceae bacterium A_SAG7]_x0001_AFT79638.1 hypothetical protein AMBLS11_15345 [Alter…
gene_id_5588_5588||LOC6_K89_genes.faa	NCV10490.1	hypothetical protein [Rhodobacteraceae bacterium]_x0001_NCV28989.1 hypothetical protein [Rhodobacteraceae bacterium]_x0001_NCV66792.1 hypothetical protein [Rhodobacteraceae bacterium]_x0001_NCW02931.1 hypothetical protein [Rhodobacteraceae bacterium]_x0001_NCW59848.1 hypothetical protein [Rhodobacteraceae bacterium]
gene_id_5589_5589||LOC6_K89_genes.faa	ERL98241.1	2-C-methyl-D-erythritol 2,4-cyclodiphosphate synthase [Rhodobacteraceae bacterium HIMB11]
gene_id_5590_5590||LOC6_K89_genes.faa	ERL98242.1	2-C-methyl-D-erythritol 4-phosphate cytidylyltransferase [Rhodobacteraceae bacterium HIMB11]
gene_id_5591_5591||LOC6_K89_genes.faa	NCW61351.1	orotate phosphoribosyltransferase [Rhodobacteraceae bacterium]
gene_id_5598_5598||LOC6_K89_genes.faa	NDH73828.1	hypothetical protein [Rhodobacteraceae bacterium]
gene_id_5599_5599||LOC6_K89_genes.faa	WP_106263942.1	carbohydrate ABC transporter substrate-binding protein [Donghicola tyrosinivorans]_x0001_PRY90120.1 glucose/mannose transport system substrate-binding protein [Donghicola tyrosinivorans]
gene_id_5603_5603||LOC6_K89_genes.faa	NDI14325.1	alpha/beta fold hydrolase [Rhodobacteraceae bacterium]
gene_id_5606_5606||LOC6_K89_genes.faa	WP_014998021.1	hydroxyisourate hydrolase [Alteromonas macleodii]_x0001_NKW89000.1 hydroxyisourate hydrolase [Alteromonadaceae bacterium A_SAG4]_x0001_NKX18830.1 hydroxyisourate hydrolase [Alteromonadaceae bacterium A_SAG5]_x0001_NKX19571.1 hydroxyisourate hydrolase [Alteromonadaceae bacterium A_SAG8]_x0001_NKX35924.1 hydroxyisourate hydrolase [Alteromonadaceae bacterium A_SAG3]_x0001_NKX70134.1 hydroxyisourate …
gene_id_5609_5609||LOC6_K89_genes.faa	NBP73278.1	LPS export ABC transporter periplasmic protein LptC [Alphaproteobacteria bacterium]
gene_id_5612_5612||LOC6_K89_genes.faa	NKX05993.1	diguanylate cyclase [Alteromonadaceae bacterium A_SAG6]
gene_id_5614_5614||LOC6_K89_genes.faa	NDD89834.1	bifunctional precorrin-2 dehydrogenase/sirohydrochlorin ferrochelatase [Rhodobacteraceae bacterium]
gene_id_5620_5620||LOC6_K89_genes.faa	HAU06037.1	glutathione-disulfide reductase [Pseudoalteromonas shioyasakiensis]
gene_id_5625_5625||LOC6_K89_genes.faa	WP_014999430.1	diguanylate cyclase [Alteromonas macleodii]_x0001_AFT79546.1 response regulator containing a CheY-like receiver domain and a GGDEF domain [Alteromonas macleodii str. 'Black Sea 11']_x0001_NKW89376.1 diguanylate cyclase [Alteromonadaceae bacterium A_SAG4]_x0001_NKX18164.1 diguanylate cyclase [Alteromonadaceae bacterium A_SAG5]_x0001_NKX35691.1 diguanylate cyclase [Alteromonadaceae bacterium A_SAG3]
gene_id_5629_5629||LOC6_K89_genes.faa	NCV93346.1	carbonic anhydrase [Synechococcaceae bacterium WB7_3xG_012]
gene_id_5630_5630||LOC6_K89_genes.faa	WP_138599887.1	MULTISPECIES: iron ABC transporter permease [unclassified Pseudoalteromonas]_x0001_MBC7008256.1 iron ABC transporter permease [Pseudoalteromonas sp. BZK2]_x0001_NHH88571.1 Hemin transport system permease protein HmuU [Pseudoalteromonas sp. MB47]_x0001_TMP42236.1 iron ABC transporter [Pseudoalteromonas sp. S1650]_x0001_TMP67379.1 iron ABC transporter [Pseudoalteromonas sp. S1649]
gene_id_5633_5633||LOC6_K89_genes.faa	NKW90012.1	hypothetical protein [Alteromonadaceae bacterium A_SAG4]_x0001_NKX17939.1 hypothetical protein [Alteromonadaceae bacterium A_SAG5]_x0001_NKX34614.1 hypothetical protein [Alteromonadaceae bacterium A_SAG3]
gene_id_5636_5636||LOC6_K89_genes.faa	HAQ08168.1	NADH-quinone oxidoreductase subunit D [Bacillus sp. (in: Bacteria)]
gene_id_5640_5640||LOC6_K89_genes.faa	AFS49494.1	hypothetical protein HIMB59_00013180 [alpha proteobacterium HIMB59]
gene_id_5643_5643||LOC6_K89_genes.faa	NDA22579.1	aconitate hydratase [Proteobacteria bacterium]
gene_id_5645_5645||LOC6_K89_genes.faa	WP_076012922.1	MarR family transcriptional regulator [Alteromonas abrolhosensis]
gene_id_5646_5646||LOC6_K89_genes.faa	HAY91556.1	6,7-dimethyl-8-ribityllumazine synthase [Rhodobacteraceae bacterium]
gene_id_5647_5647||LOC6_K89_genes.faa	NCW66026.1	dihydropteroate synthase [Rhodobacteraceae bacterium]
gene_id_5653_5653||LOC6_K89_genes.faa	WP_014999469.1	MULTISPECIES: PepSY domain-containing protein [Alteromonas]_x0001_AFT79586.1 PepSY-associated TM helix family protein [Alteromonas macleodii str. 'Black Sea 11']_x0001_NKW89412.1 PepSY domain-containing protein [Alteromonadaceae bacterium A_SAG4]_x0001_NKX18852.1 PepSY domain-containing protein [Alteromonadaceae bacterium A_SAG5]_x0001_NKX35667.1 PepSY domain-containing protein [Alteromonadaceae …
gene_id_5661_5661||LOC6_K89_genes.faa	MAI18050.1	CoA ester lyase [Marinovum sp.]_x0001_OUV43164.1 CoA ester lyase, partial [Rhodobacteraceae bacterium TMED111]
gene_id_5667_5667||LOC6_K89_genes.faa	WP_133564910.1	hypothetical protein [Marinomonas communis]_x0001_TDR05836.1 hypothetical protein C8D85_3357 [Marinomonas communis]
gene_id_5677_5677||LOC6_K89_genes.faa	NDH20741.1	cryptochrome/photolyase family protein [Rhodobacteraceae bacterium]
gene_id_5681_5681||LOC6_K89_genes.faa	NCX83808.1	SDR family oxidoreductase [Rhodobacteraceae bacterium]
gene_id_5684_5684||LOC6_K89_genes.faa	NCW07233.1	alpha/beta hydrolase [Rhodobacterales bacterium]
gene_id_5692_5692||LOC6_K89_genes.faa	REJ63087.1	carnitine 3-dehydrogenase, partial [Proteobacteria bacterium]
gene_id_5693_5693||LOC6_K89_genes.faa	HAG23906.1	tRNA (guanosine(46)-N7)-methyltransferase TrmB [Alphaproteobacteria bacterium]
gene_id_5696_5696||LOC6_K89_genes.faa	ERL98487.1	pyrroline-5-carboxylate reductase [Rhodobacteraceae bacterium HIMB11]
gene_id_5697_5697||LOC6_K89_genes.faa	AFS48252.1	glyceraldehyde-3-phosphate dehydrogenase (NAD+) [alpha proteobacterium HIMB59]
gene_id_5699_5699||LOC6_K89_genes.faa	HAG23528.1	glutamate--tRNA ligase [Alphaproteobacteria bacterium]
gene_id_5700_5700||LOC6_K89_genes.faa	NCZ66742.1	LPS-assembly protein LptD [Rhodobacteraceae bacterium]
gene_id_5712_5712||LOC6_K89_genes.faa	ERL99201.1	hypothetical protein HIMB11_00141 [Rhodobacteraceae bacterium HIMB11]
gene_id_5719_5719||LOC6_K89_genes.faa	NCV67844.1	cupin domain-containing protein [Rhodobacteraceae bacterium]
gene_id_5723_5723||LOC6_K89_genes.faa	ERL96762.1	LSU ribosomal protein L32P [Rhodobacteraceae bacterium HIMB11]_x0001_NDD41569.1 50S ribosomal protein L32 [Rhodobacteraceae bacterium]_x0001_NDD90313.1 50S ribosomal protein L32 [Rhodobacteraceae bacterium]_x0001_REJ70891.1 50S ribosomal protein L32 [Proteobacteria bacterium]
gene_id_5728_5728||LOC6_K89_genes.faa	RUM54753.1	C4-dicarboxylate ABC transporter substrate-binding protein [Marinomonas sp.]
gene_id_5731_5731||LOC6_K89_genes.faa	WP_133559871.1	hypothetical protein [Marinomonas communis]_x0001_TDR15243.1 hypothetical protein C8D85_0603 [Marinomonas communis]
gene_id_5738_5738||LOC6_K89_genes.faa	AFS48291.1	family 3 extracellular solute-binding protein [alpha proteobacterium HIMB59]
gene_id_5740_5740||LOC6_K89_genes.faa	PWL23111.1	cell division protein FtsI [Synechococcus sp. XM-24]
gene_id_5743_5743||LOC6_K89_genes.faa	QNJ08214.1	DNA topoisomerase I/ omega subunit [Synechococcus sp. Minos11]
gene_id_5750_5750||LOC6_K89_genes.faa	HBL20547.1	betaine-aldehyde dehydrogenase [Alteromonas mediterranea]
gene_id_5757_5757||LOC6_K89_genes.faa	MBR69865.1	mandelate racemase [SAR116 cluster bacterium]_x0001_HAG24697.1 mandelate racemase [Alphaproteobacteria bacterium]
gene_id_5759_5759||LOC6_K89_genes.faa	ERL96970.1	dehydrogenase of unknown specificity, short-chain alcohol dehydrogenase like [Rhodobacteraceae bacterium HIMB11]
gene_id_5761_5761||LOC6_K89_genes.faa	ERL97863.1	large conductance mechanosensitive channel protein [Rhodobacteraceae bacterium HIMB11]
gene_id_5769_5769||LOC6_K89_genes.faa	ERL97898.1	3-deoxy-D-manno-octulosonic-acid transferase [Rhodobacteraceae bacterium HIMB11]
gene_id_5772_5772||LOC6_K89_genes.faa	RUM54733.1	cytochrome d ubiquinol oxidase subunit II [Marinomonas sp.]
gene_id_5775_5775||LOC6_K89_genes.faa	MBR35844.1	3-methylcrotonyl-CoA carboxylase [Rhodobacteraceae bacterium]
gene_id_5776_5776||LOC6_K89_genes.faa	NDD90344.1	phenylalanine--tRNA ligase subunit beta [Rhodobacteraceae bacterium]
gene_id_5779_5779||LOC6_K89_genes.faa	RUM48956.1	dimethylglycine demethylation protein DgcA [Marinomonas sp.]
gene_id_5781_5781||LOC6_K89_genes.faa	WP_014998827.1	MULTISPECIES: TetR/AcrR family transcriptional regulator [Alteromonas]_x0001_AFT78898.1 TetR family transcriptional regulator [Alteromonas macleodii str. 'Black Sea 11']_x0001_NKW90251.1 TetR/AcrR family transcriptional regulator [Alteromonadaceae bacterium A_SAG4]_x0001_NKX03592.1 TetR/AcrR family transcriptional regulator [Alteromonadaceae bacterium A_SAG6]_x0001_NKX33680.1 TetR/AcrR family tra…
gene_id_5782_5782||LOC6_K89_genes.faa	WP_106265660.1	GNAT family N-acetyltransferase [Donghicola tyrosinivorans]_x0001_PRY87786.1 putative acetyltransferase [Donghicola tyrosinivorans]
gene_id_5783_5783||LOC6_K89_genes.faa	REJ67748.1	hypothetical protein DWQ15_05925 [Proteobacteria bacterium]
gene_id_5784_5784||LOC6_K89_genes.faa	WP_010315303.1	MULTISPECIES: phycobilisome linker polypeptide [unclassified Synechococcus]_x0001_QNG29534.1 phycobilisome linker polypeptide [Synechococcus sp. LTW-R]
gene_id_5789_5789||LOC6_K89_genes.faa	WP_133559689.1	DNA topoisomerase I [Marinomonas communis]_x0001_TDR15054.1 hypothetical protein C8D85_0408 [Marinomonas communis]
gene_id_5790_5790||LOC6_K89_genes.faa	TDR15381.1	ubiquinol-cytochrome c reductase cytochrome b subunit [Marinomonas communis]
gene_id_5798_5798||LOC6_K89_genes.faa	ERL98406.1	enolase superfamily enzyme [Rhodobacteraceae bacterium HIMB11]
gene_id_5799_5799||LOC6_K89_genes.faa	ERL99076.1	xanthine dehydrogenase, small subunit [Rhodobacteraceae bacterium HIMB11]
gene_id_5802_5802||LOC6_K89_genes.faa	NCX86551.1	error-prone DNA polymerase [Rhodobacteraceae bacterium]
gene_id_5804_5804||LOC6_K89_genes.faa	NCW04155.1	YIP1 family protein [Rhodobacteraceae bacterium]_x0001_NCX19594.1 YIP1 family protein [Rhodobacteraceae bacterium]_x0001_NDD43130.1 YIP1 family protein [Rhodobacteraceae bacterium]_x0001_NDD89673.1 YIP1 family protein [Rhodobacteraceae bacterium]_x0001_NDI03066.1 YIP1 family protein [Rhodobacteraceae bacterium]
gene_id_5805_5805||LOC6_K89_genes.faa	WP_049586351.1	MULTISPECIES: Sua5/YciO/YrdC/YwlC family protein [Alteromonas]_x0001_PXW69476.1 translation factor SUA5 [Alteromonas sp. I10]_x0001_RZP36228.1 L-threonylcarbamoyladenylate synthase type 1 TsaC [Alteromonas sp.]_x0001_VTP50022.1 translation factor SUA5 [Alteromonas macleodii]
gene_id_5807_5807||LOC6_K89_genes.faa	NDH73098.1	SDR family NAD(P)-dependent oxidoreductase [Rhodobacteraceae bacterium]
gene_id_5810_5810||LOC6_K89_genes.faa	ERL98372.1	poly(R)-hydroxyalkanoic acid synthase, class I [Rhodobacteraceae bacterium HIMB11]
gene_id_5813_5813||LOC6_K89_genes.faa	NDI13791.1	peptide deformylase [Rhodobacteraceae bacterium]
gene_id_5814_5814||LOC6_K89_genes.faa	NBV60677.1	preprotein translocase subunit SecG [Rhodobacteraceae bacterium]_x0001_NCV10695.1 preprotein translocase subunit SecG [Rhodobacteraceae bacterium]_x0001_NCV30846.1 preprotein translocase subunit SecG [Rhodobacteraceae bacterium]_x0001_NCW05156.1 preprotein translocase subunit SecG [Rhodobacteraceae bacterium]_x0001_NCW61292.1 preprotein translocase subunit SecG [Rhodobacteraceae bacterium]
gene_id_5816_5816||LOC6_K89_genes.faa	HBA58881.1	anthranilate synthase component I [Alteromonas macleodii]
gene_id_5819_5819||LOC6_K89_genes.faa	WP_106264484.1	aspartate aminotransferase family protein [Donghicola tyrosinivorans]_x0001_PRY89407.1 hypothetical protein CLV74_106109 [Donghicola tyrosinivorans]
gene_id_5820_5820||LOC6_K89_genes.faa	WP_106264482.1	universal stress protein [Donghicola tyrosinivorans]_x0001_PRY89406.1 nucleotide-binding universal stress UspA family protein [Donghicola tyrosinivorans]
gene_id_5821_5821||LOC6_K89_genes.faa	NCX28982.1	amidohydrolase [Rhodobacterales bacterium]
gene_id_5823_5823||LOC6_K89_genes.faa	NCX07424.1	cysteine desulfurase [Rhodobacteraceae bacterium]
gene_id_5827_5827||LOC6_K89_genes.faa	WP_044556767.1	hypothetical protein [Alteromonas macleodii]_x0001_NKX04448.1 hypothetical protein [Alteromonadaceae bacterium A_SAG6]_x0001_NKX35847.1 hypothetical protein [Alteromonadaceae bacterium A_SAG3]
gene_id_5828_5828||LOC6_K89_genes.faa	PTT96769.1	formimidoylglutamase, partial [Pseudomonas sp. HMWF031]
gene_id_5829_5829||LOC6_K89_genes.faa	WP_162847568.1	pilus assembly protein [Marinomonas communis]_x0001_MAF15485.1 hypothetical protein [Marinomonas sp.]_x0001_TDR13123.1 Flp pilus assembly protein TadG [Marinomonas communis]
gene_id_5831_5831||LOC6_K89_genes.faa	WP_169451854.1	ABC transporter substrate-binding protein [Marinobacterium sp. LSUCC0821]_x0001_QJD71883.1 ABC transporter substrate-binding protein [Marinobacterium sp. LSUCC0821]
gene_id_5834_5834||LOC6_K89_genes.faa	NDI04591.1	xanthine dehydrogenase family protein molybdopterin-binding subunit [Rhodobacteraceae bacterium]
gene_id_5842_5842||LOC6_K89_genes.faa	NVK06149.1	amidohydrolase family protein [Marivivens sp.]
gene_id_5852_5852||LOC6_K89_genes.faa	NDI03074.1	HAD family hydrolase [Rhodobacteraceae bacterium]
gene_id_5853_5853||LOC6_K89_genes.faa	AFT78537.1	prolyl oligopeptidase [Alteromonas macleodii str. 'Black Sea 11']
gene_id_5854_5854||LOC6_K89_genes.faa	REJ63293.1	ABC transporter substrate-binding protein [Bacteroidetes bacterium]
gene_id_5856_5856||LOC6_K89_genes.faa	NDI06298.1	septum formation protein Maf [Rhodobacteraceae bacterium]
gene_id_5858_5858||LOC6_K89_genes.faa	HCA61333.1	tRNA preQ1(34) S-adenosylmethionine ribosyltransferase-isomerase QueA [Synechococcales bacterium UBA8647]
gene_id_5860_5860||LOC6_K89_genes.faa	NBQ37238.1	RND transporter [Synechococcus sp.]
gene_id_5868_5868||LOC6_K89_genes.faa	REJ69427.1	ribonuclease J, partial [Proteobacteria bacterium]
gene_id_5869_5869||LOC6_K89_genes.faa	WP_169451471.1	enoyl-CoA hydratase/isomerase family protein [Marinobacterium sp. LSUCC0821]_x0001_QJD71499.1 2,3-dehydroadipyl-CoA hydratase [Marinobacterium sp. LSUCC0821]
gene_id_5877_5877||LOC6_K89_genes.faa	NCW61329.1	aminotransferase class V-fold PLP-dependent enzyme [Rhodobacteraceae bacterium]
gene_id_5878_5878||LOC6_K89_genes.faa	QNJ09158.1	cupin domain protein [Synechococcus sp. Minos11]
gene_id_5893_5893||LOC6_K89_genes.faa	ERL96600.1	OHCU decarboxylase [Rhodobacteraceae bacterium HIMB11]
gene_id_5895_5895||LOC6_K89_genes.faa	ERL99400.1	hypothetical protein HIMB11_00344 [Rhodobacteraceae bacterium HIMB11]
gene_id_5896_5896||LOC6_K89_genes.faa	WP_101564211.1	MULTISPECIES: UxaA family hydrolase [Bacillus]_x0001_PLR69200.1 D-galactarate dehydratase [Bacillus sp. UMB0893]_x0001_QNG59333.1 UxaA family hydrolase [Bacillus sp. PAMC26568]
gene_id_5899_5899||LOC6_K89_genes.faa	NDI04190.1	FtsX-like permease family protein [Rhodobacteraceae bacterium]
gene_id_5901_5901||LOC6_K89_genes.faa	NDI03630.1	ferredoxin [Rhodobacteraceae bacterium]
gene_id_5904_5904||LOC6_K89_genes.faa	MAF15199.1	aldehyde dehydrogenase [Marinomonas sp.]
gene_id_5905_5905||LOC6_K89_genes.faa	MBR70029.1	aldehyde dehydrogenase family protein [SAR116 cluster bacterium]
gene_id_5906_5906||LOC6_K89_genes.faa	WP_133559371.1	D-alanine--D-alanine ligase [Marinomonas communis]_x0001_TDR14715.1 D-alanine-D-alanine ligase [Marinomonas communis]
gene_id_5907_5907||LOC6_K89_genes.faa	WP_133561811.1	erythrose-4-phosphate dehydrogenase [Marinomonas communis]_x0001_TDR14283.1 D-erythrose 4-phosphate dehydrogenase [Marinomonas communis]
gene_id_5912_5912||LOC6_K89_genes.faa	AFS48542.1	acetyl-coenzyme A synthetase [alpha proteobacterium HIMB59]
gene_id_5913_5913||LOC6_K89_genes.faa	NCX68714.1	permease [Betaproteobacteria bacterium]
gene_id_5917_5917||LOC6_K89_genes.faa	AUJ64036.1	hypothetical protein B9057_06810 [Rhodobacteraceae bacterium]
gene_id_5922_5922||LOC6_K89_genes.faa	ERL97355.1	Protein of unknown function (DUF2927) [Rhodobacteraceae bacterium HIMB11]
gene_id_5926_5926||LOC6_K89_genes.faa	ERL98961.1	putative acyl-CoA transferase/carnitine dehydratase [Rhodobacteraceae bacterium HIMB11]
gene_id_5932_5932||LOC6_K89_genes.faa	WP_106267557.1	tetratricopeptide repeat protein [Donghicola tyrosinivorans]_x0001_PRY85358.1 Flp pilus assembly protein TadD [Donghicola tyrosinivorans]
gene_id_5933_5933||LOC6_K89_genes.faa	REJ72925.1	catalase/peroxidase HPI [Proteobacteria bacterium]
gene_id_5939_5939||LOC6_K89_genes.faa	NCZ65649.1	glutamate 5-kinase [Rhodobacteraceae bacterium]
gene_id_5940_5940||LOC6_K89_genes.faa	NCX85529.1	DUF3726 domain-containing protein [Rhodobacteraceae bacterium]
gene_id_5950_5950||LOC6_K89_genes.faa	ERL96473.1	hypothetical protein HIMB11_03045 [Rhodobacteraceae bacterium HIMB11]
gene_id_5952_5952||LOC6_K89_genes.faa	WP_192469908.1	DUF4352 domain-containing protein [Bacillus sp. SBJS]_x0001_MBE0251128.1 DUF4352 domain-containing protein [Bacillus sp. SBJS]
gene_id_5957_5957||LOC6_K89_genes.faa	NCV10542.1	tol-pal system-associated acyl-CoA thioesterase [Rhodobacteraceae bacterium]_x0001_NCV29011.1 tol-pal system-associated acyl-CoA thioesterase [Rhodobacteraceae bacterium]_x0001_NCV66753.1 tol-pal system-associated acyl-CoA thioesterase [Rhodobacteraceae bacterium]_x0001_NCW02998.1 tol-pal system-associated acyl-CoA thioesterase [Rhodobacteraceae bacterium]_x0001_NCW59947.1 tol-pal system-associat…
gene_id_5960_5960||LOC6_K89_genes.faa	WP_185187198.1	ATP-dependent zinc metalloprotease FtsH [Synechococcus sp. LTW-R]_x0001_QNG29766.1 ATP-dependent metallopeptidase FtsH/Yme1/Tma family protein [Synechococcus sp. LTW-R]
gene_id_5961_5961||LOC6_K89_genes.faa	ERL98474.1	putative membrane protein [Rhodobacteraceae bacterium HIMB11]
gene_id_5962_5962||LOC6_K89_genes.faa	HAO18314.1	polynucleotide adenylyltransferase PcnB [Alteromonas macleodii]
gene_id_5968_5968||LOC6_K89_genes.faa	WP_011935169.1	MULTISPECIES: divergent PAP2 family protein [unclassified Synechococcus]_x0001_RCL61818.1 divergent PAP2 family protein [Synechococcus sp. MED-G67]_x0001_HCA62136.1 divergent PAP2 family protein [Synechococcales bacterium UBA8647]_x0001_HCV56578.1 divergent PAP2 family protein [Synechococcales bacterium UBA12195]_x0001_QNJ08295.1 putative phosphatidic acid phosphatase [Synechococcus sp. Minos11]_…
gene_id_5971_5971||LOC6_K89_genes.faa	WP_162847543.1	SPOR domain-containing protein [Marinomonas communis]_x0001_TDR15752.1 sporulation related protein [Marinomonas communis]
gene_id_5976_5976||LOC6_K89_genes.faa	REJ67425.1	glycine--tRNA ligase subunit alpha, partial [Proteobacteria bacterium]
gene_id_5977_5977||LOC6_K89_genes.faa	REJ62736.1	sarcosine oxidase subunit alpha family protein, partial [Proteobacteria bacterium]
gene_id_5978_5978||LOC6_K89_genes.faa	ERL97563.1	beta-hydroxyacid dehydrogenase, 3-hydroxyisobutyrate dehydrogenase [Rhodobacteraceae bacterium HIMB11]
gene_id_5979_5979||LOC6_K89_genes.faa	WP_133559626.1	STAS domain-containing protein [Marinomonas communis]_x0001_TDR14992.1 hypothetical protein C8D85_0344 [Marinomonas communis]
gene_id_5980_5980||LOC6_K89_genes.faa	WP_173495548.1	MULTISPECIES: amidohydrolase family protein [unclassified Marinobacterium]_x0001_NRP39293.1 Amidohydrolase [Marinobacterium sp. xm-a-121]_x0001_NRQ00163.1 Amidohydrolase [Marinobacterium sp. xm-v-233]
gene_id_5981_5981||LOC6_K89_genes.faa	HAY91179.1	cytochrome [Rhodobacteraceae bacterium]
gene_id_5987_5987||LOC6_K89_genes.faa	MAE11966.1	integration host factor subunit beta [SAR116 cluster bacterium]_x0001_MBR69845.1 integration host factor subunit beta [SAR116 cluster bacterium]_x0001_HAG24091.1 integration host factor subunit beta [Alphaproteobacteria bacterium]
gene_id_5988_5988||LOC6_K89_genes.faa	ERL96504.1	Protein of unknown function (DUF1566) [Rhodobacteraceae bacterium HIMB11]
gene_id_5990_5990||LOC6_K89_genes.faa	ERL97520.1	putative secretion activating protein [Rhodobacteraceae bacterium HIMB11]
gene_id_5994_5994||LOC6_K89_genes.faa	WP_133564908.1	regulatory protein RecX [Marinomonas communis]_x0001_TDR05835.1 regulatory protein [Marinomonas communis]
gene_id_5995_5995||LOC6_K89_genes.faa	ERL98728.1	sarcosine oxidase gamma subunit [Rhodobacteraceae bacterium HIMB11]
gene_id_5996_5996||LOC6_K89_genes.faa	NDD33248.1	acyl-CoA dehydrogenase [Rhodobacteraceae bacterium]
gene_id_5999_5999||LOC6_K89_genes.faa	WP_186548307.1	SufS family cysteine desulfurase [Synechococcus sp. Minos11]_x0001_RCL63913.1 SufS family cysteine desulfurase [Synechococcus sp. MED-G67]_x0001_HCA61575.1 cysteine desulfurase [Synechococcales bacterium UBA8647]_x0001_HCV57790.1 cysteine desulfurase [Synechococcales bacterium UBA12195]
gene_id_6007_6007||LOC6_K89_genes.faa	NCW64464.1	LuxR family transcriptional regulator [Rhodobacteraceae bacterium]
gene_id_6008_6008||LOC6_K89_genes.faa	WP_185188309.1	DEAD/DEAH box helicase [Synechococcus sp. LTW-R]_x0001_QNG30896.1 DEAD/DEAH box helicase [Synechococcus sp. LTW-R]
gene_id_6016_6016||LOC6_K89_genes.faa	NDH21447.1	DUF1244 domain-containing protein [Rhodobacteraceae bacterium]_x0001_HAY90652.1 DUF1244 domain-containing protein [Rhodobacteraceae bacterium]
gene_id_6029_6029||LOC6_K89_genes.faa	NCW60997.1	DNA repair protein RecO [Rhodobacteraceae bacterium]
gene_id_6036_6036||LOC6_K89_genes.faa	HCY26882.1	pyrroloquinoline quinone biosynthesis protein PqqC [Alteromonas macleodii]
gene_id_6044_6044||LOC6_K89_genes.faa	NCV12154.1	ABC transporter ATP-binding protein [Rhodobacteraceae bacterium]
gene_id_6051_6051||LOC6_K89_genes.faa	NKW90356.1	hypothetical protein [Alteromonadaceae bacterium A_SAG4]_x0001_NKX18596.1 hypothetical protein [Alteromonadaceae bacterium A_SAG5]
gene_id_6054_6054||LOC6_K89_genes.faa	NDI13907.1	xanthine dehydrogenase family protein molybdopterin-binding subunit [Rhodobacteraceae bacterium]
gene_id_6056_6056||LOC6_K89_genes.faa	NKX35663.1	PAS domain S-box protein [Alteromonadaceae bacterium A_SAG3]
gene_id_6057_6057||LOC6_K89_genes.faa	ERL97571.1	putative MAPEG superfamily protein [Rhodobacteraceae bacterium HIMB11]
gene_id_6073_6073||LOC6_K89_genes.faa	WP_048009354.1	MULTISPECIES: FixH family protein [Bacillaceae]_x0001_KML42384.1 hypothetical protein VL14_08510 [Cytobacillus firmus]
gene_id_6075_6075||LOC6_K89_genes.faa	MBR69491.1	desaturase [SAR116 cluster bacterium]
gene_id_6077_6077||LOC6_K89_genes.faa	ERL97892.1	alkane 1-monooxygenase [Rhodobacteraceae bacterium HIMB11]
gene_id_6082_6082||LOC6_K89_genes.faa	NDI05893.1	tripartite tricarboxylate transporter permease [Rhodobacteraceae bacterium]
gene_id_6088_6088||LOC6_K89_genes.faa	NCX07783.1	glutathione S-transferase family protein [Rhodobacteraceae bacterium]
gene_id_6090_6090||LOC6_K89_genes.faa	ERL97558.1	putative acyl-CoA transferase/carnitine dehydratase [Rhodobacteraceae bacterium HIMB11]
gene_id_6093_6093||LOC6_K89_genes.faa	WP_185188159.1	DUF3303 family protein [Synechococcus sp. LTW-R]_x0001_QNG30744.1 DUF3303 family protein [Synechococcus sp. LTW-R]
gene_id_6101_6101||LOC6_K89_genes.faa	AFS49444.1	proline--tRNA ligase [alpha proteobacterium HIMB59]
gene_id_6105_6105||LOC6_K89_genes.faa	WP_185188325.1	LCP family protein [Synechococcus sp. LTW-R]_x0001_QNG30912.1 LCP family protein [Synechococcus sp. LTW-R]
gene_id_6106_6106||LOC6_K89_genes.faa	AFS48271.1	coproporphyrinogen dehydrogenase [alpha proteobacterium HIMB59]
gene_id_6114_6114||LOC6_K89_genes.faa	AFS48214.1	spermidine/putrescine ABC transporter, ATP-binding subunit [alpha proteobacterium HIMB59]
gene_id_6120_6120||LOC6_K89_genes.faa	AFS48938.1	pseudouridine synthase family protein [alpha proteobacterium HIMB59]
gene_id_6124_6124||LOC6_K89_genes.faa	NDH21502.1	4Fe-4S dicluster domain-containing protein [Rhodobacteraceae bacterium]
gene_id_6128_6128||LOC6_K89_genes.faa	AFS49597.1	glutamyl-tRNA(Gln) and/or aspartyl-tRNA(Asn) amidotransferase, A subunit [alpha proteobacterium HIMB59]
gene_id_6130_6130||LOC6_K89_genes.faa	WP_014998388.1	dihydrolipoyllysine-residue acetyltransferase [Alteromonas macleodii]_x0001_NKW89565.1 dihydrolipoyllysine-residue acetyltransferase [Alteromonadaceae bacterium A_SAG4]_x0001_NKX04225.1 dihydrolipoyllysine-residue acetyltransferase [Alteromonadaceae bacterium A_SAG6]_x0001_NKX18548.1 dihydrolipoyllysine-residue acetyltransferase [Alteromonadaceae bacterium A_SAG5]_x0001_NKX35044.1 dihydrolipoylly…
gene_id_6132_6132||LOC6_K89_genes.faa	ERL97384.1	serine-pyruvate aminotransferase/archaeal aspartate aminotransferase [Rhodobacteraceae bacterium HIMB11]
gene_id_6133_6133||LOC6_K89_genes.faa	ERL97390.1	lactate dehydrogenase-like oxidoreductase [Rhodobacteraceae bacterium HIMB11]
gene_id_6136_6136||LOC6_K89_genes.faa	ERL99330.1	nicotinate phosphoribosyltransferase [Rhodobacteraceae bacterium HIMB11]
gene_id_6137_6137||LOC6_K89_genes.faa	REJ65396.1	ABC transporter ATP-binding protein, partial [Proteobacteria bacterium]
gene_id_6141_6141||LOC6_K89_genes.faa	WP_169450522.1	mechanosensitive ion channel [Marinobacterium sp. LSUCC0821]_x0001_QJD70646.1 mechanosensitive ion channel [Marinobacterium sp. LSUCC0821]
gene_id_6143_6143||LOC6_K89_genes.faa	NCX27729.1	glutamate--tRNA ligase [Rhodobacterales bacterium]_x0001_NCX54105.1 glutamate--tRNA ligase [Rhodobacterales bacterium]
gene_id_6145_6145||LOC6_K89_genes.faa	AFS48408.1	sulfate adenylyltransferase/adenylylsulfate kinase [alpha proteobacterium HIMB59]
gene_id_6151_6151||LOC6_K89_genes.faa	ERL98074.1	uroporphyrinogen-III C-methyltransferase [Rhodobacteraceae bacterium HIMB11]
gene_id_6156_6156||LOC6_K89_genes.faa	NDI13267.1	chromosomal replication initiator protein DnaA [Rhodobacteraceae bacterium]
gene_id_6159_6159||LOC6_K89_genes.faa	NCW69120.1	gamma-glutamyl-gamma-aminobutyrate hydrolase family protein [Marivivens sp.]
gene_id_6160_6160||LOC6_K89_genes.faa	REJ73898.1	HD domain-containing protein, partial [Proteobacteria bacterium]
gene_id_6163_6163||LOC6_K89_genes.faa	HBL22178.1	glyoxalase [Alteromonas mediterranea]
gene_id_6166_6166||LOC6_K89_genes.faa	NDD34337.1	nitrite/sulfite reductase [Rhodobacteraceae bacterium]
gene_id_6167_6167||LOC6_K89_genes.faa	NDI03590.1	protein tyrosine phosphatase [Rhodobacteraceae bacterium]
gene_id_6175_6175||LOC6_K89_genes.faa	WP_169450455.1	lysine decarboxylase [Marinobacterium sp. LSUCC0821]_x0001_QJD70579.1 lysine decarboxylase [Marinobacterium sp. LSUCC0821]
gene_id_6176_6176||LOC6_K89_genes.faa	MAE12190.1	3-isopropylmalate dehydratase [SAR116 cluster bacterium]
gene_id_6178_6178||LOC6_K89_genes.faa	WP_169451524.1	leucine--tRNA ligase [Marinobacterium sp. LSUCC0821]_x0001_QJD71553.1 leucine--tRNA ligase [Marinobacterium sp. LSUCC0821]
gene_id_6184_6184||LOC6_K89_genes.faa	NDI07073.1	CvpA family protein [Rhodobacteraceae bacterium]
gene_id_6186_6186||LOC6_K89_genes.faa	ERL98394.1	glycosyl transferase [Rhodobacteraceae bacterium HIMB11]
gene_id_6189_6189||LOC6_K89_genes.faa	ERL98329.1	phosphoribosylamine--glycine ligase [Rhodobacteraceae bacterium HIMB11]
gene_id_6195_6195||LOC6_K89_genes.faa	WP_014997995.1	succinylglutamate desuccinylase [Alteromonas macleodii]_x0001_AFT77987.1 succinylglutamate desuccinylase [Alteromonas macleodii str. 'Black Sea 11']_x0001_NKW90825.1 succinylglutamate desuccinylase [Alteromonadaceae bacterium A_SAG4]_x0001_NKX05610.1 succinylglutamate desuccinylase [Alteromonadaceae bacterium A_SAG6]_x0001_NKX35817.1 succinylglutamate desuccinylase [Alteromonadaceae bacterium A_S…
gene_id_6199_6199||LOC6_K89_genes.faa	WP_185186615.1	ATP-dependent protease ATP-binding subunit ClpX [Synechococcus sp. LTW-R]_x0001_QNG29167.1 ATP-dependent protease ATP-binding subunit ClpX [Synechococcus sp. LTW-R]
gene_id_6204_6204||LOC6_K89_genes.faa	NDH22230.1	DUF2948 family protein [Rhodobacteraceae bacterium]
gene_id_6209_6209||LOC6_K89_genes.faa	ERL96488.1	flagellar hook-length control protein [Rhodobacteraceae bacterium HIMB11]
gene_id_6217_6217||LOC6_K89_genes.faa	HAY91267.1	acriflavine resistance protein B [Rhodobacteraceae bacterium]
gene_id_6219_6219||LOC6_K89_genes.faa	REJ71317.1	hypothetical protein DWQ15_03070 [Proteobacteria bacterium]
gene_id_6220_6220||LOC6_K89_genes.faa	NCW03791.1	peptidase S41 [Rhodobacteraceae bacterium]
gene_id_6221_6221||LOC6_K89_genes.faa	ERL99343.1	ADP-ribose pyrophosphatase [Rhodobacteraceae bacterium HIMB11]
gene_id_6222_6222||LOC6_K89_genes.faa	ERL98223.1	lipid-A-disaccharide synthase [Rhodobacteraceae bacterium HIMB11]
gene_id_6223_6223||LOC6_K89_genes.faa	WP_144477358.1	aminopeptidase P family protein [Cytobacillus oceanisediminis]
gene_id_6228_6228||LOC6_K89_genes.faa	HBA56876.1	8-amino-7-oxononanoate synthase [Alteromonas macleodii]
gene_id_6229_6229||LOC6_K89_genes.faa	HAY91764.1	peptidase M23 [Rhodobacteraceae bacterium]
gene_id_6230_6230||LOC6_K89_genes.faa	NCX28814.1	IS6 family transposase [Rhodobacterales bacterium]
gene_id_6231_6231||LOC6_K89_genes.faa	HAG24952.1	5-deoxyglucuronate isomerase [Alphaproteobacteria bacterium]
gene_id_6232_6232||LOC6_K89_genes.faa	WP_051834330.1	glutathione S-transferase family protein [Synechococcus sp. KORDI-52]_x0001_AII49689.1 hypothetical protein KR52_11125 [Synechococcus sp. KORDI-52]
gene_id_6241_6241||LOC6_K89_genes.faa	NDH71299.1	NUDIX hydrolase [Rhodobacteraceae bacterium]
gene_id_6243_6243||LOC6_K89_genes.faa	MAN17262.1	peptidase S16 [SAR116 cluster bacterium]
gene_id_6244_6244||LOC6_K89_genes.faa	NCV11117.1	polymer-forming cytoskeletal protein [Rhodobacteraceae bacterium]_x0001_NCV29845.1 polymer-forming cytoskeletal protein [Rhodobacteraceae bacterium]_x0001_NCV66487.1 polymer-forming cytoskeletal protein [Rhodobacteraceae bacterium]_x0001_NCW03083.1 polymer-forming cytoskeletal protein [Rhodobacteraceae bacterium]_x0001_NCW60259.1 polymer-forming cytoskeletal protein [Rhodobacteraceae bacterium]
gene_id_6252_6252||LOC6_K89_genes.faa	WP_106265426.1	TRAP transporter large permease subunit [Donghicola tyrosinivorans]_x0001_PRY88336.1 C4-dicarboxylate transporter DctM subunit [Donghicola tyrosinivorans]
gene_id_6257_6257||LOC6_K89_genes.faa	WP_185188301.1	hypothetical protein [Synechococcus sp. LTW-R]_x0001_QNG30888.1 hypothetical protein H0O22_04445 [Synechococcus sp. LTW-R]
gene_id_6258_6258||LOC6_K89_genes.faa	HAY91755.1	hypothetical protein [Rhodobacteraceae bacterium]
gene_id_6259_6259||LOC6_K89_genes.faa	WP_106262640.1	hypothetical protein [Donghicola tyrosinivorans]_x0001_PRY92101.1 hypothetical protein CLV74_10212 [Donghicola tyrosinivorans]
gene_id_6260_6260||LOC6_K89_genes.faa	WP_177156596.1	DUF4159 domain-containing protein [Donghicola sp. B5-SW-15]_x0001_NVO22306.1 DUF4159 domain-containing protein [Donghicola sp. B5-SW-15]
gene_id_6269_6269||LOC6_K89_genes.faa	NCW62493.1	myo-inosose-2 dehydratase [Rhodobacteraceae bacterium]
gene_id_6278_6278||LOC6_K89_genes.faa	REJ70518.1	flavodoxin-dependent (E)-4-hydroxy-3-methylbut-2-enyl-diphosphate synthase [Proteobacteria bacterium]
gene_id_6289_6289||LOC6_K89_genes.faa	WP_171498525.1	transposase, partial [Acinetobacter soli]
gene_id_6291_6291||LOC6_K89_genes.faa	AFS48797.1	tryptophan synthase, alpha chain [alpha proteobacterium HIMB59]
gene_id_6293_6293||LOC6_K89_genes.faa	ERL97327.1	threonine dehydratase [Rhodobacteraceae bacterium HIMB11]
gene_id_6295_6295||LOC6_K89_genes.faa	NCW05053.1	dihydroxy-acid dehydratase [Rhodobacteraceae bacterium]
gene_id_6299_6299||LOC6_K89_genes.faa	HAY90081.1	sulfur oxidation c-type cytochrome SoxA [Rhodobacteraceae bacterium]
gene_id_6300_6300||LOC6_K89_genes.faa	NCZ66786.1	peroxidase [Rhodobacteraceae bacterium]
gene_id_6304_6304||LOC6_K89_genes.faa	NCX85683.1	dihydroorotate dehydrogenase (quinone) [Rhodobacteraceae bacterium]
gene_id_6307_6307||LOC6_K89_genes.faa	ERL98012.1	acetyl-CoA carboxylase, carboxyltransferase component (subunits alpha and beta) [Rhodobacteraceae bacterium HIMB11]
gene_id_6315_6315||LOC6_K89_genes.faa	NCW04408.1	light-harvesting protein [Rhodobacteraceae bacterium]
gene_id_6318_6318||LOC6_K89_genes.faa	NDI14596.1	inositol 2-dehydrogenase [Rhodobacteraceae bacterium]
gene_id_6321_6321||LOC6_K89_genes.faa	PXW74300.1	hypothetical protein BZA03_104384 [Alteromonas sp. I10]
gene_id_6325_6325||LOC6_K89_genes.faa	NCZ65271.1	2-polyprenylphenol 6-hydroxylase [Rhodobacteraceae bacterium]
gene_id_6331_6331||LOC6_K89_genes.faa	ERL98546.1	prephenate dehydrogenase [Rhodobacteraceae bacterium HIMB11]
gene_id_6332_6332||LOC6_K89_genes.faa	NDH74041.1	pyruvate, phosphate dikinase [Rhodobacteraceae bacterium]
gene_id_6349_6349||LOC6_K89_genes.faa	ERL99073.1	membrane protein implicated in regulation of membrane protease activity [Rhodobacteraceae bacterium HIMB11]
gene_id_6352_6352||LOC6_K89_genes.faa	WP_054552568.1	hypothetical protein [Pseudoalteromonas lipolytica]_x0001_KPM83656.1 hypothetical protein AOG27_08350 [Pseudoalteromonas lipolytica]
gene_id_6353_6353||LOC6_K89_genes.faa	HAG24051.1	pyruvate ferredoxin oxidoreductase [Alphaproteobacteria bacterium]
gene_id_6366_6366||LOC6_K89_genes.faa	ERL96466.1	hypothetical protein HIMB11_03038 [Rhodobacteraceae bacterium HIMB11]
gene_id_6372_6372||LOC6_K89_genes.faa	ERL98131.1	LSU ribosomal protein L13P [Rhodobacteraceae bacterium HIMB11]
gene_id_6373_6373||LOC6_K89_genes.faa	WP_043736816.1	MULTISPECIES: hypothetical protein [unclassified Synechococcus]_x0001_NBQ36214.1 hypothetical protein [Synechococcus sp.]_x0001_HCV57210.1 hypothetical protein [Synechococcales bacterium UBA12195]
gene_id_6382_6382||LOC6_K89_genes.faa	NCX21254.1	MFS transporter [Rhodobacteraceae bacterium]
gene_id_6394_6394||LOC6_K89_genes.faa	PRY87799.1	methionyl-tRNA formyltransferase [Donghicola tyrosinivorans]
gene_id_6397_6397||LOC6_K89_genes.faa	NDH74918.1	MFS transporter [Rhodobacteraceae bacterium]
gene_id_6402_6402||LOC6_K89_genes.faa	GFD68208.1	phage shock protein B [Alteromonas sp. KUL106]_x0001_GFD83155.1 phage shock protein B [Tenacibaculum sp. KUL118]_x0001_GFD96995.1 phage shock protein B [Alteromonas sp. KUL154]_x0001_GFE02139.1 phage shock protein B [Alteromonas sp. KUL156]
gene_id_6412_6412||LOC6_K89_genes.faa	WP_185187210.1	phenylalanine--tRNA ligase subunit alpha [Synechococcus sp. LTW-R]_x0001_QNG29778.1 phenylalanine--tRNA ligase subunit alpha [Synechococcus sp. LTW-R]
gene_id_6413_6413||LOC6_K89_genes.faa	NCX06912.1	hypothetical protein [Rhodobacteraceae bacterium]
gene_id_6414_6414||LOC6_K89_genes.faa	NDD89966.1	methylated-DNA--[protein]-cysteine S-methyltransferase [Rhodobacteraceae bacterium]
gene_id_6416_6416||LOC6_K89_genes.faa	NCV31264.1	sterol desaturase family protein [Rhodobacteraceae bacterium]
gene_id_6417_6417||LOC6_K89_genes.faa	NVK06365.1	DNA-directed RNA polymerase subunit beta' [Marivivens sp.]
gene_id_6421_6421||LOC6_K89_genes.faa	WP_058365878.1	NUDIX domain-containing protein [Haloparvum sedimenti]
gene_id_6432_6432||LOC6_K89_genes.faa	WP_014997176.1	thioredoxin [Alteromonas macleodii]_x0001_AFT77068.1 thioredoxin domain-containing protein [Alteromonas macleodii str. 'Black Sea 11']_x0001_MBU76905.1 thioredoxin [Pseudoalteromonadaceae bacterium]
gene_id_6438_6438||LOC6_K89_genes.faa	NCV67913.1	DUF502 domain-containing protein [Rhodobacteraceae bacterium]
gene_id_6444_6444||LOC6_K89_genes.faa	NCV11088.1	BolA family transcriptional regulator [Rhodobacteraceae bacterium]_x0001_NCV28980.1 BolA family transcriptional regulator [Rhodobacteraceae bacterium]_x0001_NCZ65174.1 BolA family transcriptional regulator [Rhodobacteraceae bacterium]
gene_id_6445_6445||LOC6_K89_genes.faa	WP_014998824.1	MULTISPECIES: HopJ type III effector protein [Alteromonas]_x0001_AFT78895.1 hypothetical protein AMBLS11_11610 [Alteromonas macleodii str. 'Black Sea 11']_x0001_NKW90248.1 HopJ type III effector protein [Alteromonadaceae bacterium A_SAG4]_x0001_NKX03595.1 HopJ type III effector protein [Alteromonadaceae bacterium A_SAG6]_x0001_NKX33683.1 HopJ type III effector protein [Alteromonadaceae bacterium …
gene_id_6446_6446||LOC6_K89_genes.faa	MAE12186.1	3-ketosteroid dehydrogenase [SAR116 cluster bacterium]
gene_id_6448_6448||LOC6_K89_genes.faa	NCV31315.1	SDR family oxidoreductase [Rhodobacteraceae bacterium]
gene_id_6453_6453||LOC6_K89_genes.faa	MAE11787.1	amino acid dehydrogenase [SAR116 cluster bacterium]
gene_id_6454_6454||LOC6_K89_genes.faa	MAN17300.1	phosphoglycerate mutase (2,3-diphosphoglycerate-independent) [SAR116 cluster bacterium]
gene_id_6456_6456||LOC6_K89_genes.faa	REJ61371.1	EamA family transporter, partial [Proteobacteria bacterium]
gene_id_6459_6459||LOC6_K89_genes.faa	ERL99305.1	hypothetical protein HIMB11_00247 [Rhodobacteraceae bacterium HIMB11]
gene_id_6460_6460||LOC6_K89_genes.faa	NCX09268.1	DNA/RNA nuclease SfsA [Rhodobacteraceae bacterium]
gene_id_6466_6466||LOC6_K89_genes.faa	REJ69338.1	tripartite tricarboxylate transporter permease, partial [Proteobacteria bacterium]
gene_id_6471_6471||LOC6_K89_genes.faa	REJ72185.1	prolyl aminopeptidase, partial [Proteobacteria bacterium]
gene_id_6483_6483||LOC6_K89_genes.faa	NCV30278.1	UPF0261 family protein [Rhodobacteraceae bacterium]
gene_id_6486_6486||LOC6_K89_genes.faa	HCV88626.1	ABC transporter substrate-binding protein [Alphaproteobacteria bacterium]
gene_id_6498_6498||LOC6_K89_genes.faa	NDI06942.1	DNA polymerase IV [Rhodobacteraceae bacterium]
gene_id_6503_6503||LOC6_K89_genes.faa	HBA57838.1	bifunctional tRNA (5-methylaminomethyl-2-thiouridine)(34)-methyltransferase MnmD/FAD-dependent 5-carboxymethylaminomethyl-2-thiouridine(34) oxidoreductase MnmC [Alteromonas macleodii]
gene_id_6516_6516||LOC6_K89_genes.faa	NDH22148.1	DNA topoisomerase IV subunit B [Rhodobacteraceae bacterium]
gene_id_6525_6525||LOC6_K89_genes.faa	MBR03932.1	TonB-dependent receptor [Alteromonas sp.]
gene_id_6537_6537||LOC6_K89_genes.faa	NDH71422.1	CBS domain-containing protein [Rhodobacteraceae bacterium]
gene_id_6538_6538||LOC6_K89_genes.faa	REJ73015.1	geranylgeranyl diphosphate reductase, partial [Proteobacteria bacterium]
gene_id_6539_6539||LOC6_K89_genes.faa	ERL97763.1	response regulator with CheY-like receiver, AAA-type ATPase, and DNA-binding domains [Rhodobacteraceae bacterium HIMB11]
gene_id_6541_6541||LOC6_K89_genes.faa	ERL98114.1	putative threonine efflux protein [Rhodobacteraceae bacterium HIMB11]
gene_id_6546_6546||LOC6_K89_genes.faa	HAG23441.1	disulfide oxidoreductase [Alphaproteobacteria bacterium]
gene_id_6547_6547||LOC6_K89_genes.faa	HBP73209.1	formate dehydrogenase [Alphaproteobacteria bacterium]
gene_id_6549_6549||LOC6_K89_genes.faa	NCZ66277.1	tRNA pseudouridine(55) synthase TruB [Rhodobacteraceae bacterium]
gene_id_6551_6551||LOC6_K89_genes.faa	MAV14198.1	hypothetical protein [Flavobacteriaceae bacterium]
gene_id_6555_6555||LOC6_K89_genes.faa	WP_185187854.1	DUF2949 domain-containing protein [Synechococcus sp. LTW-R]_x0001_QNG30435.1 DUF2949 domain-containing protein [Synechococcus sp. LTW-R]
gene_id_6558_6558||LOC6_K89_genes.faa	NCZ65246.1	chlorophyllide reductase subunit Z [Rhodobacteraceae bacterium]
gene_id_6560_6560||LOC6_K89_genes.faa	ERL96918.1	methylase involved in ubiquinone/menaquinone biosynthesis [Rhodobacteraceae bacterium HIMB11]
gene_id_6563_6563||LOC6_K89_genes.faa	ERL99121.1	geranylgeranyl pyrophosphate synthase [Rhodobacteraceae bacterium HIMB11]
gene_id_6576_6576||LOC6_K89_genes.faa	HAM19085.1	peptidase [Alteromonas macleodii]
gene_id_6581_6581||LOC6_K89_genes.faa	OUV58283.1	hypothetical protein CBC82_11385 [Cellvibrionales bacterium TMED122]_x0001_HBM69506.1 hypothetical protein [Rhodobacteraceae bacterium]
gene_id_6583_6583||LOC6_K89_genes.faa	NDH74427.1	aminotransferase class I/II-fold pyridoxal phosphate-dependent enzyme [Rhodobacteraceae bacterium]
gene_id_6589_6589||LOC6_K89_genes.faa	ERL99361.1	2-oxohept-3-enedioate hydratase [Rhodobacteraceae bacterium HIMB11]
gene_id_6593_6593||LOC6_K89_genes.faa	AFS49500.1	FAD dependent oxidoreductase [alpha proteobacterium HIMB59]
gene_id_6603_6603||LOC6_K89_genes.faa	NDD43464.1	alpha/beta hydrolase [Rhodobacteraceae bacterium]
gene_id_6606_6606||LOC6_K89_genes.faa	AUJ63629.1	hypothetical protein B9057_04600 [Rhodobacteraceae bacterium]
gene_id_6607_6607||LOC6_K89_genes.faa	HAY91028.1	50S ribosomal protein L25 [Rhodobacteraceae bacterium]
gene_id_6614_6614||LOC6_K89_genes.faa	WP_156085846.1	hypothetical protein [Alteromonas macleodii]_x0001_VTP52113.1 hypothetical protein EZ55_00446 [Alteromonas macleodii]
gene_id_6619_6619||LOC6_K89_genes.faa	NKX17647.1	hypothetical protein [Alteromonadaceae bacterium A_SAG5]
gene_id_6622_6622||LOC6_K89_genes.faa	NCV11406.1	C4-dicarboxylate ABC transporter substrate-binding protein [Rhodobacteraceae bacterium]_x0001_NCV30122.1 C4-dicarboxylate ABC transporter substrate-binding protein [Rhodobacteraceae bacterium]_x0001_NCV67494.1 C4-dicarboxylate ABC transporter substrate-binding protein [Rhodobacteraceae bacterium]_x0001_NCW03527.1 C4-dicarboxylate ABC transporter substrate-binding protein [Rhodobacteraceae bacteri…
gene_id_6624_6624||LOC6_K89_genes.faa	NDH72271.1	replication-associated recombination protein A [Rhodobacteraceae bacterium]
gene_id_6628_6628||LOC6_K89_genes.faa	REJ62675.1	long-chain fatty acid--CoA ligase, partial [Proteobacteria bacterium]
gene_id_6630_6630||LOC6_K89_genes.faa	NDI06373.1	HAMP domain-containing protein [Rhodobacteraceae bacterium]
gene_id_6632_6632||LOC6_K89_genes.faa	MBR36023.1	DNA polymerase III subunit alpha [Rhodobacteraceae bacterium]
gene_id_6634_6634||LOC6_K89_genes.faa	NDD32636.1	hypothetical protein [Rhodobacteraceae bacterium]
gene_id_6646_6646||LOC6_K89_genes.faa	ERL96677.1	O-methyltransferase [Rhodobacteraceae bacterium HIMB11]
gene_id_6647_6647||LOC6_K89_genes.faa	WP_185187123.1	photosystem II S4 domain protein [Synechococcus sp. LTW-R]_x0001_QNG29688.1 photosystem II S4 domain protein [Synechococcus sp. LTW-R]
gene_id_6653_6653||LOC6_K89_genes.faa	NDI13555.1	LysR family transcriptional regulator [Rhodobacteraceae bacterium]
gene_id_6655_6655||LOC6_K89_genes.faa	NCV93458.1	precorrin-3B C(17)-methyltransferase [Synechococcaceae bacterium WB7_3xG_012]
gene_id_6656_6656||LOC6_K89_genes.faa	ERL98071.1	PAPS reductase/FAD synthetase family protein [Rhodobacteraceae bacterium HIMB11]
gene_id_6658_6658||LOC6_K89_genes.faa	WP_125479566.1	glycolate oxidase subunit GlcD [Mesobacillus subterraneus]_x0001_RSD27788.1 glycolate oxidase subunit GlcD [Mesobacillus subterraneus]
gene_id_6665_6665||LOC6_K89_genes.faa	NDH71778.1	ABC transporter permease subunit [Rhodobacteraceae bacterium]
gene_id_6667_6667||LOC6_K89_genes.faa	WP_133565181.1	30S ribosomal protein S7 [Marinomonas communis]_x0001_TDR05622.1 SSU ribosomal protein S7P [Marinomonas communis]
gene_id_6676_6676||LOC6_K89_genes.faa	EAU75423.1	DNA mismatch repair protein [Synechococcus sp. RS9916]
gene_id_6677_6677||LOC6_K89_genes.faa	NCX28878.1	tripartite tricarboxylate transporter permease [Rhodobacterales bacterium]
gene_id_6680_6680||LOC6_K89_genes.faa	NCW05427.1	MOSC domain-containing protein [Rhodobacteraceae bacterium]
gene_id_6682_6682||LOC6_K89_genes.faa	REJ63753.1	LysM peptidoglycan-binding domain-containing protein, partial [Proteobacteria bacterium]
gene_id_6684_6684||LOC6_K89_genes.faa	WP_185187390.1	CO2 hydration protein [Synechococcus sp. LTW-R]_x0001_QNG29959.1 CO2 hydration protein [Synechococcus sp. LTW-R]
gene_id_6685_6685||LOC6_K89_genes.faa	WP_185187501.1	M3 family metallopeptidase [Synechococcus sp. LTW-R]_x0001_QNG30073.1 M3 family metallopeptidase [Synechococcus sp. LTW-R]
gene_id_6686_6686||LOC6_K89_genes.faa	NCV12027.1	metallophosphatase family protein [Rhodobacteraceae bacterium]
gene_id_6687_6687||LOC6_K89_genes.faa	MAN17426.1	thymidine kinase [SAR116 cluster bacterium]
gene_id_6693_6693||LOC6_K89_genes.faa	WP_011935147.1	MULTISPECIES: magnesium chelatase ATPase subunit I [unclassified Synechococcus]_x0001_QNJ08272.1 protoporphyrin IX Mg-chelatase/ subunit ChlI [Synechococcus sp. Minos11]_x0001_RCL61841.1 magnesium chelatase ATPase subunit I [Synechococcus sp. MED-G67]_x0001_CAK27632.1 Protoporphyrin IX Mg-chelatase subunit ChlI [Synechococcus sp. RCC307]_x0001_HCV56735.1 magnesium chelatase ATPase subunit I [Syne…
gene_id_6704_6704||LOC6_K89_genes.faa	OUW39105.1	apocytochrome f, partial [Synechococcus sp. TMED185]
gene_id_6707_6707||LOC6_K89_genes.faa	NCX27096.1	1-deoxy-D-xylulose-5-phosphate synthase [Rhodobacterales bacterium]
gene_id_6708_6708||LOC6_K89_genes.faa	AUJ62957.1	acyl-CoA dehydrogenase [Rhodobacteraceae bacterium]
gene_id_6709_6709||LOC6_K89_genes.faa	ERL99184.1	putative dehydrogenase [Rhodobacteraceae bacterium HIMB11]
gene_id_6717_6717||LOC6_K89_genes.faa	WP_106267267.1	cytochrome C biogenesis protein [Donghicola tyrosinivorans]_x0001_PRY85853.1 cytochrome c-type biogenesis protein [Donghicola tyrosinivorans]
gene_id_6718_6718||LOC6_K89_genes.faa	HAY90192.1	acetolactate synthase 3 large subunit [Rhodobacteraceae bacterium]
gene_id_6724_6724||LOC6_K89_genes.faa	NBQ26312.1	integrase [Verrucomicrobia bacterium]
gene_id_6727_6727||LOC6_K89_genes.faa	REJ70923.1	translation elongation factor Ts, partial [Proteobacteria bacterium]
gene_id_6735_6735||LOC6_K89_genes.faa	WP_185187292.1	glycosyl transferase [Synechococcus sp. LTW-R]_x0001_QNG29860.1 glycosyl transferase [Synechococcus sp. LTW-R]
gene_id_6739_6739||LOC6_K89_genes.faa	ERL98524.1	universal bacterial protein YeaZ [Rhodobacteraceae bacterium HIMB11]
gene_id_6741_6741||LOC6_K89_genes.faa	NCZ65479.1	aldehyde dehydrogenase family protein [Rhodobacteraceae bacterium]
gene_id_6743_6743||LOC6_K89_genes.faa	WP_091362271.1	elongation factor Tu, partial [Amphritea atlantica]_x0001_SER21851.1 translation elongation factor TU, partial [Amphritea atlantica]
gene_id_6746_6746||LOC6_K89_genes.faa	NCX84565.1	DNA helicase RecQ [Rhodobacteraceae bacterium]
gene_id_6748_6748||LOC6_K89_genes.faa	ERL96636.1	hypothetical protein HIMB11_02982 [Rhodobacteraceae bacterium HIMB11]
gene_id_6749_6749||LOC6_K89_genes.faa	ERL97511.1	ComEC/Rec2-related protein [Rhodobacteraceae bacterium HIMB11]
gene_id_6753_6753||LOC6_K89_genes.faa	WP_076010988.1	PaaX family transcriptional regulator [Alteromonas abrolhosensis]
gene_id_6759_6759||LOC6_K89_genes.faa	WP_076011037.1	hypothetical protein [Alteromonas abrolhosensis]
gene_id_6764_6764||LOC6_K89_genes.faa	MAH24755.1	quinone oxidoreductase [Gammaproteobacteria bacterium]
gene_id_6770_6770||LOC6_K89_genes.faa	WP_191776735.1	flotillin family protein [Bacillus sp. PS06]_x0001_MBD8067766.1 flotillin family protein [Bacillus sp. PS06]
gene_id_6778_6778||LOC6_K89_genes.faa	REJ70989.1	NAD+ synthase, partial [Proteobacteria bacterium]
gene_id_6779_6779||LOC6_K89_genes.faa	WP_133559858.1	FdhF/YdeP family oxidoreductase [Marinomonas communis]_x0001_TDR15230.1 molybdopterin-dependent oxidoreductase alpha subunit [Marinomonas communis]
gene_id_6781_6781||LOC6_K89_genes.faa	NCV31081.1	anthranilate phosphoribosyltransferase [Rhodobacteraceae bacterium]
gene_id_6783_6783||LOC6_K89_genes.faa	NKX19825.1	exodeoxyribonuclease V subunit gamma [Alteromonadaceae bacterium A_SAG8]
gene_id_6790_6790||LOC6_K89_genes.faa	NDH20745.1	FAD-binding oxidoreductase [Rhodobacteraceae bacterium]
gene_id_6793_6793||LOC6_K89_genes.faa	ERL97398.1	TRAP-type mannitol/chloroaromatic compound transport system, large permease component [Rhodobacteraceae bacterium HIMB11]
gene_id_6795_6795||LOC6_K89_genes.faa	NDI12673.1	cell division protein FtsH [Rhodobacteraceae bacterium]
gene_id_6804_6804||LOC6_K89_genes.faa	HAY92246.1	bifunctional (p)ppGpp synthetase/guanosine-3',5'-bis(diphosphate) 3'-pyrophosphohydrolase [Rhodobacteraceae bacterium]
gene_id_6806_6806||LOC6_K89_genes.faa	WP_125478266.1	peptide-binding protein [Mesobacillus subterraneus]_x0001_RSD29394.1 peptide-binding protein [Mesobacillus subterraneus]
gene_id_6810_6810||LOC6_K89_genes.faa	NDD34543.1	peptidase [Rhodobacteraceae bacterium]
gene_id_6812_6812||LOC6_K89_genes.faa	ERL99291.1	hypothetical protein HIMB11_00232 [Rhodobacteraceae bacterium HIMB11]
gene_id_6815_6815||LOC6_K89_genes.faa	WP_166340619.1	porin [Pseudoalteromonas sp. MB47]_x0001_NHH89922.1 Major outer membrane protein P.IB [Pseudoalteromonas sp. MB47]
gene_id_6817_6817||LOC6_K89_genes.faa	NCW66686.1	hypothetical protein [Rhodobacteraceae bacterium]
gene_id_6828_6828||LOC6_K89_genes.faa	HAQ06357.1	tRNA (adenosine(37)-N6)-threonylcarbamoyltransferase complex transferase subunit TsaD [Bacillus sp. (in: Bacteria)]
gene_id_6835_6835||LOC6_K89_genes.faa	WP_014998007.1	MULTISPECIES: homogentisate 1,2-dioxygenase [Alteromonas]_x0001_AFT78000.1 homogentisate 1,2-dioxygenase [Alteromonas macleodii str. 'Black Sea 11']_x0001_NKW89015.1 homogentisate 1,2-dioxygenase [Alteromonadaceae bacterium A_SAG4]_x0001_NKX35909.1 homogentisate 1,2-dioxygenase [Alteromonadaceae bacterium A_SAG3]_x0001_NKX69965.1 homogentisate 1,2-dioxygenase [Alteromonadaceae bacterium A_SAG7]
gene_id_6842_6842||LOC6_K89_genes.faa	Q3AH24.1	RecName: Full=UPF0367 protein Syncc9605_2376 [Synechococcus sp. CC9605]_x0001_ABB36108.1 hypothetical protein Syncc9605_2376 [Synechococcus sp. CC9605]
gene_id_6843_6843||LOC6_K89_genes.faa	NDI03460.1	hypothetical protein [Rhodobacteraceae bacterium]
gene_id_6846_6846||LOC6_K89_genes.faa	ERL98263.1	glycine cleavage system T protein (aminomethyltransferase) [Rhodobacteraceae bacterium HIMB11]
gene_id_6847_6847||LOC6_K89_genes.faa	AFS48942.1	exodeoxyribonuclease VII, large subunit [alpha proteobacterium HIMB59]
gene_id_6856_6856||LOC6_K89_genes.faa	WP_133562257.1	bifunctional adenosylcobinamide kinase/adenosylcobinamide-phosphate guanylyltransferase [Marinomonas communis]_x0001_TDR13146.1 adenosylcobinamide kinase /adenosylcobinamide-phosphate guanylyltransferase [Marinomonas communis]
gene_id_6857_6857||LOC6_K89_genes.faa	WP_139125431.1	alpha/beta hydrolase [Alteromonas macleodii]_x0001_OES30960.1 alpha/beta hydrolase family protein [Alteromonas macleodii]_x0001_OES31206.1 alpha/beta hydrolase family protein [Alteromonas macleodii]_x0001_OES31870.1 alpha/beta hydrolase family protein [Alteromonas macleodii]_x0001_OES41125.1 alpha/beta hydrolase family protein [Alteromonas macleodii]_x0001_VTO40134.1 Pimeloyl-ACP methyl ester car…
gene_id_6863_6863||LOC6_K89_genes.faa	HCV56817.1	MBL fold metallo-hydrolase [Synechococcales bacterium UBA12195]
gene_id_6864_6864||LOC6_K89_genes.faa	WP_185187851.1	DUF4335 domain-containing protein [Synechococcus sp. LTW-R]_x0001_QNG30432.1 DUF4335 domain-containing protein [Synechococcus sp. LTW-R]
gene_id_6866_6866||LOC6_K89_genes.faa	MAN71697.1	dihydroxy-acid dehydratase [Rhodobacteraceae bacterium]
gene_id_6867_6867||LOC6_K89_genes.faa	ERL98434.1	delta-1-pyrroline-5-carboxylate dehydrogenase [Rhodobacteraceae bacterium HIMB11]
gene_id_6868_6868||LOC6_K89_genes.faa	NCX91496.1	DNA polymerase III subunit epsilon [Rhodobacteraceae bacterium]
gene_id_6872_6872||LOC6_K89_genes.faa	WP_156797827.1	FtsW/RodA/SpoVE family cell cycle protein [Synechococcus sp. CB0205]
gene_id_6873_6873||LOC6_K89_genes.faa	NCZ65994.1	succinate dehydrogenase, hydrophobic membrane anchor protein [Rhodobacteraceae bacterium]
gene_id_6875_6875||LOC6_K89_genes.faa	NDH74892.1	PAS domain-containing sensor histidine kinase [Rhodobacteraceae bacterium]
gene_id_6880_6880||LOC6_K89_genes.faa	WP_133561212.1	ornithine cyclodeaminase [Marinomonas communis]_x0001_TDR13963.1 ornithine cyclodeaminase [Marinomonas communis]
gene_id_6891_6891||LOC6_K89_genes.faa	NDD43757.1	MFS transporter [Rhodobacteraceae bacterium]
gene_id_6897_6897||LOC6_K89_genes.faa	ERL97565.1	thiamine pyrophosphate-dependent enzyme, possible carboligase or decarboxylase [Rhodobacteraceae bacterium HIMB11]
gene_id_6899_6899||LOC6_K89_genes.faa	WP_191559772.1	alcohol dehydrogenase catalytic domain-containing protein [Bacillus idriensis]
gene_id_6901_6901||LOC6_K89_genes.faa	HAY91750.1	hypothetical protein [Rhodobacteraceae bacterium]
gene_id_6906_6906||LOC6_K89_genes.faa	ERL99103.1	hypothetical protein HIMB11_00042 [Rhodobacteraceae bacterium HIMB11]
gene_id_6907_6907||LOC6_K89_genes.faa	NVK00738.1	3-phosphoserine/phosphohydroxythreonine transaminase [Oceanospirillaceae bacterium]
gene_id_6911_6911||LOC6_K89_genes.faa	ERL98534.1	enoyl-CoA hydratase/carnithine racemase [Rhodobacteraceae bacterium HIMB11]
gene_id_6915_6915||LOC6_K89_genes.faa	MIP96635.1	transposase family protein [Salmonella enterica subsp. enterica]
gene_id_6922_6922||LOC6_K89_genes.faa	ERL98843.1	putative transcriptional regulator [Rhodobacteraceae bacterium HIMB11]
gene_id_6923_6923||LOC6_K89_genes.faa	NCX84873.1	DUF1013 domain-containing protein [Rhodobacteraceae bacterium]
gene_id_6926_6926||LOC6_K89_genes.faa	MAE11806.1	uracil-DNA glycosylase [SAR116 cluster bacterium]
gene_id_6931_6931||LOC6_K89_genes.faa	NCW05053.1	dihydroxy-acid dehydratase [Rhodobacteraceae bacterium]
gene_id_6933_6933||LOC6_K89_genes.faa	REJ74286.1	ABC transporter permease, partial [Proteobacteria bacterium]
gene_id_6934_6934||LOC6_K89_genes.faa	WP_101565463.1	alpha/beta hydrolase [Alteromonas macleodii]_x0001_AUI83376.1 hypothetical protein TE101_14270 [Alteromonas macleodii]_x0001_HBY38066.1 alpha/beta hydrolase [Alteromonas sp.]
gene_id_6935_6935||LOC6_K89_genes.faa	ERL98082.1	hypothetical protein HIMB11_01395 [Rhodobacteraceae bacterium HIMB11]
gene_id_6936_6936||LOC6_K89_genes.faa	WP_185186927.1	ATP-binding cassette domain-containing protein [Synechococcus sp. LTW-R]_x0001_QNG29483.1 ABC transporter ATP-binding protein [Synechococcus sp. LTW-R]
gene_id_6937_6937||LOC6_K89_genes.faa	WP_169450503.1	aminopeptidase N [Marinobacterium sp. LSUCC0821]_x0001_QJD70627.1 aminopeptidase N [Marinobacterium sp. LSUCC0821]
gene_id_6938_6938||LOC6_K89_genes.faa	WP_169450504.1	hypothetical protein [Marinobacterium sp. LSUCC0821]_x0001_QJD70628.1 hypothetical protein HH196_02460 [Marinobacterium sp. LSUCC0821]
gene_id_6942_6942||LOC6_K89_genes.faa	WP_106268432.1	IS66 family transposase [Donghicola tyrosinivorans]_x0001_PRY84347.1 transposase [Donghicola tyrosinivorans]
gene_id_6944_6944||LOC6_K89_genes.faa	ERL98872.1	putative efflux protein, MATE family [Rhodobacteraceae bacterium HIMB11]
gene_id_6950_6950||LOC6_K89_genes.faa	WP_110288588.1	MBL fold metallo-hydrolase [Alteromonas sp. I10]_x0001_PXW73954.1 metallo-beta-lactamase class B [Alteromonas sp. I10]
gene_id_6951_6951||LOC6_K89_genes.faa	WP_167833591.1	SufS family cysteine desulfurase [Mesobacillus selenatarsenatis]_x0001_NKE07182.1 cysteine desulfurase [Mesobacillus selenatarsenatis]
gene_id_6955_6955||LOC6_K89_genes.faa	WP_067552630.1	MULTISPECIES: ABC transporter ATP-binding protein [Rhodobacteraceae]_x0001_APO87985.1 ABC transporter ATP-binding protein [Marivivens sp. JLT3646]_x0001_OBR35092.1 ABC transporter ATP-binding protein [Donghicola sp. JL3646]
gene_id_6956_6956||LOC6_K89_genes.faa	NCW69343.1	hypothetical protein [Marivivens sp.]_x0001_NDH02912.1 hypothetical protein [Marivivens sp.]
gene_id_6958_6958||LOC6_K89_genes.faa	NDD43347.1	dihydrolipoyl dehydrogenase [Rhodobacteraceae bacterium]
gene_id_6968_6968||LOC6_K89_genes.faa	WP_014998448.1	MULTISPECIES: EAL domain-containing protein [Alteromonas]_x0001_AFT78499.1 EAL domain-containing protein [Alteromonas macleodii str. 'Black Sea 11']_x0001_NKW90267.1 EAL domain-containing protein [Alteromonadaceae bacterium A_SAG4]_x0001_NKX04110.1 EAL domain-containing protein [Alteromonadaceae bacterium A_SAG6]_x0001_NKX35884.1 EAL domain-containing protein [Alteromonadaceae bacterium A_SAG3]
gene_id_6974_6974||LOC6_K89_genes.faa	NBV60677.1	preprotein translocase subunit SecG [Rhodobacteraceae bacterium]_x0001_NCV10695.1 preprotein translocase subunit SecG [Rhodobacteraceae bacterium]_x0001_NCV30846.1 preprotein translocase subunit SecG [Rhodobacteraceae bacterium]_x0001_NCW05156.1 preprotein translocase subunit SecG [Rhodobacteraceae bacterium]_x0001_NCW61292.1 preprotein translocase subunit SecG [Rhodobacteraceae bacterium]
gene_id_6975_6975||LOC6_K89_genes.faa	WP_125481069.1	cytochrome d ubiquinol oxidase subunit II [Mesobacillus subterraneus]_x0001_RSD25923.1 cytochrome d ubiquinol oxidase subunit II [Mesobacillus subterraneus]
gene_id_6976_6976||LOC6_K89_genes.faa	ERL98385.1	aspartate/tyrosine/aromatic aminotransferase [Rhodobacteraceae bacterium HIMB11]
gene_id_6983_6983||LOC6_K89_genes.faa	ERL98267.1	protein containing C-terminal region of TrgB protein [Rhodobacteraceae bacterium HIMB11]
gene_id_6987_6987||LOC6_K89_genes.faa	NDI03200.1	DUF2199 domain-containing protein [Rhodobacteraceae bacterium]
gene_id_6989_6989||LOC6_K89_genes.faa	WP_014996815.1	4-hydroxybenzoate octaprenyltransferase [Alteromonas macleodii]_x0001_AFT76659.1 4-hydroxybenzoate octaprenyltransferase [Alteromonas macleodii str. 'Black Sea 11']_x0001_NKW90607.1 4-hydroxybenzoate octaprenyltransferase [Alteromonadaceae bacterium A_SAG4]_x0001_NKX33097.1 4-hydroxybenzoate octaprenyltransferase [Alteromonadaceae bacterium A_SAG3]_x0001_NKX69285.1 4-hydroxybenzoate octaprenyltra…
gene_id_6991_6991||LOC6_K89_genes.faa	WP_173505804.1	DctP family TRAP transporter solute-binding subunit [Marinobacterium sp. xm-d-579]_x0001_NRP35832.1 2,3-diketo-L-gulonate-binding periplasmic protein YiaO precursor [Marinobacterium sp. xm-d-579]
gene_id_6994_6994||LOC6_K89_genes.faa	MAE12032.1	GntR family transcriptional regulator [SAR116 cluster bacterium]
gene_id_7007_7007||LOC6_K89_genes.faa	WP_063454591.1	hypothetical protein [Acinetobacter johnsonii]
gene_id_7008_7008||LOC6_K89_genes.faa	WP_151692153.1	MULTISPECIES: hypothetical protein [unclassified Acinetobacter]
gene_id_7016_7016||LOC6_K89_genes.faa	NCZ65271.1	2-polyprenylphenol 6-hydroxylase [Rhodobacteraceae bacterium]
gene_id_7017_7017||LOC6_K89_genes.faa	NDD42766.1	ribosome-associated translation inhibitor RaiA [Rhodobacteraceae bacterium]
gene_id_7024_7024||LOC6_K89_genes.faa	NCV12382.1	leucine--tRNA ligase [Rhodobacteraceae bacterium]
gene_id_7031_7031||LOC6_K89_genes.faa	WP_185187158.1	deoxyribose-phosphate aldolase [Synechococcus sp. LTW-R]_x0001_QNG29724.1 deoxyribose-phosphate aldolase [Synechococcus sp. LTW-R]
gene_id_7032_7032||LOC6_K89_genes.faa	WP_133561853.1	protoheme IX farnesyltransferase [Marinomonas communis]_x0001_MAF15980.1 protoheme IX farnesyltransferase [Marinomonas sp.]_x0001_RUM50532.1 protoheme IX farnesyltransferase [Marinomonas sp.]_x0001_RUM57470.1 protoheme IX farnesyltransferase [Marinomonas sp.]
gene_id_7042_7042||LOC6_K89_genes.faa	ERL97181.1	tRNA-N(6)-(isopentenyl)adenosine-37 thiotransferase enzyme MiaB [Rhodobacteraceae bacterium HIMB11]
gene_id_7043_7043||LOC6_K89_genes.faa	HBA58913.1	aminotransferase [Alteromonas macleodii]
gene_id_7048_7048||LOC6_K89_genes.faa	HAG23715.1	glutamate--tRNA ligase [Alphaproteobacteria bacterium]
gene_id_7052_7052||LOC6_K89_genes.faa	ERL96626.1	glycine/D-amino acid oxidase, deaminating [Rhodobacteraceae bacterium HIMB11]
gene_id_7054_7054||LOC6_K89_genes.faa	ERL96590.1	Fe2+/Zn2+ uptake regulation protein [Rhodobacteraceae bacterium HIMB11]
gene_id_7057_7057||LOC6_K89_genes.faa	WP_125478034.1	isocitrate lyase [Mesobacillus subterraneus]_x0001_RSD29601.1 isocitrate lyase [Mesobacillus subterraneus]
gene_id_7060_7060||LOC6_K89_genes.faa	NDH74808.1	redox-regulated ATPase YchF [Rhodobacteraceae bacterium]
gene_id_7064_7064||LOC6_K89_genes.faa	WP_185187072.1	cation:proton antiporter [Synechococcus sp. LTW-R]_x0001_QNG29637.1 cation:proton antiporter [Synechococcus sp. LTW-R]
gene_id_7066_7066||LOC6_K89_genes.faa	WP_106266439.1	precorrin-6A synthase (deacetylating) [Donghicola tyrosinivorans]_x0001_PRY86883.1 precorrin-6A synthase [Donghicola tyrosinivorans]
gene_id_7071_7071||LOC6_K89_genes.faa	ERL98771.1	putative transporter component [Rhodobacteraceae bacterium HIMB11]
gene_id_7074_7074||LOC6_K89_genes.faa	HBI74707.1	FAD-containing monooxygenase EthA [Alteromonas macleodii]
gene_id_7078_7078||LOC6_K89_genes.faa	NDH20641.1	hypothetical protein [Rhodobacteraceae bacterium]
gene_id_7081_7081||LOC6_K89_genes.faa	MTJ03103.1	aminomethyl transferase family protein [Sediminimonas qiaohouensis]
gene_id_7082_7082||LOC6_K89_genes.faa	WP_014951000.1	MULTISPECIES: 2-amino-4-hydroxy-6-hydroxymethyldihydropteridine diphosphokinase [Alteromonas]_x0001_MBR03921.1 2-amino-4-hydroxy-6-hydroxymethyldihydropteridine diphosphokinase [Alteromonas sp.]_x0001_NKW89459.1 2-amino-4-hydroxy-6-hydroxymethyldihydropteridine diphosphokinase [Alteromonadaceae bacterium A_SAG4]_x0001_NKX18759.1 2-amino-4-hydroxy-6-hydroxymethyldihydropteridine diphosphokinase [A…
gene_id_7085_7085||LOC6_K89_genes.faa	NCW65734.1	site-specific integrase [Rhodobacteraceae bacterium]
gene_id_7086_7086||LOC6_K89_genes.faa	WP_079507179.1	Na+/H+ antiporter subunit A [Mesobacillus jeotgali]
gene_id_7093_7093||LOC6_K89_genes.faa	NCW68264.1	glycine dehydrogenase (aminomethyl-transferring) [Marivivens sp.]
gene_id_7096_7096||LOC6_K89_genes.faa	HAD91306.1	DNA polymerase II [Alteromonas macleodii]
gene_id_7103_7103||LOC6_K89_genes.faa	AFT78342.1	DNA internalization-related competence protein ComEC/Rec2 [Alteromonas macleodii str. 'Black Sea 11']
gene_id_7107_7107||LOC6_K89_genes.faa	NDH73559.1	primosomal protein N' [Rhodobacteraceae bacterium]
gene_id_7117_7117||LOC6_K89_genes.faa	REJ65556.1	cytochrome c oxidase accessory protein CcoG, partial [Proteobacteria bacterium]
gene_id_7118_7118||LOC6_K89_genes.faa	WP_014999922.1	outer membrane beta-barrel protein [Alteromonas macleodii]_x0001_AFT80099.1 hypothetical protein AMBLS11_17670 [Alteromonas macleodii str. 'Black Sea 11']_x0001_NKX34774.1 outer membrane beta-barrel protein [Alteromonadaceae bacterium A_SAG3]_x0001_NKX68716.1 outer membrane beta-barrel protein [Alteromonadaceae bacterium A_SAG7]
gene_id_7119_7119||LOC6_K89_genes.faa	WP_014998424.1	MULTISPECIES: diacylglycerol kinase [Alteromonas]_x0001_AFT78471.1 Diacylglycerol kinase [Alteromonas macleodii str. 'Black Sea 11']_x0001_NKX04138.1 diacylglycerol kinase [Alteromonadaceae bacterium A_SAG6]_x0001_NKX35856.1 diacylglycerol kinase [Alteromonadaceae bacterium A_SAG3]
gene_id_7121_7121||LOC6_K89_genes.faa	WP_043736643.1	helix-turn-helix domain-containing protein [Synechococcus sp. RCC307]
gene_id_7126_7126||LOC6_K89_genes.faa	ERL98285.1	hypothetical protein HIMB11_00888 [Rhodobacteraceae bacterium HIMB11]
gene_id_7127_7127||LOC6_K89_genes.faa	NCX21287.1	sodium:solute symporter [Rhodobacteraceae bacterium]
gene_id_7129_7129||LOC6_K89_genes.faa	WP_066239322.1	MerR family transcriptional regulator [Fictibacillus phosphorivorans]_x0001_KZE67559.1 transcriptional regulator [Fictibacillus phosphorivorans]
gene_id_7132_7132||LOC6_K89_genes.faa	NDD34576.1	CBS domain-containing protein [Rhodobacteraceae bacterium]
gene_id_7138_7138||LOC6_K89_genes.faa	HBN99693.1	2-octaprenyl-3-methyl-6-methoxy-1,4-benzoquinol hydroxylase [Alteromonas macleodii]
gene_id_7139_7139||LOC6_K89_genes.faa	NDH72920.1	xanthine dehydrogenase molybdopterin binding subunit [Rhodobacteraceae bacterium]_x0001_NDI04797.1 xanthine dehydrogenase molybdopterin binding subunit [Rhodobacteraceae bacterium]
gene_id_7140_7140||LOC6_K89_genes.faa	MBR69922.1	hypothetical protein [SAR116 cluster bacterium]_x0001_HAG24138.1 hypothetical protein [Alphaproteobacteria bacterium]
gene_id_7151_7151||LOC6_K89_genes.faa	RUM55610.1	hypothetical protein DSY86_01615, partial [Marinomonas sp.]
gene_id_7165_7165||LOC6_K89_genes.faa	REJ71830.1	FAD-dependent oxidoreductase, partial [Proteobacteria bacterium]
gene_id_7173_7173||LOC6_K89_genes.faa	ERL98580.1	hypothetical protein HIMB11_01190 [Rhodobacteraceae bacterium HIMB11]
gene_id_7176_7176||LOC6_K89_genes.faa	HAG24577.1	phosphoglycerate mutase (2,3-diphosphoglycerate-independent) [Alphaproteobacteria bacterium]
gene_id_7177_7177||LOC6_K89_genes.faa	ERL96925.1	putative acyl-CoA transferase/carnitine dehydratase [Rhodobacteraceae bacterium HIMB11]
gene_id_7186_7186||LOC6_K89_genes.faa	NCW06542.1	FAD-binding oxidoreductase [Rhodobacterales bacterium]
gene_id_7192_7192||LOC6_K89_genes.faa	WP_185186228.1	bifunctional pantoate--beta-alanine ligase/(d)CMP kinase [Synechococcus sp. LTW-R]_x0001_QNG28759.1 bifunctional pantoate--beta-alanine ligase/(d)CMP kinase [Synechococcus sp. LTW-R]
gene_id_7194_7194||LOC6_K89_genes.faa	NKW88599.1	FAD-dependent 2-octaprenylphenol hydroxylase [Alteromonadaceae bacterium A_SAG4]_x0001_NKX18281.1 FAD-dependent 2-octaprenylphenol hydroxylase [Alteromonadaceae bacterium A_SAG5]_x0001_NKX33535.1 FAD-dependent 2-octaprenylphenol hydroxylase [Alteromonadaceae bacterium A_SAG3]
gene_id_7199_7199||LOC6_K89_genes.faa	NCW64797.1	hypothetical protein [Rhodobacteraceae bacterium]
gene_id_7201_7201||LOC6_K89_genes.faa	NCX56986.1	FAD-binding oxidoreductase [Rhodobacteraceae bacterium]
gene_id_7203_7203||LOC6_K89_genes.faa	NCV49176.1	chromosomal replication initiator DnaA [Rhodobacterales bacterium]
gene_id_7209_7209||LOC6_K89_genes.faa	MAE11864.1	hypothetical protein [SAR116 cluster bacterium]
gene_id_7210_7210||LOC6_K89_genes.faa	NDH22248.1	tRNA (adenosine(37)-N6)-threonylcarbamoyltransferase complex transferase subunit TsaD [Rhodobacteraceae bacterium]
gene_id_7213_7213||LOC6_K89_genes.faa	NDI07079.1	mandelate racemase/muconate lactonizing enzyme family protein [Rhodobacteraceae bacterium]
gene_id_7221_7221||LOC6_K89_genes.faa	RUM32804.1	hypothetical protein DSY75_00460 [Alteromonas sp.]
gene_id_7235_7235||LOC6_K89_genes.faa	REJ61622.1	lytic transglycosylase domain-containing protein, partial [Proteobacteria bacterium]
gene_id_7239_7239||LOC6_K89_genes.faa	WP_014997783.1	GGDEF domain-containing protein [Alteromonas macleodii]_x0001_AFT77750.1 response regulator receiver modulated diguanylate cyclase [Alteromonas macleodii str. 'Black Sea 11']_x0001_NKW88180.1 GGDEF domain-containing protein [Alteromonadaceae bacterium A_SAG4]_x0001_NKX34757.1 GGDEF domain-containing protein [Alteromonadaceae bacterium A_SAG3]_x0001_NKX69747.1 GGDEF domain-containing protein [Alte…
gene_id_7247_7247||LOC6_K89_genes.faa	MAH24769.1	8-oxoguanine deaminase [Gammaproteobacteria bacterium]
gene_id_7249_7249||LOC6_K89_genes.faa	QNJ08952.1	FAD-dependent glycerol-3-phosphate dehydrogenase [Synechococcus sp. Minos11]
gene_id_7251_7251||LOC6_K89_genes.faa	HCV56304.1	oxidoreductase [Synechococcales bacterium UBA12195]
gene_id_7254_7254||LOC6_K89_genes.faa	NCW03662.1	VWA domain-containing protein [Rhodobacteraceae bacterium]
gene_id_7256_7256||LOC6_K89_genes.faa	NBQ36286.1	leucine--tRNA ligase [Synechococcus sp.]
gene_id_7258_7258||LOC6_K89_genes.faa	ERL97388.1	tRNA-U16,U17-dihydrouridine synthase [Rhodobacteraceae bacterium HIMB11]
gene_id_7262_7262||LOC6_K89_genes.faa	WP_095249707.1	immune inhibitor A [Bacillus sp. 7884-1]_x0001_PAE39749.1 peptidase M6 [Bacillus sp. 7884-1]
gene_id_7263_7263||LOC6_K89_genes.faa	NDI05023.1	metal ABC transporter permease [Rhodobacteraceae bacterium]
gene_id_7264_7264||LOC6_K89_genes.faa	AFS49208.1	SSU ribosomal protein S17P [alpha proteobacterium HIMB59]
gene_id_7269_7269||LOC6_K89_genes.faa	NDI05114.1	XdhC family protein [Rhodobacteraceae bacterium]
gene_id_7272_7272||LOC6_K89_genes.faa	ERL97863.1	large conductance mechanosensitive channel protein [Rhodobacteraceae bacterium HIMB11]
gene_id_7276_7276||LOC6_K89_genes.faa	ERL98824.1	putative ester cyclase [Rhodobacteraceae bacterium HIMB11]
gene_id_7281_7281||LOC6_K89_genes.faa	NCX85338.1	DUF4864 domain-containing protein [Rhodobacteraceae bacterium]
gene_id_7282_7282||LOC6_K89_genes.faa	HAG24874.1	DNA-binding response regulator [Alphaproteobacteria bacterium]
gene_id_7292_7292||LOC6_K89_genes.faa	NDI05188.1	methylcrotonoyl-CoA carboxylase [Rhodobacteraceae bacterium]
gene_id_7293_7293||LOC6_K89_genes.faa	MAE11687.1	protein-(glutamine-N5) methyltransferase, release factor-specific [SAR116 cluster bacterium]
gene_id_7298_7298||LOC6_K89_genes.faa	WP_185186952.1	DNA-directed RNA polymerase subunit beta' [Synechococcus sp. LTW-R]_x0001_QNG29509.1 DNA-directed RNA polymerase subunit beta' [Synechococcus sp. LTW-R]
gene_id_7299_7299||LOC6_K89_genes.faa	ERL96884.1	Sel1 repeat protein [Rhodobacteraceae bacterium HIMB11]
gene_id_7303_7303||LOC6_K89_genes.faa	ERL97565.1	thiamine pyrophosphate-dependent enzyme, possible carboligase or decarboxylase [Rhodobacteraceae bacterium HIMB11]
gene_id_7310_7310||LOC6_K89_genes.faa	WP_169452204.1	ribonuclease HII [Marinobacterium sp. LSUCC0821]_x0001_QJD72233.1 ribonuclease HII [Marinobacterium sp. LSUCC0821]
gene_id_7311_7311||LOC6_K89_genes.faa	WP_169452205.1	DNA polymerase III subunit alpha [Marinobacterium sp. LSUCC0821]_x0001_QJD72234.1 DNA polymerase III subunit alpha [Marinobacterium sp. LSUCC0821]
gene_id_7313_7313||LOC6_K89_genes.faa	ERL97279.1	arabinose efflux permease family protein [Rhodobacteraceae bacterium HIMB11]
gene_id_7322_7322||LOC6_K89_genes.faa	WP_014999080.1	alkaline phosphatase [Alteromonas macleodii]_x0001_AFT79180.1 alkaline phosphatase [Alteromonas macleodii str. 'Black Sea 11']_x0001_NKW89177.1 alkaline phosphatase [Alteromonadaceae bacterium A_SAG4]_x0001_NKX33831.1 alkaline phosphatase [Alteromonadaceae bacterium A_SAG3]_x0001_NKX69407.1 alkaline phosphatase [Alteromonadaceae bacterium A_SAG7]
gene_id_7325_7325||LOC6_K89_genes.faa	MAE11792.1	carnitine dehydratase [SAR116 cluster bacterium]
gene_id_7326_7326||LOC6_K89_genes.faa	HAD89659.1	type IV pilus secretin PilQ [Alteromonas macleodii]
gene_id_7328_7328||LOC6_K89_genes.faa	HCA61528.1	peptidoglycan glycosyltransferase [Synechococcales bacterium UBA8647]
gene_id_7331_7331||LOC6_K89_genes.faa	NDI03113.1	multidrug transporter [Rhodobacteraceae bacterium]
gene_id_7338_7338||LOC6_K89_genes.faa	NCX84756.1	aminomethyl transferase family protein [Rhodobacteraceae bacterium]
gene_id_7339_7339||LOC6_K89_genes.faa	ERL96871.1	flagellar hook-associated protein FlgK [Rhodobacteraceae bacterium HIMB11]
gene_id_7342_7342||LOC6_K89_genes.faa	AFS48875.1	succinate-semialdehyde dehydrogenase [alpha proteobacterium HIMB59]
gene_id_7344_7344||LOC6_K89_genes.faa	NDD42173.1	glucose-6-phosphate dehydrogenase [Rhodobacteraceae bacterium]
gene_id_7346_7346||LOC6_K89_genes.faa	MBR70626.1	Zn-dependent hydrolase [SAR116 cluster bacterium]
gene_id_7350_7350||LOC6_K89_genes.faa	GFD70529.1	hypothetical protein KUL106_37920 [Alteromonas sp. KUL106]
gene_id_7355_7355||LOC6_K89_genes.faa	WP_159580992.1	site-specific integrase [Alteromonas sp. KUL106]_x0001_OZB93904.1 recombinase XerC [Alteromonas macleodii]_x0001_GFD69749.1 hypothetical protein KUL106_30120 [Alteromonas sp. KUL106]
gene_id_7356_7356||LOC6_K89_genes.faa	NCX27618.1	SURF1 family protein [Rhodobacterales bacterium]
gene_id_7358_7358||LOC6_K89_genes.faa	NCV68883.1	aminomethyl transferase family protein [Rhodobacteraceae bacterium]_x0001_NCX09024.1 aminomethyl transferase family protein [Rhodobacteraceae bacterium]
gene_id_7369_7369||LOC6_K89_genes.faa	NDD43846.1	aromatic ring-hydroxylating dioxygenase subunit alpha [Rhodobacteraceae bacterium]
gene_id_7370_7370||LOC6_K89_genes.faa	NCV67119.1	hypothetical protein [Rhodobacteraceae bacterium]
gene_id_7381_7381||LOC6_K89_genes.faa	AFS48834.1	glycine cleavage system T-protein-like,folate-binding protein, aminomethyltransferase-like protein [alpha proteobacterium HIMB59]
gene_id_7383_7383||LOC6_K89_genes.faa	WP_106266828.1	zinc-finger domain-containing protein [Donghicola tyrosinivorans]_x0001_PRY86374.1 putative Zn-finger protein [Donghicola tyrosinivorans]
gene_id_7384_7384||LOC6_K89_genes.faa	WP_106266826.1	ABC transporter ATP-binding protein [Donghicola tyrosinivorans]
gene_id_7391_7391||LOC6_K89_genes.faa	NCX71649.1	ABC transporter permease [Rhodobacteraceae bacterium]
gene_id_7399_7399||LOC6_K89_genes.faa	NCV48628.1	FAD-binding protein [Rhodobacterales bacterium]
gene_id_7408_7408||LOC6_K89_genes.faa	NDD31889.1	glutamine synthetase [Rhodobacteraceae bacterium]
gene_id_7410_7410||LOC6_K89_genes.faa	ERL99253.1	dephospho-CoA kinase [Rhodobacteraceae bacterium HIMB11]
gene_id_7417_7417||LOC6_K89_genes.faa	NDI07138.1	acylneuraminate cytidylyltransferase family protein [Rhodobacteraceae bacterium]
gene_id_7423_7423||LOC6_K89_genes.faa	WP_014996834.1	ABC transporter permease [Alteromonas macleodii]_x0001_AFT76679.1 putative ABC transport protein [Alteromonas macleodii str. 'Black Sea 11']_x0001_NKW89774.1 ABC transporter permease [Alteromonadaceae bacterium A_SAG4]_x0001_NKX33077.1 ABC transporter permease [Alteromonadaceae bacterium A_SAG3]
gene_id_7424_7424||LOC6_K89_genes.faa	PTT97868.1	tryptophan 7-halogenase, partial [Pseudomonas sp. HMWF031]
gene_id_7432_7432||LOC6_K89_genes.faa	REJ63145.1	indolepyruvate ferredoxin oxidoreductase family protein, partial [Proteobacteria bacterium]
gene_id_7440_7440||LOC6_K89_genes.faa	WP_186548346.1	phycobilisome rod-core linker polypeptide [Synechococcus sp. Minos11]_x0001_QNJ09659.1 rod linker polypeptide (Lr)/ C-phycoerythrin II-associated (C-phycoerythrin II gamma subunit) [Synechococcus sp. Minos11]
gene_id_7444_7444||LOC6_K89_genes.faa	HAA97030.1	nitric oxide synthase [Alteromonas macleodii]
gene_id_7445_7445||LOC6_K89_genes.faa	NCX21387.1	CocE/NonD family hydrolase [Rhodobacteraceae bacterium]
gene_id_7450_7450||LOC6_K89_genes.faa	WP_039219680.1	glycosyltransferase family 2 protein [Alteromonas marina]_x0001_KHT53391.1 dolichol-phosphate mannosyltransferase [Alteromonas marina]
gene_id_7454_7454||LOC6_K89_genes.faa	WP_011936654.1	arginine--tRNA ligase [Synechococcus sp. RCC307]_x0001_A5GW85.1 RecName: Full=Arginine--tRNA ligase; AltName: Full=Arginyl-tRNA synthetase; Short=ArgRS [Synechococcus sp. RCC307]_x0001_CAK29144.1 Arginyl-tRNA synthetase [Synechococcus sp. RCC307]
gene_id_7460_7460||LOC6_K89_genes.faa	NDI05612.1	hypothetical protein [Rhodobacteraceae bacterium]
gene_id_7465_7465||LOC6_K89_genes.faa	NCX27373.1	amidase [Rhodobacterales bacterium]
gene_id_7473_7473||LOC6_K89_genes.faa	AFS48777.1	hypothetical protein HIMB59_00005770 [alpha proteobacterium HIMB59]
gene_id_7475_7475||LOC6_K89_genes.faa	NCW03934.1	aminomethyl transferase family protein [Rhodobacteraceae bacterium]_x0001_NCW65424.1 aminomethyl transferase family protein [Rhodobacteraceae bacterium]
gene_id_7481_7481||LOC6_K89_genes.faa	ERL96525.1	TRAP-type C4-dicarboxylate transport system, small permease component [Rhodobacteraceae bacterium HIMB11]
gene_id_7482_7482||LOC6_K89_genes.faa	WP_135325229.1	reverse transcriptase family protein, partial [Clostridioides difficile]_x0001_TGA54051.1 reverse transcriptase family protein, partial [Clostridioides difficile]
gene_id_7498_7498||LOC6_K89_genes.faa	NDI04639.1	F0F1 ATP synthase subunit delta [Rhodobacteraceae bacterium]
gene_id_7503_7503||LOC6_K89_genes.faa	MAF17151.1	hypothetical protein [Marinomonas sp.]
gene_id_7511_7511||LOC6_K89_genes.faa	NCX06502.1	hydantoinase B/oxoprolinase family protein [Rhodobacteraceae bacterium]
gene_id_7513_7513||LOC6_K89_genes.faa	NDD34555.1	ABC transporter ATP-binding protein [Rhodobacteraceae bacterium]
gene_id_7515_7515||LOC6_K89_genes.faa	REJ63240.1	DNA polymerase III subunit gamma/tau, partial [Proteobacteria bacterium]
gene_id_7516_7516||LOC6_K89_genes.faa	SHS62104.1	Spore coat protein F precursor [Mycobacteroides abscessus subsp. abscessus]
gene_id_7524_7524||LOC6_K89_genes.faa	WP_061094943.1	MAPEG family protein [Alteromonas macleodii]_x0001_AMJ98360.1 hypothetical protein AVL55_09410 [Alteromonas macleodii]
gene_id_7535_7535||LOC6_K89_genes.faa	WP_106263707.1	23S rRNA (guanosine(2251)-2'-O)-methyltransferase RlmB [Donghicola tyrosinivorans]_x0001_PRY91183.1 23S rRNA (guanosine2251-2'-O)-methyltransferase [Donghicola tyrosinivorans]
gene_id_7537_7537||LOC6_K89_genes.faa	WP_167834370.1	glucose-1-phosphate adenylyltransferase [Mesobacillus selenatarsenatis]_x0001_NKE08020.1 glucose-1-phosphate adenylyltransferase [Mesobacillus selenatarsenatis]
gene_id_7541_7541||LOC6_K89_genes.faa	NDI02791.1	phosphoribosylformylglycinamidine synthase II [Rhodobacteraceae bacterium]
gene_id_7542_7542||LOC6_K89_genes.faa	GFD75888.1	hypothetical protein KUL113_53080 [Tenacibaculum sp. KUL113]_x0001_GFD86069.1 hypothetical protein KUL150_21280 [Alteromonas sp. KUL150]
gene_id_7543_7543||LOC6_K89_genes.faa	ERL99022.1	branched-chain amino acid aminotransferase/4-amino-4-deoxychorismate lyase [Rhodobacteraceae bacterium HIMB11]
gene_id_7544_7544||LOC6_K89_genes.faa	ERL98259.1	hypothetical protein HIMB11_01573 [Rhodobacteraceae bacterium HIMB11]
gene_id_7545_7545||LOC6_K89_genes.faa	ERL97041.1	DNA replication and repair protein RecO [Rhodobacteraceae bacterium HIMB11]
gene_id_7547_7547||LOC6_K89_genes.faa	NDH20000.1	5'/3'-nucleotidase SurE [Rhodobacteraceae bacterium]_x0001_NDH71485.1 5'/3'-nucleotidase SurE [Rhodobacteraceae bacterium]
gene_id_7548_7548||LOC6_K89_genes.faa	WP_014998681.1	EAL domain-containing protein [Alteromonas macleodii]_x0001_NKW88725.1 EAL domain-containing protein [Alteromonadaceae bacterium A_SAG4]_x0001_NKX18243.1 EAL domain-containing protein [Alteromonadaceae bacterium A_SAG5]_x0001_NKX19671.1 EAL domain-containing protein [Alteromonadaceae bacterium A_SAG8]_x0001_NKX33981.1 EAL domain-containing protein [Alteromonadaceae bacterium A_SAG3]_x0001_AFT7874…
gene_id_7551_7551||LOC6_K89_genes.faa	NKX05707.1	aminotransferase class I/II-fold pyridoxal phosphate-dependent enzyme [Alteromonadaceae bacterium A_SAG6]
gene_id_7552_7552||LOC6_K89_genes.faa	NDH21798.1	signal recognition particle-docking protein FtsY [Rhodobacteraceae bacterium]
gene_id_7562_7562||LOC6_K89_genes.faa	NCV12153.1	DNA polymerase III subunit alpha [Rhodobacteraceae bacterium]
gene_id_7564_7564||LOC6_K89_genes.faa	NDH71054.1	ABC transporter ATP-binding protein [Rhodobacteraceae bacterium]
gene_id_7568_7568||LOC6_K89_genes.faa	HAG23598.1	lytic murein transglycosylase [Alphaproteobacteria bacterium]
gene_id_7571_7571||LOC6_K89_genes.faa	REJ60953.1	DNA-directed RNA polymerase subunit beta [Bacteroidetes bacterium]_x0001_REK60737.1 DNA-directed RNA polymerase subunit beta [Bacteroidetes bacterium]
gene_id_7572_7572||LOC6_K89_genes.faa	MBR69537.1	S-(hydroxymethyl)glutathione dehydrogenase/class III alcohol dehydrogenase [SAR116 cluster bacterium]
gene_id_7584_7584||LOC6_K89_genes.faa	ERL96876.1	nucleoside-diphosphate-sugar epimerase [Rhodobacteraceae bacterium HIMB11]
gene_id_7585_7585||LOC6_K89_genes.faa	WP_076012716.1	molybdenum ABC transporter ATP-binding protein, partial [Alteromonas abrolhosensis]
gene_id_7586_7586||LOC6_K89_genes.faa	PDH58124.1	C4-dicarboxylate ABC transporter [SAR116 cluster bacterium MED-G06]_x0001_RPG89875.1 TRAP transporter fused permease subunit [Candidatus Puniceispirillum sp. TMED245]_x0001_HCV87692.1 C4-dicarboxylate ABC transporter [Alphaproteobacteria bacterium]
gene_id_7591_7591||LOC6_K89_genes.faa	NDH72571.1	tryptophan--tRNA ligase [Rhodobacteraceae bacterium]
gene_id_7592_7592||LOC6_K89_genes.faa	WP_076012249.1	GTPase HflX [Alteromonas abrolhosensis]
gene_id_7594_7594||LOC6_K89_genes.faa	ERL98685.1	putative permease [Rhodobacteraceae bacterium HIMB11]
gene_id_7597_7597||LOC6_K89_genes.faa	ERL98855.1	pyrimidine-nucleoside phosphorylase [Rhodobacteraceae bacterium HIMB11]
gene_id_7599_7599||LOC6_K89_genes.faa	ERL98434.1	delta-1-pyrroline-5-carboxylate dehydrogenase [Rhodobacteraceae bacterium HIMB11]
gene_id_7606_7606||LOC6_K89_genes.faa	MBR71279.1	3-hydroxyacyl-CoA dehydrogenase [SAR116 cluster bacterium]
gene_id_7614_7614||LOC6_K89_genes.faa	NCV31097.1	NADH-quinone oxidoreductase subunit N [Rhodobacteraceae bacterium]
gene_id_7626_7626||LOC6_K89_genes.faa	WP_144479472.1	methylmalonyl-CoA mutase family protein [Cytobacillus oceanisediminis]
gene_id_7627_7627||LOC6_K89_genes.faa	NCV30756.1	5-formyltetrahydrofolate cyclo-ligase [Rhodobacteraceae bacterium]
gene_id_7628_7628||LOC6_K89_genes.faa	WP_076258316.1	DUF2512 family protein [Paenibacillus sp. FSL R5-0490]_x0001_OMF60341.1 hypothetical protein BK139_10400 [Paenibacillus sp. FSL R5-0490]
gene_id_7634_7634||LOC6_K89_genes.faa	AFT78630.1	hypothetical protein AMBLS11_10265 [Alteromonas macleodii str. 'Black Sea 11']
gene_id_7637_7637||LOC6_K89_genes.faa	NBR89105.1	aminomethyl transferase family protein [Rhodobacteraceae bacterium]
gene_id_7640_7640||LOC6_K89_genes.faa	HAM17267.1	adenylate cyclase [Alteromonas macleodii]
gene_id_7642_7642||LOC6_K89_genes.faa	NDI06936.1	DNA polymerase I [Rhodobacteraceae bacterium]
gene_id_7643_7643||LOC6_K89_genes.faa	WP_186548429.1	molybdopterin-synthase adenylyltransferase MoeB [Synechococcus sp. Minos11]_x0001_QNJ09717.1 molybdopterin biosynthesis protein MoeB [Synechococcus sp. Minos11]
gene_id_7644_7644||LOC6_K89_genes.faa	REJ61736.1	LPS-assembly protein LptD [Proteobacteria bacterium]
gene_id_7646_7646||LOC6_K89_genes.faa	WP_181736908.1	30S ribosomal protein S1 [Marinobacterium sp. 3-1745]_x0001_MBA4501250.1 30S ribosomal protein S1 [Marinobacterium sp. 3-1745]
gene_id_7657_7657||LOC6_K89_genes.faa	MBO69796.1	fumarylacetoacetate hydrolase [Candidatus Marinimicrobia bacterium]
gene_id_7658_7658||LOC6_K89_genes.faa	ERL97570.1	hypothetical protein HIMB11_02098 [Rhodobacteraceae bacterium HIMB11]
gene_id_7660_7660||LOC6_K89_genes.faa	WP_185187086.1	TRAP transporter small permease subunit [Synechococcus sp. LTW-R]_x0001_QNG29651.1 TRAP transporter small permease subunit [Synechococcus sp. LTW-R]
gene_id_7661_7661||LOC6_K89_genes.faa	NDH22279.1	quinone oxidoreductase [Rhodobacteraceae bacterium]
gene_id_7662_7662||LOC6_K89_genes.faa	WP_185186230.1	HEAT repeat domain-containing protein [Synechococcus sp. LTW-R]_x0001_QNG28761.1 HEAT repeat domain-containing protein [Synechococcus sp. LTW-R]
gene_id_7667_7667||LOC6_K89_genes.faa	REJ71675.1	LacI family transcriptional regulator [Proteobacteria bacterium]
gene_id_7669_7669||LOC6_K89_genes.faa	AFT78228.1	flavin-containing monooxygenase [Alteromonas macleodii str. 'Black Sea 11']
gene_id_7670_7670||LOC6_K89_genes.faa	REJ64248.1	isopenicillin N synthase family oxygenase, partial [Proteobacteria bacterium]
gene_id_7673_7673||LOC6_K89_genes.faa	HCA61270.1	SBC domain-containing protein [Synechococcales bacterium UBA8647]
gene_id_7678_7678||LOC6_K89_genes.faa	RUM52078.1	hypothetical protein DSY86_05510, partial [Marinomonas sp.]
gene_id_7680_7680||LOC6_K89_genes.faa	RZP36162.1	response regulator, partial [Alteromonas sp.]
gene_id_7682_7682||LOC6_K89_genes.faa	ERL97065.1	N-terminal double-transmembrane domain-containing protein [Rhodobacteraceae bacterium HIMB11]
gene_id_7683_7683||LOC6_K89_genes.faa	WP_036640007.1	GDP-mannose 4,6-dehydratase [Paenirhodobacter enshiensis]_x0001_KFI24410.1 UDP-glucuronate 5-epimerase [Paenirhodobacter enshiensis]
gene_id_7684_7684||LOC6_K89_genes.faa	NCV91512.1	alpha-D-glucose phosphate-specific phosphoglucomutase [Synechococcaceae bacterium WB7_3xG_012]
gene_id_7687_7687||LOC6_K89_genes.faa	NDH71162.1	FAD-binding oxidoreductase [Rhodobacteraceae bacterium]
gene_id_7696_7696||LOC6_K89_genes.faa	ERL97545.1	cytochrome P450 [Rhodobacteraceae bacterium HIMB11]
gene_id_7699_7699||LOC6_K89_genes.faa	RUM58185.1	apolipoprotein N-acyltransferase [Marinomonas sp.]
gene_id_7701_7701||LOC6_K89_genes.faa	WP_083648705.1	LysM peptidoglycan-binding domain-containing protein [Alteromonas abrolhosensis]
gene_id_7704_7704||LOC6_K89_genes.faa	ERL97186.1	Apolipoprotein N-acyltransferase [Rhodobacteraceae bacterium HIMB11]
gene_id_7708_7708||LOC6_K89_genes.faa	WP_167831186.1	SDR family NAD(P)-dependent oxidoreductase [Mesobacillus selenatarsenatis]_x0001_NKE04698.1 polysaccharide biosynthesis protein [Mesobacillus selenatarsenatis]
gene_id_7709_7709||LOC6_K89_genes.faa	ENU36848.1	hypothetical protein F988_00976 [Acinetobacter parvus DSM 16617 = CIP 108168]
gene_id_7711_7711||LOC6_K89_genes.faa	RUM56660.1	hypothetical protein DSY85_02365 [Marinomonas sp.]
gene_id_7715_7715||LOC6_K89_genes.faa	WP_011936734.1	hypothetical protein [Synechococcus sp. RCC307]_x0001_CAK29225.1 Conserved hypothetical protein [Synechococcus sp. RCC307]
gene_id_7718_7718||LOC6_K89_genes.faa	MAF15870.1	GntR family transcriptional regulator [Marinomonas sp.]
gene_id_7724_7724||LOC6_K89_genes.faa	NDH20847.1	alkaline phosphatase family protein [Rhodobacteraceae bacterium]
gene_id_7725_7725||LOC6_K89_genes.faa	RUM53806.1	hypothetical protein DSY85_08275 [Marinomonas sp.]
gene_id_7726_7726||LOC6_K89_genes.faa	ERL98600.1	ketopantoate reductase [Rhodobacteraceae bacterium HIMB11]
gene_id_7727_7727||LOC6_K89_genes.faa	NCW64770.1	hypothetical protein [Rhodobacteraceae bacterium]
gene_id_7728_7728||LOC6_K89_genes.faa	ERL98361.1	ABC-type phosphate/phosphonate transport system, periplasmic component [Rhodobacteraceae bacterium HIMB11]
gene_id_7733_7733||LOC6_K89_genes.faa	REJ66183.1	hypothetical protein DWQ15_06965 [Proteobacteria bacterium]
gene_id_7736_7736||LOC6_K89_genes.faa	NDI02553.1	double-strand break repair helicase AddA [Rhodobacteraceae bacterium]
gene_id_7747_7747||LOC6_K89_genes.faa	NCV11703.1	aminopeptidase P family protein [Rhodobacteraceae bacterium]_x0001_NCV29862.1 aminopeptidase P family protein [Rhodobacteraceae bacterium]
gene_id_7749_7749||LOC6_K89_genes.faa	WP_106267962.1	substrate-binding domain-containing protein [Donghicola tyrosinivorans]_x0001_PRY84916.1 ribose transport system substrate-binding protein [Donghicola tyrosinivorans]
gene_id_7751_7751||LOC6_K89_genes.faa	NCX84808.1	acyl-CoA dehydrogenase [Rhodobacteraceae bacterium]
gene_id_7752_7752||LOC6_K89_genes.faa	ERL99314.1	glutathione S-transferase [Rhodobacteraceae bacterium HIMB11]_x0001_REJ71584.1 glutathione S-transferase [Proteobacteria bacterium]
gene_id_7755_7755||LOC6_K89_genes.faa	ERL96636.1	hypothetical protein HIMB11_02982 [Rhodobacteraceae bacterium HIMB11]
gene_id_7760_7760||LOC6_K89_genes.faa	NCZ66833.1	protoheme IX farnesyltransferase [Rhodobacteraceae bacterium]
gene_id_7763_7763||LOC6_K89_genes.faa	ERL98446.1	hypothetical protein HIMB11_01052 [Rhodobacteraceae bacterium HIMB11]
gene_id_7771_7771||LOC6_K89_genes.faa	WP_044556996.1	hybrid sensor histidine kinase/response regulator [Alteromonas macleodii]_x0001_NKW90239.1 response regulator [Alteromonadaceae bacterium A_SAG4]_x0001_NKX03604.1 response regulator [Alteromonadaceae bacterium A_SAG6]_x0001_NKX33692.1 response regulator [Alteromonadaceae bacterium A_SAG3]
gene_id_7776_7776||LOC6_K89_genes.faa	WP_015000145.1	MULTISPECIES: F0F1 ATP synthase subunit delta [Alteromonas]_x0001_NKX17641.1 F0F1 ATP synthase subunit delta [Alteromonadaceae bacterium A_SAG5]_x0001_NKX34022.1 F0F1 ATP synthase subunit delta [Alteromonadaceae bacterium A_SAG3]_x0001_AFT80350.1 ATP synthase F1 subunit delta [Alteromonas macleodii str. 'Black Sea 11']_x0001_KHT50586.1 ATP F0F1 synthase subunit delta [Alteromonas marina]_x0001_KH…
gene_id_7778_7778||LOC6_K89_genes.faa	AFS48788.1	HupE/UreJ protein [alpha proteobacterium HIMB59]
gene_id_7786_7786||LOC6_K89_genes.faa	WP_169450126.1	molybdopterin-synthase adenylyltransferase MoeB [Marinobacterium sp. LSUCC0821]_x0001_QJD70250.1 molybdopterin-synthase adenylyltransferase MoeB [Marinobacterium sp. LSUCC0821]
gene_id_7787_7787||LOC6_K89_genes.faa	NCV68125.1	TRAP transporter small permease [Rhodobacteraceae bacterium]
gene_id_7788_7788||LOC6_K89_genes.faa	WP_185186027.1	serine--tRNA ligase [Synechococcus sp. LTW-R]_x0001_QNG28544.1 serine--tRNA ligase [Synechococcus sp. LTW-R]
gene_id_7789_7789||LOC6_K89_genes.faa	NKX69470.1	endonuclease I [Alteromonadaceae bacterium A_SAG7]
[truncated: 51,935 more rows]

## Sheet: S_2
Annotation	Sequence
gene_id_10_10||LOC6_K89_genes.fna	GGCTACCCGCTTGTTATCAAGGGAAATAAAAACCGCGTACCCGTCGATGATCTGGTAAATTCAGGCGCGCGCGAGGCGCAGGATTTGGCAGATTTGGTTGCACAATGTGATGTCATTCATATGTGCCTGTCCAATTCCCCCCAAGTGGAAAACATCATTTTCGGCACAGGCGGTATTTTGGAAAATGCCAAAGATGGATTGATTGTGATTGATTGCACCACGGCTGATCCAACATCAACCACGCGTATCGCCGATGCGATGGCTGAAAAGGGAATGCATTTCGTCGATGCCCCCTTGGGC
gene_id_13_13||LOC6_K89_genes.fna	ATGTCAGACGTCGCGAACAGCATCATAATTGGTGATAAAGCCTATGATGGTTTCAATATCGGGCCGCTAATAAGTCGCGAACATCGGCAAAAAGTTAAAGGATTGATGGACACT
gene_id_15_15||LOC6_K89_genes.fna	GGCGAGGACATCGACGACAGCCCCTTGGTATTCGAAAGCGGCGACCGTGACGGTGTGCTGAAACCCACCGAGCGGGGCTTTATGCCCATGCCGTGGCTTGAGGCTCCGACCGCGCTGCTGCCCTTGTGGATGTTCCACGAAGACGGCCGCCCCTTTGATGGCGATCCCCGTCAGGCCCTGCGCCGCGTGCTGGACCGCTATGAGGAAAAGGGACTGCGCCCTGTCGTGGCGCCTGAGCTGGAATTCTACCTGATCGACGATTCGGGTCGTACCCTTCAGGTGCCGGTCAGCCCCCGT
gene_id_18_18||LOC6_K89_genes.fna	TGCGATGTTTTTTGGCAAATGCCACCCACAAAACAAGAAAACGCAGATGAGATTATTGCCCAGCTCAAGCATCGAAGCATTACTCATATTCTCCCAAGTAGAGACGGCGAACTGCTTTTTTGGGCAAGGCTAAAAAACGACCTAAAAAGCGCTAACATTCACGTACTTATTTCTAATGAAAGTGCAATTGAGCTTTGTTTAGATAAATTAAGATTCGGCCAATGCAGTATTCCTTTTATCATCTCTTCATTCGAAAGTATCGAAGAGGTGAAAACGGTTGTTCAGGACACTCAGCCA
gene_id_27_27||LOC6_K89_genes.fna	GGATTAAGCGAAGATGCGCGTTTCGTGAAAAACGAAGTATTTGGTCCCGTTCTTCATGTCGCGCCGTTCGATGATGAAGAAGAAGTCATCGCATTGGTTAATGATACTGAATATGGTCTCGCCACCTCGATCTGGACAGAAAACAACAGTCGCGCTCATCGTGTGGCCCCGCGGATTAGGGTTGGACATGCATGGATTAATTCTTGGCAAATAAGAGATTTATTAAGCCCACTCACTGGGGCGGGTGCCAGCGGTGTTGGTGAACAGGGCGGACGCCTGAGTTTAGAGTTCTCGTCTCTT
gene_id_34_34||LOC6_K89_genes.fna	ATGGACCGTGCATTTGCCCGCATGGTCGAGGAATTCGAAATGCCCCGTGCATTGCCCGAGGCATTAATCGAGGGCTTGGTTTGGGACGCAATGGGCAAAAAATATGAAACATTTGACGATCTGGTCGCGTATTCTGCGCGTGTTGCGTCAGCTGTGGGTGTGATGATGTGCGTTATTATGCGCGCGCGTGACCCAAGCGTTCTGGCGCGGGCCTGTGATTTGGGTGTGGCCATGCAATTGACAAACATTTCACGCGATGTCGGCGAGGATGCGCGAGAAGGG
gene_id_39_39||LOC6_K89_genes.fna	CAGACCCTCGCCGGCCTTCTCGTCGAGGCGGCGATGGCCGACGGCATCCTCGATGCCGGCGAGAGGCAGCAGATCGCCCGTGTCCTGCATGGACAGCTGGAGCTGGACGAGGCCGATGTCGGCGCCATGATCGACAAGGCTGTCGCCGACCAGCAGGCGCGCGTGGAAATTCACGGCCTGACCCGCGCCATCCGTGCCGAGACCGAGCCCGAGGACCGTGTGGCCATTATGGAGATGGTCTGGATGGTGGTTCTGGCCGACGGCGAATTGCATGAATATGAATCGCAACTGATGCGCCGC
gene_id_41_41||LOC6_K89_genes.fna	CCCAACCCCAGCAGCCGTGATGCGCTGCAGGTGCAGGGCTTGCCGGCCTTGGTGCTGTTCCGCAATGGCCAGGAGCTGGCGCGCCATGAAGGCGCCATGGCCCAGGCCCAGTTGAAGGCCTTCTTGGATGCCCATCTCTGA
gene_id_42_42||LOC6_K89_genes.fna	ATGCCCATCTCTGAGCGGCTCAAGCAGCTGGGCTCCGGCGTTTTCGGTCGGGTCGACGGTGACAAACGGATCTATCGGCTCTCGGAGCAGCAGCAGCAGCGTCCGCTGATCGACCTGTCGCTTGGGAGTTCAGATCTCAAGCCACCACCGCGGCTGCTGCAGGTGATGGCC
gene_id_44_44||LOC6_K89_genes.fna	ATGAGACACGCACGTGAAGCTATGCAAGCAATCACACACACAGTCTTTTTTGGTGTGGTCATTGGACTTGTATCTGCAATTGGCTCCCACTATTTTAGGGTGGGCATAAGTACAGTAAACAAACAAGTTAACAACAACTTGGGCCAATTCACTTTATTTATAAGCTTTTTCATATCGCTGTCAGTTGCGGCTTATGTC
gene_id_49_49||LOC6_K89_genes.fna	CTCCTCTCCGAGCGCATCCCCCCGGGCGTGGATGAAGCCGCTTATGTGAAAGCCGACTGGCTCAGTGCCGTGGCCCAGGGCAAAACCAGCAGCCCCCTGGTCCAGCCCGTCGAGGCGGTGCAGCTGCTGGCCACGATGATGGGCGGGTACAACGTCGGCGCCCTCATCGAGCTGCTCTCCCACGGGGACGCCGCCATCGCCGAAGCCGCCGCAACGGGCCTCAGCCGCACCCTTCTCGTCTACGACGCCTACAACGACGTCTTTGAGCTGGCCGCCAGCAACGCCCAGGCCAAGCGA
gene_id_52_52||LOC6_K89_genes.fna	CTTACTCTAGAAAAAGATAACGGCGTTGACCAGCGTGTACTTGTTATCGATTATACTGTACCAATGCCGAATAACGATGCAGGAAGTTATGCGGCTGTTAAAGAGATTGAGCTAATGCAGTCTCTTGGTTTTAAGGTAACGTTTGTACCCGACAATTTAGCCTATATGGGCAAGTTCACTAAAAACCTTCAAAGAATGGGGGTGGAAGTATTAGCAGCACCTTTTTATACCTCGCTATTTGACGTGATCGAAAGGCGCATTGAGGAAATGGATGCCGTTTATATCACCCGCTACACA
gene_id_55_55||LOC6_K89_genes.fna	CCCCAGAAGCCCAGCTTCATCACCACGGCCCTGAGCTGGATCGTGCCGCCCCTGATCTTCATCTTGGTGCTGCAGTTCTTCGCTCGCCGCTCCATGGGTGGCGCCCAGGGTGCCCTGAGCTTCACCAAGAGCAAAGCCAAGGTCTATGTCCCGGACGAGGAATCCCGGATCACCTTTGCCGACGTGGCCGGCGTGGACGAGGCCAAGCAGGAACTGACTGAGATCGTCGACTTCCTGAAGTCATCCGAGCGCTACACGGCGATCGGCGCCCGCATCCCCAAGGGCGTCCTGCTGGTGGGC
gene_id_56_56||LOC6_K89_genes.fna	ATGGAAACAATTTGGATCTCAGAGGAGGCAACCAGATTTCAAAAAACATTAACCTATACGATCTATTCGATAGGCCTAATATTACCTTTAGCCAATATGTTGAAAGACATGGTTCCTGGGAAGATCGATAGATTTGATTTTGAAACCTCTGTTATAAGATTTCTCACTGGCTTGGGTTTTGTCATTTTTACCGTTGCAGTTTTTGTTCCATTTTAC
gene_id_66_66||LOC6_K89_genes.fna	ATGAAATACAATGTAGAAGTTAATGCAGAAGTTATATCAGTAAGCCCTAACAAAATTAAAATTTCAGTAGATAAACTTGAAGAGTTTAAAATTGCTGAAGAAAAGTTAAAGGTTGGTTCTTATCTTCGCGTCTCTGACAACGATAATGTTGCACTTCTAGCTATTATTGAAAATTTTTCAATTGTAGCTGATGAGAATGGAGGAGAACCTAACTATATTATTGACGCTAGCCCTATAGGTTTAGTTAAAGAAAACAAGTTTTACAGGGGAGGGGATTCA
gene_id_68_68||LOC6_K89_genes.fna	ATGTTTTGTGATGCGCAATACATTCGCTCAGAGGAATACGCCCAATTTTGGCGCGATCTCAAAGCCGGCCTGTCGAAAAATGGCGAGTTTTGTCGTTTCGACAAAATGGGT
gene_id_71_71||LOC6_K89_genes.fna	CCTCAACGGCAGATTCAAAGAAGAGAGTTTCTACAGCGTTTTGCGGCTTTTGGTGGCATTACTCTGGGTGCTAGCTGGCTCACAGGCCAGACGAAGGTAGGTAGCTGGGTAGGCAACTTATCCGCAGATGCCCACACAAATATTGGTCAACGCCAAAAATTAACCACTTTTGCAGGAGCATTGTGGCTTAACACTACCAGTGCACTGAACCTCAGCGACACAGAGCAACACCTACAGTACGAACTTTTAAGTGGTGAGATTGCGCTCAACTCAATGAACAATCAAAGAACATCTCAATAT
gene_id_75_75||LOC6_K89_genes.fna	TTAGTTAAAACACTGCTTGAGTTAAATATTAAGCCTAAAGCATATATTGACTCTAGATCAGGTGAACAAATAGAACCAGAGCTGTTTGATTTAATCAGAAAGAATGACATTCCTTTATATACTAATGCTCAAGTAAAAGCTGCATATGGCAATAAAAAATTAGAGAAGATTATTGTCCAAGATAGTTCAGGTGGAACTAGTGAAATTGCTACAGAATTCTTGTGTGTTTCTGGAGGAATAAATCCAGATGTACATCTATTCACACAATCTAAAGGATTGTTAGACTGGGATGAAAATGAT
gene_id_77_77||LOC6_K89_genes.fna	TTGGACGACGACCTGCGCGAGAGTTTAATCAATTCTTTTGCCTTTGAAAAAGGGATTGATCAAAGGCAGCTATCCCCAGCAATAAATGCACTAAAATTGCAGCGAAACCTGCGTATATTGGGCATTTTTGATCGCTTGATCAGTCAAGGG
gene_id_79_79||LOC6_K89_genes.fna	TTCCGCAGGTGCATCCGTTTGACCCGCGAAATTTTCGCACAAGAGGCATTTGCCCCATTCGTGCGTCATGAAATCCAACCCGGCGCAGGTGTCCAAAGTGATGAGGCGTTAGATGCATTCATCAAGGATCATGTCGAAAGCGCCTATCATCCCTGTGGGACCTGTAAAATGGGTGACGCGACTGATCCAATGGCCGTGGTTGATCCAGAATGTCGTGTGATTGGGGTTTCTGGTCTGCGTGTTGCAGATAGCAGTATTTTTCCACAAATCACCAACGGCAATTTGAACGGTCCGTCG
gene_id_80_80||LOC6_K89_genes.fna	CCTCAAACCGTGACGATTAACGTGACAGGCACCGATGATGCACCTGTAGCGAGTGATGACGCGACGCAAAATACTGGGGAGAACGCTGTTCTGAGCAGCAGTGTGCCAGTGGCTACCGATGTGGATGGTACGATTGCCAGCTACCAAATGGTCAGCACGGTATCAGAGGGCAGTTTAACCTTTAACCCAGATGGCACTTACAGCTTTGATCCAGGCAGTGACTTCGACGATTTATCTGCGGGCGCTACCCGTGCAGTGACCTTTACTTACACCGCCACGGACAACAATGGTGCTGTG
gene_id_82_82||LOC6_K89_genes.fna	GTGCCGTGTGGGGGAATGTATTTGATGTTGGATATGCGCAAAACGGGGTTAAGCGGAATTGAATTTGCAAATCGCTTGCTGGATGAACGATCCATTGCCGTGATGCCCGGGGAAAGTTTTGGACAATCCGCGGCAGGTCATATTCGTGTGGCAATGACAATTGCAGATGATCGTTTTGGCGATGCCCTACGCGGTCTGTGCGAGTTTGCCGAAAGTTTGATGCATGGCTGA
gene_id_84_84||LOC6_K89_genes.fna	GGTATTACAAAAACGATGGCAGATTATCATCAAACCGCAATTGTCTTTAATGTTCACACCCAGCTACCCCATGAAAACAAAGCGTACGAGCGTTTTACTGAAAACGGACCGCTAGCATTCCTTCCTTTTGACAGCGAAATAGATGGTGTTAAAGCCGCTGGTAACGGCTTTTCTGTTGTGTGGACGGTAGAAACTGACGCCGCAAAGTCCTTAATGGCTTTAAGTGAACAGGCATTCATTCAGGCCCTTCAAGAAGCGTTTGGCTATAGACAAGGCAAACGCTTCTTGAAGGGCCTGAAT
gene_id_91_91||LOC6_K89_genes.fna	GTTTTCATTATGGCTTTTACTGGTGTATTACTCACTTATGAGCGCCAGTTCAAAGAGCTAAGTGAAATGGCTTATGCGCAAACGATTGATATCGAAAAGTCGGTAATCTCGACTGAGAGGGTTGTAGCAATACTTCGTGAAAAGCATCCTAACGAAGCGCATATTTTTGTCCGATGGGTCAATAGCGAGGGAGCGGCAATTCCCGCATGGGCCGGCGAACACAGCTATCTTATTCACCCCTATACCGGAGATATCTTAAGAGAAGGAGAAGGGGTCGTTGAAGAAGCATTTCATGTC
gene_id_95_95||LOC6_K89_genes.fna	CGTGTGATCGTCGAATATCTGGATTCGCTGGCCGGTGGCGGCAAGCTGCTGCCGGCGTCGGGAGACGCGCGGTTCGAGGTGCTGACCCGCGCCGCCAAGATGGACGGCATCATGGATGCGGCGCTTCTCGTGGTCTATGAGGCGCGCTTCCGGCCGGAAGGCATGCAGGTGGAGAGTGTTCTCAAGACGCAGCGCGACAGGATCATTCGCGGCCTTGCCAGCATCGGCGACGATGCCTATGCAAACGGCGCGATGCCCGACCTTGGCGAGATCGGCCTGGCATGCCTTCTCGATTAT
gene_id_98_98||LOC6_K89_genes.fna	GCCTTTGTGCCCAATTCGGTGGCCTTAGGCGATGGCGGCAAGCCGGATCTGGTGGTGCTCACCGGCCCCAACGCCAGCGGCAAGAGCTGTTATTTGCGTCAGTGCGGGGTGCTGCAGCTGATGGCGCAGATGGGCAGCTGGATTCCCGCTGAGCGTGCCGCCATCGGTCTGGCCGATCGAATCTTCACCCGCGTTGGCGCCGTGGATGATCTCGCCAGTGGCCAATCCACCTTCATGGTGGAGATGGCCGAAACAGCGAACATCCTTCAACACGCCAGTGAGCGCTCCCTGGTGTTG
gene_id_99_99||LOC6_K89_genes.fna	GTGATTGCCAAATCACATATTCAAGCGCGCAAAGCCGCGAGTCGCGCCAAAATTTCCTATCAACAAGACAGTCCAATCCTGAGCATTGAGGATGCCCTTGCCGCGAATTCACGGTTTGAAGAAGGCCCCCGCATTTGGAACCGCGGGGATCTAAAGCGCGGGTATGAACAGGCCACCAAGATTGTTGAAGGATCGATTGAAATTGGTGGGCAAGAACACTTCTATCTTGAGGGT
gene_id_105_105||LOC6_K89_genes.fna	TTTGAGCGCTCAATGATACTTGAGAGACAGCGTGAAGGTATAGCAATAGCCAAGGCTGAGGGTAAATATAAGGGTAGACCAAAGAGCATTGACCGTGAGCGTGTAAAGCAGATGCTAGAGGATGGAATCAGTATCAGAAAGATAGCCGCTCAGTTGAACATCTCTCCTTCTACGGTTCAGGCAGTCAAAAAGGAAATGTCTTCATAA
gene_id_112_112||LOC6_K89_genes.fna	ATGTCACGTTTTTCACGTCGCGCATTTGCGGGCCTGACATTGGCAGCGTGTGTTGCGGGATGCAACGCAGTCGAAAATGTCAAAGAAGCGCTACCCAAACGAAATACAGAAAATGGCGCAGCCCGCATCGACGCGCGCGTTGATGCCACGTTA
gene_id_116_116||LOC6_K89_genes.fna	AATGTTGAGATCATCAGTGGTCAAAAGGTTGAAGATATTCGTTTAACCAATACTGCTAACGTCAACCTCTCGAACGGCAGAACTTTAGAAGCTAAATGGCTCGTAGGCGCAGACGGCGCAAACTCTCAGGTAAGAAAAGCTGCAGGAATAGGCACAACGGGTTGGCAATATGCGCAGCAGGCGATGGGCATCACCATTAAAATGGAGAACGCCGTTGAACCTATCACTTGGCAGCAATTTACATCGAGCGGCCCGAAAGCGTTTCTGCCGATGTTCGACAATTACGCCTCGCTTGTG
gene_id_122_122||LOC6_K89_genes.fna	TCACCTGAAATAGTGATGCTTGATGAAGCAACTGCAGGCCTTGATCCAATTCATGCTCGTGAGGTAAGGGAGCTGGTAAGTTCTTTAAGTAACGAAGCAACATTTATTTTAAGCTCCCATGACTTAACTGAGCTTGAGCGTTTATGCTCACAAGTTTTACACCTCGATAAAGGGGTGTTAAGTGAGCATCAAGCCCGTTCTAGCACGCAAGATAATAAACACTTTATTACGCTGCAGTTAAATCAACACTATGATGATGTAGAAGCAAAGCTTGCTGGCCTTGCCCATGTACATCAT
gene_id_125_125||LOC6_K89_genes.fna	CGCCATCTCAACCACGACCGAATCAACTTCGAGTACGCCGAGTACTGCATGAAAGGCATGCTCTGGCATGCCACCGGCGGGATGGATGCCTACTTCGACAGTGAGGCCTTCGCCGAGAACTGCAACGCGATCATCGCCGCCAAGCGCCGGCGCGACCCGCTGCTGGCAATCCTGCATCCGCTCTTCCCGGATTTCCTGAGCGAACTGATCCGCAACGCCGCCACGACCCATGCCCTGGGTCAGTTCTGGCGGGTGATGAGCGATCTGTTCATCGATCTGGCCAAGGCTGAGCGCTCT
gene_id_130_130||LOC6_K89_genes.fna	CCTGCAGGCGAGGGCGCGGCGATGAACGCGGCCAAGCGCGGACGTCGCGTCGCAGTGATAGAAGAGCAGGCACAGGTCGGCGGTAACTGTACTCATAAAGGCACCATTCCATCAAAAGCACTGCGTCACTCTGTGAAGCAGATCATTGAGTTCAACACCAACTCGATGTTCCGAGATATTGGCGAGCCGCGTTGGTTCTCTTTCCCGCGCGTGCTTAGCCGTGCAGAGAAGGTGATGTCTAACCAGGTGATGCTGCGTACTAATTTCTACGCGCGCAACCGCGTTGACGTCTTCTTT
gene_id_132_132||LOC6_K89_genes.fna	GATATGAAGGTTGTGGTAGTGGCCTGTGATACACAGGGTAATATCGATGTTGCTGATCTTAAGGCTAAGGTAGAGCAGCACTCTGAAAACCTCGCTGCGCTGATGATCACCTACCCATCAACACACGGTGTGTTTGAGGAGTCCGTGGTGGAGGTGTGTGAACTGATTCACCAGCACGGTGGTCAGGTCTATATGGATGGCGCCAACCTCAATGCGCAGGTGGGTTTGTGTAAACCCGGAGCGATGGGGGCGGATGTATCCCACCTCAATTTGCACAAAACTTTTGCTATACCGCAT
gene_id_136_136||LOC6_K89_genes.fna	GTGTCCGAAGGGGTGAATGTTCTTCGTGATCCGGCCCGCGCCATGCTGGTCATCACCCATTACCAGCGCCTGCTGGACCATATTGTTCCCGACTATGTCCACATCCTGGCCGGCGGCAAGATCCGCAAGTCGGGCGGCAAGGAACTGGCACTCGAGGTGGAGGAGTCCGGATATGCCGGGATCGATGATGCAGCCTGA
gene_id_146_146||LOC6_K89_genes.fna	TTCACTTCGATCTCACCCGCGCTTTCCACGGAAAATCGGTGCATCATTATGCTGCACGGATTGGGACGCAGTGCAAATTCCCTTTGGATTGCCGAACAATTTTTCACTGCACGTGATTATGAGGTGCACCGTCTGGCCTATCCATCCACCAAAAAAGACCTTGATCAATTAGGTGAACAAATAAGGAGAGAGGCGCAAGGTTTGTGTCCAACCACGCCAAATTTTCTGACGCATTCAATGGGTGGGATTATCCTGCGTGTCATTAAATCCACGCACCCTGATTTCGCCCTGGCGCGG
gene_id_147_147||LOC6_K89_genes.fna	GCTATTGATGAACATCCCCTGTTTGGCAGCATTAGTTACAATCAAGAAGACTTTACCAGCTGGTTCTGCTCGGAACTGATTGCCGAGGGGCTGGAAACTGCAGGCATAGTAAGTGGTGTTAATGCATCAGAAGTTACGCCAGTAGATATCTGTCGATTCAATATTTTCAAAAAGCGTTATGTTCAGCTTAAAGGAAAAGGGAGAGTAATTGGAGGGTTCAACTCGCTCAATGCAGATAACTGGGGCCAGATTGCCTAA
gene_id_151_151||LOC6_K89_genes.fna	CTCACACCCCCTGTTCTCTGCGCGGCCCGCCAGGTGGTGTTTTTGGTGGCTGGTGAGGCCAAACAGCAAGCCTTAGGACGGCTGTTGGACCCTGGCGAAGATCCCAAGCGCACACCAGCCAAACTGGTGCAAACACAAGCGAAGATCACGGTTTTGGCCGATGCTGCTGCCTGTGGCGCCCTGGCCTGA
gene_id_153_153||LOC6_K89_genes.fna	GGTGCAAACGCAGACGCCTCGCCGCGCAAACCGCTTGACCCCGCCACCTGCGAAGCGCCCCTGTCCCATAGGTTCGACAAGACCGCCGAGGGCGTGCAACTGGTCTTCAGCCCCGTGTGCGACAAGGCCCGCGTGACACTGAAAGCCGCCGATGGTGGCATGACCCGCCCGAATGCGCAGATCGTGGACAACGCCCTACGCGTGGACATGCCCTGTGGACGGCAGTTCACCCACGCCAACGTGATCATCGGCTTCTCGCCCCTGAACATCCATCTGGAGCGGGTGGACAACCCCTGC
gene_id_155_155||LOC6_K89_genes.fna	TTCTTAAAAGAATATGCTCTGAATAAAGGGGTTTCCCACCAAATTGGTACTGTGGCAAATGTAGAATGTCATGAGCACACTATTACCGCGCTTAAACTGGATGATGGAAATACATTAAGCGCAGACTTTATTATTGATTGCTCGGGGTTTCGAGGGCTTCTTGGCAAACAAGCCCTGTCGCGAAGGTTTACAAGCTATGCCGACACCTTGTTTAACGATGCAGCCGTAGCCATTGCCAGCGACGCGTCAGCATCACCAGACACTGCATTACAAACTCGCTCTATTGCGCTTAGTTAC
gene_id_156_156||LOC6_K89_genes.fna	GCAAAAATTGCGGCACGGATTGCCGAAAACAATGCGCGGCAATCTTGGCGCGCACCTGCGCTTTTGCTGTTGTTGATCGCGCTGATTGGAGGGGCCACTTGGGCCTATCTTCGCCAAGAGCCTAACATCGCCCAACCCGAGATTGAGCTGTTGGCTCCAGAGGTTCAACAAACTGCAGGAATATCTGATCCGACGCCTGCGGCACCCTCACCAACACCCGAGACAGAGGATGTGCCGCGCGCGCCTGTAACTGCGATGGCACCGCCCAGTCCCGATGTCATTTCCCCTGTCGAAACG
gene_id_157_157||LOC6_K89_genes.fna	AAAGCCGTTGCCTACAATCAGGCGCGTCAGCAGAGTCGCGTACGTCTGTTCGAGATCGGTCAGCGCTTCGTAGAGGAGGGCGATGAGCTCACTCAAGCTAACTCCCTCGCTGCCATTATCACCGGTAACCGTCTGCCAGAGAGCTGGATGGGCAAGAGCGACAAGGTCGACTTCTTCGATATCAAAGGTGATCTCGAGTCACTGCTGGAGATGGCTGGCGATGCTCAGTCTTACACTCTTGTTGCTGATAAGCATGTAGCACTGCATCCGGGTCAGTCAGCCCGCATAGAGCGCAAC
gene_id_165_165||LOC6_K89_genes.fna	GCCGACCTGATTCAACAACGAGATTTAACGGTTGAGCGTCTGCTCGACTGGCTTAAACAACACAACTCCCGTGACAAGCTGCTCGCCATGGCTGAGCGCGCACGTGAGCAGGGGCGCCCCGATGCTGGGCAGCGCGTCGCAGATATTTGCCTGGAGGTATGCCGTGAGTCCTAA
gene_id_170_170||LOC6_K89_genes.fna	GCGGGTGAAGACATGGGTGTCGCATCCTCGCGCAACCCCGTGCGTATGGCCGTGGCCGCATGGACTTGGGGTGCCTACTACGGCGACGCCAAGATGCAGGGCGCGAAACTGGACATCGCCAAATGGAAGCGTCCCTCGCCCGAAACCATCCCCACCGCTGCAAAGGCCGCCGGTCTTTACATGATCTGCACCATGTCCAAGCACGCGGCCGAGGCCAAAGGCTGCTCGGACGCGCTGTTCATGGACTATCGCGGCTATGTTGCCGAAGCGACCGGCGCGAACATCTTCTTCGTGAAA
gene_id_172_172||LOC6_K89_genes.fna	GAATTTATTTCCGGTAGTTATGACCATATCTCAAAAAATGCAATTGAAGCGCACCTCTCTTCAGCGCGAAAAAAAGTAAGGGCGTGTGGCGCTACACTCCCCATCAAAAGTAAGCGAGGATTTGGCTACGTCGTGGTGGAAGGCGATGAAGTCAATACGTAA
gene_id_188_188||LOC6_K89_genes.fna	TCTTACAGGCGCGCTCTAGGTGTGACCGGTCAAAACATTGCTAATGCCAATACTGAAGGCTACAATCGAAGAGATGCACAGCTAGCTGAAGTTTCAGCAACACAAGGTGATATTTTATCCGTAAGTGATCAAGCTGGCTTGGGTGTCAGAGTCGAGAATATCAGGCGAGCATTCGATGATTTGATCGTTGCTAAAACCAACACCGCTAATTCTTCATTTGAAAACGCTCGGGCCGCGAATGAAAAATTACAGTCAATTGAACGGATTGTGTTACCGGGTGACTATTCTATTTCCAGT
gene_id_190_190||LOC6_K89_genes.fna	AATGATGGTACAGAGGTAGGGGTTGAACTTGCCACACCAGGCGTGACGTCACCCGGTATGGAACATTACCTAAGCATGGGGGATGAAAAAGCTAAAACCCTTGCAGACGACCTCCCGCTTCTTATAGAAGACTTGCAGTACTGTAATCTTCACCAGAGGGGCTTTATGACATTGAGCGTTAGCGAAGACAGCGCAATAGCCACTTGGCACTATGTGGATGCAATTTTAACCAAGGCAGGAAAAGTGGTTAATACGCATAGCTATGAGATAAACGCTTGA
gene_id_194_194||LOC6_K89_genes.fna	ATTGCTGGGTTCACTTTTTTGTCCATGTTGCCGGGGTTTTTGGGGCTGTTTCTGACCCTGCCTTTGTTTGGGCATGCGGCTTGGCATCTCTATGAATTGGCCACAGAAGACGGGCAAATGTGA
gene_id_203_203||LOC6_K89_genes.fna	GCACCAAACAGGCGTGGCACAATGGTGCAATTCCATCCCGACGAGCAAATTTTTGGAAGTCATCGTTTTAAACCTGCAAGGCTTTTTAAAATGATTAGGTCTAAGGCCTATCTCTTTAGTGGTGTTGAGATAAGATGGAAATCAGCTATTGATGATAACTCGACCCCCATCGAAGCAAGCTTTCATTTTCCAGGAGGGTTATCTGATTACTTAGCTGAAACACTTGAAAATAATTCAACCTACTCCGAGAAACCATTTTCAGGCAGTGTTGATTTTCAGGAGAGATTTCAAAGTGCTGGA
gene_id_205_205||LOC6_K89_genes.fna	GACGAACGTGCGGTGAGGGGCCAGCAGCGCCTTCCGATGATTCAGGGAACGGGTGACCTGTTCTTTGCCGGTGCCTGGACAGGGCACGGTTTCCACGAGGACGGGCTGAAATCGGCGATCGCCGTGGCCAGGACGCTCGGTGTGGAAATCCCGTGGCAGACATCGGTCGATCCCTATCCTCTTCTTCCAGCAGACGACCGCGAGATCGCGTGA
gene_id_209_209||LOC6_K89_genes.fna	ATGGCGCACTATCTGGTTGCTCCCATTACGCAGGTTTGCGCCGATCTACAAACGGTACATAACACGCGACCGATTGCGGATAAAACTGGTGAAGTGGGCGTGGTAGAAAACGACGATCAGGTACAC
gene_id_210_210||LOC6_K89_genes.fna	TTGATCGAAGAGCGCCTGAAAAAGGCAGCCGCGGATCAACTGGGCATTCGCGTCAGCGAAGAAGAATTACAATTCGAACTCGAATCCTTTGCCCAACGTTTCAATGTCGCCTTCGACGAATTCGCCGCCGAGTTGGAACGCGTGGGGATTTCCGTTGATACACCGCGTGCATTTATTGCC
gene_id_211_211||LOC6_K89_genes.fna	GAGCTTGGGAAACAGGGATTAAAAGTTGTTGGCCTGGAGCGTGGAAAAGAGCGCGGCGTGAAGGACTACTATGTGGTCCATGATGAACTGCGTTATGGAATCCGCTATGAATTAATGCAGGATCTTTCTAAAGAAACGATTACGTTCCGCAATCATGGGAAGGAACGTGCCCTTCCTATGCGCCAGCTTGGGTCCTTTTTGCTGGGCGAAGGCTTAGGCGGGTCCGGTGTTCACTGGAATGGGCATACTTTCCGCTTTCTGCCTTATGATTTTGAAATCAAGTCACAGACAGTTAAAAAA
gene_id_213_213||LOC6_K89_genes.fna	GCAGAATTTATTGCCAATGATAAACCCATTTTGGTGAAGTATCGGGGTGAGTTTTTTACGCCAATCTTCAACTTTTATCCCGAAACACGCTTTGGCGGGGATTTCAAAACAGAGGCGGTTTATCGCGACCCCGAGGTTCAATGTTTAATCAAATCGGGCGGCGCAATCGATTGTTTCGACATCCCGTATGAAATTATGGATGAAATTTCCACAGGTTCTTATTCAGGGGCTGATTTTGAACAGGGTTGGTTAATGTGGCCGTTGATCCCATATTCCTACAACACGCCTGTTGATCGCCCC
gene_id_216_216||LOC6_K89_genes.fna	CATGGCAACCAATGTGTTTACAATGTTCCATCGCTTCTGAAACTGCGTGGGGCTGTTGGGAATACGGTGGGGGCAAACCTTGATCCATCGCACCTTTTCTGGATGGGGGCTGATCCGCTAGTGGCGGCAGAAGCCTTGGGTGAGGCAGTGTATCATGTACACGCCAAAGACACCTTTTTGAATGCACCCGTTCAGGCGACAACCAGCCTTTTGGAAAATGGATCGCTTATGGATATTCCTGCACGCAGCTGGTCCTATATCACGCTTGGCTTTGGGCATGGTGAAGAATGGTGGCGT
gene_id_237_237||LOC6_K89_genes.fna	GGTGTTGAAGGTTTACGTGTCGCTGACGCTTCAATCATGCCTAGCATTACAAGCGGTAATACAAATGCTCCAGCCATAATGATTGGTGAAAAAGCAAGTGATTTAATTTTGAAGGAGGCTTAA
gene_id_243_243||LOC6_K89_genes.fna	ACGACAAATAGTGGCATTGGCATCGTTTCGGTTGTTTCGGCGATGGCGGATATGGACGGGCGTCCTGTTTCGCTTGGTGCATCCGTAAATCCCGTTGCCACAGATTTGATTGAAAAACTATCTCCGACTGATGAACTGCGCTCTGAAACGGGTAGGCGCAGAAATACTGGCGCAAAGTTTCAGCGCCCCTAA
gene_id_245_245||LOC6_K89_genes.fna	CTGATGATCCTTGCAGCGACCTCGCTGATCTCGGGGGTGATCCTGATCCTTGATGTCAAACTGGGGCTGACGCTGGTCTCGACCTCGGATGCGGCGACGACGGCGCGTACCGCTGAAGGGTTCGAGCGGTCTTCGGGCGGTTCCCAGTACAACCCCACAACAGCCGCCACCATGATGTTGACGGGGGTGATCATCGCGCTGGTCATGCTGGTCGAGCAAGAAACCCACAAACGGTTCTATCTGGCTGCAGCGGGTATCGGCACACTGGCGCTGGTGTTCAGTTTCGCGCGCTCGTCCTTT
gene_id_246_246||LOC6_K89_genes.fna	GATATTATGGCTCGCTTCAAAGCTGGAGAAACTCAGCTGTTGGTAGCAACCACCGTCATTGAAGTCGGTGTTGATGTCCCAAACGCCAGCCTAATGGTGATCGAAAACCCTGAGCGTCTTGGCTTAGCACAGCTGCACCAGTTACGCGGCCGTGTGGGACGTGGCCAAGCGGCCAGTCATTGTGTGTTGTTATACCACGCGCCACTAGGGCAACAAGGCAAAGCGCGCCTATCTACCATGCGCGAAACCACAGATGGTTTTAAAATCGCAGAGAAAGACCTCGAACTGCGTGGGCCTGGC
gene_id_248_248||LOC6_K89_genes.fna	TATTTATCACTCGGGTTGTTTTTTACCCTTCTAGGTATTATTGGCGCATTCTTGCCGGTAATGCCAACGACTGTTTTTTTGATAGGTGCGCTTTTTTGTTTTACTCAATCTTCACCGCGCCTTGAAAGCTGGTTACTTCAACACCCTAAATATGGCCCCAGTCTTGTTGCGTGGCGAAAACATGGTGCAATTTCGAAAAAAGTGAAATGCATAGCGTGTTGCAGTATGTTGGTGAGCTTTATTCTGGTTTGCCTGTTCGCGTCAATGCCTATTCCAGCTTACATTGGCATAGGTCTATTT
gene_id_252_252||LOC6_K89_genes.fna	TCTCTTAAGACCGCAGGGATTATTTGGACGCCCTACATCATGAAAAAAGGAACTCATCTAGAACTTACAATAGTGTTGTGCGTCTTGGCCGCTTCAATTTTTTGGCCGTTAGTTGTTAACGGATATTGGTTGGGAATTGGCGTGGACGCTATGATGTACATTGCTCTGGCAACTTCATGGGTGTTGTTTTCTGGACCCACACATTACATTAGCTTAGCCTCGGCAGCTTTCTTTGGAGTTGGTGGATTTGCAGTTGGTTTAGGCATGAGCGACTATGATATGTCGTTTTGGTCCATG
gene_id_254_254||LOC6_K89_genes.fna	GTTGTATTGCAGGTGGCGGATGCCATGTTAGAACAAGATCGATTATGGCAATCGGTTCAACATCAGCGTTTTAACTCATCAGAGTTTCGCCGCCTGATTGATCAAGCCCCAGAACGACAATGGAGCAATGAATGGCTCGCCCATCACTTTAATATGAGCGAAAGCCATTTCTATACAGTCTGTCAGGCGCAACTTGGCTTAAGTCCACAAAAGTACATATTGCAGCGCAAGCTGCAGCAGGCGCAAACGCTATTGCGTCAGTCGTCTGTGCCGGTATCTGTACTGGCACATCGTTTTGGT
gene_id_255_255||LOC6_K89_genes.fna	GAAGTTGTTGGCGAAACAACATCAGGCGCATGGGGGTATCGTGTAAATGCCTCGATCGCGTTGGGTATGTTGCGTACCGATCTTGCCGTCCCTGGCACCGAGATCGAGGTTGAGATTTATGGACAACGCCACAGAGCTGTCGTCCAAGAAGATCAACCATTGTGGGATCCAAAGAACGAGCGTTTGCGCGCCTAA
gene_id_262_262||LOC6_K89_genes.fna	CACAGGATCTTCTGTGACCCCGCTGAAGTCGAGTCAGATGACTACCAGAAATTTTGGCAAAAACTCGCAACTGGGAAATTCTTCTCTGGACGCTTTAAGCGCATTGACAGTCATGGTAATGAGGTTTGGTTAGAGGCGACTTATAATCCAATTCACGATGAGCATGGTGACTTATATAAAGTAGCCAAATTCGCCTCTGTGGTAACGGATCAAGTCAATCGAGAAAACGCTATATCTGAAGCATCCGAAGTAGCCTATAACGTTTCTCAAAGAACTGATGAGCATGCAGCTAAGGGCATT
gene_id_265_265||LOC6_K89_genes.fna	GTCGGGTCCGCTCATGAACTGTGGCTTGATAGTGAGAAATTTCAATATGAAATTGGGGATAAGGTCAAAATGTCCTTGATCAACGGGACCAAATTTGATGGCGTAAACCTGCCCTATTTCACGCGCCGTGTGTCCGAACTTTATTATTTGATTGATACGCGCGTTGATGCCACATCACGTTTGGGGGATTTGCCCGCCTTTCAACAGGTGATTGACACAGAAGGTTTGGCGCGGTTCGTTTACGTTTCGAAAATTGACAATATCACCTATCGCGGTTTGAAAAAATTCACGGCCTTT
gene_id_266_266||LOC6_K89_genes.fna	ATGGCACGTTCTCCTTTACTTCAGCTTAATCAAATCTCACTGACCTTTGGCGGTGATCCTGTGTTTCACGATCTGGATTTGGTCGTGCATTCGGGCGATCGCGTTGCACTTGTTGGGCGCAATGGCACAGGCAAATCCACCCTGATGAAGGTCATGGCAGGATTGGTTGAGGCCGATCAAGGCCTGCGCGTTGTCCCACCCGGCAGTGGCGTTGGATACATGGAGCAGGACCCAACGATGGAGGGGTTTGCAACCCTTGGCGATTATGCGGCAAGC
gene_id_268_268||LOC6_K89_genes.fna	ATAGACGAAAGTGGTCTGGATGGAAGCGGTGAAAGTGAGTTGATGCGAGCGCATAACAATCCTCAAAGTCGCCATTGTTTCGCCACAAATGCTTCTTATCATGCCGGTGGATGTAGTTTTGAACTGGTGAGCTCGTGGGGAAGCGCTGCTATTTCGCTGCCGCTATTCGGGAAGTTCAATATCAGCAATGTACTTAGTGCTATAGGTACGTTACTCGCTGAAGGTGAGCGTTTTGATGACGTGGTTAACGCGGTAAATGCAATCACGCCTGTACCCGGGCGAATGGAAGTTTTCCCT
gene_id_269_269||LOC6_K89_genes.fna	ACCAAAGCGGGAAGCGATGCATCTGCCATACGCCTATTGGATCACGCACTGCCACTTGGTGGGGGATTGGTGGTTTATTCTGGTGAAGGGAGTATCGTTGCGGGAATCGGTGTTTCGGGCGCCCCTGGCCCAGAGTTGGACGAGGTTTGCGCCCAATATGGCATCGACGCAGTCGAGGATGACATCGCATTCTAA
gene_id_274_274||LOC6_K89_genes.fna	AATCGTTTGCCAAATACCACATGCATGATTACCCCAGGTTGGAAGGGGGAAACGCAGGTGATGCAAATGGATCTTGCGGGGCTTGCGGTGTCGGCGGGATCAGCCTGTTCAAGTGGAAAGGTAAAATCAAGCCGTGTGCTAATGGCGATGGGATATAGTGAGGCGGATGCAGCCTGCGCGGTGCGCGTGTCATTGGGCCCCACAACGAGTGAAGAAGACGTAATGACGTTTGTTGAAAAATGGACGTCTGCATATGAAAAATTCATGGCCCGTCAGGGCGCAAATGTATAA
gene_id_279_279||LOC6_K89_genes.fna	GGCATGGCTGATCCCGTTCTGCAACTGCTGGCCAGTGGACTGCAGTTCTGGATTCGCCAGCAATGTGAGTCCGTCGAGCAGCTTGAGCTGCAGCTGCACGGCTCCACCCTGGCGCTGCTGCGGGGCCGGCTGGAGGGGGTGAGCCTGGTGGCCCGCAAGGCGGTCTTCAGTGCCCTCGAGATCGAGCGGGTGGAGCTGCGCAGCGGGGCGATCAGCGTCCAGATGGGCAAGCTGATGAAGGGCCAATCCCTACAGCTCGAGCAGCCTTTTCCGGTGCAGGGGAGCGCGGAATTCAGCGGT
gene_id_281_281||LOC6_K89_genes.fna	GCATTAATAGTGTGGAAAACTCCAACGCGACAAGGGCGCATTTTACATCAACTTTGGCGTTGGCCAGTTGGTATTACAGCAAGCTTGGGGCTAATGCTGACCATACTGTACAGCGATTATCAAACCTATTCATCGATAATTCGCGAACACAAGGAATTAACCGTATCTTATCAACCCGGTGCAACCCTAACAGCTATGTACAAGGTGCTAATGAAAGAGTTTAGTGCAGACACTGGACCGATCAAGACTGTGGCTGCTGATGTTCATCGCGGTTCGCAGATGGAGGCGTCCGGCAAACCT
gene_id_285_285||LOC6_K89_genes.fna	TATATTTTGCCACGTGCGATGGGTATGGCCAAGGCGATGGGCGCATCCCTATTTGCAGAAAAGATCATGGCCCAGGATGCCGCAAATTCAGGTATGATTTGGGAAGCGGTTGAGGATGAGCAATTTGAAGCCACATGGCGCGCACGTGCCGCGCATTTGGCATCTGGTCCAACCGTGACCTATGGACACATCAAATCCGCATTGCGCCAGAGCTGGGATAATTCATTAGGTGATCAATTAGCGCTTGAGGCGAAATTGCAAAAAGCCTGCGGGGAAACACATGATTTCAAAGAGGGC
gene_id_288_288||LOC6_K89_genes.fna	TTCCCACTTGATTTGACGCAGGATGCCTTGCGTGAAAAGGGGCTGAGTGTGGATACCGATGGCTTTGATGCCGCGATGGCCGAACAAAAAGCCAAGGCGCGCGCCGCATGGTCAGGCTCGGGGGAGGCGGCGGATGCCTCAATCTGGTTTGACATTGCCGATCAACACGGCGCGACCGATTTCCTTGGGTATGATACTGAAACGGCCGAAGGTCAGATCATGACGATGCTTAAGGGCAGCGACACATTGGACAAGGCCGAAACAGGCGCAGAAATCCAAGTTGTTCTAAACCAATCCCCG
gene_id_289_289||LOC6_K89_genes.fna	AAAGAGGCCGTCAATGCCGCTCTAGCTAGCTCTACTATCGATGTTGACTTCATGCCATATGGAAAAACTGAGATGGTTAATGGTCAAAATATGGGATCGAGAGCTGTTGCTATTCAGGCACAAAAAGGTGACGTGCAAATTATTGCTCCATCCGAATACGCTTCGGCTAAAGCGGTTTTTCCTCGCACTTAA
gene_id_291_291||LOC6_K89_genes.fna	GTTTACCTCGCCATTTCCGGAGCCGTAATTGGACTATTCATTACCCAAACCGGCCTAGGATTTATGGCTATGATGGGGATTGTATCGCTTGCGGGAATTGTGGTACGTAATGCAACAGTATTCATCGAGTTCATGGAATCGCGTTTGCAAGAAGGTGCCACTCTAAGTGAAGCGGTCATAGATTCAGGAAAAGCGAGATTGAGACCGGTTGTGCTGACGGCGTTTACGTCCATTGCAGCATTGCTGCCAATTGCATTCAGTGGTGATGTATTATTTACGCCATTGGCAATCTCTATT
gene_id_294_294||LOC6_K89_genes.fna	GCTATTTGGTTCATCACATATAAGGACCAACCATTTGATTGGAAAGAGATGTCACAAAAACTTAGTGTCGTAATCCCAACTCTGAATGCACAACAGGTCCTGCCATCAACGCTTGAAAGTTTGATGGAGGGCGTATTCGCGGGCGTGATCGGTGATTTGGTGATTGTGGATGGTGGGTCAAATGATGCGACTATAAACATGGCCAAAGAGGTTGGTGCGACATTTTTGGAGACAAAGCCATCGCGGGGGAGACAAATTTTCGCAGGTGTATTCGCCTGTAAATACGATTGGGTTTTG
gene_id_295_295||LOC6_K89_genes.fna	ATGCGCATGAATATTCAGGACAGTTCCCTGCGCAGCACCGCGGTCACGGCCTTGCACATGGGCATTCCGCACGCAAAGAATTTAAGCAATTGGACACGGCACAGCGCGGGCCTAACGCTGGGCATCGGACTTGGCATGTCAACACCCGAGGACCCCAAGGGGGATGGGTTTTTCCGATTTGGTCACATGGGACACGTGAACGCGCAAATGATTTTGGGCATGCTCTCAACCGTTCAGGCAGGTTTG
gene_id_296_296||LOC6_K89_genes.fna	GTACCGCTTGAGATGAACCCTCTTTTGATTTCGATCTTTAACGATGGTATTGAACGCTATGGATCACGAGAGCTGTCGCCCAATATCATCAAGCGTCTTGAGGATGCGACGGGACTCGATATTCGCGCGCCAGGCTTCCCACCCGAAATGATCGATGACGAACCCGAAGAGGCAGGTCGCGAAATCATCGTGCGTCGTTAA
gene_id_303_303||LOC6_K89_genes.fna	TCTTTAAAGCAAGCAGGCGTTAAACGAGTCGGGCTGCTGGGAACAGCATTCACTATGGAGCAAGACTTTTATAAAGGCCGTTTAAGTGAGCGGCACGATCTAGAAGTATTGGTACCCAAAGCAGAAGATCGAGCCCTGGTTCACCGAGTGATCTTCCAAGAGCTATGCGTTGGCATTACAACGAATGCCTCAAAAGCAGAATACTTACGCATTATTGAAGCATTAAAAGAGCAGGGCGCTGACGCGGTGATACTAGGATGTACTGAGATTGGCATGTTAGTCACCCAGGCTGATACAGAT
gene_id_305_305||LOC6_K89_genes.fna	CTAGAAGGAGGATTGTGGCAGATTATCACGATTTGCGCGACAGCGGCTTTCATAAGTTGGGCGCTGCGCGAGGTTGAGATTTGTCGTAAACTGGGTATGGGCTATCACGTTCCATTTGCCTTCTCCTTTGCAATATTGGCCTATGTGACATTGGTTATTTTCAGACCATTGTTAATGGGTGCCTGGGGGCACGGATTTCCATATGGAATTTTCAGCCACCTAGATTGGGTTAGCAACACAGGTTATGCGTACCTGCATTTCCACTACAACCCTGCACACATGTTGGCTGTCACCTTG
gene_id_347_347||LOC6_K89_genes.fna	CGAAAAGCAGGCGAGGATGTGCAACCTGCGGATGTTGTTCTAACAAAGGAGCAAAGATTACGCCCCACTGATCTAAGCCTTGCCGCATCAGTGGGCGTTTCGCAAATCGAATGTTTCCGCCGTTTACGCATTGGTGTTTTGTCCACAGGGGATGAGGTGTGTGATGTCACCCAATCCGCAGCCCCGCATCAGATTTATGATGCAAATCGACCGATGTTGTTATCCCTTATTGCGGCATGGGGGTTTGTGGCGGTTGATCTGGGACACGTGAATGATGATCGCGATCAGTTGCGCGAACGG
gene_id_349_349||LOC6_K89_genes.fna	GCGCATAAACGCCTTGCGCAGGTTGGTTTGCCTGTTGAACACCGTGTGGTCAATCGCAACGGATCACAGCTTAACTTGATATTGGCGGGGCCATTTTCGGATGTTGTACAGCTGCGCGGCGCATTGGATCGCGCGCGTGATGCGGGGTTTGCGGATGCCTATGTGAAATAG
gene_id_352_352||LOC6_K89_genes.fna	TCTCATAAAGATTTAGAAGAAATGACAAACAAAGGCTCTTTTCGAGCTGACCTGATGTACCGCCTCAATGTATTCCCAATCATTGTCCCCTCATTAAAACAACGCACCGATGACTTACCGGAATTGATAGACGCACTTCTAAAAAAAACTTTTTCGAAAAAACAACAAAAAGATCTTCCCAGGTTCAGCAAAGATGGTATCCGAGCGCTATCAAATTATAGTTGGCCTGGAAACATCAGAGAACTAAAAAATATAATACTGAGAGCATCAGTGTTGTTCCCAAACATTAATATATCTGGT
gene_id_357_357||LOC6_K89_genes.fna	GTTCTGTCATCGGTCACCTCGGGTGTTGTTGGATTGGATGCGCAGGGCCGTGTAAGTTTCGTCAACAGATCGGCGCGCCGCTTGCTGGGGTGGGCCGTGGGGGAACACAAAGAACATCACCTTGAGGTAGTTGTTCCCGAATTTTCCCCCTTGTTTGCACGCCTAAAAGAAAGTGGAAACGACAGCGTTCAAGATGAGGTCAAGGTCGTCAGAGGGGGCCGATTGGAAAATTTGCTGGTCCGTGTTGCACCGCGCACATCCGAAGGTGGCGCATTAGAAGGCTATGTGATTGCCTTTGAT
gene_id_362_362||LOC6_K89_genes.fna	GCCTATTTCAATGATGCGCAGCGCCAGGCCACCCGTGATGCCGGCCGTCTGGCTGGAATTTCGGTTGAGCGCATCCTGAACGAGCCCACCGCGGCTGCCCTGGCCTACGGGTTTGATCGCAGCACCGTCAAACGGGTCCTCGTCTTTGACCTCGGCGGCGGCACCTTTGACGTCTCGATCCTGCGCGTTGCCCAGGGGGTCTTCGATGTCAAGGCCACCAGCGGTGACACGCAGCTGGGCGGTAATGACTGGGATCGTCGGATCGTCGATTGGTTGGCTGACGCCTTCCAAAAGGATCAT
gene_id_364_364||LOC6_K89_genes.fna	ATGACCGACGCGACCAACAACACGCCCAAAGCCAAGACCTCGCTACTGACGGTCTCGCCTCGGGTGAAAAAGCGCAACGCTCAGGAAGCCCGCTTCAAGGCCTATGGCATCGCTGCTGTG
gene_id_365_365||LOC6_K89_genes.fna	CTTGAGGCAATGACCACTGTGACCGCCAAGATCGTCAGTCAGCTGACCGGCGACGCGGATTTCGCCAGCCCCGAGGCGCTGGTGGCCTTCGCCCTTGGCATGACCCTCTTTGTGATGACCCTCGGGCTTAACGTCCTCGCACTCTACATCGTGCGCAAATACCGGGAGCAGTACGAGTAA
gene_id_368_368||LOC6_K89_genes.fna	GGATTGGATAGGAAACAGGGGAATAACATCATCATCGGAGTGGATGATAAAATCAGCTACGGTAAAGCATTTGTATTAGGTTTACAGCATGTATTGGCAATGGACTTATACATAGCGCCGATTATTATTGCTGGGCTTTTAGCATTGAGCACTGAAAACACCTCATTTTTCATTCAGATGTGCTTTTTAGCCACAGGGATTGCTACACTGATTCAAACTGGCGCGGGAATTAAATTGCCTGTCGTACAAGGGCCTTCTTATGTGCCCATCGGAGCCATCGCGGCTATTGGAGGTAAGCTG
gene_id_371_371||LOC6_K89_genes.fna	CCCAAGGCCAAGCAGCGGCGCAAACGATTGGCGGGTCTGACACCCGCGGGGCGTTTGTGGAAACACAGCACCCTGCGCGATATTGATGGGATTGTGGATGCATCCGCAATGCAAGATTATTTCGTCTTTACCATCGTGCGCAACCTGTGGGACCGCATGGTCAGCTATTATCACTGGGCGCGCGAACAGAGTTTTGATCATCCCGTTGTTTAG
gene_id_373_373||LOC6_K89_genes.fna	TGGCAATCCAGTTGGGAAGGACTCGCATTGATGGAGATCGCTCTCGTTGGGATCGGCAAAATCGCGATGGACCAGCACGTGCCGTCCATCGCGGCCTCACCCGATTGGTCACTAGCAGCAACGGTTTCACGTCACGGGACAGTCGATGGCGTCGATGCCTACGACGACTTCAACGCAATGCTCTCGGCACGGCCTGACATCCGTGTTGTGTCGCTCTGCCTTCCACCTGTGCCGCGCTACGATTATGCGGCTGCAGCTCTTCGCGCAGGTCGCCATGTCATGCTCGAAAAACCTCCGGGG
gene_id_378_378||LOC6_K89_genes.fna	TCACTGTTCACAGGACCAGAAGCACTGAAAACAGTTGATTCTGCGGCGCGGGAGGAAATTTTGCACCTATTCCCAGAACTGGCGAGCATAGATTATGACCGTTTGCCGGATCCTGTGCGCCCAATTCTATCGGGACGTCAGGGACGCAAGCTCGCCAACCGCCACGCGAGCAACAAAAAGCATTTGGCGCAGTAA
gene_id_381_381||LOC6_K89_genes.fna	GTCATTGCCTATGATATGGGATGGCTGTCCCGCCAGATCATTGGACGCATGTTGATTACGGATACAGTGACATTGGTGAATTTGGTGACAGATACCCGTGCCATTCCCGAATTCATTGGCAAAAACTGTCGCCCCGATTTGATTTCGCCCGCGCTTCTTGAAATCCTAAATACGCCACAGGGGCAATTGGGGGCCTTGCGCGATACGATGGATAAGCTGGGCAGGGGGGCACCATCACCTGGGACACAGGCGGCGGGATCGGTGATCAGGTTCTTGAACGGGGCCTAG
gene_id_382_382||LOC6_K89_genes.fna	TTGCGCCTGATCCCAGCCGCGCCCTTCTGGGTCGTCAATATTGTGCCGGCGCTGACCCGCATGCCGTTCCGAAGCTATCTTGCCGCCACCTTTATCGGCATCGCGCCGGGATCGGCGGTCTTCGTTTCGGTGGGAAGGGGTCTCGACCATGTTCTGGCGGCGGGGCGCACGCCCGATCTCGAAATTCTGGGATCACCGGCCATACTCGGCCCGCTGGCGGCGCTGGGCCTGCTGGCGCTGATGCCGGTTGCCTGGAAAAAATTCACCGCCTCGCGGCACAGGGGAGACGGGTCATGA
gene_id_387_387||LOC6_K89_genes.fna	CCAAGACTTTGCGGTATAAATTGCTTTTACTACACCATTTACCGAGTAGAGCAGTTCGTAGATTCGCATTACGAAGAACAATGTAAGCGCATTTCTGCGTTAGCCATCCCCCCTTCAAACGTTATAAATCGGTTTAGACAATGCCAAGCAGATGAACAACATCACAGAGATGAAGCGCTGATCTTAATGACAAAAAGGCCGTCGTTATTAATGAAATTATGGGGCGCAGCCGTTGAAAAAGGCTCTTCAATTGCCGTTGCAATCGCAAAACTGATTTAA
gene_id_395_395||LOC6_K89_genes.fna	GCGGACGAGCTTGTCCGTGTTCAGGAGATCGTCAACGAGCGCATCCGCATGAACAGCGAGGTGTCCACCCGCATCATGACGCCCGATGCCGCTATCGAACTCGGCGCGCTGGCGCTGTTCGGCGAGAAATACGGCGACGAGGTCCGTGTTGTGCAGATGGGCGGCCCGGCCGATGCCGAGGGGCGCGGTGCCTGGTCGGTCGAACTGTGCGGCGGCACCCATGTCGGCCGCACCGGCGATGTCAGCCTGCTGCGGATTGTGTCGGAATCGGCCGTTGCCGGCGGCGTGCGCCGGATCGAG
gene_id_398_398||LOC6_K89_genes.fna	GGTGAAGATGCACTGATCATTTACGATGACTTGACCAAGCAGGCTTGGGCATACCGTCAGATCTCTCTACTTCTTCGTCGTCCACCAGGTCGTGAAGCATACCCAGGTGACGTATTCTACCTTCACTCTCGTCTACTAGAGCGTGCAGCTCGCGTAAACGCAGACTACGTAGAAGCGTTCACTAATGGTGAAGTTAAGGGCCAGACTGGCTCACTGACTGCTCTACCTGTAATCGAGACTCAGGGTGGCGACGTTTCAGCGTTCGTACCAACCAACGTTATCTCGATCACAGACGGTCAG
gene_id_399_399||LOC6_K89_genes.fna	TCGGCTGCTGGCGCCGTCGATCATGACGCGCTGGTGCGCGAGGCGGAAAAGCTGTTCGGCCAGATGAAGCCGCGTCCGCTGCACGTGGAAACGCCCGCCCTCTTCAAAGGGGGCGAGCGCCGCGAGGTGAAAGCGCTGGAGCAGGCCCACTTCACGTTGGCCTTTGAAAGCCCGGGCTACATGGCGAACGATTTCTATGCCGCGCAGGTCTATGCCACGGCCCTTGGTGGCGGCATGTCCTCGCGTCTGTTTCAGGAAATCCGTGAAAATCGCGGCCTGTGCTACACGATCTTCAGTCAG
gene_id_402_402||LOC6_K89_genes.fna	GGTTGGTCTGGGGATGCAATGTTGGGGCGTCAAGACCACCACATTTTTCGGATAGAAGAGCTGCCCGATGGGCGGGCAAAATTCAAACAAGAAGACGGGTTGAACGGTAAGAAAAGCAATTTTTTGGTCCGCATGGTCGAGGCGCAGATTGGTAAGGCCTATGACAAATTCAATCGTGAACTAAAGGCCCGTGTAGAAAGCCTGTATCCGCGGTCATGA
gene_id_405_405||LOC6_K89_genes.fna	ATGAATGAACTGAAAGACAGTGGCTATGATGTTATTTCCATTGGGAAAATTTCCGATATCTATGATGGGGAGGGAGTGACGAAATCACTTCGCACCGTCTCTAACATGGATGGAATGGAC
gene_id_406_406||LOC6_K89_genes.fna	GACACAGAAATATGGAAGAGGCACAAACAAAAAATGACACGCGCAGAACAAATTACCACACGACTAAACCATGCATTCGATCCTGAACATCTGGATGTTGTTGACGAAAGCGAAATGCACCGCGGTCACGCAGGGTTTCAAGAGGGCGGAGAAAGCCATTTTCGCGTGAAAATGGTGTCCGCTGCCTTATCTGGCCAATCGCGGATTGCGCAGCATCGTGCCGTGCATGCGGCGATTGGGAAACAGTTGATGGGTGAAATCCACGCCTTGGCCCTGGATCTATCCATTCCCAAATAA
gene_id_413_413||LOC6_K89_genes.fna	TTTTTCTTTAAGCGCAAAGTATGGATCGACACCGAACGTTTATACCTGCGCGCGCCTGTTCAAACCGACTATCGTCAATGGTCTGAATTGCGCTATGCCTCAAAGGAATTTTTGACCCCTTGGGAACCCACATGGTCACCTGATCATTTGTCACGGAAAGCGTTTTCAAATCGGGTCTATTGGTCACAGAAAAATATCAACGGCGGCACGGCCATTCCACTGTTCATGTTCCGCCGTGAAGATGACAAATTGGTAGGGGCGATTACCTTGGACAATATCCGCCACGGCCCTGCGCAA
gene_id_418_418||LOC6_K89_genes.fna	GAAGAGCAACACAGAAAGCTCAATGCCAGCCTTGAAGATATGGTAAGTCACCGCACCACTGCCTTAAAAGATGCCAACCAAGAGCTTATTCAAACACTTGAGAAACTGCATCAGTTCCAGCGTCAGATTGTACAAAACGAGAAAATGGCATCGTTGGGCGATATGGTCGCTGGCGTTGCGCACGAGGTAAATACACCTATCGGCTTAGGCGTAACGGCGTCCACAATGATGCTAGACAGGCTAGCTGTTATTCAGAAAGACTTCGAAGATAAAACACTCAAAGCCAGTGCAATGAAG
gene_id_421_421||LOC6_K89_genes.fna	GAGGAATTAAATGAAGACATTGCGTATCGCATCGGACGCGCAACAGCCCAGCACTTGAAAAGCAAAGACATTGTTATTGGTTATGACGCACGTGAGACATCGAAATCACTCGCAGAGGCCTGTGCGCGGGGTATCAATGATGGTGGGGCACATGTCTTAAACATTGGTTTATGTGGAACAGAAGAAGTCTATTGGGCGGTAAATTCGCTGAAAGCCGAGGCGGGGATCGAGGTCACCGCGTCTCATAATCCAATTGAATATAATGGCATGAAAATTGTGAAATCTGGCTCTCAGCCT
gene_id_426_426||LOC6_K89_genes.fna	ATGTTTTCTGGTTTGGGAGCTTTTGATATAGACGATATCATAATCAATTTATTAGGTGCTTCGGTAGGATTTGCGGCACAGCGAATAGTCACCGGTGACCGAGATAAACCAAAAGGCATTTGCAAAATATTCATAATGGCTATGGTACTTGCCCTTTGTACTATTATAATTATTGGCGGTATCAATAAT
gene_id_433_433||LOC6_K89_genes.fna	GAATTTTTGGATGTTGCATCCTATAAAAACGTCGTTGCATGGGCCGAAAAACTGGATGCGCGTCCCGCTGTAAAACGGGGTCGGATGGTTAATCGAACATCGGGTGAACCGCATGAGCAACTGCGGGAACGTCACGATTCATCTGATTTTGACACAAGGACGCAGGATAAAATCGGTTAG
gene_id_436_436||LOC6_K89_genes.fna	ATGCGATGGGGCGACCTTATTTACACGCATATTTCTGCCAAAGTACCAGGCACTGAACATTATCTGGTTAACGCCTTTGGACTGACATTTGACGAGGTTACCGCCTCTAATCTGGTAAAAGTCGATTTAGAGGGAAACATCCTTGATGACACGCCTTACGGCATAAACCCCGCCGGCTTTACCATTCACAGTGCTATCCACGAAGTGCGTCACGATGCCCAATGC
gene_id_438_438||LOC6_K89_genes.fna	CGGCTTGTTCTGGTTCAGATCATCTTCATCAACGTTACCAACCTTGGCCTGAACATCCTGTTCGTCCTCGGGCTGGGCATGGCGATCGAGGGTGTGGCGCTAGCCTCGGTGGCGGCGCAATGGACCGGCCTTGTCCTGACGCTGGTGCTGATCCGCTGGCACTGGCGCGACCTTCTCGCGGGCATCGCGCGCCGCGTGTTCCGGTTCAGGCCGGCATGGTTCGATCCGGCGGCTTTCCGGCGGTTTTTCGTCATCGGCGGCGACATCATGATTCGCACGGTGCTGATCCTTCTCAGC
gene_id_442_442||LOC6_K89_genes.fna	ACGGCTGAAAAAATTGCCCGCGCGAAGGCCGCTGTGCTATCACAGCAAGAGCAAACGTCGGTAGTTTCCATGGCATCTTTGAAACTCAACACGTTAAGTAGTGTGTCGAAAGTCATTTTTGTTGTGAGTACCTACGGTGAAGGCGAGCCCCCTGATGCGGGCAGAACCTTTAGTAAAGCGCTAAAAAAGGCGTCGTCGAATCAATCTGATTACCTGTCCCATCTGTCTTTTGAAGTGGTGGGGTTAGGCGATAAGCAATACGCCGCGTTTTGCCAATTCGCAGTCACGTTGTTCGAT
gene_id_445_445||LOC6_K89_genes.fna	CCTGATTACCAATCTGTCATGGATGATGGTGTGCGCAGCGCCTTTACCGAGGTCTGGGATTCAGGCGACTTTTCAAATGAAAAGGGTTTGACCGTCACTGAAATTATGGACGCGGTGCATAATGGCAATATTCACGGCATGTATATTTTGGGTGAAAACCCCGCCATGTCCGATCCAGATGTGGAACACGCACGTGATGCATTGGCCAAGCTTTCACATTTGGTTGTTCAGGATATTTTCCTGACGGAAACCGCAAACTATGCGGATGTGATCCTGCCCTCATCCGCGTTCTATGAA
gene_id_446_446||LOC6_K89_genes.fna	TTTCCAAACTACGCACCAGCGGCAATCATCCCTGTGCGCGGTGAGGGCTCTCGCTTGTGGGATCAGGAAGGTAAAGAGTACATCGACTTTGCAGGCGGTATTGCCGTAACTGCATTGGGGCACTCCCACCCAGTTTTGGTTGACACAATGCGTGAGCAAGCAGGCAAACTATGGCATCTATCCAATGTCATGACGAATGAGCCTGCACTTCGATTGGCACAAAAACTGACACAAAAAACATTCGCTGATCGTGTGTTTTTTGCTAACAGTGGTGCTGAAGCCAACGAAGCGGCATTCAAA
gene_id_448_448||LOC6_K89_genes.fna	TTCAAAGGCGTGCACATGGGCACGTATGGAAACGAAGTGGCAAAAGAATTGGAAATCGGCCGCGAGGAGCAGGACCAGTGGGCATACCGCAGCCACCAAAGGGCGATCGAAGCGATCGAATCAGGAAAGTTTGCTGAGGAAATTGTTCCTGTCGAAGTTCCGCAGCGAAAGGGCGACCCAATTCTTGTTCAGCACGATGAATCGCCAAGGAAGGATACATCGCTTGAAAAGCTTGCAAAGCTGGGCTCCGTGTTCAATTCAGACGGTACGATCACTGCTGGTAACGCGCCAGGCGTC
gene_id_455_455||LOC6_K89_genes.fna	ATGGGCACCCAGGATTACAAGATCAAGGTGGAATATGGTGTCAGCGCCATCGTTCTCCTGATCGGCGTCTTCTTTATTTTTCAGGCCTTCACCATCGAAACCTCGCGCGAGGCGGTCGGGCCGCGCACCATGCCGCTGTATCTTGCCGTGGCGCTGGTGCTTGGCGGCCTCTGGCTTGCCATCCGGGCCTTCACCGGCCGGGCCGGCGAACTGAAGGAAGGATACGGGTTCCTCGAGAGCGATGTGAAGCGCATCGTGATGGTTGTCGGCTGCGGCGTGCTGTTTGTTCTGCTGTTC
gene_id_456_456||LOC6_K89_genes.fna	ATGAAATCACGTGCAGCAGTTGCTTTTGAGCCGGGGAAACCCCTACAAATTGTTGAGATTGACGTTGAACCGCCTCGTAAGGGAGAGGTTCTAATTAAAATTACGGATACAGGTGTTTGCCATACTGATGCCTTTACTTTATCTGGTGACGATCCAGAAGGATTATTTCCAGTTGTACTTGGGCACGAAGGTGCAGGCATTGTTATAGAGGTTGGGGAGGGTGTAACCAGCGTTAAGCCAGGTGACCATGTTATT
gene_id_459_459||LOC6_K89_genes.fna	ATGACCCCAGCCGCGCGTGTTTCTGCCGCCATTGAAATTTTGGATGCGGTGCTGGACGGGTCGCGCGCGGAAACGGCGCTGACGCGCTGGGGACGGGCCAATCGTTTTGCGGGGTCAAAAGATCGCGCGGCGATCCGTGATCATGTC
gene_id_462_462||LOC6_K89_genes.fna	GTGATCGGTATCCGCATGGTGGCTGAGTGGTTCCCGCCCAAAGAAATCGGCCTGGCTGAAGGTATCTACGGCGGTTGGGGCAATTTCGGCTCGGCCTTCTCTGCGCTGACTCTGGTTGCCCTGGCTGGCTTCCTCTCCTTCTCTGGCGGCTTTGAGCTGCCCACTGGCGCCATCTTGAATTGGCGTGGAGCGATTGCTCTGACCGGCATTATTTCTGCCGTCTATGGAGTGATCTACTTCTTTAACGTCACCGACACTCCCCCCGGAAAGACCTACCAAAAGCCTGCAAAGTCTGCCGGT
gene_id_482_482||LOC6_K89_genes.fna	GTGCGCGTGCCGCCATTACCATTGGACCACCCCAAACTTAGTCAATACGTCAAACATTTATCACCTGCTTATTTAAGAGTGGGCGGCTCAGAAGCGGACACCATTCATTACTTTTGTTCCCAAGAACTTCCCAATGAGAAAGAGCCTGAACTCAGTGAAGCGATTTGGAATCGACTGATTCAATTCATTAAAGAGCATGAGCTGAAATTCATGTTCACCTTCAAATATGGCGCCTTTGATCGTAAACAACACGGAAACTGGAACGGTGCCGACTGTGCGGCTCTGCTGCAATACACACAA
gene_id_485_485||LOC6_K89_genes.fna	ATGATCCGCGCAACATTGAATGGTCTGCAAAAAGAAATGAGCCCACGCATGGTTGCACAACGTCGCGGTAAAAAGGTTGCTGACATCCTGCGCAAGGACGAAGCACCAGCCGCAGAAGCGACCGCCGCAGACGCAGCAGAGCCTGCAGAAGCATAA
gene_id_499_499||LOC6_K89_genes.fna	TCACCACAACCCAACCTAGGAATTATTATGTATTTCACCCCATCACGCGATGACGGCTTGCGCCGATTAAAAGACTTCATTCCCGCCGCTGGCATCAAATATGCCCAAGGGCGCAATTATGATCGCGGTGCGGATGCGCATAAATCCGTATCTCAACTTTCGCCCTACATCCGCCGCCGTACGATTAACGAGGTTGAGGTTTTAAAATCCGTGCTGGGCGCGCATAGTCCCCAATCCGCAGAAAAATTTATCCAAGAGGTGTTTTGGCGCACCTATTGGAAAGGATGGTTGGAACTGCGC
gene_id_502_502||LOC6_K89_genes.fna	TATGAAGAGGTCTATGGCCACGAACGCCCCAGATGGTTTGCGAAAAACGGTGTGGAACAGCGTGATTATTACAGTTTCAAACGCAACGAAGTGCATGACGTTGTTGGCGCAGAATGCCGCGCAGTACGTGAAAGCGTTGGGATAATGGATATTTCTGCCTTTACCAAGGTAGAAGTCTCAGGCGCGGGTGCCGAGAATTTGTTGAACCGCTTGGTTGCCAATAAACTACCGAAAAAGGTGGGGGGTATTGCCCTGACACACATGCTGAACCGCGCTGGGCGGATTGAGTTGGAAACAACG
gene_id_503_503||LOC6_K89_genes.fna	ATCGGCGATCCAGTTTACGGTGGCCGTCGCAAAATGGCCCAAAAATCATTTTCGCCCGAGGCATTGGGTGAAATTTCTGGGTTCAATCGGCAGGCACTGCACGCCGCAGTTTTAGGATTTGCACACCCTGTAACTGGAGAAAGTTTACGTTTCGAAGCACCACTGCCTGAGGATTTTGAAGCATTAATCAATCACATTTCATAA
gene_id_504_504||LOC6_K89_genes.fna	CAACGACACTACGTAATTGTGGCTAACCACAACGACGCTATCGCTTACACCTATACCAATCACGGAAGTGCGCTAGTTGAAGTAAAAAAATGGCACAATGAGTTCAGTGATGCTAGTGACCAAGATATCTACACGGACAGGCCCGGCCGACAGTCTGCGCCAGCTTCTCAAGTACCCGGCGTTGACAGTATGAATCGCAAAGATGCAGCAGAGTTAGAGGACGAACGCTTCGCTAGCGACATTGCTGAGTGGCTAGACGGCGAGCGAAAGAAAGGCGCCCTAGGGTCTATAGATATAATT
gene_id_505_505||LOC6_K89_genes.fna	ATGGACTTTACCGCGCCGCCTGTTGGTCTGATCGCCCGCGCAAAACGATTTGCGATGTATGTCGTCGATGGCGTTGTGCAGATTTATGCACCAGAGGTTGGCACA
gene_id_508_508||LOC6_K89_genes.fna	CAAGATTACTGTGCATTTATCGCAATTCACACGGGCGAAGCGGGCAGCGCGGGATTGCGCGGGGTTTACAACACCGATGTTCGCGCATGGATGGCCAATGAACGCAAACAGGGCGTGACATCCCGCACATTGGCGCGAAAATTGTCTGCGGTGAAAAGTTTTTACAGATGGCTTGCCCGCCAATTGGAATTTGATCCAACGGTGGTCTTGGCCGCCAAATCACCCAAATTTCAGGCAAAACTCCCACGCCCCTTGGCCGAGGACGCAGCCGCGCAAGTCTTAGAAACGGTTGAGTTACAA
gene_id_509_509||LOC6_K89_genes.fna	GCGATGGCCGCGTTCTTGGCAGAAGACGGATTTCAAGGCGCACCTGCGATCACAGTTGAACAAGCGTCAGAATATTGGTCGGATCTTGGGGCAAATTTCACGATAAATCAAAACTACATTAAACCCTATCCTATTTGTAGATGGGCACACGCCGCGATTGATGCGCTTGGCTCAATACTGGATCAGCACGATTTGGATAATCAGGATATTGCCCACATCGAAGTGCGCACGTTTTCGCAAGCAGCGGCATTATTTCAAGGGATGCCGGACACCAGTTCGCAGGCGCAATATTCATTGCCA
gene_id_511_511||LOC6_K89_genes.fna	AGCATGCGGAAATCACTCATTAATATGCTGAACTCTCATAAGATTCCCTCATCATGGCTTACGTCAGCTACTGTTAGTTTTAGCTTTAATGAACAATATCAAAAGCAGTATCACTATTGGCGTTCGGCTCTGGGCTCCCCCTATCTGGTAACGTTGGAAATCACGTCAGACTTAGGCAAGGTGTATAAACAAACATTTGGTGGTAATGTAAATCCACACGATCCTCTTAAGGAACAACGGCGTGCAGGCTTCTAA
gene_id_516_516||LOC6_K89_genes.fna	GTGCTCACTGAAATTTCCTCCAAAGCTGAGATATTAACCCCTGATGAGCAGCAGCTTCAGGCTGAAAATGCAGCAGTAGAGCCAAAAGTGCTTGTAAAGTTAGCAAAACGTAATGTTATTTTTCTGCTTGTAATCACATCGGCACTTACGCTTGTAGGCAGCTTGGCATAA
gene_id_518_518||LOC6_K89_genes.fna	GGCAAGCGTGTGACAGGGGTTGCCATCTGTGCGCAGGCGGGTTCAGGCGGTGTGCTTGAGGAAATCGCATGTGACGCGGTCGCCATGTCGGGCGGTTGGTCGCCTGTTGTGCACCTTTATTCCCATTGTGGTGGCAAGTTGAACTGGGATGATCAGGCGGTGATGTTCCGCCCTGATTTGAACCGTCGCCCAACCGATCAAAACGGCGAAGGTTTTGTGACACCTGCGGGATCGGCGAACGGGGAATTGGCCCTATCCGCGGTTCTGACTGATGCTACAGCGCGCGCCAAAGAGGCGGTC
gene_id_523_523||LOC6_K89_genes.fna	CAATTAGCGTTTAGCCAAAAAATTGCGCCTATGTTTAATGTTGAAGCTATTGTTCACTATAACAAAGGGTTGCTTGATTACGGCGTTATGTCTCAGCGTGTCAGAAGCCACGAATTTGAAGTAGTAAGCTGGTGGGATCGAGGGGATTATCGCTTGGGGTTGAGCCACAAAGTGCGCCCCCGCCACGAAATGAGTATTCCGGTTGCTGATACAATTCGACTTCCAACCAGCACGTCCGCAGGCCTTTATTTAGAAATTCCATTTAACGAAGACAAGCATCTTCTTACTGTTGGTGCTATG
gene_id_528_528||LOC6_K89_genes.fna	GCAAAAGTCGCAGAAAGCCGTAGCGCAAACCAACCCACCATCGGGATGGTGTCCTTGGGCTGCCCCAAGGCATTGGTGGACAGTGAACGGATCCTGACCCGCCTGCGTGCAGAAGGATACGGCGTATCCCCCGACTATTCGGGGGCGGATGCGGTCATCGTGAACACATGCGGATTTTTGGATAGCGCCAAGGCAGAAAGCCTTGAGGCCATCGGCGAGGCGTTAAATGAAAACGGACGGGTGATTGTCACGGGATGTTTGGGGGCAGAGCCCGAATATATCACGGGCCACCACCCCAAG
gene_id_536_536||LOC6_K89_genes.fna	ATCGCAGGTTTGGCCTCCATCACACCTGCGTCAGGATTTGTTGGCCCGATTGAAGCATTGGTGATTGGTGCCGTTGCAGGCATCCTATGCCAAGAGGCCGTGAACGTGGTGCGCAACACATTGAAAATCGACGATACGCTGGACGTATTTGCGGTTCACGGTGTGGGTGGTATTTTCGGCACACTGATGATTGCGGGCTTTGGCCATGGCGCATGGGTTGCTCAAGTTGGTGCATTGATCGTTGTCGGTATCTTTACATTGGTCGTGTCCTACATCCTGATCAAGGTCACACAGATTTTC
gene_id_543_543||LOC6_K89_genes.fna	CATTTGGACGGTGATCTGTTAAACCCTGAATATTGTGATGGATTAATAGCAGCGGCGGTAGCGGCATTGGAGTCCATCGACATCATTGTGAACAACGCGGGCGTGATCACACGCGGCACGATTGATGAAACAACTGACGCTGATTGGGCGCTGTCCATGGGCGTTAATGTCGAGGCGCCGTTTCGTATTTGTCGCGCGGCGATCCCAGTGATGGCAAAACAGGGTGGTGGTGTTATCGTAAACACATCATCCTGTTGGGGCGGAAAAGCCCCCGGGCCCAACCACCCGCTTTATTGTATG
gene_id_548_548||LOC6_K89_genes.fna	TATCACATCAAAGACGCGGTACAGGTCCGCACGTCGACCGAGGCATTTTTAAAAGTGCGCCGCGCGGATTGGGATGCCGCCTATCCAAGTGAACGTTTGGATGATAGGGTGCGGGAAGAAGGATGGATTGCTGGGGTCAGCATGACAAAGGGGGCGTTATGGTCACACCACCACCATTAA
gene_id_553_553||LOC6_K89_genes.fna	ATGATCCGCGCAACATTGAATGGTCTGCAAAAAGAAATGAGCCCACGCATGGTTGCACAACGTCGCGGTAAAAAGGTTGCTGACATCCTACGCAAGGACGAAGCACCAGCCGCAGACGCGACCGCCGCAGACGCAGCAGAGCCTGCAGAAGCATAA
gene_id_556_556||LOC6_K89_genes.fna	GTGTTCGAATGCACAGTCAAAGAAGTGAAAGAGCCCGTTGCCGCAGAAATCGACGATGAATTGGCAAAACGCTTTGGCGCAGATGATCTGGACGCGCTTAAGGCGCAGGTGTCTGAACGTCTTGAGGCGGAATATGCCGGTGCGGCACGTGCGGTTATGAAGCGCGCGTTGTTGGATCACTTGGATGGTTTGGTGAAATTTGATCTGCCACCTTCCATGGTCGAAGCAGAAGCCAAGCAAATCGCACACCAGTTGTGGCATGATGAGCACCCAGAGGTGACAGATCACAACCATGATGAG
gene_id_563_563||LOC6_K89_genes.fna	ATGGGGGTATCTGCTTCCGGTGAGCAACTCGCAACCTATATGGAAGGCATGGAGTTGCATGCCCAGTACACGGTCTTTTCGGAAGGCTGTCGAGGACACTTAGGCAAGCAGTTAATCAGCAAATTTAACCTTGATACCGCGGCCGACCCACAGCACTATGCTCTAGGCATCAAAGAGCTGTGGCAAATTGATCCTGCTAAACATCAACCTGGACTTGTGCTGCATGGCGCGGGCTGGCCTCTTGAGGAAGCCAGTGGTGGTTTCTTCTTATACCACACGGATAATTATCAGGTG
gene_id_574_574||LOC6_K89_genes.fna	GCCGCCTATCACGGGCGTCTTTATTTCAACAATGCAACCTCGGCCAAGGAAAGCACAGGCCACGGATCGCCCATGCCGCATTTGGTGCATGGGGGACCAGGGCGCGCAGGCGGGGGCGAGGAATTAGGCGGTGTACGCGGTGTCATGTCTTATATGCAGCGCACCGCCATTCAGGGCACGCCTGACATCCTGTCCGAAATCACGCAGCGCTATGTGCCAAATGCAACGCCAACGCCCACACCCGATCACCCCTTCCGCCGCAGTTACAATCAGTTGAAGCTGGGTGAGCAATTGATCACG
gene_id_582_582||LOC6_K89_genes.fna	GCGGATTTAAATAATGCGGAAACCGATGCACAGGCCGCCGCGCGGTTGGGGACATCACCAGACGCACTAACGGTTTCCCACCGCACAATCGAACTTGCCAATTGGTTGGCACATGTAAAACAGCACGCGGATCGCACGCGGCAACATTGA
gene_id_584_584||LOC6_K89_genes.fna	CTGCAGCGGCTCAACACGGCCGTGTTCCCCTCCCCTGAGCAGGTGATGCGGAACCTCCAGACCGTGGAGGCCCACATTCAGCGCAAACAAGCCAGCCCCAGAGACAGCCGCTGGGAGCACCCACGCCTGGTCAAACCAGCGGACGGGCGGCCAGAGCCCTGGTACCGCTGCGCAGACGGTGGGGTCTGGCGCTGCATGAGCTTCATCGAGAACGCCCGAAGCGTTGATCGGATCGAAGACGCGGAGCAGGCTTACCAACTCGGGCTCGGGCTCGGGCGGTTTCACCACCTGATCAGCGAT
gene_id_595_595||LOC6_K89_genes.fna	ATGACATTACTAGACGACAGATGCCGTGCGTTGATAGCTGAACTGAACCTAGGACAACCCGAGGACGTCATCGGTGTAACACCACTCACAGGTGGCGTTGCC
gene_id_624_624||LOC6_K89_genes.fna	TATGGACAGACCATTGGCTATGCCATGTCTGACATCCCCTCTGGCACGCATTTGCACACGCATAATGTTGAATTTCGTGCAACGGATGCTGCGTACCAATTCGGCACAAATTTATGTGATGTGGCCCCTGTTCCAGAGCAAGACCGCGATACATTCATGGGATATCGGCGCGAAAATGGTAGCGTTGGAACGCGCAATTATATTGCCATTGTCACATCCGTAAATTGTTCTGCCACGGCTGCGCGGCGCATTGCGGACAGTTTTGGGGAAGAGGAGCTCTCCCAATATCCCAACGTTGAT
gene_id_625_625||LOC6_K89_genes.fna	GCAGGAGTCATCGGGCAAGTCGATAGCCTTTACTCGTCGTTGCCAGAGATTATTCGCCAGACGTGGGATAAAGAACAAGCCGAATTAGCGGCTGACGCCGACACGTCAAATAAGCTTCAGGTTACCCTTGCAAAACTTTCATCCCTTCAACAATTTAATAGCAAGCTTCTGGTTAACGAAACCGTAATGCGTGCTCCCGATGACAAAGATGTATTAGTTAAGCAGTTCTTTGTTGGCAGCAGCTATGCGTGGTTTACCAACGCCGATGGTCAATATCAGGGGGCCGGTCGCGTTAAAAAT
gene_id_626_626||LOC6_K89_genes.fna	ACTCGTATCGGAGGAGTTCACATGACAATCTATATCCCCGCCTGGCAAAATGGGACACTACAACCCGTCGAAAAACTTGAAGTGCACAAGTTGGGCCTTCGGCACAAAGCCGTGTCAGTTTTTGTATTTTACCAAGGTCAACTTTTGATCCAACAACGAGCGATGTCAAAGTATCATTCACCTGGGTTGTGGGCGAATAGCTGTTGTACGCATCCAGAATGGGACGAAGATGATCTTACCTGTGCGCATCGCAGGCTAGAGGATGAGCTTGGCATGCAGGATATGACCTTATTGCCCGCT
gene_id_629_629||LOC6_K89_genes.fna	ATGGATGGGGATCAACCCCAAGGCGGTCAGTGGAATTTCGATCAAGACAACCGCAAGCCACCGCCGAAAGGACTTGAGGGGCCAGCCCCGCTGTGGTTTGAACCCGATGCGATCACCACCGCTGTGATCGAAAAGCTCAAGGCATTGGCTGAGCGCTATGAGCTG
gene_id_630_630||LOC6_K89_genes.fna	ATTTTTTCATTTTTTCAGCCCTTCGTTTGGCAATCAATTTCATGGAACTGGGATCTAACAATCTTCATTGTCTACGCTTTGTCAGCTGGCGTGGCCGAATTTTTGGTAATTCGATCATTACAAATTGCGCATGCGGTAGTTGTGTCACCATTACAGTACACCATTCTTTTATGGGTATCTGTTTATGGCTACATTATTTGGGGAGTTTTCCCAGATACGTGGACAGTTTTGGGCGCTAGCATAATAATATTAAGCGGGCTGTATTCTCTTTATCGTGAACGGAAAATGCAAAATATCGGT
gene_id_631_631||LOC6_K89_genes.fna	ATGGCTACGTCGACGACGTTTCAGGTAATGTATCTCGGGCAGCGTGCCCTGATCGATACGACGCAGGGTAACAACACTGCCGAAAATGCAGCCGGTATTCTTGGCACCTACGGAAGTGCCAGCGACCCGATGTACAATTGGGTTGGCACACTCTACGCGGACTACCTGCTAGAAGATGACAACAACAGCTACGACATCGATAACGGTGGCGGGCGTGACCGATTTCACGTCAACGGGTTTGGCACGCAAGAATTCGATGCGGTTGCCGAATACGCCATTACGCTGACCTATGTCGACGGG
gene_id_632_632||LOC6_K89_genes.fna	TTGAGCGCTTATCAGCAAAGCCGTATTGGCCATCGCTATGCGCAAATTGCCCACCAGAATCAAATTGTGAAAACCCAACTCACGGAGTATGAGTGGGAAGAAGGTGTACGTGACAAGTCA
gene_id_638_638||LOC6_K89_genes.fna	CTGCGGTCAAGTGAACGCCGAGCCATGGCCCTCGACTTCAACGACGCCGATCTGGAGTTTTCCGATCTGGTGTACGCCTACCAGAGCTGGGTGATGGCCGTCATCAATGACGAGAAGCTTGGCGGCGACAAGCTTCTGACCGACGAGATCACCGACGACGCCCTCAGCGCCATGCGCTTCCTGCCCGGCGAAGTCACCGCAGCAATCGAGACCAGCCTGGCCCGCGTCTACGACGTGGATGCCGACGAACTCGCTGCCCTGCTGTTCCCCGAAGACTGA
gene_id_640_640||LOC6_K89_genes.fna	GGCAAAACCGATGCCGCCAGCCTGCGCACCTATATGCTGTCGGCGGATTTCGAACTGGGCGGCTTCAAGGGTTCGCCCCAGACCTTCCGCGACTGGAACGGTCAAATGCGTCAGCCGATCCCGCTGGTCACCACCCGCGCGGTGGTGATGCAAGCGCCATTGCCCGGCTTTCTGCACCAGACCAACGAACTCGACACTCTGGGCGTCGATGCGCCCGAAAGCACCTGCACTGCCTTCAAGGAATGA
gene_id_646_646||LOC6_K89_genes.fna	TTAATGAAGGGCTATGATGAGATTAAAATTTCTCCTCATCCTCATACTACATTAGAAATGGTTCTTTTACGGTGCTCATTTTTGCTTAGTGATCAAAGTTCGGATGGATCTGGCGAAAAAAAAAAGTCTGAAATAGCTCCAACTCCATCTAAACCTTCCCCTATACTTGACCAAGCTGTTCAAAATAAAATTGATGCCCCCGAGTCATTGTCACTAAAAGATAGAATTGAGCTACACCAAAAATTTTTTCACTTCTATGGTCAGAACTTTTCCCCTTTGATGGCAGGTATTATTATGGAG
gene_id_650_650||LOC6_K89_genes.fna	ACTTGTTCAATCCGTGAAAAAGCACAAGATAAGGTATATCACCAACTTGGCCGCTGGAAAAAACTTAAAGAGAAAAATCCTGACCTGAAAATCGGTGTAGGTGGTTGTGTTGCCTCTCAAGAAGGCGACAACATCCGTAAACGTGCTAAACACGTCGATATGATTTTTGGCCCACAAACGCTGCATAAACTTCCAGAAATGGTCGATGCAGCAGCCAATGCTATCCCTATTACGGATGTTACCTTCCCTGAGATCGAGAAGTTCGACCACCTTCCCGCGCCAAAAGTGGATGGTGCTGAA
gene_id_657_657||LOC6_K89_genes.fna	GTGCTGATGGGCGCCCTCACTGATCAAACCGGCATTCAGCGCACCCAAGATATCTATGATGTTCTGGCAACAGATGAGTGCAAAGGGTTAAAGATCATTGAAAAGCAAACCGCTCTTTGGCAGCGTGCGATGGGAAATGACATCATGACCAACTGGCTTTCTGCTGGGGTTCAATTCGATGCTGTTATTGCCAACAATGATGAAATGGCAATCGGCGCTATCCAAGCAATGAAGGCTGTAGACCTAGACATGAGTAAAATTGTGGTCGCTGGTGTGGATGCCACACAAGATGCCTTACAA
gene_id_660_660||LOC6_K89_genes.fna	GAAGTGGTCTGGAGAATTTTAAGCTTTAACCTAGGTGTAGAGTTTGGGCAAGTAGCAGCACTCGCCGCTATGGTGTTATTACTTTCACTTTGGAGAAATACACGCTCGTTCAAAAAACTTAGCTACATAGCCAACCTAGGGTTAATGGTTGCAGGCTTTTACCTGTTATTTATGCAACTTCACGGTTACCAGCATGATCAATTAGCAGAAGAGTTCCGCTTCCCTGAAGCCGAACATGCTCACATGCATGAAGATATGGCTATAGATCAAATATACGACGAAACAAGAAACGAACTATAA
gene_id_661_661||LOC6_K89_genes.fna	GCAGAAGAGGTGATACCCGACGATCTAGAGATCGCGGACGAACTGATTGCTGAACGCCGCCAAGAAAAGCCTGGGGAAACCCCCGAGGACATGACGCCATGGCAGCGCCCGATTACAGGTGCGATTGACGTTCTAAACGATTGGGCCGGTAAACTGTTATGTTTGTTGATGGTCCCTTTGATCGCCGTTGTGGTGATTGAGGTTATTTCGCGAAATGCCTTTGGTATTATGGCGAGCTATGGGTGGGATGACACGGCACGTGCGCTGGGGTTGGGCCCAACACAGTTCGCCTATGACATC
gene_id_679_679||LOC6_K89_genes.fna	GGTGGGGGTGCAGACTATCACCAACCCGATCACCTTGTGCAACAAGCCTGTCTAACTGCGTTTGAGGATGCAACGGGGCAGGATGCGCTTGGCTATGGAATTGACGGGTGTTCGGCACCAAATTTTGCGACAACGGTTCACGGATTGGCGCGTGCGATGGCGTGGTTTGCATCCGCCGCAGATCGCAATGATGTGGCGTCCAATGCGGCATCGGATCTGGTGCAGGCGATGTGTACCTATCCCGAATTGGTTGCGGGAGAAGGGCGGGCCTGTACCGAATTGATGCGTGCCATGGATGGC
gene_id_691_691||LOC6_K89_genes.fna	GATGCGGCGGGCGTGCATCCTGATGATGTGAATGATCTGTCTGATTTGGCGAAATTCCCGTTTACCTACAAAAACGATCTGCGCGATCACTATCCCTTTGGCATGTTTGCGGTGCCTGATGAGAAAATCATTCGTGTCCATGCCTCTTCTGGGACAACGGGCAAACCCACGGTGGTTGGATATACAAAACACGACATTGATGTCTGGGCCGAACTGGTGGCGCGATCTTTGCGGGCATCAGGGGTGCAGGCAGGTGATTTGGTGCATTGTGCCTATGGGTATGGATTGTTCACAGGCGGG
gene_id_692_692||LOC6_K89_genes.fna	TTGTTCTTCGGCGCTGAACGGTCTACCTGCGGGCACAACATTGCCCGCAGGAGAGATGACGTGCTCGACGCCCGTAAAGCCCCACTCGATTGTCCCGACATGGCAACGCTGCGCCGCCAGATCGAT
gene_id_694_694||LOC6_K89_genes.fna	TCAGTATATAGCTCTAACTCTCAAGTGACAGACCTAAATACCGCTGCTTATTCAAGTACAGATTACAATGTCTGGAATGGGCCAACTCAAGTGCTACCACTGCACTTCATCAACAAAACCGCCAGTAAAAAGCTTAACTACATCGATCACCCTGTCATTGGCACACTTATTTACTTTGAGCCGTTAGACCTTGAAAAGGCCATCGATATGGTGACGCACACAAGCGTTGCTCAGTAA
gene_id_704_704||LOC6_K89_genes.fna	GAGGATGTTTTCGATCAGGTTATCGAAGATCGCAAATCCAAAGGGCTTGTCATTGAGGCGGAATACCTAGGCACACGCGAAACCCGTTTGACGGATGCCACATTTGATCGGGCAACAGGATGGGCCGAAATCTCGGTTTCATTCTCTGCTGAAATGACATCCGTGGTATTGGATAGCGACGGTACTGTTATTGAAGGCGATTCAAAACAGGTGAAGCGGCAAAAGGACGTTTGGACATTTGCGCGTGATATGTCGTCCAATGATCCAAACTGGCAACTGGTCGCAACAAGTGAATGA
gene_id_705_705||LOC6_K89_genes.fna	GCTAGGGCTGCAAGGTTGTTCCACGCATATGCAGATACCGCTCTGACCATGGAAAATCGATCGTCTCAATTTGGTGGTGAGCTTGGTTTTAAAGGTATGTGGTACACCTCAAGACGCCCTAAAGGTGTCATTGCTTGTATATGCCCTTGGAACGTTCCCCTGTTAATGGCTGCAATGAAAGTCGCACCTGCGCTTGTTATGGGTAACGCCGCGATTTTAAAACCTTCAGAAGAAACACCATCCTCGGCAAGCGTGTTAGCTGAGGTGGTTAAAGAGTCAAATATTCCAGACGGTGCGTTC
gene_id_706_706||LOC6_K89_genes.fna	CTCGGTGCGATACTGCTGGGGTTAAGTGGCGTACTCTTGTCCGGAGCCGCTTTTATCGGAGCGGTCATTTCGACGTTATTGGTATTCGGCTTGTCTCAACGAACAGGGCAAACGACGCCTATCAGACTGCTTTTAACCGGTGTTGTTGTTGCCGCTGGTTGGGGGGCGTGCATTACCTTGATGTTGGCTGTAGCGCCGCCGCAAAAAATACCGGGTATGTTGTTTTGGCTAATGGGGGATTTGTCTTATGCCCATTCACCGTGGCTGGCTTGGGTCACGTTATTAGCCGCAATGGGCGTA
gene_id_714_714||LOC6_K89_genes.fna	GTCAGCCAGATGACATTTTCAGTCATGAAAACGATTGACGAGCACATCCAGAAGGACCAGGAGGAGTTCCTTAAGGCCCTGTCTGAGCACAACGAAGGCAAGGTGCGTCATCTCACGGAGGAGCTGCAGTGGCTGTTGGATCACAAGAAGGAATTTCCTGATGATCCCCATGACCCCTCACCCCTTGAGCTGTTCTGCGAGCAGAACCCCGATGAGCCCGAGTGCCTGGTCTACGACGACTGA
gene_id_722_722||LOC6_K89_genes.fna	GGTATGCTCGAAGAACTCCGTGTTATTGCGGCAGCAGTTATCGGTGGGACAGCATTGGCTGGCGGTGTCGGCACAATCTATGGCGCTGTTCTCGGTGCTCTGATCATGCAGTCCCTGCAGTCGGGCATGGCTATGGTGGGTGTGGACACTCCATTCCAGAACATCGTTGTCGGTCTCGTCCTCGTCGTCGCCGTTTGGGTCGACATCATTTACCGTAAACGTATGGGGCTTTCGAAATGA
gene_id_724_724||LOC6_K89_genes.fna	GTGGCACTTGGAAACTTAAATCCAGAAACGAGCAGTCGCATTGAAACGGCGTCGAGCTGGCTTGAGCGCTACTGTCTTTCTAATAAATTTGACGCTTCAACCGCGGTAAACACACTTACATCACGCGGGCTACAAGCGGATGCAATCGTTGATTACTGCATCCCCAAAATTGCGCGAAATTATGGTCAAGAGTGG
gene_id_725_725||LOC6_K89_genes.fna	GCGACCGCGGGCGGCGCCGCCGCGACCGGCCTCCCCGGCGGGCGGGTCGAGGCCGGCGCGGCGGCGGACCTGATCGTCGTCGACTTCGACGCGCCGCACCTCACGCCGACGCACGACGTCGTCTCGCACCTCGCGTACGCCGCCCGGGGTTCGGACGTGCGTCACACCGTCTGTGACGGGACGGTGCTGATGGAGAACCGCGAGGTGCTGACGCTGGACGCGGAGGCGGTCCAAACGCGGGCCGCCGAACGCGCCGCCGACCTCGTGGCGCGCGTCGACGCCGCGGAGTAG
gene_id_737_737||LOC6_K89_genes.fna	ATGGATGTAACGCACATCATTGACGACCTAAACGATGCGCAGCGCGATGCTGTATCAGCAGATATCTCCAACTTGCTGGTACTTGCAGGCGCAGGCTCCGGTAAAACTCGCGTGTTGGTGCACCGTATCGCCTGGTTAATCGAAGCCGAACAGCTCTCTCCCTAC
gene_id_741_741||LOC6_K89_genes.fna	ATGTTTGATGCACTAAAATCCCTTTATTCAAAGGTTTCTGATCGTTCGATCCTTAGCCTGTTTGATGATCCAAATCGCGCGGGGGAATTTTCCGTACGCTTTGATCACATGTTGTTTGATTATTCAAAAACCAACATTGATAATGCGGCACGCACGGCCCTGTTGGATTTGGCTCGCGATCGCGGTGTTGCGCAAAAACGC
gene_id_744_744||LOC6_K89_genes.fna	GTATACGGTTCTGACGCTGTCGGCGGTGTTGCAAACTTCATCCTTCGCGACGACTTCGAAGGCGTTGAGTTTGGTGGTCAGTTCAGCACTAACTATGCTGATAACGATAATGGTCTGTATGAAGGCGTTCTAAACGCAGCGGAGCAGCCTGTTCCTGGTTCAACCATGGACGGCGACGAAACGCTAATCTATACCATGTTTGGCGCGTCATCTGCTGACGGCAAAGGCAATGTAACCATTTACGCTTCTTATGAAGACCGTCAAGAAATTGTTCAGTCTGATAGAATTTTCTCAGCATGT
gene_id_747_747||LOC6_K89_genes.fna	ATGATGGAATTTAAATTACAGGAAATAAATCTTGCCAGTAAAAATACGGGTCCATACGGTATCGCTGTTTCAGACAAGGGAGAGGTCTGGTTTACACAGCATAAAGCCAATAAGATCAGCTGCATCGGAATGGACGGGGAAATGACAGAGTATCCGCTGCCG
gene_id_763_763||LOC6_K89_genes.fna	GTGAAAGAGATTGAGGTTTTTATTGATACTGAAGAAATAGCTGAATTTTTCTTTCATGAACTTGTAAAAAGGGGATACGTTCCCACAGAAGAGGAACTTGAGGAAATGGCAGATATCACATTCGAATATCTGATCGAAAAGTGCATTATTGATGAGGAACAAGATATAGAATAG
gene_id_772_772||LOC6_K89_genes.fna	ACGTGGAACGCACCCAACACGATCGAAACAAATCGCGGCAAAGAGCGATATTTTTTGGTGCGCCGTAAAATTCGTCACGATCGCAGTGAAGTGTTCTTTTTACCCGATGATATTGAACAAACACGTACGGCCTATTTAGAAGAATTCCACGCCTTGCCCGTGCCGATGATTAAGCTAAATCAAAAGGGCGTCATCGTGCAGGCGAATGAATATGCTTGTGATCTATTAAATATCGCGGACAAAGATCGCCCAGCCTTGCAAGATATTATGGAGGGATTGGGGCGATCTATTACGGATTGG
gene_id_773_773||LOC6_K89_genes.fna	CGTGTTGTAAACGTGGCTAAAGGCGCGGCCTTGATGACGGAAACTGAAATGAAGTGGCGCTTGGTCACTATTTCGGCCGAAGTGATCGCAAACACACCCCTGTGTCAGGCCATGGAAAAAAACCTACACATGCTGGGCGCCCCCGATTTTACGGATGTTGATGTCGCCTATGCAAAACGGTTCCAAAACACGCTGCAGCAAAAGGATATAACCGCCTCTTACTCCATGCTGGGCCTTGGGGTTCAGCGGGATAAGGTTTTGGCCGATTTCCTTCCCCCTTTGGGACATCAATCCAATGAT
gene_id_775_775||LOC6_K89_genes.fna	ATGGGTCTGCACTATCCCGATGACTGCCGTTACTCGGACAGTCACGAGTACGTGAAGTCCGAAGGCGAGTTGGTGCGCGTCGGCATCAGCGCCTTTGCGGTTGATCAGCTCGGCGACATCGTCTTCGTCGAGTTGCCCGAGGTGGGCGACAGCCTGACCCAAGGCTCCAGCTTCGGTTCGGTGGAGTCGGTGAAGGCGGTCGAGGACATGCTCTCCCCGATTGACGGGACGGTGCAGGCC
gene_id_779_779||LOC6_K89_genes.fna	AATGACAAAGCCATTTGGTTGATCGACGGCTTTACACCAGGTGCGGCAGCAGCAGGTGTATCTGCAACCGCAGCGGCCGGTGCGAAACCATACCCAATGATCCCATATGTTGGTCTAATGCATAACGCGTTGGGTTCTGAGCTTGTTGACTTCTACAAAGGCAACGAAAGCGCAGAAGATGCATTGGCAGATGTCGAAGCAGCATACAGAACAGCTGCAAAAGAAGCGGGCTTCTTGAACTAA
gene_id_780_780||LOC6_K89_genes.fna	GAAAGACGACTTGGTTTTATGCAGAGTCTTATTTCTGAGGCTCGTGCTGGGAATACCAAGTTGCGTGAGGTTTTAACGAACCAAAAACTTCTGAGACCGAACCCGATAGAAGAAAAGCATCTTTTCCATCGTTCAGAACCTACCTTTTGCACGATTGCACAAGCAGCACAGTACTACTGCAAAAGGTATTGGAAAGCGAATGTAGCTGATGTGGCTTATAAGCGTGTAGACGAACCAGAGACAGGGGAAGTTATTTCCATCAGAGCCGTCTCAAACGACAACAACGACGATACCAATCCT
gene_id_787_787||LOC6_K89_genes.fna	TATGAAACCGTCTGCAATGACAGTTCACGCGCATTGACCATGTTGGGGTTGCAGGGCTTATGCATTGGGAACGGTATCCTGACCGTTGAAAATATGGATCAGGCAACTGTGCGTGCCGAAGCGGATGGTCAAAATAAAGGGGGCGGCGCAGCGGCTGCGGCCTTGCATCTGATTGCATTGACCCGTAAATGGAGCGCTTCGCGCAAGGGGGTTGGATTCCGCCCCTCAGATGACGCATATCAACTTGCATCGGATTAA
gene_id_788_788||LOC6_K89_genes.fna	GCCACCCTAGAAGAGTGGAAAGAACGCCCAAGCCAATTCACAGTCCCCCGTGATCAGATGTTGGCCAAGGTGCGTGAAATTCTGGCGACGCATGACGGTGAAACCCAAGGGGCATGA
gene_id_796_796||LOC6_K89_genes.fna	ATGTCGGCATTCACCTTTCCAATCGGGACACATACGCCACCGCAACATGTGCAGGCGTTACCCGATAAGGTGGATGTTGTAATCATCGGCGGCGGCGTGATTGGTATTTGC
gene_id_798_798||LOC6_K89_genes.fna	GTCATAGGTGGGGATTGTGGGTACGGCGGTGCTGCAATTATGGCCAGTGAAGCGGCGGCCAAAAGTGGTGCTGGAACCGTTTCTGTCTATACCCAAGCAAGACATCTAACTGCCTCTTTGGTACGTAATCCTAATGTGATGGCGCTTGCGTCAGATGATGCGCTGATTGAAGACACTCTCCGAAGTCTTGACTCAGTTATGGTGATAGGTCCTGGTTTAGGTAAAAGTAACTGGTCTAAGTCGCTTTGGATCCAATGTGCACAGCTACCTCATTCAAAAGTGGTTGATGCTGACGGTTTATAT
gene_id_799_799||LOC6_K89_genes.fna	TGTGGTAGCGTGAATGAAAATGAACAGGGAACTCATATGAAAATTACATTCTTAGGACACGCTTCATTTCGCATAGAAATTGCCGATCAAACACTTCTGATTGATCCTTGGCTCACGGGAAATCCGGTTCTTCCAGAAGATCAGCATCAGGCAGCTGTGACAGGTGCCACGCATATCCTCCTGACACATGCGCATTTTGATCATATGGCGGATGTGGTGCTCCTATCTAAAGAGTTGAACGTTCCCTTGGTTGGCCAATATGATTTGATGGGCTGGCTTGAGGAAAGCGAAGGGCTGTCT
gene_id_806_806||LOC6_K89_genes.fna	CCGATTAATAACGCTAATGGCACAGTAGATCATTTGTGCTTGGTGGTTTATGACGTGACTGATGTGGCGGTGAACAAAGCAGCGCTGTCGGCTGCGAATCGTAAGCTTGATCAGATGAGTAAGACGGATGGCCTGACAGAGCTTAACAATCGCTCGAGTTTGGACAAAGCCATTAAACTAACATTCGATGCTTATGCTGTTGGCAACAGTGGTCCGCACACCTTGGTGATTGCGGACATAGACCACTTTAAGAAAGTGAATGATAACTATGGCCACCCAGCAGGCGATGTCGTGCTACAGGAT
gene_id_810_810||LOC6_K89_genes.fna	CTGGACCCGTGGTATTCGTTGGGCACCGCTGACATGTTGGATGTGGCTTTCATGGGGATGCACGTGGCGCAGATGACCCACCCCGACGAAATGGCGCGGTGTTTCACCATGGTGACCGAGACCAACGCGCAGATTATGGGCCTAGACGATCTGGGGCTGCGTAAAGGGGCGTTAGCCTCATTGGTGGTGCTGGACGCAAGCGGTCCTGTGGATGCCCTGCGGCTACGGCCAGCGCGTTTGGCAGTCGTGTCGAAAGGCAAAGTGATTGCCCGCACCCCGCGCGGGGATGCGGCACTGTCG
gene_id_812_812||LOC6_K89_genes.fna	AAGGCACGCCTGAAGCTTGCGGAACTCCCGCGTAACAGCTCTGCCACCCGTCTTCATAACCGTTGCCAGCTGACTGGTCGTCCGCATGCGTATTACCGCAAGCTGAAAGTCAGCCGTATCATGCTCCGTAATCTCGGCTCCAATGGCGAGATCCCGGGCTTGGTCAAGTCGAGCTGGTAA
gene_id_815_815||LOC6_K89_genes.fna	ATGAATCTGTTCGTCCTGTTAGGCAAAGCAGAAGCCAAACTCGAAACAGGTGATGACCCCTACTTCAACGAGGCCACAGAGTTAGTCACCAGCATCCTTCGCACAGAAGAAGTTCTGCCGTACAAACGCATTAGCTTGAAT
gene_id_816_816||LOC6_K89_genes.fna	ATCATGTCACACCAAGACACTTCACGTGTGTTCTTTAGTTCGTATCGCAAACTAAAACACAGCAACCCTGATGCGTATCACAAGGCATCTACCATAGCCGAAATGGTTCAAGCGCAACGCAAGATGGGCAGAGCGTTCTATGACTTGATGGATGACCAACAATGA
gene_id_817_817||LOC6_K89_genes.fna	GAAAATCCTTATCTAATGGGGACATTTATGGATAACCATGATACTGTACGCTTTACCAGGGATGCAATAAGCCAAAACCAGCACCCGGGACCAAGGTGGAAACTGGCATTAACCTATTTATATACAAGCCCTGGAATTCCGATTATGTACTATGGAAGTGAGATTGCTCTTGACGGCGGCAATGATCCGGATAACAGAAGACAAATGGATTTCCGTACAGATAAAGAATTAATCGACTATATTACTAAGCTAGGTGAAGTCCGGCAGCAGCTTCCTTCTCTGACAAGAGGTACTATGGAA
gene_id_822_822||LOC6_K89_genes.fna	TACGACGAGACCCAGCTCGAGCCGACGGTTCTTCCCGCCGAATATCCGAACCTGCTGGTCAATGGCGCGAACGGCATCGCCGTCGGCATGGCGACCAACATTCCCCCGCATAATCCGGGCGAAGTAATCTCGGCGTGCGAAGCCTATATCCGCAATCCCGCGATCACGGTCGAGGAGCTGATCGAGATCGTCCCCGGGCCCGATTTCCCGACCGGCGCCCTGATCATGGGACGCACCGGAATCCGCGATGCCTACACGACCGGGCGCGGCTCGGTAATGATGCGCGCCCGGTCGTGTAGGCAT
gene_id_823_823||LOC6_K89_genes.fna	ATGCCACAGAACCTAAATTACCTTCGCGAAACGGCATCTCAAACGGCAGGTCCCTACGTGCACATCGGCCTTGCCCCAGGTGCCGCTGGATTTGAGCTTTTTGAGAAAGAACTGGGGCAGGATATCGCGGGACCCAATGCCAAGGGTGAGCGTATCACCATCACAGGACGCGTATTGGACGGCACTGGGTCACCTATCCGTGATGTTTTGCTAGAAACATGGCAGGCGAATGCCGCG
gene_id_832_832||LOC6_K89_genes.fna	AACAGCAGCGAGAACGCCCGGGCCATCGAGAGCTTCGAGGCCTTCGCCGGCCAGGTCGACTACTCCCTGCTGGAGTCCCTGCAAGCGGACCCCGAGGCCAGCAGCGATGGCGAGGACCACCAGCCACGTCAGGTCTATTCAGGGCACTACGTCCCCGTCACCCCGACACCACTGCCGGAGCCGGAGTACGTCGCCCACAGCGCCAGCCTCTTTGCCGAGCTCGGACTCAGCGACGCACTCGCCCAGGACGAGGACTTCCGCCGACTCTTCTCCGGCGACAGCCGCGTGGCCCGGGGCGCC
gene_id_834_834||LOC6_K89_genes.fna	ATGGTCGATGGTGGTCGTATTGAAGAAAAGGACTTCCGTATCATCTACAAGAGTCCTAAGTTCCCAACCTCTGCGTTTGGCTATGCCCACGACTTACACCCTGATCTTGTTGCCAAAATCAAGCAAGCCTTTGATAGCTTCCGCTTCTCGGAAGACATGCAAAAAACCTTTGGTGGTGCAGACCGTTTCTAC
gene_id_836_836||LOC6_K89_genes.fna	GCTATTCAGTGGCGCCCTAATAACAAGCTAGAGGTAAATGCCGACTTACAGCTTTCAGATAGAACCTTTAGTGAAGTAAGAAACGACCTCGTCTTCGCCGAAGTCAACCACATTGATGGCTATACCACACCAGCGTCAGAAAGACTGCCCTTTGACCTTGTGGCTACCTCTAACGGTGCACTAAGACAATTTACAGCTACGCAAAACATTGAAACAAACAGCCAATTTGCAGAACGCCTTGAAGAGTACACTGGAGGAGGCTTACGTTTCGACTATACGGTAAACGATAGACTAAGCATATCT
gene_id_843_843||LOC6_K89_genes.fna	CTTCCAATCTCTGGGGCGAACAGCAAATTCCAACCTGTTTACGTAGATGATGTGGCGCGTGCGGCTGTGGCTGGCGCGATGGGTCAGGCCCCTGCAGGTATCTACGAATTGGGCGGTCCTGATGTGGAAACATTCGCTGAACTTATGGCACGTATGAAATCGGTCATTCAACGTCGCCCAGTTACGCTGTCTTTGCCAAAATTTGTGGCGTGGTGTGTGGCATTTGGTGCGGATATGGCGCAGACGATTACATTTGGATTATTTACAAATTCGATCCTCACAAGGGATCAGTTGAAGCAATTA
gene_id_849_849||LOC6_K89_genes.fna	GTTGAGAAATCTGAAGTAGCTTTAAAACATGCAATGGAACTTGGTGGTGATCACGGAGTTTTAATTGATGGAAACGAAATTGAAAAAGTTCAAGAACTAACTAAAGGAAAAGGTTCAGAAGCTGTTATCGATTTCGTAGGTGAAAAAGGATCTACTGCCATGGGAATTCAAATGACTTCTAATGGTGGTTTTTACTACATTGTTGGATACGGAGAAGAAATTAAATCATTAGCAGTTGATTTAATTATTTCTGAAAAAACAATCGTAGGTAATTTAGTGGGAACGTGGTCTGAGTTATAT
gene_id_851_851||LOC6_K89_genes.fna	TCTGTGCAAGCCGAGCCATTCGATTATGGTGCATTGTCCAACGAATTTGCCCAAGGTCATACGCATGTAGGCGCGGTTGTCACATTTTGTGGGATCGTGCGCGATGACGAATTGGGCGGCCTTAGCACCATGGAAATTGAACACTATCCCGGAATGACCGAAAAGGCGATCAGGGCCCACGCCCAAACTGCAAAAGACCGATTTTCGCTTGCCGAAGTTTTGGTGATCCATCGGTATGGTTCCCTGAAACCTGGTGAAATGATCATGATGGTTGCAACAGCAGCGCCGCACCGAAATGAT
gene_id_856_856||LOC6_K89_genes.fna	GCGATACCTGCTGTAGTAGCTTACAACCGTTTCTCTGCTCAATCAGAAGCGTTGTTGGCAAATTACGAAACCTTTGCTGAAGAGTTCTCAAGCATTCTCTACCGCCGTGTTCACGCTCGATAA
gene_id_858_858||LOC6_K89_genes.fna	GTGCATATCCATTGCCGGATTGCCAACAAGCCCGAAGACATCAGCGCCATCCGCGTCGCCACTGGTGAGTGCGATGCGCTGATTGGTGGTGATCTGGTGGTCAGCGCAGGGGCCAAAACCCTTGGTCTGACCGCGACCGGACGCACCGGCGCTGTGGTGAACAGCCATGACACCGTGACGGGCGATTTCACCCGTGATCCGGGCTTCAAGCTGCCCCATGACCGGCTGGAACTGGCGCTAGAGGCGCGCCTGCGTGACAAAGTGCAGATGTTCGATGCCATCGAACTGGCGCGGGTAACGCTG
gene_id_859_859||LOC6_K89_genes.fna	TCAGATGCGCCGGTGGATAACGCCAGTGAAGTGGTCGTATTTTTCAGCATCGTTGAGTTACGCGGGAATGGTGATGCCATCACTATCGATGTCACAGACAGTAACGGCGATCCCCGCGAGATAGATTTGCTAACCCTTCAGGGAAATGCATTTGCATCGTTGATAGAAGATTTTGATTTGCCCGCCGGTGAATACACGCAAATTCGAATTCCTGTGTCTGAAGCGTCTTACGTGGTCATGGATGATGGCACCTGGCCTTTGTCCGTACCTTCCGGTGAAGTGAAGTTAGACGGTTTTACT
gene_id_863_863||LOC6_K89_genes.fna	CTTGGGCTGTGGGACCTCATGGTGGACACCCTGGCCCTGGTGCTGGCCTCCTCCTTCTTGGCTCTGCTGCTGGGATTTCCCCTCGGTGTTCTGGGAACGCGTCAGCTCTGGATTTGGCGACTCCTACGCCCTGCGCTGGACCTCATGCAAACCATGCCGGCTTTTGTCTATCTGATCCCGGCGGTGATGCTCTTCAGCACGGGAGCGGTTCCCGCGATCATCGCCACCTTGATTTTCGCCATGCCTCCGGTCGTCCGGCTAACCCACCTGGGGATTCGCCAGGTGCCGGCGGATTTGGTG
gene_id_867_867||LOC6_K89_genes.fna	CCCCTTGATACCGCGACGTCTCATTATTCCTTTCCAGAATTTCTCGTTTCGCTTAAAAAAGCGTTGAGCAGTCAATTTGGAGAATCGTCGATTACCTACCTGGTAAATAATGCCGGCATTGGAATGAACGCTCCTTTTGCAGAAACCAGTATTAGACAATTCGACACACTATTCGATATGCATGTGAAAGGCCCTTTTTTCCTGACTCAAACACTTTTACCTATAATCGAAGAAGGCGGGGCAATTCTGAATATATCTTCTGGCTTAGCGCGATTTTGCTTTCCCGGATACAGTGCCTAT
gene_id_873_873||LOC6_K89_genes.fna	GCCTATCCTTTGGTACCAGGTTATGAGGCCGTTGGTGAAGTCGTTGATGCGACTGCGGGCACGGGTCAAAAGGTCGGCGATTTTGTTTTTGTTCCGGGCTCTTGCGGATTTCGAGAAGCCAAAGGATTATTCGGCGGCAGTGCCAGTTACTTGGTCACTCCCGCGGATCGCGTCCGGAAAATTAATCCAGCATTGGGGGATAGCGGAACATTGTTCGCTTTGGCGGCGACTGCGCGACATGCGTTGGCAGGATTTGATGCGCGTTTGCCCGAATTAATCATCGGTCACGGTGTACTGGGA
gene_id_879_879||LOC6_K89_genes.fna	ATCGAGGCTGCGCTGAAACCCGGCGGGCTGCTGTTGCTACATGGTTATGAAGTGCGGCAGCTGGGTTATGGCACCGGTGGCCCGAAAGAGGCTGATCAGCTTTACACCACCCAGATGCTACAGGATCGTTTCGGCCATTGGGACGTGCTGTCATTGCGCGACTATGACGCCGAGCTGCAAGAGGGGCAGGGGCACAGCGGCCCCTCGGCCTTGGTTGATCTGGTCGCGAGGCGACCTGTCTGA
gene_id_886_886||LOC6_K89_genes.fna	CCGCACCACGGAAGTAAAACATCATCTACCAACGTTTTCATTGAACATGTAGCGCCAAAGGTCGTGATTTTCACGCAAGGTTTTGAAAATAGGTGGCAATTTCCCGCAACGGATGTATCGAAACGATACGCGCACAACGGTGTAAAGCAGTATTTAACAAGCTATCACGGTTATATAAAGGCAACCTTTGATAAGGAGTCTTTCTACATAGATACTCAACGAGGAACTTTACATAAGCGCTGGTATTTACCGGGCATAGCGCCTCGCCACCTTAATGAATAA
gene_id_893_893||LOC6_K89_genes.fna	CAAATCACAGGTTTGACTGGTGTTACCAAAATTACTGTAATCGCAAATCTTACTAAGATTCTTCAGGTTACTGCTCGTGAGAATGGTGATGAAGTTTATGTAATTACCGATACTAATCATTATCTTGATGCTGGTGATGTTATCTTTGTTGATGGTAACCCGTCTCAAGATGTTGGTGGAGTTACATATGATGAATATGATGGTGCATTCGCAGTCAATCAAGTAATCAGTCCTCTGGAATTTGTTTACAAGTTAAATGCTGCAGCAGTTTCTGATCCTGCTACAACAGCATCGGGTGTT
gene_id_897_897||LOC6_K89_genes.fna	CTGTTTTTTGCGATGCTGGTCGCGATGTGCTTCGTCTTCGGGCAGATCCCGATCACCGATACCATCCTGTCGCGGTATGTCCCTGACAGCTGGCGCGCCCGTGTGCTGAGTATAAAGTTCATGATCAACCTGATGATCGGGGCCAGCGTGCTGCCGATTTGCGGCGTGATCCTGCAATCCGGATATGAAATGGCGGCGCTGTTCAGCCTGATGAGCGGGCTTGCCGTGATGGTCGTTCTGGCTGGAATCCTGCTGCCCGTGCAGTCCGAGGCCCAGAGGCTCGACCGCCAGCCGGCCGAATAG
gene_id_909_909||LOC6_K89_genes.fna	CAAAGCGTCGAGGGTTTGGGGGGCATCTCTGTAACCGACGGCGTTGTTCGCCTAGGTGCCATGGTCACGCAGCACGATATTATCGACAGTGCAGAGCTTGCCAGCGCCGCACCGATCCTGCGCGAGACATCGCTGCAGATCGCCGACCCGCAGGTGCGCTACATGGGTACCATCGGTGGCAACGTGGCAAACGGTGATCCGGGCAACGACATGCCGGGCCTGATGCAGTGCCTTGATGCGACCTTCCATCTGGTTGGTCCCGACGGCGAACGGACCGTCGCAGCGCGTGACTTCTACGAA
gene_id_910_910||LOC6_K89_genes.fna	TGGCGTGGTGAAACCGATATTTTTATTTACCCGGGCTACAAATTTTTAGTTGCTGATGGATTAATGACTAACTTTCATCTACCTAAGTCTACCTTAATGATGCTAGTTTCGGCCTTAATGGGTAAAGAAACTATTGAATCTATCTACAATCACGCCATAACAAAAAAATATAGATTTTTTTCCTATGGTGATTCCTCTCTCCTATTTCCATAG
gene_id_911_911||LOC6_K89_genes.fna	CTGCGGGCCAAGGCCGTGGCTGAGGCCCAACCGCAACTGGATCAAGGCATTGATGCGGTGATGGAAGGCTGGCGCTTGACCCGTCTGCCAAGGATCGATCAAGACATCCTGCGCTTGGCCGTGGTGGAAATTGATGAGTTTCAAACCCCACCGGCTGTGGCATGCAATGAAGCGGTGGAACTTGCCCATCGCTACAGCGATGAAGCTGGGCGCCGCATGATCAATGGGGTTTTGCGCCGCTACACAACGGCCGCGGCCCGCTAG
gene_id_915_915||LOC6_K89_genes.fna	ATGAGACATTTGATAACTATTGCGCTCTATTCTGTAATCGCTTTTGCGAGTACAGTTCTTCAAGCCGAGCGGATCAAGGATATTTCGTCACTTGCAGGTGTGCGATCAAACCAATTGGTCGGGTATGGTATCGTGGTTGGATTAGCGGGTTCTGGTGACGGAGGTGCTGGAGTAACGCTACAGTCTATGCAATCTATGGTCTCCCGTTTTGGCATTGTAGCCGATATAGGTGATCTAAATGCG
gene_id_916_916||LOC6_K89_genes.fna	ATGACCTCGATCTGGTCCGAACAGTCCAAGTTCCAGATCTGGTTCGAAATCGAGGCGCATGCCTGCGACGCGATGGCCGAACTGGGGATGATCCCGGAGGATGCCACCAGGGCAGTCTGG
gene_id_928_928||LOC6_K89_genes.fna	TTGGTAATTGGTGTCGACCATTTTAAAAACATTAATGATAGTTTTGGCTATAAATATGGGGACTTTGTATTAAGGGCGTTAACAGCCCGCTTACAAGCTGTCATTTCTTCTTCAAGTTATGTTGCGCGTATCGGGGCCGACGAGTTTGGTGTCTTTTTACCAACAGTATTGAAC
gene_id_929_929||LOC6_K89_genes.fna	GCCTTGGGGGATAAGGTCGCCTTGGCGAACCCCTTGGATTATCACACCTATATCTGGGGCGATGGGGCGGCGATGGGGAAATGCTATTCTGCGATGATGTTGGGGGATCAGGCTGCAACGATTCTGGTTGTGGATTTTCCACGTGCAGATCGTTGTTCCCAATCCGCGTGGGATTGCGTGATCGAGGCTGTTGAATACGCCCATGCGCAAAGTGATCGTGTCCTGATCTTGGCGGCAAGCCTTGCGGAAAACATGCCTGAATATGTGGCCGAACGCTTGGGTGCCTTGGGCATTCCCTGTCTA
gene_id_931_931||LOC6_K89_genes.fna	ATGAAATACCTCACCCTAATTCCATTCCTGTTCGCCACTTCAGCAATCTCTGAAACCGAGATGAGCATTGATGAATTTGAACGTCATGCAACAGGGCGGACGTTTGATTTTTATAGCCCGCAAGGGTTGGTCGGAACCGAACGCTATTTGCCAGATCGGCAGGTTGAATGGGCCTTTGATGGACAACAATGCGTGTTTGGCGAATATTTT
gene_id_933_933||LOC6_K89_genes.fna	CCACGAAAGGGGAATAAAGTGGGTATTTTCACGAAAACTAAAGAACATGCACCATGTACCGTGGAGGTCAGTCATAAATTTGAAAGTCTCCATGCACATGTTCGCTTTAATAATGGTGCAATCATCTACCCAGGAGATGAAGTACAGGTTCAAGGTCCTGAAATTATGGCGCCGTTTGGCGAAATAGTCAGAGAGAATAGGGATGCGATAATTTTAAGGGCAAGCTTTTTAGAAAGACTATGGACCAAGGCCTTTGGTGATTTTGAAGTTATGGAACTCTGTGAGTTTTCATTTTCTGAG
gene_id_934_934||LOC6_K89_genes.fna	GGTACGGATTTAATGGTCGGGCTCGCGCAGGATCATGAATGGATGGGTGGCGCATCGGTCGCTCGAAATGGTGTTACGTGTAATCCAAACATCCCAACAGAAGAGGTCTTTACGACTCCGCATGCCACAAACGTGAACGGTCACGTAAAATCAACCAAGCCACTGTCACATCAGGGGACTTTGATCGAAGATATTTCGGTCACATTTAAGGATGGTGTGATTACAGACGCAAGCGCATCAAAAGGTGAAGAGGTCTTCTTAAAATTGCTCGATACGGACGAAGGCGCAAGACGCCTGGGA
gene_id_941_941||LOC6_K89_genes.fna	CTGGAACATGCAGAAGCATTAGGCTGGCCGGAAGAGAAAGTGCATCGTGAATTCTTCGCTGCGCCTGCTATGGATGTGGATCATGGGGACAATCATGCCTTCCAAATCAAGCTGGCCAGCACTGGGCAAGTGCTAGATGTGGCTGCGAATCAGTCCATTACCGATGTGCTAGACGAGAACGCTATCTTTGTTCCAGTGTCTTGCTGTGAAGGCGTTTGTGGAACTTGCTTAACTGATGTTATCAGTGGAGAGATAGATCATCGTGATGTCTTTCTAAGCAAACAAGAAAAAGCCGAAGGC
gene_id_944_944||LOC6_K89_genes.fna	TTGTTATATAAAGAAGGAAGAGGATTGAAAGTAACAAAGAAAGGTAGAGCCTTAGCCGATCGCATAAGCGCCCCTTTCAGCGACATTGATTATGCGTACGAAGACATCAAGCAGCAGCGTAAGTCCAATCTCAATATTTATTGTATACCCTCATTAATAAACGATTGGCTGATGCCAAGACTGGTAGCATTTAACCAAAGCGTACCGGATATGTCAGTCTCTTTGAAATACCTCCAGTCAATGCCCGCACACATTGACGAACATTCTATTTGCATCAAAAGCATTGAAGTCAACGGCACG
gene_id_947_947||LOC6_K89_genes.fna	GGCAGCCCCAGGCGTGTGAGCAACGAGCGCTACCTCAATCACCCCACCTTTGGCCTGCTGTACCGCGTGGCCGAGGCCGGTGAGGGGCGCGAGCTGTACGCCACCCTCTACGCCCAGCGCATGTTTTTCCTGGTGACGGTCCAGGGCCGCAGCGTGGAGTTCGAGGTCATTCCCTTGATGGATGCGCGCCATCTCGCCGAGCAAAACCTCAATCGCGCCCGCCGCGAAGGCCCCGAAGTGCATGCGGGCTGGCGACAATTGTTTGATAAGACCTTCATCTAA
gene_id_948_948||LOC6_K89_genes.fna	GAACTCGCCGCGGTTAATCAAAATACATTAATTAACGATTCACAGTTCGCACGCTTAAATGCATGGGTCGACAAACACTATCGCGATGAATTAAGCGAAGATGACTTGCGCGATCCGCAATTATTAATCGAGTCTCGTACTGCGCTTGATGAGCTAACACAAATCCTTAAGATTGGTTCGGTTTACCCATTCCAACAGGCATAA
gene_id_960_960||LOC6_K89_genes.fna	GATGTGGAAGAGATGGGCGCCGATGCGCGCCGTTATGTGGTGAGAGGGCAGCTGTTCTTTGTCAGCAAGATCTATTTCTTGCAGGGTTTTGATGTGCATGAGCACCCCGCCAAGATCACCATCGACATGTCGAATGCCCACATCTGGGATCAAAGCGGCGTGGGTGCCCTCAATCAGTTGATCCGCAAACTGCGCAAAGGCGGTTCACAAGTGGAGGTGGAAGGCCTCAACGAGGAAAGCCTCGACTTGTTTGAGCGCATCGGCGACGAGCAACCCGCCCATTGA
gene_id_975_975||LOC6_K89_genes.fna	GGATTAAAGGCCGGTGGTGAAGAGGGGCCTGTGCATTCTGCAGGGCTTGTTATTGTGGACAAAGTATCTTGGCCAGTTGCTGAACTGCGATGTGACTGGACAGAAAACTGTCCCATTACAGAAATCACAACTGCGTGGGAAATTTATAAACCTCAGCTGGATGATTATGTGCGACGCGCCCTAAACCCCTCCGAAGCCCCCTCTTACGGTGTACCGGGTGATCTATGA
gene_id_978_978||LOC6_K89_genes.fna	CCTAGATCACAAACAAAGAGGGAGAATGCGATGTCGATCCAAGAAATCAAAACCCGTATCCACAAGGCCGCGACCGAGGCGGGGCGGAACCCAGATGATATTTCGTTAATCGCTGTATCCAAGGTTCAGCCAAACGCACGTGTTCAGGCTGTGTTGGAAACAGGGCACACAACATTTGGCGAAAATCGTGTGCAAGAGGCGCTGAGCAAATGGCCGGATTTCCAACAGAGTTTTGGGGAATTGGATTTACACCTGATTGGCCCATTACAAACGAATAAGGCGCGTCAGGCCGTTGAATTGTTT
gene_id_984_984||LOC6_K89_genes.fna	GCTGTTTTAGCCTTTTCCAAGGACACTCCGAACAGTCAGCTAAAGGTGCGCACAGGGCCCAATTGGATGCTGTTCAACCAACTGCGCGACGGACAATTAGATCTGGTGGTCGGTCGTATGCCCGATGCTGATTTGCTGACCGATATAGCGTTTGAACAATTCTATTCCGAGGATGTTGTGTGTGTTGTGCGTCCCGATCATCCAATTTTATTTGCCGATCATCCCTCTGATCATTTTCTGAACTACCCATTGGTTATGCCACCCAAGGGGGCGGTTATTCGCCCGACTGTTGAACGGTAT
gene_id_985_985||LOC6_K89_genes.fna	GTAGATATTGATTGGATTGTTGGCGCCTTGCTGCATGATATTGGCGATGGGTTGGCCCCCCAAAACCACGACAGATTTTCCGCAGAAGTTGTTCGCCCCTTTGTCCGTTGGGAAGTTTCGTGGGTGATTGAACACCACGGTATTTTTCAAATGTTATATTATGCACACCATTATGGTTGGGACAAAGATGCGCGTGATCGTTACCGTGATCACCCATGTTTTGATACATGTGCAAAATTCTGTGAACGCTGGGATCAATCATCATTTGATCCAGATTATCCAACCAAACCGCTAGAATAT
gene_id_992_992||LOC6_K89_genes.fna	ATGCATCAGTTCCTGCCCTATGCCTGGTTCCAGGGCCAGTGCGTCCCCTTCGAGGAGGCCAGGATCTCCATTGCCACCCATGCCCTGCACTACGGCACCGGTGCCTTCGGCGGCATGCGCGCCATTCCCGATCCCCAGAACAGCAACACCATGCTGCTGTTCCGTGCTGATCGGCACACCCGGCGTCTCAGCCAGAGCGCCCGG
gene_id_996_996||LOC6_K89_genes.fna	GTATGCGGTTACATTGATATCCTACAGGGTCGTGTCACAGCAGGTGACAACGTAGTTGTGATTGGGGCAGGCGGCATCGGGTTTGATGTCAGTGAATTCCTTGTTCATTCAAACGCAGCGACACCTGAAACCCCCGATTTGACCCACTGGCTGAAAAAATGGGGGGTTGGTGATCCTGAAGAGATCCGTGGCGGATTATTGGCCGAGGGTCCGCAACCCGCGGCCCCTGCACGCAATGTGACCCTGCTACAGCGTAAGGCCGAACGTCCGGGAAAACGCCTTGGAAAAACAACAGGTTGGATT
gene_id_998_998||LOC6_K89_genes.fna	GAGTTGATTGATGCGGCTCAAAAGCAGTGCATTGAGCTCGATGCCAACGCCTGGTCAGAGCTCGATGAACTGGAACGCTTTGCCCTCTGCAAGCTGGCCCGACCAGGCCACGATCACCACAACCTGCCAGCCGCCTTTAACGAAGTGCTGGGCTAA
gene_id_1002_1002||LOC6_K89_genes.fna	ATTGGTACTGGCTTTTCAGACCAAGAGCGTGCACAGCCACCAGAAATAGGTGTATTTATTACGTTTCGTTACCAAGGTCTTACGTCCACGGGCTTGCCTCGTTTTGCAAGCTACCAGCGGATAAGACAAGGTCCTTTTGAATTTAGAGTCCCTCAATAG
gene_id_1006_1006||LOC6_K89_genes.fna	ATTAAAGGGCAACACTGGGTTGCCAAAAATGAGGTTTTAACAGTGAGTATCAACTTTGTAGCGGAATCGAAGTTACCCACCCCCTGGGGTGTGTTTCGCATGGTTGGTTTCGAAGACACCGACACCGGCAAAGAGCATGTTGCCTTGGTTTATGGTGAAGTGGCTGGCGATGCACCGGTGTTGGCGCGCCTTCACTCTGAGTGTTTAACGGGCGATGCACTTTTCAGCTTGCGCTGTGATTGCGGTTTTCAGTTGCAAGAGGCGCTCAAGCGTATTTCTGAAGAGGGTAGCGGCGTACTGCTT
gene_id_1007_1007||LOC6_K89_genes.fna	AGCGGATCGGCCATGGGGTTCTTTGAATCGGAGATCGTTCAAGACGAGGCCAAACGCCTATTCGGCGACTACCAGTCGCTGATGCAGCTGGGCGGGGAGTACGGGAAGTTCGATCGCGAAGGCAAAAAACTGTTTATTGAGCGCATGGAGGAACTCATGGAGCGCTACCGCGTCTTCATGAAGCGCTTTGAGCTCTCCGAAGATTTCCAGGCCAAGCTCACCGTTGAGCAGCTGCGCACCCAGCTGAGTCAGTTCGGCATTACGCCCGAGCAGATGTTTGAGCAGATGAACCTCACGCTTGAG
gene_id_1017_1017||LOC6_K89_genes.fna	ATGCGGGCATTAATCACGGGTGGTGCAAAAAGACTGGGACGTGAAATGTCGCTCTATCTTGCCAAACGTGGTTATGATGTTGCTGTTCATTACAATAGTTCTGACAATGATGCCCGTGTCGTGATTGATGAAATTCATGCAATAGGACGTCGTGCAACGCAGTTGCAGGCAAATATCTTAGATGAAGCCAAGGTGGAAACATTGGTGTCACGCGCTGCTTCGGCATTGGATGGCCCAATCACT
gene_id_1019_1019||LOC6_K89_genes.fna	ATTTACCAATCAGGTGCTGGACATACTGGAGGAAGTCTGTCCTGTATTGATATTTTAAACGTACTCTACAATGGTGTCATGAATATTACCCCTGAAAATTTTTCTTCTTTTGATCGAGATCACTTTATTCAAAGCAAAGGTCATTCAGTTGAAGCCCTCTACACTGTCTTACAAGATTGTGGTTTTTATAGTCAAGAAAATCTAAAAAGTTTAAATCAATTTCAATCTCATTTTATAGGGCATCCAACTAGAAAAGTTCCTGGTATCGAACATAATACAGGAGCCCTTGGTCATGGTTTG
gene_id_1020_1020||LOC6_K89_genes.fna	ATGAGTCAATGGCTAGAACAGGTCATTGATGCGGCGCAAATCTCCGATTACTTAGCGCCCGTGCGTCAGCAGGCCTTAGAAAAGTTAAAAGCTGATGGTTGGCCAGCCCGTAGAAACGAGAGCTGGCGTTTTACGCCGCTAACGCCACTTGAGAAGCGTGAAGCTAAGCAAGCGGTTCAGGCAGATAGTCTACCAGTACCCGCTATCGATAACCTAAATGCTATCGACCTTGTATTCGTAGACGGTGTATTG
gene_id_1031_1031||LOC6_K89_genes.fna	GCGAAACTCACGGGTGCCACATTGATATTGATTTGTTCGCTTGGTGCAAATCTTGAAACCCTGCGCTCAATGCGGGCGGGCACTCCACCGCGGGCGGGCCTTATGGCGGTTTTTGCATGGACTGTGCGGATATCACTGTTGGTGGTGTTGATTGGGGCTGCTGCCGCGTTTTCAAGTAACTAA
gene_id_1033_1033||LOC6_K89_genes.fna	CACCTAGAAGTGGAAGATCCACACTTTGACAACAGCCCAGTTGACCTACCAATGTCTGTACTATTTGGTAAGCCACCTAAGATGCACCGTGAAGCGACTAAAGCCGATGTTAAAGGCGATGACTTTGACGGTTCTGACGTTGAACTTGCTGAAGCAGCAAAACGCGTTCTTAGCCTACCAACGGTTGCGTCTAAGAGCTTCTTGATCACTATCGGTGACCGTACGATCACCGGTATGGTGGCGCGTGACCAGATGGTTGGTCCATGGCAGGTACCTGTAGCTGACGTAGCGGTAACGACTTCG
gene_id_1034_1034||LOC6_K89_genes.fna	GCAGCCTATGAGGAAGAAAACGCAGCACTGCTGTCAACCTTAATGTTCCTACACGCCGAAGCCTTGGAATTGACGGGACGTGCCTCTGAAGCACGCATTGTTAGGCTGGACAGTTTGAACTGGGCACGATACGGGTTTGGATCAGAAAAGCATCTAAAAACCAAACTGCGGGAAATTCAGGCATTGAACCCGCTTAACCGTCGAAATGGCTAA
gene_id_1035_1035||LOC6_K89_genes.fna	TTTGCAGCGCCGCCGGCGGCAAGCTATGCCGCCCCGCCGCGCGACTGGCAGGCGCCGCTGTCTCCGCAGGCGCCGCGCCCTGATCCGTCGATGATTCCCGATCTGCCGCCATCGGCACCGCCGTCGGCCGAGATCGCCGGGGAGGTAGTTTCGGACACGCTGCTCGGCGCGGCGCGCGCGCAGCTTCACAAGACCTATATCGTTGCCGAGACAGGTGACGGCATCACCATCATCGACCAGCATGCGGCGCATGAAAGGCTGGTCATGGAGCGGATGAAGGCGGCCATGGCGGCCGACGGC
gene_id_1039_1039||LOC6_K89_genes.fna	TACCCTGTGCGGGGTCGCGGCGGCATGGGTGTCTCGGCTATGGACAAAGCGATGCGTGGCGGGGCCATCGTGGCATCCTTCCCTGTAGAGCTGGATGACCAGATCATGCTGGCCACCTCGAACGGCCAATCGATTCGCGTTCCTATTGATGGCATTTCCTTCCGCTCGCGCAGCGCGGGTGGCGTTCGCGTCTTCAACACCTCTGCTGGCGAACATGTGGTTTCGGTCGCAAGAATCGCGGATCAGGCCGATCAAGACGGTGATGAGACCGGTGAAGAGGGCTAA
gene_id_1054_1054||LOC6_K89_genes.fna	CTTTTCGCTAAGTCAGGGGAAGAACAAGTGGTCAGCCAAATTAGCTTGGGAGAGTTGTTTACTTCAATTGAAGGCAGCGCCCAAACCATGACGGCTCAAGCGCAGCAAACGCTAACTTTTAGCGGCTTCGATAACAACGTATCTATAACCGGTAATCTTACGGCACTTCAAGGTGCACTATTAAACCTTATCCACAACGCGAGCCAAGTTACTCCGAAAGGGGAGTGCGTGCACGTAGAAACCTCAGTGTCTGGTCAACGTCTGCATGTGGCCATTATTGATAAAGGTCCTGGAGTACCGGAT
gene_id_1057_1057||LOC6_K89_genes.fna	CGCGAATTAGACTTAGAGGCGCTGACATTACGTGCACCCTTTGACGGTGTCTTGTTGAATTTCAACGCCAATATCGGGGATTGCGTTGCGCAAGGCAGCCAAGCCGCAGAAATCTATGATCCCACAGAAAAAAGTGTAGAGACATTCGTATACGTCGATCAGTTGGTGGATGCAGACAGTGTTGGGGTTGTGGCAGGTAATCCTGTGCAAGTCGTGCGCAGAAACGGACAAATCTGCGAAGGTGTCTTTTCACTGATCGAGACCGAGGCCAATCTAGAATCCCAAAACGTAAAGGCCAAG
gene_id_1061_1061||LOC6_K89_genes.fna	GGCGGCAGCGCGGAAAAACCTGTGGGACTTGTCTGGTTCGGGCTGGCGGTGCGCGGCGGAGCGGTTGAAACCCGCCGCCACCTGTTTGACGGTGATCGCGCCGCGATCAGGACGCAGGCCGCGAACGAGGCGCTGCGACTTCTTCTCGGGGGATTAGGGCCTTAA
gene_id_1067_1067||LOC6_K89_genes.fna	ATGGAACGTATCAACCTTGCCGATGACCTGAGCTTCTCGCGCATCGTCTATGGCATGTGGCGGCTCGGCGATGATGCCGATACCTCGCCGGCGCATGTCCAGGCAAAGATCGAATCATGCCTCGAGCAGGGCATCACCACGATGGACCAGGCCGAC
gene_id_1068_1068||LOC6_K89_genes.fna	TTTTCCGGCTATCCGCATCTGGAAGAATGCGATTATATCGGCAAGCTGGTGCTTCCGGAGTTGAAGACCTGCTCGTTGCCGCATGAATATGGCCGGGTGCCGGCGGCCACCCCGGCCACACCGCTTGGCGTTGGAGACAGACACTGA
gene_id_1073_1073||LOC6_K89_genes.fna	TTCGTACCAACCAACGTTATCTCGATCACAGATGGTCAGATCTTCCTTGAGTCTTCAATGTTCAACGCCGGTGTCCGTCCTGCGATCAACGCAGGTCTGTCAGTATCACGTGTAGGTGGTGCGGCTCAGACTAAGATCATCAAGAAACTTGGTGGTGGTGTACGTCTAGCGCTTGCTCAGTACCGTGAATTGGCTGCGTTCTCGCAGTTCGCATCTGACCTGGACGACGCGACTCGCGCTCAGCTTGAGCACGGTCAGCGCGTAACTGAGTTGATGAAGCAGAAACAGTACTCGCCTATGTCT
gene_id_1074_1074||LOC6_K89_genes.fna	CTGTTCCTGACATCTGTTTCGTCAAAGAAGAAAGAAATCCTGGCGGCTGAGACGCCGACAGATAAGATGACGGAAGTGGAGAAATCCTACCTGGCATATGTTGCTTCTGGCAAGCTCAACAATCGCAAGGAAGAAGTAGCAGGGGCCCACGAAACAGCTCAGCTATTATATGATCATCATCAGCCAATCGGAAAAAATGAAGCTGGTGTTTACATCATGTGGTTTTCAGTATTCGAACAGGCCGTGGAAGCTGGCTATGACTTTAAGAATAAAAAGGCATGGGCAGCTGCAGTAGATTAT
gene_id_1078_1078||LOC6_K89_genes.fna	TTGGTCTATGGTCACGGAGGCGACCAGCTTAAGGCAACGATTATTGAAGATAATCTAAACTGGTGCCTACAGGCCGAGCAACTAGGCACAGGTCACGCTGTTCAGCAAGCGGCTCCTCACATTAAAGATAATGAAGACGTACTTGTTCTGGTTGGCGATGCTCCGCTTATTCGAGAAGAAACGTTAAGTGCGCTGAAAACGGCAAAAGAAAGCTGCGACTTAGCATTGTTGACCGTTAACCTAGATGACCCAACA
gene_id_1079_1079||LOC6_K89_genes.fna	CGTCTCGTCGCGGCTATCAGGTTGGTGCTGCAGCGCGCCATCGAGGATGGCGGCACCAGCCTTCGCGACCATGTGCAGCCCGGGGGCGAGATCGGCTACTTCGTGCAACGGCTGTCGGTCTATGGCCGCGAGGGCGAGGCATGCCACCAGTGCGGCAGTGGGATCAAGGCCATTACCCAGTCGGGCCGCAGCAGTTTTTACTGTCCCGCCTGCCAGCGCTGA
gene_id_1080_1080||LOC6_K89_genes.fna	TATGGCGCTGCCGCAAGTTTGATGAGGATTGGTCGTGAAGAGTGCCTGGAGCTGATTGACAGCATGCAAGAACGTTTGTGGTCGGACTATGTCACTCATTACTATTTGACTTGTGTTATTGGTTTGCGTGGTCTTCATGAGAAAAGTTATCTAGTTCGAGCTGCCTTGGCTGAAACAACACCTCAGTACACAAAATCCAGGGTTGCCGCAGCTTGGGCTTGTGTAAGGCTGCAACTGGATGATCAGCTTGAGCTGTTGTACGAGTTGTCCAACTCATCGCCTTGGGTTCCCCTTCGCTGGACT
gene_id_1082_1082||LOC6_K89_genes.fna	GTTTCAGGGATCAATGACATCATGAATGATTTCGACCACGTCATATTGACCCAAGATTGGCACCCCGCAAACCACAGTTCATTCGCAAGCAATCAAAATGCCGATCCATTTAGCGTGATTGATATGCCCTATGGCCCACAAGTTCTGTGGCCTGATCACTGTATCCAAGGGTCGTTCGGCAGCGCACTGCATGAAGATTTGAACACAACACGTGCCGATTTGATTATTCGAAAAGGTCAAAACCCTGATGTGGATAGTTATTCTGCGTTTTTCGAAAATGACCACACAACCGCGACTGGC
gene_id_1086_1086||LOC6_K89_genes.fna	GAAATCGTGGATCGGCAGATCCGTGCGCTGTCGCCATTTCCAGGGGCGTGGTGTGAATATCAGGGGGAACGGATCAAACTGCTGACGTCATCACTCTCTGACCAAGGTGGCGCAGCAGGACACGTTTGCGGTGTCGAAAATGGATTAACCATTGCCTGCGGTCAGGGTGCTGTGCGCGTACAAAAATTACAACGTGCAGGCAAATCTGCCCAAGATGCAGACACATTTTTGCGTGGTTTAAATATTCCGATTGGGGCACAGTTGGATTAG
gene_id_1090_1090||LOC6_K89_genes.fna	TACTGCGCAGACATATCACGAACATTTGTTGAAGGAGGCAGATTCAACGATGAGCAAAGAAGACTTTACTCTCTTGCAGCCGAACATATTCAACATAATAAAGAGCTTATCAAAGCGGGCACCAGCTTTAGAGAATTTGCTGAAAAAGCATGGAAATTGCCTGATAATTGTTACGATAATCACTATCCATGCATGGTGCATGGAATTGGATTGTGTGATGAATGGCCTTTGATTGCGTATCCTAATGAAGATTTTTCAAATGCTGACTTTTCAAGTCACTTCGAAGAAAATATGACCATT
gene_id_1091_1091||LOC6_K89_genes.fna	ATGAAAATAACAAGGATTTACAACGATGAAGCAGGCAAAAGTCACTTTGGCGAAGTGGAGATTGCGCTAAAAGACGGCGGTCCTATCGGTATGCTTTCAGAGAAATTCGGTGCAGATAAAATAATTTTTCGCGAAACGCCCGCAGATTATGATTTTAGGTGGCATCCAGCGCCGGCGCGACAACTCCTTTTCATTATTAAAGGGCGTGCTGAATTTACGGTGTCTAACGGTGAACGTCATGTGTTTGGAGCAGGTGACGTACTATTG
gene_id_1092_1092||LOC6_K89_genes.fna	TTATCTGACCAGAGCAGTACTCATAGTGATAACAAAAGAGGTGTAGGTATGGCAGGTACCAACATCATAAGTACAGCATTTAACAACTTAAGAAAGCGCAGTCATCACATTATCGATGATGAAGCCACCACATTACAGCTTATCAATATCAACGGGCTGATCGCACATGTTTGCTTTATTTTCTTATTTTTAGTCGTAGACTTGCCCTGGCTTGCTCTTGTCAACGTTATTAGCGTTGTCGCGTGGGCGATATCCATCATTTTGACCATACTACATCGATATCGAGAAAGCATTCTTCTGATT
gene_id_1093_1093||LOC6_K89_genes.fna	GCCACGCTGAAATCTGCGGGGATCACATCGGTAACAGCGGCACTGTTAGAGCATGGTGATGTGCAAGAAAATGATGCGGCCCAACAGTTTGCACAGGCGATATGCCCTGATCCGCAGGCGGTTGGCCTATCGCTCACCGCGCCATTTACGGGGCGCGTGAATATTATCGCGGATGGGCCCGGCGTGGTGCAACTGGACGCCGCGCGCCTGATTGTGGCAAATTCAGTTGATCCAATGATTTCGGTTGCAACGGTGCCTGAATTTCAACAAATGACGACGGGCGGTTTGGTCGCGACGATCAAA
gene_id_1099_1099||LOC6_K89_genes.fna	ATCATGATTTTGCCGGCCTTCGGTATCGTGAGCCACATCATCCCGGCCTTTGCGCGTAAGCCATTGTTCGGTTACAGCTCAATGGTGTACGCGACCTCATCGATTGCTTTCCTAAGCTTCATCGTTTGGGCACACCACATGTTTACGGTGGGCATTCCGCTGGTAGGTGAGCTGTTCTTTATGTACGCCACCATGCTGATCGCGGTACCCACGGGTGTGAAAGTCTTCAACTGGATCACCACGATGTTCCGCGGTTCGATGACGTTCGAGACGCCGATGTTGTTCTCGGTGGCCTTTGTCGTG
gene_id_1100_1100||LOC6_K89_genes.fna	TTTTATGCAATGGCAGGTGCGCATACCAATCCAGAGCTTGATGCATTGATGCGAGCGTTTTCGCCAAAACTGGCCGCGCATGGGGCCAAGATCAGCGGGAACAAAGCCCTGTTTCAACGTATTGAAACCCTTTGGAATTCCAAGGCTACCTTGGGTTTGAGCGAAGAACAGATGATGTTGTTAAAGGATCAATACCTTGGATTTGTGCGTTCGGGTGCGGCGCTGACGGGGGAGGCCGAAGCGCGACTGACGGAAATCAAATCGCGGCTGTCAGTCCTATGCACGACATTTACGCAGAACGTG
gene_id_1104_1104||LOC6_K89_genes.fna	GTCCTAATCGTGGTCAGCAATTTTGATCGCCGCTTGCACGGCTTGCTGGAGCGTCTTGGCCTGCGTGATGCCGTCGATGGCGTGCTGGTCTCCAGCGAAGCAGGAGCAGCCAAACCCGATCCAGCCCTGTTGGAGGCGGCCATCGCCCAAGTGCCCTGCAGCGCTGAGCAAGCCCTGCTGATTGGCGATAGCGGCGCCGATGAGCAGGCGGCAGCCGCGGCCGGTATGCGCTGTTTGCGCCTGCAGCGCCCCAGCGGACTGCTGGTGCCCTAA
gene_id_1110_1110||LOC6_K89_genes.fna	GTGACGATTGGCTGGGAATTCCTGATTACCGGCACTTTTCTATGGTTTGCTGATTCGATCAACAATGGTCGCAAGAAGATGGATGACATCAGCTATAAGGATGCATTCATCATCGGGACGTTCCAG
gene_id_1114_1114||LOC6_K89_genes.fna	CTGGCGTCTGCGATCAGTCAGGAATCGCAAGAAACTGAGGGTGAACTCACAGGAAACGTGACAATCTGTTGTCCGCCCATCCTTGCGACCCACATGCTGTACCCAAAACTAAACGAGTTTTTGCAGCAACATCCTCGCATCCATCTGAACTTCAAGATGGAAGCATTGCAAGAAAACCTGAACGAAAACGATGTCATCATCACTTACGTACAGCCGACACAAGGGCGACTGATCTCTTCCGCTGTGGGGGAGATCAGCTTTGCCCTCTATGAAAACAAAGCAGCGAGAGGGACCAATCAATGG
gene_id_1117_1117||LOC6_K89_genes.fna	ATGCGGGCAATTGAACAACATCTTGAACAAATACCAGGCGTGCATGAGGCGCGCGTAAACCTATCGCTGAAACGCGGCATCATTTCTGGTAATTCACGCATGAACTCTGCCCAGTTGATTGATGCGATCACATCCATTGGGTATCCCGCAGAAGAGTTGGACGCAAAGCTGTTGGAACAAGGCCGTGATGATCCGCATGGGCGCGCCTTATTAACACGCTTGGCTGTGGCGGGTTTTGCCATGATGAACGTGATGTTGTTGTCAATTTCTGTCTGGGCGGGGGCAGAG
gene_id_1118_1118||LOC6_K89_genes.fna	TATTCTGCCAGTGCGATTTGGTTGGCGGCAAGTCAGGGGTTGTTTTTTTCGCTGATTATGACCCTGCACTATGGTGTAGAACATGCAGTGCCCGAAATCCTGTTTATTATTTTAGGCGGCATTCAGTTGATTTTGATGCAAGTACCCGACGCATCGGCGAAGCGCGATCCGCAGTTTGACACAATTGATTTGGCCTTGCCCTTCATTGCCGCCGCGGTTTTATGCGTGGGGGTGCGGATCGATGATGATATGGCGTCCATTATCATCCTCACCTCTTTGGTTATTCTATGCTCACGTGCAAGG
gene_id_1120_1120||LOC6_K89_genes.fna	GTGATGTTCCGCGCGTTAATGAACGTCCGGCCATCGCATTTGGTTGATCCCAAGCTGTTCGATTTTGCGGGGTTGATGCGTGACCCTGATAAATTTGAACTAAATTCGGACGACATTCCCGGTTTACGTTAA
gene_id_1128_1128||LOC6_K89_genes.fna	TCAGGGGCGACAGATCCGAACGCGCCGCGCCGCCCGCGCGCGCCGATGATCGGCATCTCTGGCGCGCCTTTGGTCCACGGCGGACGTAGCCTGATCGCGTCAGGTACGGCGATTCTGCCCAAGGATAACCGCAATGTGATTCTCTCAACGCCGGATGTGAACACAGGTGATGATGCGAGAATCGAAACGCTGGCCGAAATGAAGGCCTCTGTCAGGGCTGCATTCGGGTATTAA
gene_id_1134_1134||LOC6_K89_genes.fna	GGCGCGGCACAATTTGGATTGAGTGTTGCTCTCTTTGACGCACATAAAATGAGCGATCAGTTAGAAACGGGGTTTGACGGACGTTCCTACGCCTTATCTCTGACCTCTGTTCGTATGATGCGGTCCCTTGGGCTTTGGGATGCGCTGAAAGATCACGCGCAACCGATGCTGGATATCAAAGTTTGCGAGGGACAATTGCCCGATGGTCCGTCCCCCTTCTTTTTGCATTTTGATCACAACGAAATAGAAGAAGGCCCAATGGGTCATATGGTGCAGGACAGATACCTGCGCCCTATTCTTCAA
gene_id_1136_1136||LOC6_K89_genes.fna	TCCTTGGCCATCTGGAACGCAAATGTCGCCGCACATGAATTTGGGATCAGCCTGTTGAAACCGGGCGTGTCCTGCGCTGAAGTCACCAAGCAAATCAACACCTTTTTCGAAGATCGCGGATTATTGCAATACCGCACCTTTGGGTACGGACATTCGTTTGGGGTGCTAAGCCATTATTATGGACGCGAGGCGGGATTGGAACTACGTGAAGATATCGACACCGTTTTAGAGCCAGGCATGGTGATTTCTATGGAACCCATGCTGACCATTCCCGAGGGCAAAGCGGGCGCAGGGGGATACCGC
gene_id_1139_1139||LOC6_K89_genes.fna	ATGGGCTATAATCAAACACTTTCACGCGTAGAGACATATTTTGACAAAACCGCGACAAAAACATGGGAGCGACTAACCTCTGACGCTCCTGTTTCGCGTATTCGTCAAACGGTTCGTGCTGGTCGTGACCAGATGCGC
gene_id_1140_1140||LOC6_K89_genes.fna	GCGCTATTGGCATGGGTCTTTATCATGCCCTTGGTGTTCTATGTGCTGGCGATGATGTTGTGGGGCATTCAGCGTGTTCTGATGGGACACGCACGTATGGATCAGGTGCGCATTGTGTTGTTCTGGTCCTTTTTCGCATCCCTCCCATTTATGTTCCTACATGGATTGGTGCGTGGGTTTATCGGGACAGGTGCGGCACAAAATATCGTAGGCTTTATTTGGTTTGCGATCATTGTGTGGTTTGTGACATCAGGCTTTAAGGCCATTTCTAAATTAGGGAAATCACATGATTGA
gene_id_1142_1142||LOC6_K89_genes.fna	AAGTTACCGGCCGATAACGATTCGATCGAACGTCCATTAGGTTTTATCTACCATCGCGACAGAACCCTCTCTAATGCCGCTAAAGCACTGCTTGCTATGCTTAAGTCGGATAGGTTTAAGGCTTCATAA
gene_id_1143_1143||LOC6_K89_genes.fna	GTGAACAACCCCCTCTTTACTCAATTTTCGGATTGGCTTGAAAGAGTTAACCTTGCCAATAACGAACTTCAGCCGAAGATGCTGGAAGAGTGGCGCGCGCTAATCAGCCAAATAGAGCTT
gene_id_1144_1144||LOC6_K89_genes.fna	GACTTGTCATCGCATAATATGACCATCACTGTTTTTTCAACAGATGGAATGTTTTTACAGCGCTACGCTAACGATTACCTTGCACGCTTAGGCGTGCCTGAGCAACAGATCCAGCAGGAAGATCTATCACGCCAATACAATCCATTACAACGCTTTGATTTTAAAATTGCCTTAACAGAATACATTGTTCATACGGCGGACTGTAAACCCAGTCAAGTTGGACAATACTTCGAATCTGGTAACGGCTGTGCTGCAGAAAGCTCTCGATTGCGAAGTCTAGTATCACCCGAAACGATGCTGGGT
gene_id_1147_1147||LOC6_K89_genes.fna	ATTGCGGTTTCTGGTGGTGGGGACAGTATGGCCTTGCTACACCTGACACGCGCCTGGGCAGTGACGCGTGATGTGACACTTTCGGCGATTACGATTGACCATAGTTTGCGCGAGGGCAGCGCGGAAGAGGCCGCGCGTGTTGCGCAATGGTGCGCGGAACTGGGTGTTGCGCACAACACGCGTGTGTGGCGCGGCTGGGATCGCAACGGAAACTTACAGGACGCGGCTCGTCAGGCGCGGTATCGCATGATCAACGACTGGCGCGGCGATATTGAACATATCCTGATCGGTCACACGTTG
gene_id_1149_1149||LOC6_K89_genes.fna	TGGGTAAAATCCTTACACATCATGGCTGTCATGTCATGGATGGCAGGGCTTTTTTATTTACCTAGAATATTTGTTTATCATGTTGAACGTGGATCGACTGGTTCAGATGTTGATCAGGTATTTCAGGTAATGGAACTCAAACTACTACGGGTCATTATGAACCCGGCTATGATTGTGACTTGGGTTTGTGGTTTGTTGATGGTCTTCACACCTGGGATCGTGGATTGGTCGGCGTATTGGCCTTGGTTAAAAGGTGTATCTGTAATTGGTATGACATTGTTTCATCACTGGCTTGGCCTTCGG
gene_id_1151_1151||LOC6_K89_genes.fna	GTGTTTCCCGCCACCCAAGACGAAGGTGATGTCGCCTATGCCTTTAACCAATACCACCTGATCTCTGCGCCTGTTGTGGATGAAGAGGGACGTTTGGTGGGGGTCATCACGATTGATGACGCGATGGCCGTTTTGGATGAAGAACACGAAGAAGATATCCTGCGCCTTGCGGGTGTTGGCGATAGCAGCCTAAGTGACAGCGTGATTGAAACCATAAAACAACGCTTGCCGTGGTTGGCGGTAAATTTGTTTACCGCAATCCTTGCATCCCTTGTCATCGCAATTTTCGAAGAGACGATTGCA
gene_id_1156_1156||LOC6_K89_genes.fna	GATGCCACATTATGGCGTGCCGATAACGCTTTGGATACAGTTGTCATGAACCCGCCGTTCCATAATTTTGGCAAGGCTGATCCAAGGATCGGAATAGATTTCATGAAAGCAGCCGTCAGATCCCTGAAACCGCAGGGCGATTGTTACATCGTGGCCAATCGCCATTTGCCGTACGAACAAACTTTAAATGAATTGTTCCAAAACGTCAGCGAAGTAACCAAAGACAATCGCTTTAAAGTTTTGTATGCATCTAAACCAAAGCGAAAAGCTGGAATTTAG
gene_id_1161_1161||LOC6_K89_genes.fna	TTCTTTGCTAGTGTAGCAAGTGTAGCGCAAATTGTGCCGCCTGATTTTGTCATTCGTGAGACTGAGTTGAAGTCTGTGTTATCATTCATCGCGAATACACAGGGGCACTCTCAAACAACACTCACCGACGATATTGTGGATCCTGTAGATTTGTCCTTTGATCAAATTTACGACCCAGCATTAGAGGCCAAGGCCAAGGCGATCTACACAAAAGATTATGAAATTTTCGGGTTTGGCGATTACGCTGCTTGA
gene_id_1164_1164||LOC6_K89_genes.fna	ATGGCTTTACGGGCATGTAAACAAAAGAAAGAACTTAGTCCTTTTATTTATACGTTAGGCTTAGTCTTCCTTGCTTATACAGGTTTTTTAATTAGTTTGTGGCCTTATATTATTCCACCTTCAGTAACGATCTGGCAGGCTGCAGCCCCA
gene_id_1169_1169||LOC6_K89_genes.fna	GAACTCGCCAATGGGTTTAATGAGCTCAGTGCAGCAAAAGAGCAGCGACTGCGTTTTGAAACGGATAACAGAAAGCGCGAAGAACATGGCCTTCCCACTAAGCCTATTGATGAGAATTTCTTAAGTGCACTTGATGCAGGTTTGCCTGCCTGTGCCGGCGTGGCGCTGGGCATCGACAGGCTGTTAATGCTTAAAATCAACGCGAAGCATATTCAAGAAGTGATCAATTTCACAGTGAGTAGGGCCTAG
gene_id_1170_1170||LOC6_K89_genes.fna	GAATATATCTCAACATTCACGACCCTGATGCCGGGTGATATTATCATCACTGGCACACCGACAGGTGCAGGTGCCCGCCTGGACCCGCCGCAGTTTTTGAAACCCGGCGATGTTGTAACGGTGACTGCTGAAGGGATCGGAACCCTGACAAACACGATTGCGGATGAACAGGTATGA
gene_id_1171_1171||LOC6_K89_genes.fna	ATGTCGCCCGCAGAAATTCGCGTCGCCGCCGAACAACTTTTTAAAGCAGAAGCCAAGCGGTCACAGATCGACATTTTGTCGTTGGCGCATCCTGATATGGATATGGATGACGCCTATGCCATACAA
gene_id_1172_1172||LOC6_K89_genes.fna	ATGGCGAGCATGGAGAGTATTGTGATCAAAGTCGGAATCGTTGGTGGAACGGGTTACACTGGTGTTGAGCTACTGCGTCTACTCGCAAATCATCCCGAAGTATCAGTAGAAGTTATTACCTCTCGTTCAGAAGAGGGTATGCCTGTTGCTGATATGTTCCCTAATCTTCGTGGTCACTACGATCTTGAGTTCACCGTGCCAGATGTTGATCGCCTTGCGCAGTGTGACGTTGTTTTCTTTGCTACGCCACACGGTGTGGCGATG
gene_id_1185_1185||LOC6_K89_genes.fna	TATGGACTACTTAAACCACTCGACTTAATGCAACCTTATCGTTTAGAAATGGGCACCAAATTATCAAACCCTGAAGGCGATAATTTGTACCACTTTTGGAAAGACACGATCGCACCAGCCCTCAATGCAGAACTTGAAGAAGGTGAGTTACTGGTGAACTTAGCTTCCACAGAATATTTCAAAGCGGTGGATAAAAAAGCGATCAAGAATACGATTGTCACTCCGAACTTCTTAGATGAGAAAAACGGTCAGTATAAAGTGATCAGTTTCTACGCGAAGAAAGCGCGTGGCTTGATGGTACGC
gene_id_1192_1192||LOC6_K89_genes.fna	CTGATTGAACCAGGAACCGCATTCTTTCCCAGCGTGGCACCAAGTGCCTCTCATTATCGCTTGGCCTATTCGTCAATCGGCCAAGAACATATTGAAGCAGGTATCAGTTTGATCGCAGATGAAATTGCGCGAACTGGACTCGTGTCATAA
gene_id_1199_1199||LOC6_K89_genes.fna	ATGTCGATTGATACGGCGACAGCAGCAAAGGTTGCGAAACTTGCGCGCATCAAGGTTGAGGAAGATGCGCTTCCTGCCTTGGCGCAAGAGTTCAACACAATCCTTGGATTTATTGAACAGTTGAATGAGGTGGATGTCGAGGGTGTTGAACCGATGACATCCGTCACCCCACAACGTTTAAAGCGCCGTATTGATGAAGTG
gene_id_1202_1202||LOC6_K89_genes.fna	CTAAATTATCGTGCGGGCGATGGGATTGATCGTTTGCGTGTCGGCACCCCACCCATTTTGGGCCTCGTCGCATTGGACGCGGCATTGGACGTTTGGGACCACGTAGATATCGCAGATGTGCGCGCGCGGTCCATCGAACTAAGCGAGGCCTTTGTTGAAGAAGTCAGCGCAGGCTGCCCCATATTAAAGCTCGCCTCGCCCAGAGATCCGCATGCACGGGGTTCGCAAGTGTCCTATCACTTTGAACAGGGCTATGCCGCAATGCAGGCGATGATTGATCGCAAAATCATCGGGGATTTCCGC
gene_id_1208_1208||LOC6_K89_genes.fna	GACCGAGTGGCACAAGGAGACGGTATTCTTGTGAATGAACAGTTGGCCCGCAGGGAACAATTGTGGACGGGGGACACATTGCAACTTGCTGCAGATTTCCAATTTGAAATCGTCGGCGTGTATTCCGACTATGGTAATCCAGCAGGGCAAGCGTTCTTAAATTATGAAATATTTGAAAACCGCTATCCAGATATCAAGCCATTACGGTTTGCACTGAGTGCAGATAAACCATCATACGTTCGTGACAAGATTGTTGCCGAGTTTGGATTGCCACGTGACAACACAATTAATCAACAAGAGGTT
gene_id_1209_1209||LOC6_K89_genes.fna	TCCTATATGCAAAAAGAACGACTATTTATTTATGATACTACTCTGCGGGACGGACAACAAACTCAGGGTGTTCAGTTTTCTTTAAATGAAAAACTCTCCGTTATTAGATCATTGGACGATCTGGGTGTTGACTATATCGAGGGTGGTTGGCCGGGCGCCAATCCGGTCGACAGTGAATTGTTTGAACGCATTGAAAAAACGAAGGCAAATTTTACTGCCTTTGGAATGACTAAAAGGTCGGGACGTTCTGCAGAAAATGACGAAATTCTTTCCTCTGTGCTTAACTCTGGAACTTCCTCAGTT
gene_id_1221_1221||LOC6_K89_genes.fna	ATGCAAAGCGCGTTTTCAAACCTTCCATTATTCCTAAAATTGATGTGCATTGCAGCGCTTGCCATGTGGGTGCCTGCGCTTATCTGTTTGGTTGCAGAACAACATTATCAATCGCGCACATTTTTTTATTCGGGATTGTTGGGTCTGACCTTTGTTACGATTATGGGCATC
gene_id_1238_1238||LOC6_K89_genes.fna	GACCTTGAGGATCTGAAAAACCAGTTCATGGGGCGTTTGACGATCCTGCATATTTTGGAAAGCGACGCGCAGGATATTGATTTGTTTCAGGGGCGCGTGGATCAGGAAAAATGTGATCTTTTGTTCAAACATTGGATTGATATTGCGGCGATGGATACCGCCTTTATCTGCGGACCCGAACCGATGATGTTGGCAATCGCGGATGCCCTGCGTCAGCATGGATTGCGCGATGATCAGATTAAGTTTGAGCTGTTCGCCTCGGCCCAACATGGACGATTGGAACACCGTAAAAAAGCGGTCGCA
gene_id_1241_1241||LOC6_K89_genes.fna	GTAACGGGTACTGTTAGCCTTGAAGCTGACAAAAAGGGCATCAACATGTCCCGCATCATGCGCAGCTTTTATAAGCACGCAGAAGAGCGGTTTAGTTTTGATGTGGTTTCGGCCGTTTTGGATGATTACAAATCTGATTTGGAAAGCTTTGATGCGCGCATCGCATTGCGATTTTCATACCCTGTTAAGGTGAATAGCCTGCGTTCGGGCCTAACTGGGTATCAGTATTACGACATTACGCTGGAATTGGTCGAACACGAAGGCGTGCGTCATAAGATGATGCATCTTGATTATGTTTATAGT
gene_id_1246_1246||LOC6_K89_genes.fna	GATGTTGTGTGGTTGCGCCAAGATCCGCCCTTTGACATGCACTACATCACGACCACGCATTTGCTTGATTTGATCCATCCAGACACATTGGTGGTGAATGATCCGTTCTGGGTGCGCAATTATCCTGAGAAACTATTGGTTTTACGTTTCCCCGATTTGACGCCTCCCACAACAATTGCACGTGATCTAGAGACGATTAAAGCGTTCAAGGAAAAACATGGCGATGTCATCCTGAAACCACTTTATGGGAATGGCGGTGCGGGCGTATTCCGTTTGGATCAAAATGATCGAAACCTTGCCTCG
gene_id_1248_1248||LOC6_K89_genes.fna	GCCAAGGGCGATCCATGTCTGCTCTCGACCGATGATGTGCGCACCTTGTTCCATGAATTTGGCCATGCGCTGCATCAGATGTTGTCAAATGTGACATATCGTTCGTTATCAGGAACAAGCGTTGCGCGCGATTTTGTTGAATTGCCCAGCCAGCTTTATGAACACTGGGCAATGTTGCCCGAAATTCTGAAACAATTTGCGCGACACGTCGATACGGATGAACCCATTTCCGATGCGTTGATCAAACGGATCGGTCAGGCCGCAACCTATGACATGGGATTTTCGACGATGGAATATTTGGCG
gene_id_1252_1252||LOC6_K89_genes.fna	ATCATGGTTGGATGCATGGTGGGGACATCGTTGGCCATGGCGCCTGCTCAACTGCTTGCGTCGGATGCGACACTAGTTGACCTTGACGGTTCGCTGTTATTAGCGAAAGATCGCGACACCCCAATTTCATATGATGCGCGTGGAATGCATCCTGCGCCAGCGGATTTATGGGGTTAG
gene_id_1253_1253||LOC6_K89_genes.fna	GAATATTTCTATCGCGAGATGCGCAAATCCACAGGCTATTTGATGGAGGATGGAAAACCCACAGGTGGCCAATGGAATTATGACCATAACAACCGCAAGGCCGCGCCCAAAAATGTCACGCACCCCGGTCCAATCCCATTCACACCTGATGAAATCACCCGTGATGTCATCGCGCTGGTGCAGGCACGTTTTGACACTCACTTTGGGACGCTGCAGCATTTTGAATACGCCGTTACACGTGCCAACGCGCTGCGTGCGCTTGACCATTTCATCGCGCATGCCTTGCCGCGATTTGGGGATTAT
gene_id_1264_1264||LOC6_K89_genes.fna	TATGGACGTACACCCTCTGGTTGGCTTGAACTTAACAATATTTACCGACATAACCTGCATAATATTGATGCTCGTATACCTCTTGGTGTACTTACAGCAGTTACAGGTATTTCAGGTTCAGGTAAATCTAGTCTCGTTTCTCAAGCTTTACCCGAGTTAGTACTTTCATATTTAGGCAATGAATCTGAAACTGAAAACAATAATGAAAATAATCCTTTAAATGAAGGAATGTTGGTTACCGAGGTTACACAGGGTTCTCTGGCTGGTGATGTGGAGGCTATACAGCGTCTGGTACAGGTTGAT
gene_id_1268_1268||LOC6_K89_genes.fna	ATTAAATATTACTACGCTGCTGCAATGCGGGTTGCGATGGATGTATTGCGGGCAATTGCGGACGCTTTAGATTTGGACCGCGATTATTTTACAGATAAATTTTCGCACCCAATGGCCCTGTTGCGCGGCAATTATTACCCGGCACGTCCAGATTGGGCAGGAGATAAGGATTTTGGGATCGCGGCGCATACAGATTATGGATGTGTCACATTGCTTGCCACTGACGGGGTTGGTGGGCTGGAGGCGCAAAGCCGAGATGGTCAATGGGTGCCTGTACTTGGAGAACTAGGTGAATTTATCATC
gene_id_1276_1276||LOC6_K89_genes.fna	GATCAGGCATTGGGCACACATGGCGAAACCATTTCCCCCGAGGCAGAGGCCCCCGTCTATGCCACCCGCCTGACCTTTCCTGAACCCATTGGGCTAAGTTCGGATGTCATGGCCGCGCTGGAACGATTGCTGCCTGCGCTATGCGCAAAATTGCGCGATAATCAAATGGGTGCGCGCACCATGTTGTTGATTTGTCGTCGCGTGGATGGACAGGATCAACAGGTTGAATTGCGCCTTGCCCGCCCCTTGCGGGATGCCGCGCGTATTCAACCCCTGTTCGAACGGGGTGTTGGCACCATTGAT
gene_id_1277_1277||LOC6_K89_genes.fna	CCCAGTAGCTACTGGTTCATTGCAGAACGGCATAACGCGACCGACGATATTATTCGCACCTACCCCGCAGACGAACTCTTCAAACAGCGCGTCGATTTCGTGGCCAATGAGGGTGAGTCATGA
gene_id_1279_1279||LOC6_K89_genes.fna	TCCTGCACCGAAGCGATGCATGGATATTGGCGCGTTCGCATTGGTGCAATGGCGCGTGCGTTGGAAAATCAATGTGTATCTGTCATGTCCTCCCTGCTCAGCGATGAGGCCCGCTTTAACGGAGTGGATGAGGCAACGGGAACGGGCGGGGTTTTCGGCCCCCCTGATCGTGGGTTTCCCGCCGATGGCGTAATGGCCTTGGGTGAAATTGGAATACCCGGATGGACCTATTGCGACATCAATCTGGATGCGATCAAAGCGGTGCGCAAAGACGGCGTTGTTTTGAACCGAACCCACTGGAGC
gene_id_1282_1282||LOC6_K89_genes.fna	GTCTATCAATATCTGGGTCAGTTTTCGGATCAGGTGCTTGCAACAGCGCGCAAATCCGGACTGGCAGCGTGGATGAATTACCCAGTTATCACAAGGCGTTGTTGTTGCTGGACCGTCCCTTTAAATAAATCCTCTTTGATGTCGGAATTAGAAAAGGACAGTCGCGGATAA
gene_id_1286_1286||LOC6_K89_genes.fna	TGTGTTGGCGGAAGCTGGGTTGCGCCCAAGGACTTGATAGCAGCGAAAGATTGGTCCGCGATTGCGGCATTGGCCGCCGAGGCCGCGGCCCTGCCCCGTTAA
gene_id_1289_1289||LOC6_K89_genes.fna	GTATCATTCGCCCCATTACAACGTTCCACACAGGTTTTCATCATGAGTTCAATTGTTCCTTTTACTTCAGAGACACCGTTTGACAAAGTGCTTGCGGATATACGAGAGAAAGGCTGGAGTATTACGGATGATTTCTTTTCGGATGAAATGGTTGAAGCTTTGATGTCAGATATCTCTGATCTCGACAATAGCTATATGAAGCAGGCTGGAGTCGGTCGTTCATTGGATCACCAAGTGGCACTGGAACGCCGTCGAGATTACATTCGGTGGATTGATCCAGTCAATCCAGCCCGTAGCGCTTTT
gene_id_1293_1293||LOC6_K89_genes.fna	TTGCTACAGCATACAGATAGCCCTGCGCCACTTATCGCGGCAGAAAAACGTGGTAAGCGTGCCATTGGCCAAGCGTCTGACCAAAGCAGCTTCGCTCCAACAGCGCACGTATTCTCAGTACGTGATGATTGGGCTCCTTACTACATCAAAGTGACTCAAGCAGTTATGGATGGAACATATGAA
gene_id_1294_1294||LOC6_K89_genes.fna	ATGGCAGGGCGTAAGTTGACATATTCACAGACCATATTTGCTGTGAAAATCATTTTGCCCGCGGTTGCAATCCTGTTAATCATCGGTGTTTTTGCCCTATCTCGTGGACAAACCGATCAAACCAACTTGCCCTTTTCTGTTCGTGAAATTAGCGAACGGTTAAGAGAACAAGCT
gene_id_1296_1296||LOC6_K89_genes.fna	GTAAAGATTAATCCGCAGATGCAGAAGCTTCGTGGTGGCGCGGATGTGTTGGTGGCAACACCTGGGCGTTTGTTGGATTTGTTTCAGCAGAATGCGATTAAGTTAGACCGTTTGGAAATTCTGGTTTTGGATGAAGCTGACCGTATGTTGGATATGGGCTTTATTCATGATTTGAAAAAGATCGTGGCTCTGATTCCGAAAAAGCGTCAAACCTTGTTGTTCTCGGCAACCTTCTCGGATCCGATCAAAGAGCTCGCAGAGCGTTTTGTTAATGACCCAGAAGAAGTTTCAGTGTCACCAGCT
gene_id_1297_1297||LOC6_K89_genes.fna	ATGCAGGAGCTAGCTCCGCAGTGGGAAAAAGCGACTGGTAACAAAATCAACTGGGTTGTACTAGAAGAGAACGTTCTTCGTCAGCGTACAACAACTGACATTGCTACTGGCGGTGGTTCGTTCGACATCATGTTCATT
gene_id_1299_1299||LOC6_K89_genes.fna	GATTTCATCGCCGCGCTTGAGAACGGGTATGACACGCCGGTAGGGGAAAAGGGCGTGCGGCTGTCGGGTGGCCAGCGCCAGCGGATCGCCATCGCACGCGCGATCCTGCGCGATCCGGGGCTGCTTCTTCTCGATGAGGCGACAAGCGCGCTGGATGCGCGGTCCGAGGCGGCCGTGCAGGCGGCGCTGGAGCGGCTGATGCGCGACCGCACATCCATTGTCATTGCGCACCGGCTGGCGACGGTGGTTCGCGCCGACCGGATCCTGTTGATGGATGGTGGCAGGATCACCGCCACTGGCACG
gene_id_1300_1300||LOC6_K89_genes.fna	GGCCATGCCGACGGGCTGTCGCCGGCGCTGACCGGACGGCAGAACCTCGCCGACTGGGCGATGCTGAACGGGCTTGTCGATGATGACGCGGCCATCGATGCGGCGCTGGACAGGATGCAGGCGCGCGCCTTCGCCGACCTGCCGGTGCGCCGTCTCTCGCACGGCCAGCGGCGGCGCGTGGCGCTGGCCCGCCTGACGCTGGGGCCCTCATCCGCGCTCTGGCTCCTGGACGAGCCGAATTCCGGGCTCGACGCCGCCTCCAGCATCGCGCTCGACGACCTGATCTCGGACCATCTCGAGGGC
gene_id_1308_1308||LOC6_K89_genes.fna	TCTACTGGTGAGGCTCGCCCAATTCGTGGTGTAAGCCGTCGCGAAGTAGGTCACGGTAACCTTGCTCAACGTGCATTGTACCAAATGGTGCACCCAGATAACCCATATACAATCCGCGTAGTTAGTGATATCCTAGAATCAAACGGTTCGTCTTCTATGGCAACGGTTTGTGCTGGTACATTGGCAATGATGGATGCAGGTATCCAGATGGTACGTCCTGTAAGTGGTATTGCGATGGGTCTTATCTCTGACGGTGAGAATTACGCAGTACTTTCTGATATCTTAGGTGATGAAGATCACTTG
gene_id_1310_1310||LOC6_K89_genes.fna	GCCGAGGTGAGCGAGGAGGAATTGTTGGCCTTCTGCCTAGAAAATGTATCGGAACGTGCAGCCCATCCAAAACATATGGAAATTTTGCCGGAGCTGCCCAAAACAGCCGTGGGCAAAGTGTTCAAACCCGATCTGCGCAAAAGCGCGATTACACGCATCTATAACGCGGCACTGGCCGATGCAGGGGTTGATGCATCCGTTGTGTCCGTGATGGACGATAAAAAGCGCGGCCTTGTTGCACAAGTGTCGGGTGGGGCAGATGACTCGGCCATCGGCGGCGTGCTGGGTGCCTTCATCAATCAG
gene_id_1321_1321||LOC6_K89_genes.fna	GTCATAGACCGTTTAAAACAGGAACACTTGATTGTGCATGAATTGATCACACGGTTGGAAACGACTTCGCAAGAGTTGGTTCAAAATCCAGGTGAACAAAACCTTGCAAAAACCAAAGCAACCTTTGAACAATTGCATAATGTTGTCATTTCCCACTTTGGATATGAGGAAACGGAACTGCGCGAGGCATTGGGCAGGTTTGTTCCGGTCATGTGA
gene_id_1325_1325||LOC6_K89_genes.fna	GCGGAAAGCTATTCATCATCTGACGCGAAAACATGGGTTTTCGACCTGCGCCAAGGCGTGGAATTCCACAACGGCAAAACAATGACATCAGAAGATGTGATTGCATCTTTGCAGTATCACATGGGTGATGAATCTAAATCAGCGGCAAAAGGTTTGCTAACTGCTGTAACAAGCATGAAAGCGGACGGACCAAACCGCGTCATCATCGAATTGGCCTCTGCCAACGCCGACTTCCCATTCATCGTTTCTGACTATCACTTGGCGATCATGCCAGTTGTAGATGGCGCATTATCTGTGAACACA
gene_id_1327_1327||LOC6_K89_genes.fna	TTCCCACGTGTGTCGGGCAAACTGGCGATGATGGCCGTTGAAATCATGATCGCGCGTCAGCTGACTTATTTCTCGGCTCGCGAAAAAGATGCCGACCGTCGCTGTGACCTCGAAGCTGGTATGGCAAAGCTGCTCGGCGCCCGTATCGCGTGGGCCTGTGCCGATAACGGTCTGCAAATCCACGGTGGCAACGGCTTTGCTCTGGAATACAAGATCAGCCGTATCCTCTGCGATGCTCGCATCTTGAACATCTTTGAAGGTGCTGCCGAAATTCAGGCGCAGGTTATTGCACGCCGTATTCTG
gene_id_1330_1330||LOC6_K89_genes.fna	TTTTTAAATTATGCCGCATTTATGCAAGCCGTGGATGAGAATGAAGACAAGGTACTTACTCACTGTAAACTGAATTGGCGTGGTGCTGCTTTTACGTATCTATACAGAATTAACGTACTTGGTGAAAATGAACTAACCGCCAAAAAAGACCTTATGGCGATTTGGCATCCGAACCCTACTTGGTACGCCTTCATGAGCGAAGTAATCACCCACTACAACCAGGTAAATGGTAAACAAGTAGCGATGTCGTTCAAGGCTGCCGCTCCCGAAAACCACTAA
gene_id_1333_1333||LOC6_K89_genes.fna	GCAATGGCGGTTGGCACCGCGGGCTTTACCGCGATGTTGGCGGTTATGGCGCTTGAGGATCATGGGTTAAAACCGGATCAAGGCCCTGTTTTGGTAACGGGCGCTGCGGGGGGCGTTGGATCTGTTGCGACAGCGATCCTAGCAAACCTTGGGTATGAGGTTGCGGCCGTCACAGGACGTCCCGAAACCGAAGAGTATTTGCGCGCCCTTGGTGCGACCCAAATCGTGCCACGGGAAGAGATCAACGAAACCGTTAAACGCCCGCTAGAGCGTGAAACATGGGCCGGATGTGTCGACGCCGTG
gene_id_1335_1335||LOC6_K89_genes.fna	ATGACAAAACTTGCAGGCAAAATTGCCTTGGTCACGGGCGGTCGTGGGGGCATTGGCCGCGCCATTGTGAAACGGTTCTTGGCCGAAGGGGCAATTGTTTATGCTGCCGATCTGACCGAACAGGGATCATTGGCAGAACATGACGCCGATGGCAGTCAGTTCATCAAATTGGATGTCGCCTCCGAGGCAGATGCCATCGCCGCGATGGAACGGGTGCGCACAGATCATGGTCGATTGGATATTTTGGTCAACGCAGCAGGCATCGAAATTGAAAAAACGATTGAG
gene_id_1339_1339||LOC6_K89_genes.fna	TTTGTGCTTGATCAGGTGGTGCTCTGCCATGACGGCAGCGAAGACCCCCGCTTTCTCTATGCCAACCGGGCGGCCTTGCAGCTGTTCAGCCGCAACTGGGAGCAGATGGTGGGCATGCCCTCACGGCTCAGCGCCAGCGCCAATCAACGCCTCAGCCGGCGCGAGCAGCTGGAGCTCGCCAAGCGCCAAGACAAGCTCGAGAACTACAGCGGCGTGCGGGTGAATAGCCAGGGCCGGCGCTTTCAAATTCGCGGGGCGCGGATCTGGAGCCTGATTGATCAGGAGCGCCACTACAGCGGCCAG
gene_id_1340_1340||LOC6_K89_genes.fna	GGCATCGTGCTGCTCACCCATTGGGGGCTGAGTGGCCCAGGGGTGTTGCGGCTCACGGCCTTTGCGGCACGGGCGCTGCAGCAGCAGCGTTACCGGGCTGAGTTGCGGCTCAATTGGTGCGGTGGGGTGAACGAGCCGGTTCTACGGGATCAGTTGAGTCAGGCCCGCCAGGGTCTGGCCAAAAAGCAATTGGCCAATGGCCGCCCGGAGTTGTTGATGCCGCTGCGGCGGCGGCTGTGGCTGGCTTTGCTGCAGCAGGCGGGTTTGGATCCAGCGCTGAGCTGGGCGGAATTGCCGCGCCGC
gene_id_1343_1343||LOC6_K89_genes.fna	GTGATCGAGGCGACCGCGGCCGCCTACGAGTCCGACGCCTTCGGCGACGCGCCGCTGTCGGAGCGGCTGATCGACGCGCTCGCGGCCGGCCACGCCGAGGGCGGGGACAAGCGCGAGGACCTGCCGGTCCAGTCGGCGGCGCTGATCGTCGAGACCACCGAGGACCGCGAGGGCGGCGACCCCTACTACACCGACCTGCGCGTCGCCGCGACCGAGACGCCC
gene_id_1348_1348||LOC6_K89_genes.fna	TCAACATACAATAAGTTTCGCCTTACCACTGTTTCCTATTTCATCATTACCCTTCTAGTCATTTTAACGTTTATAGGAGGGCATTATTCTTATTCCAAAGTCCCTCTCTTTTCATGGATTAGAGACTATTTTGATTTACAAAGAAACCACTATGATCGGTTCGGTCATTTTCTAAAAGGGTCTATTGTGTTAGTTATAATAGAGATATTATTAAGGAAAACAGCTTTATCGAAAAGTAAAACCACAAACTTTATTGCTCTATGTATAACTCTAGCAATCGGGGCTTTCTATGAAATCATTGAG
gene_id_1364_1364||LOC6_K89_genes.fna	TCAAACAATTTTCCAACGCGTGTTTACGAAAATCCACCTGATCTTGTGGATTGGTTGTCAGCCGAAATGCGCGAGTACAAAATCAAACCAGAGATTGAAGCGTTCGATCTAAGCCATATTCACCATGCGGTGAAAATGAATGCGGACGGTCGAATACCGGGCAAGCTCTATATTCAATTTGTCATGGGTGTTAAAAATGCGATGCCTGTGGATCGTGACGTTTTTGACTATTACGTAAAAACCGTCAAACGCCTTGCACCCGATGCGCAATGGTGCGCAGCAGGGATTGGCAAAGATCAGATC
gene_id_1368_1368||LOC6_K89_genes.fna	CGCCATGGCGAAGAGTTGGCCGTGCATGAATTCGCCAACTTGATCCGCCCGGGCATGAATCAGTTCTTGCAGCAACCGGTGTCGCTGCAATTGCCCTGCTGGTCGCGCTTGTTGAGCTGTTCCGCATCGCTGCGTGAAGACCTAGCCCTGGCTGGTTCGCAGGGTCGCCAAACCCGGTTGGTCAATGTGCCCTTGGCGCCCAAGCCCAAGTTGGAGGTGGGCCTGGCTCAGCCCGCCCCTTGGCATCAGCCTGCTGCCAGCGGTTCAGCCCGCTAG
gene_id_1371_1371||LOC6_K89_genes.fna	GTGAAGGCGCAGCTGAGCACGCCGCGCGGTCAAAGTTTTGAAGCGCGTCTGACATCCCTTGCTGGGATAAAGCTGGATAAATATGATCTGGCCAATAGCACGCAGGCGGAAATGGCCGTTCAGGCGATCACAAGCCGCGACCTA
gene_id_1374_1374||LOC6_K89_genes.fna	GAAAAGGGCGACGTTATTGGGGGCCTAGAAACCTTGGCGGATGATAGTTTCCACAAATGTTTCCATGCAGGCACAAAGGCTGATGGCGACAATACATTGGCCAATGGCGGACGTGTTCTGAATATCACCGCGCGTGGTGACACGTTGAAAGAGGCGCAGGAACGCGCCTATTCAGAATTGGACAAGGTCGATTGGGAGGGTGGTTTTTACCGACGCGACATTGGCTGGCGCGCCCTGTAA
gene_id_1378_1378||LOC6_K89_genes.fna	GAAAACTTGGAATTTTGGGCCAGCGTGTTTGGAACAGGGTCCATTGATGCGGCGATTGCAGCCTTTGACATGGACCACCTTATCGACAGAGCTGGGGGCATGTTATCGGCGGGGCAAAAACGGCGTTTGGGATTGGCCCGATTGATGGTGACAGGGCGGCCCATATGGCTGCTGGATGAACCCACGGTGTCATTGGACACAGTCGCGGTTGGCCAATTTGGCGATATGATCGCGGGGCATTTGGATCGAGGCGGCATGGCGGTGATTGCCACGCACATCGATTTGGGATTAGGCGCGCGGGCC
gene_id_1384_1384||LOC6_K89_genes.fna	TACCGTGGCGCCGAATATGTCGTCGATTTCCTACCAAAAGTGAAAATCGAAGTCGTTTTGGACGATGATCAAGTTGACGCGGCCATCGACGCCATCGTGGATGCAGCCAAGACAGAGAAAATTGGGGACGGCAAAATCTTTGTCAGCCCCGTTGAACAAGCCATTCGCATCCGCACCGGTGAAAGCGGTTCGGACGCCCTTTAA
gene_id_1386_1386||LOC6_K89_genes.fna	GTGCTTTCAGCGCTAACAATACCTTTTTGCATCGCGACCAGCAGTTCCCCAGAAAGGACGGCAAAGGCGCTAAACCGTACAGGACTTCATGATTTTTTTGAAGGCCGGGTTTATACACGCTCATTAGTAAATCGAGGAAAGCCTGCGCCCGATTTATTTTTATACGCTGCAAACTCCCTGGGCGTCGATCCTGCAAATTGCTTAGTTATCGAAGACTCTCAG
gene_id_1389_1389||LOC6_K89_genes.fna	AGTCTTAGCCAAAGTGAAACCTTTTCCCTGGTACACAACGGCCAATCTTTAACTGTCAACAATCAGCAAACCCTGCTTATACAACTTCAGCAAGCAGAACAACCTGTGACTTATGGCTGTGGCATGGGAATTTGTCATCAATGCCAATGTGTTAAGAAACGGGGCGTAGTGAGAGATACCCGCACGGGTGAGCTTTCAGATAGCGCAGAGCAACTTATTCAGCTGTGTGTATCACAAGCCGTTACTGATTTGGAGATCCAACTATGA
gene_id_1393_1393||LOC6_K89_genes.fna	TTCACCAAGGTCGTTGCCCAGGCCGATGCCCGGGGCCAGTTCATCGGCGCCGGTGAAATCGACGCCCTGGCAGCCATGGTTGCTGACAGCAACAAGCGCCTCGATGCTGTGAACCGCATCAGCAGCAACGCCTCCTCCATCGTGGCCAACGCTGCTCGCGACCTGTTCGCCCAGCAGCCTGCCCTGATCGCTCCTGGCGGCAATGCCTACACCTCCCGCCGCATGGCAGCTTGCCTGCGCGACATGGAGATCGTGCTGCGTTACGTGACCTACGCGGTCTTCGCTGGTGACGCTTCCGTTCTG
gene_id_1394_1394||LOC6_K89_genes.fna	ATGAAAATAAACTCAAAATTAATCGTTAAACTCAGAAAGGAGAAGGGGTGGAGTCAGCAGCATCTTTCCCTTGTTTCAGGTGTAAGTCTACGCACTATTCAGAGAGTAGAGAACGAAGGAAACACATCTATAGAAACGCTGAAATCTCTAGCATCAGCGTTTGAAACTGACTTTAACAGTCTAATTTTCAGATCCCCACAACCAAACAAGGTGCTTAAGAAAACAATAACCTCTTTTGCTCTACTTTTTAGTTTAGCC
gene_id_1395_1395||LOC6_K89_genes.fna	CTGGTCAACGCAAGCCAGCAATGGGATGGACAGCCCTTGCCGGCGTATCCCCGTGGGCAGCCTCAGGTGAAAGTGCTGCGCATTGGTATCCCGGCCGGTGTGGAGCTGCCATGGCACACCCACCCGGTCATCAATGCAGCGGTGATCCTGCGCGGCACCTTGGCGCTCAACCTCAAAGACGGCACCACCCGCGTGTTTCAGCCAGGCGAGGCCATTGTTGAGGTGATCGACACCGTGCATACCGGCCAGGCCATCGGCGCAGAGGATGTCGAGGTGGTGGTGTTCTATGCCGGGGTGGAAGGG
gene_id_1397_1397||LOC6_K89_genes.fna	TTGGCTATGCGTGCACGAGCGGATTTAGGTAATGACCATGTTGATGGCCGCATACCTCAGACAAAAGAAGAAATTCGCCAGAAGTCAGGAGGCCAGCGCTAA
[truncated: 53,605 more rows]
