# Supplementary material for: Metagenomic exploration of Andaman region of the Indian Ocean
Source: Sci Rep. 2024 Feb 1;14:2717. doi: 10.1038/s41598-024-53190-1 (PMC10834444; doi:10.1038/s41598-024-53190-1)
Supplement: Supplementary file 13 — Supplementary Information 13. [file 41598_2024_53190_MOESM13_ESM.xlsx]

## Sheet: README
S_1	Assembly statistics of contigs >=300 bp obtained from each Andaman sample
S_2	Number of genes predicted from each Andaman sample

## Sheet: S_1
Assembly	LOC-1	LOC-2	LOC-3	LOC-4	LOC-5	LOC-6
# contigs (>= 0 bp)	35983	18961	12998	10300	12998	30140
# contigs (>= 1000 bp)	2243	1193	2398	500	2398	2128
# contigs (>= 5000 bp)	65	192	482	7	482	213
# contigs (>= 10000 bp)	12	120	160	1	160	49
# contigs (>= 25000 bp)	1	29	25	1	25	7
# contigs (>= 50000 bp)	0	3	4	0	4	1
Total length (>= 0 bp)	18756326	12166493	14174472	5069134	14174472	17681959
Total length (>= 1000 bp)	4121140	4667299	9119549	807909	9119549	5004025
Total length (>= 5000 bp)	539853	3040186	5077538	83146	5077538	1893089
Total length (>= 10000 bp)	193374	2532870	2894800	46238	2894800	821777
Total length (>= 25000 bp)	44793	1096690	911106	46238	911106	254232
Total length (>= 50000 bp)	0	195644	240914	0	240914	65041
# contigs	35983	18961	12998	10300	12998	30140
Largest contig	44793	77506	70598	46238	70598	65041
Total length	18756326	12166493	14174472	5069134	14174472	17681959
Reference length	50412652	83498165	96411783	38964506	96411783	72930335
N50	495	608	2445	473	2445	573
N75	361	375	594	353	594	387
L50	10269	3082	1068	3210	1068	7422
L75	21595	9771	4405	6376	4405	16999

## Sheet: S_2
sample/file	Gene Count
LOC6_K89	38311
LOC3_K109	23269
LOC2_K89	26886
LOC5_K109	48090
LOC1_K93	36787
LOC4_K81	13263
Total genes predicted	186606
Number of non-redundant genes in Andaman samples	126125
Number of non-redundant genes in Andaman samples > 100bp	113410
Number of genes in OMRGC	40154822
Total genes in updated OMRGC	39732487
