# Supplementary material for: Metagenomic exploration of Andaman region of the Indian Ocean
Source: Sci Rep. 2024 Feb 1;14:2717. doi: 10.1038/s41598-024-53190-1 (PMC10834444; doi:10.1038/s41598-024-53190-1)
Supplement: Supplementary file 14 — Supplementary Information 14. [file 41598_2024_53190_MOESM14_ESM.xlsx]

## Sheet: README
S_1	Alpha-diversity analysis based on observed KOs and Shannon entropy using abundance of KOs in all metagenomic samples from Andaman and Tara Ocean Consortium

## Sheet: S_1
sample	Location	Geo-fraction	shannon_entropy	observed_features
LOC6	ANDAMAN	AND-BACTERIA	11.1019	4773
LOC5	ANDAMAN	AND-BACTERIA	11.0449	5730
LOC3	ANDAMAN	AND-BACTERIA	11.0129	5587
TARA_038_SRF_022_16	TARA	TARA-BACTERIA	10.943	6779
LOC4	ANDAMAN	AND-BACTERIA	10.9307	4126
LOC1	ANDAMAN	AND-BACTERIA	10.9088	4710
TARA_041_SRF_022_16	TARA	TARA-BACTERIA	10.8822	6724
TARA_042_SRF_022_16	TARA	TARA-BACTERIA	10.8711	6834
TARA_036_SRF_022_16	TARA	TARA-BACTERIA	10.8622	6356
TARA_041_SRF_01_022	TARA	TARA-GIRUS	10.8483	4872
TARA_045_SRF_022_16	TARA	TARA-BACTERIA	10.8148	6437
LOC2	ANDAMAN	AND-BACTERIA	10.6545	5282
TARA_039_SRF_01_022	TARA	TARA-GIRUS	10.0619	5184
TARA_036_SRF_01_022	TARA	TARA-GIRUS	8.75464	4617
TARA_038_SRF_01_022	TARA	TARA-GIRUS	8.73115	4921
