# Supplementary material for: Metagenomic exploration of Andaman region of the Indian Ocean
Source: Sci Rep. 2024 Feb 1;14:2717. doi: 10.1038/s41598-024-53190-1 (PMC10834444; doi:10.1038/s41598-024-53190-1)
Supplement: Supplementary file 15 — Supplementary Information 15. [file 41598_2024_53190_MOESM15_ESM.xlsx]

## Sheet: README
S_1	Number of antibiotic resistance genes (from Synechococcus and Prochlorococcus) involved in different antibiotic resistance mechanisms
S_2	Number of antibiotic resistance genes (from Synechococcus and Prochlorococcus) involved in different drug classes

## Sheet: S_1
Prochlorococcus				Sunechococcus
Antibiotic Resistance Mechanism	Number of genes	Number of genes/Number of Genomes		Antibiotic Resistance Mechanism	Number of genes	Number of genes/Number of Genomes
antibiotic inactivation	457439	415.854		antibiotic inactivation	306563	756.946
antibiotic efflux	306961	279.055		antibiotic efflux	213026	525.99
antibiotic target alteration	207284	188.44		antibiotic target alteration	118431	292.422
antibiotic target protection	92014	83.6491		antibiotic target protection	47924	118.331
antibiotic target replacement	35555	32.3227		antibiotic target replacement	16831	41.558
reduced permeability to antibiotic	9814	8.92182		reduced permeability to antibiotic	5506	13.5951
antibiotic target alteration; antibiotic target replacement	6120	5.56364		antibiotic target alteration; antibiotic efflux	4593	11.3407
antibiotic target alteration; antibiotic efflux	5252	4.77455		antibiotic target alteration; antibiotic target replacement	4409	10.8864
antibiotic efflux; reduced permeability to antibiotic	2077	1.88818		antibiotic efflux; reduced permeability to antibiotic	2770	6.83951
antibiotic target alteration; antibiotic efflux; reduced permeability to antibiotic	132	0.12		antibiotic target alteration; antibiotic efflux; reduced permeability to antibiotic	363	0.896296

## Sheet: S_2
Prochlorococcus				Synechococcus
Drug class	Number of genes	Number of genes/Number of Genomes		Drug class	Number of genes	Number of genes/Number of Genomes
aminoglycoside antibiotic	95493	86.8118		aminoglycoside antibiotic	68577	169.326
tetracycline antibiotic	92301	83.91		tetracycline antibiotic	52175	128.827
carbapenem; cephalosporin; penam	85224	77.4764		carbapenem; cephalosporin; penam	48147	118.881
peptide antibiotic	76606	69.6418		peptide antibiotic	46686	115.274
glycopeptide antibiotic	67231	61.1191		glycopeptide antibiotic	38499	95.0593
macrolide antibiotic; lincosamide antibiotic; streptogramin antibiotic; tetracycline antibiotic; oxazolidinone antibiotic; phenicol antibiotic; pleuromutilin antibiotic	56212	51.1018		carbapenem	36871	91.0395
carbapenem	53107	48.2791		macrolide antibiotic; lincosamide antibiotic; streptogramin antibiotic; tetracycline antibiotic; oxazolidinone antibiotic; phenicol antibiotic; pleuromutilin antibiotic	30125	74.3827
penam	39811	36.1918		macrolide antibiotic	25774	63.6395
macrolide antibiotic	38745	35.2227		cephalosporin	21267	52.5111
macrolide antibiotic; lincosamide antibiotic; streptogramin antibiotic	31838	28.9436		penam	19858	49.0321
cephalosporin	31356	28.5055		macrolide antibiotic; lincosamide antibiotic; streptogramin antibiotic	17788	43.921
fluoroquinolone antibiotic	26458	24.0527		phenicol antibiotic	15820	39.0617
phenicol antibiotic	24044	21.8582		cephalosporin; penam	15784	38.9728
cephalosporin; penam	18381	16.71		fluoroquinolone antibiotic	15147	37.4
diaminopyrimidine antibiotic	17657	16.0518		rifamycin antibiotic	12764	31.516
rifamycin antibiotic	16445	14.95		diaminopyrimidine antibiotic	10007	24.7086
fosfomycin	14400	13.0909		fosfomycin	8436	20.8296
glycylcycline; tetracycline antibiotic	12004	10.9127		carbapenem; cephalosporin	7664	18.9235
mupirocin	11742	10.6745		glycylcycline; tetracycline antibiotic	7439	18.3679
lincosamide antibiotic	11048	10.0436		monobactam; carbapenem; cephalosporin	6845	16.9012
carbapenem; cephalosporin	9871	8.97364		carbapenem; cephalosporin; cephamycin; penam	6671	16.4716
carbapenem; cephalosporin; cephamycin; penam; penem	9127	8.29727		aminocoumarin antibiotic	6581	16.2494
fluoroquinolone antibiotic; cephalosporin; glycylcycline; penam; tetracycline antibiotic; rifamycin antibiotic; phenicol antibiotic; triclosan	9104	8.27636		lincosamide antibiotic	5950	14.6914
fluoroquinolone antibiotic; acridine dye; disinfecting agents and intercalating dyes	8672	7.88364		carbapenem; cephalosporin; cephamycin; penam; penem	5853	14.4519
streptogramin antibiotic	8647	7.86091		mupirocin	5355	13.2222
carbapenem; cephalosporin; cephamycin; penam	7900	7.18182		macrolide antibiotic; monobactam; tetracycline antibiotic; aminocoumarin antibiotic	5300	13.0864
cephamycin	7507	6.82455		cephamycin	5172	12.7704
macrolide antibiotic; fluoroquinolone antibiotic; cephalosporin; fusidic acid	7197	6.54273		aminoglycoside antibiotic; cephalosporin; cephamycin; penam	5056	12.484
macrolide antibiotic; lincosamide antibiotic	7023	6.38455		fluoroquinolone antibiotic; cephalosporin; glycylcycline; penam; tetracycline antibiotic; rifamycin antibiotic; phenicol antibiotic; triclosan	5040	12.4444
triclosan	6744	6.13091		streptogramin antibiotic	5029	12.4173
aminocoumarin antibiotic	6741	6.12818		fluoroquinolone antibiotic; acridine dye; disinfecting agents and intercalating dyes	4744	11.7136
macrolide antibiotic; penam	6545	5.95		macrolide antibiotic; fluoroquinolone antibiotic; penam	4733	11.6864
macrolide antibiotic; fluoroquinolone antibiotic; lincosamide antibiotic; carbapenem; cephalosporin; tetracycline antibiotic; rifamycin antibiotic; diaminopyrimidine antibiotic; phenicol antibiotic; penem	6260	5.69091		macrolide antibiotic; penam	4718	11.6494
cephalosporin; cephamycin	6170	5.60909		macrolide antibiotic; lincosamide antibiotic	4568	11.279
macrolide antibiotic; fluoroquinolone antibiotic; penam	6027	5.47909		triclosan	4474	11.0469
monobactam; carbapenem; cephalosporin	5955	5.41364		fluoroquinolone antibiotic; diaminopyrimidine antibiotic; phenicol antibiotic	4227	10.437
macrolide antibiotic; fluoroquinolone antibiotic; penam; tetracycline antibiotic	5755	5.23182		fluoroquinolone antibiotic; tetracycline antibiotic; acridine dye; disinfecting agents and intercalating dyes	3979	9.82469
macrolide antibiotic; monobactam; tetracycline antibiotic; aminocoumarin antibiotic	5542	5.03818		macrolide antibiotic; fluoroquinolone antibiotic; cephalosporin; fusidic acid	3970	9.80247
aminoglycoside antibiotic; aminocoumarin antibiotic	5117	4.65182		macrolide antibiotic; fluoroquinolone antibiotic; monobactam; carbapenem; cephalosporin; cephamycin; penam; tetracycline antibiotic; peptide antibiotic; aminocoumarin antibiotic; diaminopyrimidine antibiotic; sulfonamide antibiotic; phenicol antibiotic; penem	3864	9.54074
lincosamide antibiotic; streptogramin antibiotic; oxazolidinone antibiotic; phenicol antibiotic; pleuromutilin antibiotic	4870	4.42727		macrolide antibiotic; tetracycline antibiotic; triclosan	3855	9.51852
aminoglycoside antibiotic; cephalosporin; cephamycin; penam	4836	4.39636		cephalosporin; cephamycin; penam	3692	9.11605
fluoroquinolone antibiotic; tetracycline antibiotic	4792	4.35636		macrolide antibiotic; fluoroquinolone antibiotic; aminoglycoside antibiotic; cephalosporin; penam; tetracycline antibiotic; aminocoumarin antibiotic; diaminopyrimidine antibiotic; phenicol antibiotic	3593	8.8716
macrolide antibiotic; tetracycline antibiotic; triclosan	4659	4.23545		monobactam; carbapenem; cephalosporin; cephamycin; penam; phenicol antibiotic; penem	3533	8.72346
fluoroquinolone antibiotic; diaminopyrimidine antibiotic; phenicol antibiotic	4648	4.22545		fluoroquinolone antibiotic; tetracycline antibiotic	3531	8.71852
nucleoside antibiotic	4473	4.06636		macrolide antibiotic; fluoroquinolone antibiotic; penam; tetracycline antibiotic	3497	8.63457
fusidic acid	4304	3.91273		aminoglycoside antibiotic; aminocoumarin antibiotic	3487	8.60988
nitroimidazole antibiotic	4128	3.75273		macrolide antibiotic; fluoroquinolone antibiotic; aminoglycoside antibiotic; cephalosporin	3368	8.31605
fluoroquinolone antibiotic; cephalosporin; cephamycin; penam	4125	3.75		monobactam; cephalosporin; penam	3282	8.1037
cephalosporin; cephamycin; penam	4091	3.71909		macrolide antibiotic; fluoroquinolone antibiotic; lincosamide antibiotic; carbapenem; cephalosporin; tetracycline antibiotic; rifamycin antibiotic; diaminopyrimidine antibiotic; phenicol antibiotic; penem	3246	8.01481
monobactam; cephalosporin; penam	4079	3.70818		macrolide antibiotic; fluoroquinolone antibiotic; tetracycline antibiotic; acridine dye; phenicol antibiotic; disinfecting agents and intercalating dyes	3177	7.84444
macrolide antibiotic; fluoroquinolone antibiotic; tetracycline antibiotic; acridine dye; phenicol antibiotic; disinfecting agents and intercalating dyes	4063	3.69364		macrolide antibiotic; fluoroquinolone antibiotic; tetracycline antibiotic; phenicol antibiotic	3004	7.41728
macrolide antibiotic; fluoroquinolone antibiotic; aminoglycoside antibiotic; cephalosporin	4026	3.66		cephalosporin; cephamycin	2936	7.24938
lincosamide antibiotic; streptogramin antibiotic; oxazolidinone antibiotic; phenicol antibiotic	4000	3.63636		cephalosporin; penam; peptide antibiotic	2852	7.04198
cephalosporin; penam; peptide antibiotic	3986	3.62364		nucleoside antibiotic; acridine dye; disinfecting agents and intercalating dyes	2649	6.54074
macrolide antibiotic; fluoroquinolone antibiotic; tetracycline antibiotic; phenicol antibiotic	3945	3.58636		fusidic acid	2599	6.41728
macrolide antibiotic; fluoroquinolone antibiotic; rifamycin antibiotic	3896	3.54182		lincosamide antibiotic; streptogramin antibiotic; oxazolidinone antibiotic; phenicol antibiotic; pleuromutilin antibiotic	2590	6.39506
macrolide antibiotic; fluoroquinolone antibiotic; monobactam; carbapenem; cephalosporin; cephamycin; penam; tetracycline antibiotic; peptide antibiotic; aminocoumarin antibiotic; diaminopyrimidine antibiotic; sulfonamide antibiotic; phenicol antibiotic; penem	3845	3.49545		macrolide antibiotic; carbapenem; tetracycline antibiotic; acridine dye; diaminopyrimidine antibiotic; phenicol antibiotic; disinfecting agents and intercalating dyes	2588	6.39012
macrolide antibiotic; carbapenem; tetracycline antibiotic; acridine dye; diaminopyrimidine antibiotic; phenicol antibiotic; disinfecting agents and intercalating dyes	3763	3.42091		macrolide antibiotic; fluoroquinolone antibiotic; aminoglycoside antibiotic; carbapenem; cephalosporin; cephamycin; penam; tetracycline antibiotic; acridine dye; phenicol antibiotic; disinfecting agents and intercalating dyes	2527	6.23951
monobactam; carbapenem; cephalosporin; cephamycin; penam; penem	3518	3.19818		fluoroquinolone antibiotic; aminoglycoside antibiotic	2403	5.93333
sulfonamide antibiotic	3404	3.09455		macrolide antibiotic; fluoroquinolone antibiotic; rifamycin antibiotic	2373	5.85926
macrolide antibiotic; fluoroquinolone antibiotic; aminoglycoside antibiotic; cephalosporin; penam; tetracycline antibiotic; aminocoumarin antibiotic; diaminopyrimidine antibiotic; phenicol antibiotic	3362	3.05636		monobactam; cephalosporin; penam; penem	2338	5.77284
fluoroquinolone antibiotic; tetracycline antibiotic; acridine dye; disinfecting agents and intercalating dyes	3358	3.05273		sulfonamide antibiotic	2273	5.61235
monobactam; carbapenem; cephalosporin; cephamycin; penam; phenicol antibiotic; penem	3175	2.88636		fluoroquinolone antibiotic; glycylcycline; tetracycline antibiotic; diaminopyrimidine antibiotic; nitrofuran antibiotic	2210	5.45679
fluoroquinolone antibiotic; aminoglycoside antibiotic	3057	2.77909		nucleoside antibiotic	2041	5.03951
monobactam; cephalosporin; penam; penem	3012	2.73818		macrolide antibiotic; fluoroquinolone antibiotic; monobactam; aminoglycoside antibiotic; carbapenem; cephalosporin; cephamycin; penam; tetracycline antibiotic; acridine dye; phenicol antibiotic; penem; disinfecting agents and intercalating dyes	1943	4.79753
antibacterial free fatty acids	2885	2.62273		pleuromutilin antibiotic	1896	4.68148
fluoroquinolone antibiotic; glycylcycline; tetracycline antibiotic; diaminopyrimidine antibiotic; nitrofuran antibiotic	2863	2.60273		fluoroquinolone antibiotic; cephalosporin; cephamycin; penam	1884	4.65185
fluoroquinolone antibiotic; monobactam; cephalosporin	2756	2.50545		nitroimidazole antibiotic	1839	4.54074
nucleoside antibiotic; acridine dye; disinfecting agents and intercalating dyes	2555	2.32273		isoniazid	1812	4.47407
pleuromutilin antibiotic	2548	2.31636		monobactam; carbapenem; cephalosporin; penam; penem	1739	4.29383
monobactam; carbapenem; cephalosporin; penam; penem	2353	2.13909		monobactam; carbapenem; cephalosporin; cephamycin; penam; penem	1738	4.29136
carbapenem; penam	2300	2.09091		monobactam; carbapenem; cephalosporin; penam	1467	3.62222
macrolide antibiotic; fluoroquinolone antibiotic; aminoglycoside antibiotic; carbapenem; cephalosporin; cephamycin; penam; tetracycline antibiotic; acridine dye; phenicol antibiotic; disinfecting agents and intercalating dyes	2266	2.06		lincosamide antibiotic; streptogramin antibiotic; oxazolidinone antibiotic; phenicol antibiotic	1406	3.4716
macrolide antibiotic; aminoglycoside antibiotic; oxazolidinone antibiotic; diaminopyrimidine antibiotic; phenicol antibiotic	2119	1.92636		antibacterial free fatty acids	1374	3.39259
carbapenem; peptide antibiotic; aminocoumarin antibiotic; rifamycin antibiotic	2053	1.86636		macrolide antibiotic; fluoroquinolone antibiotic; monobactam; aminoglycoside antibiotic; carbapenem; cephalosporin; cephamycin; penam; tetracycline antibiotic; peptide antibiotic; aminocoumarin antibiotic; diaminopyrimidine antibiotic; sulfonamide antibiotic; phenicol antibiotic; penem	1288	3.18025
penam; tetracycline antibiotic	2046	1.86		elfamycin antibiotic	1280	3.16049
macrolide antibiotic; fluoroquinolone antibiotic; aminoglycoside antibiotic; carbapenem; cephalosporin; glycylcycline; cephamycin; penam; tetracycline antibiotic; peptide antibiotic; aminocoumarin antibiotic; rifamycin antibiotic; phenicol antibiotic; triclosan; penem	2008	1.82545		macrolide antibiotic; fluoroquinolone antibiotic; aminoglycoside antibiotic; carbapenem; cephalosporin; penam; peptide antibiotic; penem	1260	3.11111
isoniazid	1944	1.76727		fluoroquinolone antibiotic; monobactam; carbapenem; cephalosporin; glycylcycline; cephamycin; penam; tetracycline antibiotic; rifamycin antibiotic; phenicol antibiotic; triclosan; penem	1190	2.93827
monobactam; cephalosporin; cephamycin; penam; penem	1826	1.66		carbapenem; peptide antibiotic; aminocoumarin antibiotic; rifamycin antibiotic	1139	2.81235
elfamycin antibiotic	1778	1.61636		carbapenem; penam	1139	2.81235
monobactam; cephalosporin	1660	1.50909		monobactam; cephalosporin; cephamycin; penam; penem	1135	2.80247
macrolide antibiotic; fluoroquinolone antibiotic; monobactam; aminoglycoside antibiotic; carbapenem; cephalosporin; cephamycin; penam; tetracycline antibiotic; acridine dye; phenicol antibiotic; penem; disinfecting agents and intercalating dyes	1616	1.46909		macrolide antibiotic; fluoroquinolone antibiotic	1035	2.55556
fluoroquinolone antibiotic; lincosamide antibiotic; nucleoside antibiotic; acridine dye; phenicol antibiotic; disinfecting agents and intercalating dyes	1611	1.46455		macrolide antibiotic; fluoroquinolone antibiotic; aminoglycoside antibiotic; carbapenem; tetracycline antibiotic	1013	2.50123
macrolide antibiotic; fluoroquinolone antibiotic; aminoglycoside antibiotic; carbapenem; cephalosporin; penam; peptide antibiotic; penem	1468	1.33455		monobactam; cephalosporin	985	2.4321
cephalosporin; penam; penem	1365	1.24091		macrolide antibiotic; fluoroquinolone antibiotic; aminoglycoside antibiotic; carbapenem; cephalosporin; glycylcycline; cephamycin; penam; tetracycline antibiotic; peptide antibiotic; aminocoumarin antibiotic; rifamycin antibiotic; phenicol antibiotic; triclosan; penem	950	2.34568
fluoroquinolone antibiotic; tetracycline antibiotic; nitroimidazole antibiotic	1215	1.10455		fluoroquinolone antibiotic; aminoglycoside antibiotic; benzalkonium chloride	896	2.21235
fluoroquinolone antibiotic; aminoglycoside antibiotic; benzalkonium chloride	1131	1.02818		penam; tetracycline antibiotic	888	2.19259
macrolide antibiotic; fluoroquinolone antibiotic; aminoglycoside antibiotic; carbapenem; tetracycline antibiotic	1113	1.01182		macrolide antibiotic; fluoroquinolone antibiotic; monobactam; aminoglycoside antibiotic; carbapenem; cephalosporin; cephamycin; penam; tetracycline antibiotic; peptide antibiotic; acridine dye; aminocoumarin antibiotic; diaminopyrimidine antibiotic; sulfonamide antibiotic; phenicol antibiotic; penem; disinfecting agents and intercalating dyes	850	2.09877
macrolide antibiotic; fluoroquinolone antibiotic; monobactam; aminoglycoside antibiotic; carbapenem; cephalosporin; cephamycin; penam; tetracycline antibiotic; peptide antibiotic; aminocoumarin antibiotic; diaminopyrimidine antibiotic; sulfonamide antibiotic; phenicol antibiotic; penem	997	0.906364		fluoroquinolone antibiotic; monobactam; cephalosporin	847	2.09136
monobactam; carbapenem; cephalosporin; penam	994	0.903636		cephalosporin; penam; penem	789	1.94815
carbapenem; cephalosporin; cephamycin	944	0.858182		rifamycin antibiotic; isoniazid	733	1.80988
macrolide antibiotic; fluoroquinolone antibiotic	932	0.847273		fluoroquinolone antibiotic; lincosamide antibiotic; nucleoside antibiotic; acridine dye; phenicol antibiotic; disinfecting agents and intercalating dyes	693	1.71111
isoniazid; triclosan	904	0.821818		carbapenem; cephalosporin; cephamycin	683	1.68642
macrolide antibiotic; lincosamide antibiotic; streptogramin antibiotic; tetracycline antibiotic	840	0.763636		penam; penem	644	1.59012
fluoroquinolone antibiotic; aminoglycoside antibiotic; tetracycline antibiotic; rifamycin antibiotic	819	0.744545		fluoroquinolone antibiotic; acridine dye; triclosan; disinfecting agents and intercalating dyes	618	1.52593
macrolide antibiotic; acridine dye; disinfecting agents and intercalating dyes	786	0.714545		acridine dye; disinfecting agents and intercalating dyes	601	1.48395
macrolide antibiotic; fluoroquinolone antibiotic; monobactam; aminoglycoside antibiotic; carbapenem; cephalosporin; cephamycin; penam; tetracycline antibiotic; peptide antibiotic; acridine dye; aminocoumarin antibiotic; diaminopyrimidine antibiotic; sulfonamide antibiotic; phenicol antibiotic; penem; disinfecting agents and intercalating dyes	751	0.682727		bicyclomycin	563	1.39012
rifamycin antibiotic; isoniazid	726	0.66		macrolide antibiotic; lincosamide antibiotic; streptogramin antibiotic; tetracycline antibiotic	562	1.38765
macrolide antibiotic; aminoglycoside antibiotic; cephalosporin; tetracycline antibiotic; peptide antibiotic; rifamycin antibiotic	646	0.587273		macrolide antibiotic; acridine dye; disinfecting agents and intercalating dyes	503	1.24198
acridine dye; disinfecting agents and intercalating dyes	612	0.556364		isoniazid; triclosan	500	1.23457
tetracycline antibiotic; benzalkonium chloride; rhodamine	610	0.554545		tetracycline antibiotic; benzalkonium chloride; rhodamine	455	1.12346
fluoroquinolone antibiotic; nucleoside antibiotic; acridine dye; phenicol antibiotic; disinfecting agents and intercalating dyes	607	0.551818		macrolide antibiotic; aminoglycoside antibiotic; oxazolidinone antibiotic; diaminopyrimidine antibiotic; phenicol antibiotic	425	1.04938
fluoroquinolone antibiotic; monobactam; carbapenem; cephalosporin; glycylcycline; cephamycin; penam; tetracycline antibiotic; rifamycin antibiotic; phenicol antibiotic; triclosan; penem	593	0.539091		monobactam; carbapenem; penam	411	1.01481
monobactam; carbapenem; penam	580	0.527273		disinfecting agents and intercalating dyes	390	0.962963
fluoroquinolone antibiotic; acridine dye; triclosan; disinfecting agents and intercalating dyes	549	0.499091		fluoroquinolone antibiotic; cephalosporin; glycylcycline; cephamycin; penam; tetracycline antibiotic; rifamycin antibiotic; phenicol antibiotic; triclosan	372	0.918519
macrolide antibiotic; aminocoumarin antibiotic	522	0.474545		fluoroquinolone antibiotic; nucleoside antibiotic; acridine dye; phenicol antibiotic; disinfecting agents and intercalating dyes	361	0.891358
para-aminosalicylic acid	492	0.447273		macrolide antibiotic; aminoglycoside antibiotic; cephalosporin; tetracycline antibiotic; peptide antibiotic; rifamycin antibiotic	359	0.88642
polyamine antibiotic	406	0.369091		fluoroquinolone antibiotic; aminoglycoside antibiotic; tetracycline antibiotic; rifamycin antibiotic	346	0.854321
penam; penem	394	0.358182		prothionamide	323	0.797531
fluoroquinolone antibiotic; cephalosporin; glycylcycline; cephamycin; penam; tetracycline antibiotic; rifamycin antibiotic; phenicol antibiotic; triclosan	365	0.331818		pyrazinamide	316	0.780247
pyrazinamide	351	0.319091		fluoroquinolone antibiotic; cephalosporin; penam; tetracycline antibiotic; peptide antibiotic; acridine dye; disinfecting agents and intercalating dyes	293	0.723457
peptide antibiotic; polyamine antibiotic	345	0.313636		fluoroquinolone antibiotic; cephalosporin; glycylcycline; penam; tetracycline antibiotic; acridine dye; rifamycin antibiotic; phenicol antibiotic; triclosan; disinfecting agents and intercalating dyes	284	0.701235
disinfecting agents and intercalating dyes	335	0.304545		polyamine antibiotic	276	0.681481
prothionamide	323	0.293636		fluoroquinolone antibiotic; tetracycline antibiotic; nitroimidazole antibiotic	275	0.679012
aminoglycoside antibiotic; tetracycline antibiotic; phenicol antibiotic	278	0.252727		peptide antibiotic; polyamine antibiotic	258	0.637037
fluoroquinolone antibiotic; cephalosporin; penam; tetracycline antibiotic; peptide antibiotic; acridine dye; disinfecting agents and intercalating dyes	253	0.23		aminoglycoside antibiotic; tetracycline antibiotic; phenicol antibiotic	197	0.48642
bicyclomycin	231	0.21		macrolide antibiotic; aminocoumarin antibiotic	196	0.483951
fluoroquinolone antibiotic; cephalosporin; glycylcycline; penam; tetracycline antibiotic; acridine dye; rifamycin antibiotic; phenicol antibiotic; triclosan; disinfecting agents and intercalating dyes	191	0.173636		para-aminosalicylic acid	114	0.281481
macrolide antibiotic; fluoroquinolone antibiotic; cephalosporin; cephamycin; penam; tetracycline antibiotic	123	0.111818		macrolide antibiotic; fluoroquinolone antibiotic; cephalosporin; cephamycin; penam; tetracycline antibiotic	99	0.244444
macrolide antibiotic; peptide antibiotic	121	0.11		ethionamide	91	0.224691
ethionamide	91	0.0827273		macrolide antibiotic; peptide antibiotic	48	0.118519
Zoliflodacin	13	0.0118182		sulfone antibiotic	20	0.0493827
sulfone antibiotic	13	0.0118182		nitrofuran antibiotic	10	0.0246914
nitrofuran antibiotic	8	0.00727273		Zoliflodacin	8	0.0197531
monobactam; carbapenem; cephalosporin; cephamycin; penam; tetracycline antibiotic; penem	2	0.00181818		peptide antibiotic; rifamycin antibiotic	6	0.0148148
